# Supplementary material for: A hybrid trust computing approach for IoT using social similarity and machine learning
Source: PLoS One. 2022 Jul 28;17(7):e0265658. doi: 10.1371/journal.pone.0265658 (PMC9333244; doi:10.1371/journal.pone.0265658)
Supplement: S1 File — (ZIP) [file pone.0265658.s001.zip]

Archive with 36 entries (27 files):
- supplimentary_files/
- supplimentary_files/dataset/
- supplimentary_files/dataset/BrightKite/
- supplimentary_files/dataset/BrightKite/FFSTot.txt
- supplimentary_files/dataset/BrightKite/LocS_1000_1000.csv
- supplimentary_files/dataset/BrightKite/QoS.csv
- supplimentary_files/dataset/crawdad/
- supplimentary_files/dataset/crawdad/activity.csv
- supplimentary_files/dataset/crawdad/friends1.csv
- supplimentary_files/dataset/crawdad/friends2.csv
- supplimentary_files/dataset/crawdad/interests1.csv
- supplimentary_files/dataset/crawdad/interests2.csv
- supplimentary_files/dataset/crawdad/messages.csv
- supplimentary_files/dataset/crawdad/participants.csv
- supplimentary_files/dataset/crawdad/proximity.csv
- supplimentary_files/dataset/crawdad/transmission.csv
- supplimentary_files/dataset/epinion/
- supplimentary_files/dataset/epinion/Fx.txt
- supplimentary_files/dataset/epinion/Qx.txt
- supplimentary_files/dataset/epinion/sp.txt
- supplimentary_files/dataset/epinion/Ux.txt
- supplimentary_files/output_data/
- supplimentary_files/output_data/Brightkite/
- supplimentary_files/output_data/Brightkite/TrustModelResultsFeatures16-Dec-2021.dat
- supplimentary_files/output_data/Brightkite/TrustModelResultsoutputML16-Dec-2021.dat
- supplimentary_files/output_data/Crawdad/
- supplimentary_files/output_data/Crawdad/Features16-Jan-2022_q_0.1.dat
- supplimentary_files/output_data/Crawdad/Features16-Jan-2022_q_0.3.dat
- supplimentary_files/output_data/Crawdad/Features16-Jan-2022_q_0.5.dat
- supplimentary_files/output_data/Crawdad/Features16-Jan-2022_q_1.dat
- supplimentary_files/output_data/Crawdad/outputML16-Jan-2022_q_0.1.dat
- supplimentary_files/output_data/Crawdad/outputML16-Jan-2022_q_0.3.dat
- supplimentary_files/output_data/Crawdad/outputML16-Jan-2022_q_0.5.dat
- supplimentary_files/output_data/Crawdad/outputML16-Jan-2022_q_1.dat
- supplimentary_files/output_data/epinion/
- supplimentary_files/output_data/epinion/q_03-Feb-2022.dat
