# Supplementary material for: A hybrid trust computing approach for IoT using social similarity and machine learning
Source: PLoS One. 2022 Jul 28;17(7):e0265658. doi: 10.1371/journal.pone.0265658 (PMC9333244; doi:10.1371/journal.pone.0265658)
Supplement: S1 File — (ZIP) [file pone.0265658.s001.zip › supplimentary_files/dataset/BrightKite/FFSTot.txt]

0,475	0,158333333333333	0,158333333333333	0,15	0,125	0,141666666666667	0,0333333333333333	0,191666666666667	0,0166666666666667	0,116666666666667	0,075	0,166666666666667	0,133333333333333	0,208333333333333	0,0166666666666667	0,0333333333333333	0,0416666666666667	0,183333333333333	0,141666666666667	0,025	0,183333333333333	0,0666666666666667	0,0333333333333333	0,1	0,05	0,0166666666666667	0,175	0,241666666666667	0,025	0,2	0,625	0,0666666666666667	0,0333333333333333	0,0333333333333333	0,0833333333333333	0,266666666666667	0,141666666666667	0,133333333333333	0,116666666666667	0,0166666666666667	0,258333333333333	0,0833333333333333	0,183333333333333	0,116666666666667	0,0333333333333333	0,2	0,0833333333333333	0,2	0,00833333333333333	0,308333333333333
0,228915662650602	1	0,1	0,275	0,4	0,75	0,05	0,85	0	0,325	0,05	0,85	0,125	0,1	0,05	0,05	0,1	0,025	0,05	0,05	0,1	0,075	0,05	0,3	0,075	0,05	0,55	0,075	0,025	0,325	0,525	0,05	0,05	0	0,05	0,4	0,125	0,05	0,45	0,025	0,325	0,125	0,8	0,075	0,025	0,15	0,225	0,1	0,025	0,075
0,0694980694980695	0,048193	1	0,12048	0,024096	0,048193	0,024096	0,16867	0,012048	0,072289	0,084337	0,084337	0,13253	0,14458	0,072289	0,096386	0,024096	0,16867	0,060241	0,060241	0,12048	0,084337	0,024096	0,036145	0,084337	0,024096	0,10843	0,14458	0,024096	0,15663	0,24096	0,048193	0,036145	0,036145	0,10843	0,44578	0,12048	0,084337	0,024096	0,012048	0,38554	0,072289	0,12048	0,060241	0,084337	0,21687	0,036145	0,084337	0,012048	0,20482
0,576923076923077	0,042471	0,03861	1	0,046332	0,046332	0,015444	0,15444	0	0,061776	0,015444	0,061776	0,011583	0,027027	0,042471	0,030888	0,019305	0,042471	0,023166	0,011583	0,034749	0,023166	0,011583	0,046332	0,023166	0,007722	0,081081	0,054054	0,003861	0,065637	0,084942	0,011583	0,007722	0	0,011583	0,18919	0,11969	0,023166	0,03861	0,003861	0,28185	0,007722	0,10425	0,007722	0,088803	0,042471	0,03861	0,027027	0,003861	0,081081
0,361702127659574	0,61538	0,076923	0,46154	1	0,57692	0,038462	0,73077	0	0,5	0,038462	0,73077	0,11538	0,038462	0,038462	0,038462	0,11538	0,038462	0,038462	0,038462	0,038462	0,038462	0,038462	0,42308	0,038462	0	0,61538	0,076923	0	0,42308	0,61538	0,038462	0,038462	0	0,038462	0,46154	0,11538	0,038462	0,53846	0,038462	0,53846	0,038462	0,73077	0	0,038462	0,11538	0,38462	0,038462	0	0,076923
0,0571428571428571	0,6383	0,085106	0,25532	0,31915	1	0,021277	0,74468	0	0,25532	0,042553	0,7234	0,085106	0,06383	0,021277	0,042553	0,06383	0,021277	0,042553	0,042553	0,042553	0,042553	0,042553	0,25532	0,042553	0,042553	0,46809	0,042553	0,021277	0,2766	0,40426	0,042553	0,042553	0	0,042553	0,3617	0,06383	0,021277	0,3617	0,021277	0,25532	0,085106	0,61702	0,042553	0,021277	0,10638	0,21277	0,06383	0,021277	0,021277
0,1	0,028571	0,028571	0,057143	0,014286	0,014286	1	0,028571	0	0,028571	0	0,028571	0,028571	0,014286	0	0,014286	0	0,057143	0	0	0,071429	0	0	0,014286	0	0,014286	0,028571	0,042857	0	0,014286	0,071429	0	0	0	0	0,028571	0,042857	0,028571	0,014286	0	0,085714	0,028571	0,042857	0,014286	0,11429	0,014286	0,028571	0,028571	0	0,042857
1	0,14783	0,06087	0,17391	0,082609	0,15217	0,0086957	1	0	0,078261	0,030435	0,18696	0,034783	0,026087	0,034783	0,034783	0,034783	0,021739	0,021739	0,0086957	0,026087	0,021739	0,0086957	0,052174	0,021739	0,017391	0,17826	0,043478	0,0043478	0,13043	0,16087	0,0086957	0,0086957	0	0,017391	0,37391	0,095652	0,0086957	0,082609	0,0043478	0,36957	0,026087	0,31739	0,021739	0,017391	0,073913	0,056522	0,026087	0,0043478	0,078261
0,5	0	0,5	0	0	0	0	0	1	0	0	0	0,5	0,5	0	0	0	0,5	0	0	0	0	0	0	0	0	0	0,5	0	0,5	1	0,5	0	0	1	0,5	0	0,5	0	0	0,5	0,5	0	0,5	0	0,5	0	0,5	0	0,5
0,257142857142857	0,46429	0,21429	0,57143	0,46429	0,42857	0,071429	0,64286	0	1	0,10714	0,53571	0,071429	0,071429	0,14286	0,10714	0,10714	0,071429	0,071429	0,071429	0,10714	0,071429	0,071429	0,46429	0,071429	0,071429	0,64286	0,10714	0,035714	0,42857	0,53571	0,071429	0,071429	0	0,071429	0,46429	0,17857	0,035714	0,42857	0,035714	0,53571	0,10714	0,67857	0,071429	0,035714	0,14286	0,39286	0,10714	0,035714	0,14286
0,27027027027027	0,057143	0,2	0,11429	0,028571	0,057143	0	0,2	0	0,085714	1	0,057143	0,11429	0,11429	0,057143	0,085714	0,057143	0,085714	0,057143	0,057143	0,085714	0,11429	0,057143	0,057143	0,085714	0,028571	0,11429	0,14286	0,085714	0,2	0,17143	0,057143	0,085714	0,085714	0,11429	0,28571	0,17143	0,028571	0,057143	0,028571	0,2	0,057143	0,17143	0,028571	0,028571	0,17143	0,028571	0,11429	0,057143	0,14286
0,142857142857143	0,45946	0,094595	0,21622	0,25676	0,45946	0,027027	0,58108	0	0,2027	0,027027	1	0,067568	0,054054	0,040541	0,027027	0,081081	0,013514	0,027027	0,027027	0,054054	0,040541	0,027027	0,17568	0,040541	0,027027	0,36486	0,040541	0,013514	0,22973	0,32432	0,027027	0,027027	0	0,027027	0,32432	0,081081	0,027027	0,25676	0,013514	0,28378	0,067568	0,5	0,040541	0,027027	0,081081	0,14865	0,054054	0,013514	0,081081
0,166666666666667	0,044643	0,098214	0,026786	0,026786	0,035714	0,017857	0,071429	0,0089286	0,017857	0,035714	0,044643	1	0,11607	0,0089286	0,035714	0,035714	0,098214	0,044643	0,035714	0,080357	0,071429	0,017857	0,017857	0,035714	0,017857	0,0625	0,11607	0	0,13393	0,50893	0,080357	0,017857	0,0089286	0,0625	0,22321	0,080357	0,089286	0,017857	0,0089286	0,17857	0,098214	0,071429	0,089286	0,017857	0,46429	0,017857	0,089286	0	0,14286
0,0555555555555556	0,026667	0,08	0,046667	0,0066667	0,02	0,0066667	0,04	0,0066667	0,013333	0,026667	0,026667	0,086667	1	0,02	0,04	0,026667	0,093333	0,06	0,13333	0,10667	0,073333	0,026667	0,013333	0,033333	0,0066667	0,033333	0,18667	0,0066667	0,11333	0,16667	0,04	0,033333	0,0066667	0,04	0,18	0,073333	0,08	0,02	0,013333	0,14667	0,08	0,033333	0,086667	0,033333	0,08	0,0066667	0,10667	0,0066667	0,21333
0,0975609756097561	0,055556	0,16667	0,30556	0,027778	0,027778	0	0,22222	0	0,11111	0,055556	0,083333	0,027778	0,083333	1	0,083333	0,027778	0,027778	0,027778	0,027778	0,083333	0,055556	0,027778	0,027778	0,055556	0,027778	0,13889	0,027778	0,027778	0,13889	0,11111	0,055556	0,027778	0	0,055556	0,44444	0,11111	0,027778	0,055556	0	0,55556	0,11111	0,13889	0,083333	0	0,16667	0,027778	0,055556	0,027778	0,11111
0,142857142857143	0,04878	0,19512	0,19512	0,02439	0,04878	0,02439	0,19512	0	0,073171	0,073171	0,04878	0,097561	0,14634	0,073171	1	0,02439	0,21951	0,17073	0,073171	0,12195	0,097561	0,073171	0,04878	0,073171	0,02439	0,12195	0,21951	0,02439	0,17073	0,29268	0,04878	0,04878	0	0,097561	0,41463	0,17073	0,12195	0,04878	0,02439	0,36585	0,097561	0,12195	0,02439	0,02439	0,19512	0,02439	0,12195	0,02439	0,34146
0,144736842105263	0,11429	0,057143	0,14286	0,085714	0,085714	0	0,22857	0	0,085714	0,057143	0,17143	0,11429	0,11429	0,028571	0,028571	1	0,085714	0,057143	0,057143	0,057143	0,057143	0,028571	0,085714	0,085714	0	0,17143	0,028571	0	0,11429	0,17143	0,085714	0,028571	0	0,028571	0,22857	0,11429	0,057143	0,11429	0,028571	0,25714	0,057143	0,14286	0,028571	0,057143	0,057143	0,057143	0,057143	0	0,14286
0,202380952380952	0,0065789	0,092105	0,072368	0,0065789	0,0065789	0,026316	0,032895	0,0065789	0,013158	0,019737	0,0065789	0,072368	0,092105	0,0065789	0,059211	0,019737	1	0,21053	0,039474	0,27632	0,046053	0,026316	0,0065789	0,032895	0	0,019737	0,49342	0	0,065789	0,22368	0,032895	0,0065789	0	0,032895	0,19079	0,125	0,23684	0,0065789	0,013158	0,15789	0,026316	0,019737	0,013158	0,026316	0,11842	0,0065789	0,085526	0	0,55263
0,0681818181818182	0,02381	0,059524	0,071429	0,011905	0,02381	0	0,059524	0	0,02381	0,02381	0,02381	0,059524	0,10714	0,011905	0,083333	0,02381	0,38095	1	0,035714	0,29762	0,071429	0,047619	0,02381	0,095238	0,011905	0,035714	0,42857	0,011905	0,035714	0,27381	0,047619	0,02381	0	0,02381	0,083333	0,15476	0,17857	0,02381	0,011905	0,14286	0,035714	0,02381	0,02381	0,02381	0,10714	0,011905	0,071429	0,011905	0,53571
0,166666666666667	0,045455	0,11364	0,068182	0,022727	0,045455	0	0,045455	0	0,045455	0,045455	0,045455	0,090909	0,45455	0,022727	0,068182	0,045455	0,13636	0,068182	1	0,090909	0,045455	0,045455	0,045455	0,045455	0,022727	0,068182	0,090909	0,022727	0,090909	0,045455	0,068182	0,045455	0	0,068182	0,13636	0,045455	0,045455	0,045455	0,022727	0,068182	0,045455	0,045455	0,022727	0,022727	0,045455	0,022727	0,045455	0,022727	0,18182
0,166666666666667	0,030303	0,075758	0,068182	0,0075758	0,015152	0,037879	0,045455	0	0,022727	0,022727	0,030303	0,068182	0,12121	0,022727	0,037879	0,015152	0,31818	0,18939	0,030303	1	0,075758	0,015152	0,015152	0,045455	0,015152	0,045455	0,43182	0,0075758	0,060606	0,25	0,022727	0,015152	0,0075758	0,015152	0,16667	0,19697	0,14394	0,022727	0	0,12121	0,030303	0,030303	0,037879	0,045455	0,12121	0,015152	0,098485	0,0075758	0,45455
0,5	0,0625	0,14583	0,125	0,020833	0,041667	0	0,10417	0	0,041667	0,083333	0,0625	0,16667	0,22917	0,041667	0,083333	0,041667	0,14583	0,125	0,041667	0,20833	1	0,0625	0,041667	0,125	0,10417	0,0625	0,1875	0,020833	0,10417	0,20833	0,0625	0,0625	0	0,22917	0,29167	0,1875	0,125	0,0625	0,020833	0,22917	0,0625	0,10417	0,041667	0,0625	0,16667	0,020833	0,125	0,020833	0,20833
0,4	0,25	0,25	0,375	0,125	0,25	0	0,25	0	0,25	0,25	0,25	0,25	0,5	0,125	0,375	0,125	0,5	0,5	0,25	0,25	0,375	1	0,25	0,375	0,125	0,25	0,625	0,125	0,25	0,625	0,25	0,25	0	0,25	0,5	0,5	0,375	0,25	0,125	0,25	0,25	0,25	0,25	0	0,5	0,125	0,25	0,125	0,5
0,206896551724138	0,4	0,1	0,4	0,36667	0,4	0,033333	0,4	0	0,43333	0,066667	0,43333	0,066667	0,066667	0,033333	0,066667	0,1	0,033333	0,066667	0,066667	0,066667	0,066667	0,066667	1	0,066667	0,066667	0,43333	0,066667	0,033333	0,26667	0,43333	0,066667	0,066667	0	0,066667	0,3	0,1	0,033333	0,36667	0,033333	0,33333	0,1	0,43333	0,066667	0,033333	0,1	0,3	0,066667	0,033333	0,066667
0,153846153846154	0,10345	0,24138	0,2069	0,034483	0,068966	0	0,17241	0	0,068966	0,10345	0,10345	0,13793	0,17241	0,068966	0,10345	0,10345	0,17241	0,27586	0,068966	0,2069	0,2069	0,10345	0,068966	1	0,034483	0,10345	0,34483	0,034483	0,17241	0,27586	0,10345	0,068966	0	0,10345	0,27586	0,17241	0,17241	0,10345	0,034483	0,27586	0,10345	0,10345	0,13793	0	0,17241	0,034483	0,17241	0,034483	0,34483
0,2625	0,15385	0,15385	0,15385	0	0,15385	0,076923	0,30769	0	0,15385	0,076923	0,15385	0,15385	0,076923	0,076923	0,076923	0	0	0,076923	0,076923	0,15385	0,38462	0,076923	0,15385	0,076923	1	0,23077	0,15385	0,076923	0,076923	0,30769	0,076923	0,076923	0	0,53846	0,38462	0,15385	0	0,076923	0	0,076923	0,15385	0,23077	0,15385	0	0,15385	0,076923	0,076923	0,076923	0,15385
0,0873493975903614	0,275	0,1125	0,2625	0,2	0,275	0,025	0,5125	0	0,225	0,05	0,3375	0,0875	0,0625	0,0625	0,0625	0,075	0,0375	0,0375	0,0375	0,075	0,0375	0,025	0,1625	0,0375	0,0375	1	0,0375	0,0125	0,2375	0,325	0,0375	0,025	0	0,05	0,4	0,125	0,025	0,25	0,0125	0,3875	0,0625	0,475	0,05	0,0375	0,0875	0,125	0,075	0,0125	0,1
0,25	0,0090361	0,036145	0,042169	0,0060241	0,0060241	0,0090361	0,03012	0,003012	0,0090361	0,01506	0,0090361	0,039157	0,084337	0,003012	0,027108	0,003012	0,2259	0,10843	0,012048	0,17169	0,027108	0,01506	0,0060241	0,03012	0,0060241	0,0090361	1	0,003012	0,042169	0,13855	0,012048	0,0060241	0	0,024096	0,10241	0,12952	0,099398	0,0090361	0,0060241	0,090361	0,024096	0,012048	0,021084	0,036145	0,051205	0,0060241	0,057229	0,003012	0,50602
0,170212765957447	0,083333	0,16667	0,083333	0	0,083333	0	0,083333	0	0,083333	0,25	0,083333	0	0,083333	0,083333	0,083333	0	0	0,083333	0,083333	0,083333	0,083333	0,083333	0,083333	0,083333	0,083333	0,083333	0,083333	1	0,083333	0,16667	0,083333	0,083333	0,083333	0,083333	0,083333	0	0	0,083333	0	0	0,083333	0,083333	0,083333	0	0,083333	0	0	0,16667	0
0,295275590551181	0,092199	0,092199	0,12057	0,078014	0,092199	0,0070922	0,21277	0,0070922	0,085106	0,049645	0,12057	0,10638	0,12057	0,035461	0,049645	0,028369	0,070922	0,021277	0,028369	0,056738	0,035461	0,014184	0,056738	0,035461	0,0070922	0,13475	0,099291	0,0070922	1	0,22695	0,021277	0,021277	0,0070922	0,049645	0,31206	0,092199	0,056738	0,078014	0,0070922	0,2766	0,049645	0,14184	0,042553	0,070922	0,10638	0,042553	0,12057	0,0070922	0,1773
0,307692307692308	0,082677	0,07874	0,086614	0,062992	0,074803	0,019685	0,14567	0,007874	0,059055	0,023622	0,094488	0,22441	0,098425	0,015748	0,047244	0,023622	0,13386	0,090551	0,007874	0,12992	0,03937	0,019685	0,051181	0,031496	0,015748	0,10236	0,1811	0,007874	0,12598	1	0,043307	0,011811	0,007874	0,027559	0,24409	0,11024	0,086614	0,059055	0,003937	0,2126	0,047244	0,11417	0,059055	0,047244	0,35433	0,03937	0,070866	0,003937	0,21654
0,444444444444444	0,076923	0,15385	0,11538	0,038462	0,076923	0	0,076923	0,038462	0,076923	0,076923	0,076923	0,34615	0,23077	0,076923	0,076923	0,11538	0,19231	0,15385	0,11538	0,11538	0,11538	0,076923	0,076923	0,11538	0,038462	0,11538	0,15385	0,038462	0,11538	0,42308	1	0,076923	0	0,11538	0,26923	0,11538	0,11538	0,076923	0,038462	0,30769	0,23077	0,076923	0,23077	0,038462	0,42308	0,038462	0,076923	0,038462	0,19231
1	0,22222	0,33333	0,22222	0,11111	0,22222	0	0,22222	0	0,22222	0,33333	0,22222	0,22222	0,55556	0,11111	0,22222	0,11111	0,11111	0,22222	0,22222	0,22222	0,33333	0,22222	0,22222	0,22222	0,11111	0,22222	0,22222	0,11111	0,33333	0,33333	0,22222	1	0,11111	0,44444	0,33333	0,11111	0,11111	0,22222	0,11111	0,33333	0,22222	0,22222	0,11111	0	0,22222	0,11111	0,22222	0,11111	0,22222
0,303030303030303	0	0,75	0	0	0	0	0	0	0	0,75	0	0,25	0,25	0	0	0	0	0	0	0,25	0	0	0	0	0	0	0	0,25	0,25	0,5	0	0,25	1	0,25	0	0	0	0	0	0,25	0	0	0	0	0,25	0	0,25	0	0
0,0685224839400428	0,060606	0,27273	0,090909	0,030303	0,060606	0	0,12121	0,060606	0,060606	0,12121	0,060606	0,21212	0,18182	0,060606	0,12121	0,030303	0,15152	0,060606	0,090909	0,060606	0,33333	0,060606	0,060606	0,090909	0,21212	0,12121	0,24242	0,030303	0,21212	0,21212	0,090909	0,12121	0,030303	1	0,27273	0,090909	0,12121	0,060606	0,030303	0,24242	0,090909	0,090909	0,060606	0,030303	0,15152	0,030303	0,18182	0,030303	0,24242
0,0218508997429306	0,034261	0,079229	0,10493	0,025696	0,036403	0,0042827	0,18415	0,0021413	0,027837	0,021413	0,051392	0,053533	0,057816	0,034261	0,036403	0,017131	0,062099	0,014989	0,012848	0,047109	0,029979	0,0085653	0,019272	0,017131	0,010707	0,068522	0,072805	0,0021413	0,094218	0,13276	0,014989	0,006424	0	0,019272	1	0,11777	0,027837	0,025696	0,0021413	0,38972	0,023555	0,09636	0,014989	0,059957	0,087794	0,014989	0,029979	0,0021413	0,13062
0,197530864197531	0,0064267	0,012853	0,039846	0,003856	0,003856	0,003856	0,028278	0	0,0064267	0,0077121	0,0077121	0,011568	0,014139	0,0051414	0,0089974	0,0051414	0,024422	0,01671	0,0025707	0,033419	0,011568	0,0051414	0,003856	0,0064267	0,0025707	0,012853	0,05527	0	0,01671	0,03599	0,003856	0,0012853	0	0,003856	0,070694	1	0,01671	0,0051414	0,0012853	0,10925	0,0064267	0,014139	0,003856	0,071979	0,021851	0,003856	0,012853	0	0,1054
0,5	0,024691	0,08642	0,074074	0,012346	0,012346	0,024691	0,024691	0,012346	0,012346	0,012346	0,024691	0,12346	0,14815	0,012346	0,061728	0,024691	0,44444	0,18519	0,024691	0,23457	0,074074	0,037037	0,012346	0,061728	0	0,024691	0,40741	0	0,098765	0,2716	0,037037	0,012346	0	0,049383	0,16049	0,16049	1	0,024691	0,024691	0,16049	0,049383	0,024691	0,024691	0,024691	0,14815	0,012346	0,18519	0	0,48148
0,666666666666667	0,64286	0,071429	0,35714	0,5	0,60714	0,035714	0,67857	0	0,42857	0,071429	0,67857	0,071429	0,10714	0,071429	0,071429	0,14286	0,035714	0,071429	0,071429	0,10714	0,10714	0,071429	0,39286	0,10714	0,035714	0,71429	0,10714	0,035714	0,39286	0,53571	0,071429	0,071429	0	0,071429	0,42857	0,14286	0,071429	1	0,035714	0,39286	0,10714	0,67857	0,071429	0,035714	0,14286	0,35714	0,071429	0,035714	0,10714
0,0273609885260371	0,33333	0,33333	0,33333	0,33333	0,33333	0	0,33333	0	0,33333	0,33333	0,33333	0,33333	0,66667	0	0,33333	0,33333	0,66667	0,33333	0,33333	0	0,33333	0,33333	0,33333	0,33333	0	0,33333	0,66667	0	0,33333	0,33333	0,33333	0,33333	0	0,33333	0,33333	0,33333	0,66667	0,33333	1	0,33333	0,33333	0,33333	0	0	0	0,33333	0,33333	0	0,66667
0,32258064516129	0,011474	0,028244	0,064431	0,012357	0,010591	0,0052957	0,075022	0,00088261	0,013239	0,0061783	0,018535	0,017652	0,019417	0,017652	0,013239	0,0079435	0,021183	0,010591	0,0026478	0,014122	0,0097087	0,0017652	0,0088261	0,0070609	0,00088261	0,027361	0,026478	0	0,034422	0,047661	0,0070609	0,0026478	0,00088261	0,0070609	0,16064	0,075022	0,011474	0,0097087	0,00088261	1	0,0079435	0,041483	0,011474	0,0609	0,034422	0,0088261	0,01677	0	0,059135
0,191304347826087	0,16129	0,19355	0,064516	0,032258	0,12903	0,064516	0,19355	0,032258	0,096774	0,064516	0,16129	0,35484	0,3871	0,12903	0,12903	0,064516	0,12903	0,096774	0,064516	0,12903	0,096774	0,064516	0,096774	0,096774	0,064516	0,16129	0,25806	0,032258	0,22581	0,3871	0,19355	0,064516	0	0,096774	0,35484	0,16129	0,12903	0,096774	0,032258	0,29032	1	0,19355	0,32258	0	0,16129	0,064516	0,22581	0,032258	0,32258
0,411764705882353	0,27826	0,086957	0,23478	0,16522	0,25217	0,026087	0,63478	0	0,16522	0,052174	0,32174	0,069565	0,043478	0,043478	0,043478	0,043478	0,026087	0,017391	0,017391	0,034783	0,043478	0,017391	0,11304	0,026087	0,026087	0,33043	0,034783	0,0086957	0,17391	0,25217	0,017391	0,017391	0	0,026087	0,3913	0,095652	0,017391	0,16522	0,0086957	0,4087	0,052174	1	0,026087	0	0,11304	0,10435	0,052174	0,0086957	0,086957
0,0037914691943128	0,088235	0,14706	0,058824	0	0,058824	0,029412	0,14706	0,029412	0,058824	0,029412	0,088235	0,29412	0,38235	0,088235	0,029412	0,029412	0,058824	0,058824	0,029412	0,14706	0,058824	0,058824	0,058824	0,11765	0,058824	0,11765	0,20588	0,029412	0,17647	0,44118	0,17647	0,029412	0	0,058824	0,20588	0,088235	0,058824	0,058824	0	0,38235	0,29412	0,088235	1	0,029412	0,23529	0,029412	0,17647	0,029412	0,26471
0,150943396226415	0,00094787	0,0066351	0,021801	0,00094787	0,00094787	0,0075829	0,0037915	0	0,00094787	0,00094787	0,0018957	0,0018957	0,0047393	0	0,00094787	0,0018957	0,0037915	0,0018957	0,00094787	0,0056872	0,0028436	0	0,00094787	0	0	0,0028436	0,011374	0	0,0094787	0,011374	0,00094787	0	0	0,00094787	0,02654	0,053081	0,0018957	0,00094787	0	0,065403	0	0	0,00094787	1	0,0037915	0,00094787	0,0018957	0	0,030332
0,666666666666667	0,037736	0,11321	0,069182	0,018868	0,031447	0,0062893	0,10692	0,0062893	0,025157	0,037736	0,037736	0,32704	0,075472	0,037736	0,050314	0,012579	0,11321	0,056604	0,012579	0,10063	0,050314	0,025157	0,018868	0,031447	0,012579	0,044025	0,10692	0,0062893	0,09434	0,56604	0,069182	0,012579	0,0062893	0,031447	0,25786	0,10692	0,075472	0,025157	0	0,24528	0,031447	0,081761	0,050314	0,025157	1	0,012579	0,069182	0,0062893	0,16352
0,269662921348315	0,6	0,2	0,66667	0,66667	0,66667	0,13333	0,86667	0	0,73333	0,066667	0,73333	0,13333	0,066667	0,066667	0,066667	0,13333	0,066667	0,066667	0,066667	0,13333	0,066667	0,066667	0,6	0,066667	0,066667	0,66667	0,13333	0	0,4	0,66667	0,066667	0,066667	0	0,066667	0,46667	0,2	0,066667	0,66667	0,066667	0,66667	0,13333	0,8	0,066667	0,066667	0,13333	1	0,13333	0	0,13333
0,166666666666667	0,044944	0,078652	0,078652	0,011236	0,033708	0,022472	0,067416	0,011236	0,033708	0,044944	0,044944	0,11236	0,17978	0,022472	0,05618	0,022472	0,14607	0,067416	0,022472	0,14607	0,067416	0,022472	0,022472	0,05618	0,011236	0,067416	0,21348	0	0,19101	0,20225	0,022472	0,022472	0,011236	0,067416	0,1573	0,11236	0,16854	0,022472	0,011236	0,21348	0,078652	0,067416	0,067416	0,022472	0,1236	0,022472	1	0	0,23596
0,0651408450704225	0,16667	0,16667	0,16667	0	0,16667	0	0,16667	0	0,16667	0,33333	0,16667	0	0,16667	0,16667	0,16667	0	0	0,16667	0,16667	0,16667	0,16667	0,16667	0,16667	0,16667	0,16667	0,16667	0,16667	0,33333	0,16667	0,16667	0,16667	0,16667	0	0,16667	0,16667	0	0	0,16667	0	0	0,16667	0,16667	0,16667	0	0,16667	0	0	1	0
0,169230769230769	0,0052817	0,02993	0,036972	0,0035211	0,0017606	0,0052817	0,03169	0,0017606	0,0070423	0,0088028	0,010563	0,028169	0,056338	0,0070423	0,024648	0,0088028	0,14789	0,079225	0,014085	0,10563	0,017606	0,0070423	0,0035211	0,017606	0,0035211	0,014085	0,29577	0	0,044014	0,096831	0,0088028	0,0035211	0	0,014085	0,10739	0,14437	0,068662	0,0052817	0,0035211	0,11796	0,017606	0,017606	0,015845	0,056338	0,045775	0,0035211	0,036972	0	1
0,311475409836066	0,023077	0,13846	0,061538	0,0076923	0,023077	0,0076923	0,038462	0	0,023077	0,030769	0,038462	0,092308	0,11538	0,0076923	0,053846	0,015385	0,24615	0,20769	0,038462	0,21538	0,061538	0,046154	0,030769	0,084615	0,015385	0,038462	0,36923	0,0076923	0,076923	0,22308	0,046154	0,023077	0,0076923	0,038462	0,17692	0,16154	0,13077	0,015385	0,015385	0,17692	0,030769	0,023077	0,030769	0,061538	0,16154	0,015385	0,084615	0,0076923	0,46154
0,113207547169811	0,032787	0,13115	0,065574	0	0,032787	0,032787	0,098361	0,016393	0,032787	0,032787	0,032787	0,16393	0,36066	0,032787	0,065574	0	0,18033	0,081967	0,032787	0,18033	0,081967	0,032787	0,032787	0,04918	0,032787	0,04918	0,21311	0,016393	0,21311	0,31148	0,081967	0,016393	0	0,065574	0,29508	0,14754	0,098361	0,016393	0,016393	0,22951	0,21311	0,081967	0,2623	0,016393	0,13115	0,016393	0,16393	0,016393	0,22951
0,363636363636364	0,056604	0,11321	0,056604	0,018868	0,056604	0,018868	0,056604	0	0,037736	0,037736	0,056604	0,075472	0,15094	0,018868	0,037736	0,037736	0,056604	0,056604	0,075472	0,09434	0,037736	0,037736	0,037736	0,037736	0,018868	0,075472	0,09434	0,018868	0,58491	0,13208	0,056604	0,037736	0	0,037736	0,15094	0,13208	0,056604	0,037736	0,018868	0,09434	0,056604	0,056604	0,018868	0,037736	0,09434	0,018868	0,11321	0,018868	0,13208
0,590909090909091	0	0,090909	0	0	0	0	0	0	0	0,18182	0	0	0	0	0	0	0	0	0	0	0	0	0	0	0	0	0	0,63636	0	0,090909	0	0	0,090909	0	0	0	0	0	0	0	0	0	0	0	0	0	0	0,18182	0
0,5	0,54545	0,18182	0,40909	0,40909	0,5	0,090909	0,72727	0	0,36364	0,13636	0,54545	0,31818	0,22727	0,090909	0,13636	0,22727	0,090909	0,13636	0,090909	0,22727	0,18182	0,13636	0,36364	0,13636	0,13636	0,63636	0,18182	0,045455	0,40909	0,68182	0,090909	0,090909	0	0,13636	0,54545	0,31818	0,13636	0,40909	0,045455	0,40909	0,22727	0,59091	0,13636	0,045455	0,31818	0,31818	0,22727	0,045455	0,13636
0,342105263157895	0,25	0,75	0,25	0	0,25	0	0,25	0	0,25	0,5	0,25	0,25	0,5	0,25	0,25	0	0	0,25	0,25	0,5	0,25	0,25	0,25	0,25	0,25	0,25	0,25	0,25	0,5	0,5	0,25	0,5	0,25	0,75	0,25	0	0	0,25	0	0,25	0,25	0,25	0,25	0	0,5	0	0,25	0,25	0
0,6	0,57895	0,13158	0,26316	0,34211	0,63158	0,026316	0,78947	0	0,26316	0,052632	0,71053	0,13158	0,10526	0,078947	0,052632	0,10526	0,026316	0,052632	0,052632	0,078947	0,10526	0,052632	0,23684	0,078947	0,052632	0,44737	0,052632	0,026316	0,39474	0,36842	0,052632	0,052632	0	0,052632	0,42105	0,13158	0,052632	0,36842	0,026316	0,28947	0,13158	0,68421	0,078947	0,026316	0,15789	0,18421	0,10526	0,026316	0,078947
0,306451612903226	0,4	0,8	0,4	0,2	0,4	0	0,4	0	0,4	0,4	0,4	0,4	0,8	0,4	0,4	0,4	0,4	0,6	0,6	0,4	0,4	0,4	0,4	0,4	0,2	0,6	0,4	0,2	0,4	0,4	0,8	0,4	0	0,4	0,8	0,4	0,2	0,4	0,2	0,6	0,6	0,4	0,4	0	0,4	0,2	0,2	0,2	0,6
0,166666666666667	0,048387	0,1129	0,1129	0,032258	0,048387	0,016129	0,048387	0	0,048387	0,048387	0,048387	0,096774	0,14516	0	0,080645	0,064516	0,46774	0,62903	0,032258	0,33871	0,080645	0,064516	0,048387	0,096774	0,016129	0,080645	0,48387	0	0,048387	0,35484	0,048387	0,016129	0	0,032258	0,1129	0,25806	0,24194	0,032258	0,032258	0,24194	0,048387	0,064516	0,032258	0,016129	0,16129	0,032258	0,14516	0	0,66129
0,272727272727273	0	0	0	0	0	0	0	0	0	0	0	0	0	0	0	0	0	0	0	0	0	0	0	0	0	0	0	0	0	0	0	0	0	0	0	0	0	0	0	0	0	0	0	0	0	0	0	0	0
0,39344262295082	0,090909	0,090909	0,090909	0	0,090909	0	0,090909	0	0,090909	0,27273	0,090909	0	0,090909	0,090909	0,090909	0	0	0,090909	0,090909	0,090909	0,090909	0,090909	0,090909	0,090909	0,090909	0,090909	0,090909	0,36364	0,090909	0,090909	0,090909	0,090909	0	0,090909	0,090909	0	0	0,090909	0	0	0,090909	0,090909	0,090909	0	0,090909	0	0	0,36364	0
0,0952380952380952	0,081967	0,2459	0,081967	0,016393	0,065574	0,032787	0,098361	0	0,04918	0,032787	0,081967	0,37705	0,34426	0,04918	0,11475	0,04918	0,27869	0,16393	0,065574	0,2623	0,11475	0,04918	0,04918	0,098361	0,032787	0,098361	0,34426	0,016393	0,16393	0,47541	0,13115	0,065574	0	0,081967	0,29508	0,18033	0,2623	0,04918	0,016393	0,21311	0,2623	0,11475	0,29508	0,016393	0,19672	0,032787	0,2459	0,016393	0,32787
0,6	0,095238	0,28571	0,14286	0,047619	0,095238	0	0,2381	0	0,14286	0,19048	0,095238	0,14286	0,14286	0,14286	0,57143	0,047619	0,28571	0,14286	0,095238	0,19048	0,19048	0,095238	0,095238	0,14286	0,047619	0,19048	0,28571	0,047619	0,2381	0,28571	0,095238	0,095238	0	0,19048	0,42857	0,33333	0,14286	0,095238	0,047619	0,2381	0,14286	0,14286	0,047619	0,047619	0,14286	0,047619	0,19048	0,047619	0,42857
0,666666666666667	0,2	0,8	0,2	0	0,2	0	0,2	0	0,2	0,4	0,2	0,2	0,6	0,2	0,2	0	0	0,2	0,2	0,4	0,4	0,2	0,2	0,2	0,2	0,2	0,2	0,2	0,4	0,6	0,2	0,6	0,2	0,4	0,2	0	0	0,2	0	0,2	0,2	0,2	0,2	0	0,4	0	0,2	0,2	0
0,222222222222222	0,33333	0,66667	0,33333	0,33333	0,33333	0	0,33333	0	0,33333	0,33333	0,33333	0,66667	0,66667	0,33333	0,33333	0,33333	0,33333	0,33333	0,33333	0	0,33333	0,33333	0,33333	0,33333	0	0,33333	0,33333	0	0,33333	0,66667	0,66667	0,33333	0	0,33333	0,66667	0,33333	0,33333	0,33333	0,33333	0,66667	0,66667	0,33333	0,33333	0	0,66667	0,33333	0,33333	0	0,66667
0,238095238095238	0,11111	0,22222	0,22222	0,055556	0,11111	0,055556	0,16667	0	0,11111	0,16667	0,11111	0,11111	0,22222	0,055556	0,16667	0,055556	0,16667	0,11111	0,11111	0,11111	0,16667	0,11111	0,11111	0,16667	0,055556	0,16667	0,33333	0,055556	0,38889	0,22222	0,11111	0,11111	0	0,22222	0,33333	0,16667	0,11111	0,11111	0,055556	0,33333	0,16667	0,11111	0,16667	0,16667	0,055556	0,055556	0,44444	0,055556	0,22222
0,155405405405405	0,14286	0,19048	0,095238	0,047619	0,14286	0,047619	0,14286	0	0,095238	0,095238	0,14286	0,047619	0,38095	0,047619	0,14286	0,047619	0,14286	0,095238	0,095238	0,14286	0,095238	0,095238	0,095238	0,095238	0,047619	0,14286	0,19048	0,047619	0,28571	0,19048	0,095238	0,095238	0	0,095238	0,33333	0,047619	0,14286	0,095238	0,047619	0,095238	0,19048	0,14286	0,047619	0,095238	0,047619	0,047619	0,14286	0,047619	0,19048
0,232558139534884	0,027027	0,094595	0,060811	0,0067568	0,02027	0,0067568	0,060811	0,0067568	0,02027	0,013514	0,033784	0,060811	0,21622	0,027027	0,027027	0,013514	0,18243	0,054054	0,033784	0,18243	0,060811	0,013514	0,013514	0,033784	0,0067568	0,040541	0,21622	0,0067568	0,30405	0,15541	0,027027	0,013514	0	0,033784	0,20946	0,081081	0,087838	0,02027	0,013514	0,16892	0,081081	0,054054	0,081081	0,060811	0,074324	0,013514	0,11486	0,0067568	0,28378
0,0569620253164557	0,011628	0,093023	0,11628	0	0,011628	0,023256	0,034884	0	0,011628	0,034884	0,011628	0,046512	0,12791	0,011628	0,093023	0	0,38372	0,36047	0,011628	0,32558	0,10465	0,046512	0,011628	0,093023	0,023256	0,011628	0,56977	0,011628	0,046512	0,33721	0,023256	0,011628	0	0,05814	0,13953	0,15116	0,17442	0,011628	0,011628	0,12791	0,034884	0,011628	0,023256	0,023256	0,16279	0	0,093023	0,011628	0,72093
0,5	0,018987	0,025316	0,056962	0,0063291	0,018987	0,012658	0,031646	0	0,018987	0,012658	0,018987	0,025316	0,10759	0,0063291	0,025316	0,012658	0,044304	0,044304	0,012658	0,037975	0,018987	0,025316	0,025316	0,018987	0,012658	0,018987	0,10127	0,0063291	0,025316	0,088608	0,012658	0,012658	0	0,012658	0,044304	0,082278	0,037975	0,012658	0,0063291	0,025316	0,018987	0,018987	0,012658	0,06962	0,037975	0,012658	0,018987	0,0063291	0,17089
0,416666666666667	0,33333	0,5	0,33333	0,16667	0,33333	0,16667	0,33333	0	0,33333	0,33333	0,33333	0,16667	0,5	0,16667	0,5	0,16667	0,33333	0,33333	0,33333	0,33333	0,33333	0,33333	0,33333	0,33333	0,16667	0,33333	0,5	0,16667	0,5	0,5	0,33333	0,33333	0	0,33333	0,5	0,16667	0,33333	0,33333	0,16667	0,33333	0,66667	0,33333	0,16667	0	0,16667	0,16667	0,33333	0,16667	0,33333
0,4	0,041667	0,083333	0,125	0	0,041667	0,041667	0,083333	0	0,041667	0	0,041667	0,083333	0,20833	0	0,083333	0	0,54167	0,54167	0	0,41667	0,083333	0,125	0,041667	0,083333	0,041667	0,041667	0,70833	0	0	0,58333	0	0	0	0	0,083333	0,25	0,33333	0	0	0,125	0,041667	0,041667	0,083333	0,041667	0,33333	0,041667	0,20833	0	0,70833
0	0,2	0,3	0,3	0,1	0,2	0	0,2	0,1	0,2	0,2	0,2	0,2	0,4	0,1	0,2	0,1	0,4	0,4	0,2	0,3	0,3	0,2	0,2	0,4	0,1	0,2	0,4	0,1	0,3	0,4	0,3	0,2	0	0,3	0,3	0,1	0,3	0,2	0,1	0,3	0,3	0,2	0,3	0	0,3	0,1	0,3	0,1	0,4
0,45	0	0	0	0	0	0	0	0	0	0	0	0	0	0	0	0	0	0	0	0	0	0	0	0	0	0	0	0	0	0	0	0	0	0	0	0	0	0	0	0	0	0	0	0	0	0	0	0	0
0,157534246575342	0,5	0,2	0,325	0,275	0,5	0,025	0,725	0	0,275	0,05	0,625	0,125	0,15	0,075	0,075	0,125	0,05	0,075	0,075	0,1	0,075	0,05	0,25	0,125	0,05	0,525	0,05	0,025	0,4	0,45	0,1	0,05	0	0,05	0,6	0,15	0,05	0,4	0,025	0,45	0,15	0,65	0,1	0,075	0,175	0,175	0,125	0,025	0,175
0,142857142857143	0,013699	0,047945	0,061644	0,0068493	0,013699	0,0068493	0,027397	0	0,013699	0,020548	0,013699	0,034247	0,082192	0,0068493	0,061644	0,0068493	0,26027	0,27397	0,013699	0,19178	0,061644	0,034247	0,013699	0,061644	0,013699	0,013699	0,43151	0,0068493	0,041096	0,22603	0,020548	0,020548	0	0,034247	0,089041	0,15068	0,15068	0,013699	0,013699	0,082192	0,020548	0,013699	0,013699	0,034247	0,075342	0,0068493	0,075342	0,0068493	0,60274
0,277777777777778	0,095238	0,14286	0	0	0,095238	0,095238	0,095238	0	0,047619	0	0,095238	0,047619	0,095238	0	0,047619	0	0,14286	0	0	0,14286	0	0	0,047619	0	0,047619	0,095238	0,2381	0	0,095238	0,19048	0	0	0	0	0,095238	0,047619	0,19048	0	0	0,047619	0,14286	0,095238	0,047619	0	0,047619	0,047619	0,42857	0	0,047619
0,105263157894737	0	0,055556	0	0	0	0	0	0	0	0,11111	0	0	0	0	0	0	0	0	0	0	0	0	0	0	0	0	0	0,22222	0	0,055556	0	0	0,055556	0	0	0	0	0	0	0	0	0	0	0	0	0	0	0,22222	0
0,333333333333333	0,10526	0,15789	0,15789	0,052632	0,10526	0	0,10526	0	0,10526	0,10526	0,10526	0,10526	0,15789	0,052632	0,10526	0,10526	0,10526	0,15789	0,15789	0,15789	0,10526	0,10526	0,10526	0,10526	0,052632	0,15789	0,21053	0,052632	0,10526	0,052632	0,15789	0,10526	0	0,10526	0,15789	0,15789	0,052632	0,10526	0,052632	0,15789	0,10526	0,10526	0,052632	0,10526	0,052632	0,052632	0,052632	0,052632	0,10526
0,103448275862069	0,083333	0,33333	0,083333	0	0,083333	0	0,083333	0	0,083333	0,83333	0,083333	0,083333	0,16667	0,083333	0,083333	0	0	0,083333	0,083333	0,16667	0,083333	0,083333	0,083333	0,083333	0,083333	0,083333	0,083333	0,16667	0,16667	0,25	0,083333	0,16667	0,25	0,16667	0,083333	0	0	0,083333	0	0,083333	0,083333	0,083333	0,083333	0	0,16667	0	0,083333	0,083333	0
0,333333333333333	0,0057471	0,028736	0,051724	0,0057471	0,0057471	0,0057471	0,022989	0	0,0057471	0,011494	0,0057471	0,034483	0,08046	0	0,051724	0,0057471	0,17816	0,14368	0,0057471	0,12069	0,057471	0,022989	0,0057471	0,045977	0	0,0057471	0,31034	0	0,051724	0,13218	0,011494	0,017241	0	0,022989	0,074713	0,12644	0,1092	0,0057471	0,011494	0,091954	0,022989	0,0057471	0	0,051724	0,045977	0,0057471	0,057471	0	0,44828
0,25	0,33333	0,33333	0,33333	0	0,33333	0	0,33333	0	0,33333	0,33333	0,33333	0,33333	0,66667	0,33333	0,33333	0	0	0,33333	0,33333	0,33333	0,33333	0,33333	0,33333	0,33333	0,33333	0,33333	0,33333	0,33333	0,33333	1	0,66667	0,33333	0	0,33333	0,33333	0	0	0,33333	0	0	0,33333	0,33333	1	0	0,33333	0	0	0,33333	0
0,135135135135135	0,125	0,1875	0,1875	0,0625	0,125	0	0,125	0	0,125	0,1875	0,125	0,0625	0,1875	0,0625	0,125	0,0625	0,125	0,1875	0,125	0,125	0,3125	0,125	0,125	0,1875	0,0625	0,125	0,25	0,0625	0,1875	0,3125	0,125	0,125	0	0,1875	0,1875	0,125	0,0625	0,125	0,0625	0,1875	0,125	0,125	0,125	0	0,0625	0,0625	0,125	0,0625	0,25
0,5	0,013514	0,094595	0,054054	0,0067568	0,013514	0	0,027027	0	0,013514	0,027027	0,02027	0,040541	0,067568	0,013514	0,054054	0,013514	0,25	0,31757	0,02027	0,16216	0,054054	0,040541	0,013514	0,067568	0,0067568	0,027027	0,26351	0,0067568	0,040541	0,18919	0,027027	0,013514	0	0,033784	0,12162	0,16892	0,11486	0,013514	0,0067568	0,18243	0,013514	0,013514	0,027027	0,047297	0,081081	0,0067568	0,067568	0,0067568	0,36486
0,5	0	0,25	0	0	0	0	0	0	0	0,25	0	0,25	0,5	0	0	0	0	0	0	0,5	0,25	0	0	0	0	0	0	0	0,25	0,5	0	0,5	0,25	0,25	0	0	0	0	0	0,25	0	0	0	0	0,25	0	0,25	0	0
0,210526315789474	0,5	0,5	0,5	0	0,5	0	0,5	0	0,5	0,5	0,5	0	0,5	0,5	0,5	0	0	0,5	0,5	0,5	0,5	0,5	0,5	0,5	0,5	0,5	0,5	0,5	0,5	0,5	1	0,5	0	0,5	0,5	0	0	0,5	0	0	0,5	0,5	1	0	0,5	0	0	0,5	0
0,3	0	0,026316	0	0	0	0	0	0,026316	0	0	0	0,15789	0,34211	0	0	0	0,052632	0	0,026316	0,078947	0	0	0	0	0	0	0,15789	0	0,10526	0,21053	0,052632	0	0	0,052632	0,18421	0,026316	0,078947	0	0,026316	0,15789	0,18421	0,026316	0,13158	0	0,052632	0	0,10526	0	0,15789
0,303030303030303	0,033333	0,066667	0,066667	0	0,033333	0,033333	0,033333	0	0,033333	0,033333	0,033333	0,1	0,3	0,033333	0,033333	0	0,066667	0,066667	0,1	0,1	0,066667	0,033333	0,033333	0,066667	0,033333	0,033333	0,16667	0,033333	0,13333	0,23333	0,1	0,066667	0	0,066667	0,16667	0,033333	0,1	0,033333	0,033333	0,066667	0,1	0,033333	0,13333	0	0,066667	0	0,16667	0,033333	0,13333
0,142857142857143	0,030303	0,060606	0,090909	0,030303	0,030303	0	0,030303	0	0,030303	0,030303	0,030303	0,12121	0,090909	0	0,060606	0,030303	0,12121	0,060606	0,060606	0,060606	0,060606	0,060606	0,030303	0,090909	0	0,030303	0,21212	0	0,090909	0,21212	0,12121	0,030303	0	0,060606	0,18182	0,090909	0,12121	0,030303	0,030303	0,12121	0,090909	0,030303	0,15152	0	0,090909	0,030303	0,090909	0	0,21212
0,2	0,28571	0,28571	0,28571	0,14286	0,28571	0	0,28571	0	0,28571	0,28571	0,28571	0,14286	0,28571	0,14286	0,28571	0,14286	0,14286	0,28571	0,28571	0,14286	0,28571	0,28571	0,28571	0,28571	0,14286	0,28571	0,28571	0,14286	0,28571	0,14286	0,28571	0,28571	0	0,28571	0,28571	0,14286	0,14286	0,28571	0,14286	0,14286	0,28571	0,28571	0,14286	0	0,14286	0,14286	0,14286	0,14286	0,14286
0,555555555555556	0,4	0,4	0,4	0,2	0,4	0	0,4	0	0,4	0,4	0,4	0,2	0,4	0,2	0,4	0,6	0,2	0,4	0,4	0,2	0,4	0,4	0,4	0,4	0,2	0,4	0,4	0,2	0,4	0,2	0,4	0,4	0	0,4	0,4	0,2	0,2	0,4	0,2	0,2	0,4	0,4	0,2	0	0,2	0,2	0,2	0,2	0,2
0,285714285714286	0,51852	0,14815	0,33333	0,40741	0,62963	0	0,7037	0	0,37037	0,037037	0,66667	0,074074	0,11111	0,074074	0,037037	0,11111	0,037037	0,037037	0,037037	0	0,037037	0,037037	0,2963	0,037037	0	0,55556	0,037037	0	0,48148	0,51852	0,074074	0,037037	0	0,037037	0,59259	0,074074	0,037037	0,48148	0,037037	0,55556	0,11111	0,74074	0,037037	0,037037	0,14815	0,25926	0,074074	0	0,11111
0,619047619047619	0,085714	0,14286	0,028571	0	0,057143	0	0,14286	0,028571	0,028571	0,057143	0,085714	0,2	0,42857	0,057143	0,028571	0,028571	0,11429	0,085714	0,057143	0,17143	0,057143	0,028571	0,028571	0,085714	0,028571	0,11429	0,28571	0,028571	0,31429	0,37143	0,057143	0,028571	0	0,11429	0,37143	0,085714	0,14286	0,057143	0	0,28571	0,22857	0,14286	0,22857	0,057143	0,2	0	0,22857	0,028571	0,31429
0,75	0,66667	0,14286	0,38095	0,57143	0,71429	0	0,7619	0	0,42857	0,095238	0,80952	0,2381	0,19048	0,095238	0,095238	0,2381	0,095238	0,14286	0,14286	0,14286	0,14286	0,095238	0,42857	0,14286	0,047619	0,80952	0,095238	0,047619	0,61905	0,57143	0,14286	0,095238	0	0,095238	0,61905	0,19048	0,095238	0,66667	0,047619	0,52381	0,14286	0,7619	0,095238	0,047619	0,14286	0,2381	0,095238	0,047619	0,14286
0,0634920634920635	0,25	0,25	0,5	0,25	0,25	0	0,25	0	0,25	0,25	0,25	0,25	0,5	0	0,25	0,25	1	0,5	0,25	0,5	0,25	0,25	0,25	0,5	0	0,25	1	0	0,25	0,25	0,5	0,25	0	0,25	0,5	0,5	0,5	0,25	0,25	0,25	0,25	0,25	0	0	0	0,25	0,75	0	1
0	0,031746	0,031746	0,047619	0,015873	0,031746	0	0,031746	0	0,031746	0,031746	0,031746	0,015873	0,031746	0,015873	0,031746	0,015873	0,047619	0,047619	0,031746	0,047619	0,031746	0,031746	0,031746	0,031746	0,015873	0,031746	0,079365	0,015873	0,031746	0,063492	0,031746	0,031746	0	0,031746	0,047619	0,047619	0,031746	0,031746	0,015873	0,063492	0,031746	0,031746	0,015873	0,047619	0,031746	0,015873	0,015873	0,015873	0,079365
0,458333333333333	0,5	0,5	0,5	0	0,5	0	0,5	0	0,5	0,5	0,5	0	0,5	0,5	0,5	0	0	0,5	0,5	0,5	0,5	0,5	0,5	0,5	0,5	0,5	0,5	0,5	0,5	0,5	0,5	0,5	0	0,5	0,5	0	0	0,5	0	0	0,5	0,5	0,5	0	0,5	0	0	0,5	0
0,36	0,45833	0,083333	0,33333	0,5	0,45833	0	0,54167	0	0,375	0,083333	0,54167	0,16667	0,125	0,083333	0,083333	0,16667	0,041667	0,083333	0,083333	0,083333	0,125	0,083333	0,375	0,125	0,041667	0,54167	0,083333	0,041667	0,45833	0,45833	0,083333	0,083333	0	0,083333	0,45833	0,125	0,083333	0,45833	0,041667	0,41667	0,125	0,58333	0,083333	0,041667	0,16667	0,20833	0,083333	0,041667	0,083333
0,09375	0,04	0,12	0,12	0	0,04	0,04	0,04	0	0,04	0,04	0,04	0,16	0,36	0,04	0,12	0	0,16	0,12	0,08	0,24	0,12	0,08	0,04	0,08	0,04	0,04	0,28	0,04	0,16	0,28	0,08	0,04	0	0,08	0,24	0,08	0,2	0,04	0,04	0,12	0,16	0,04	0,12	0,04	0,12	0	0,2	0,04	0,16
1	0,0625	0,0625	0,0625	0,03125	0,0625	0	0,0625	0	0,0625	0,0625	0,0625	0,03125	0,0625	0,03125	0,0625	0,03125	0,03125	0,0625	0,0625	0,03125	0,0625	0,0625	0,09375	0,0625	0,03125	0,0625	0,125	0,03125	0,0625	0,09375	0,0625	0,0625	0	0,0625	0,09375	0,09375	0,03125	0,0625	0,03125	0,0625	0,0625	0,0625	0,03125	0	0,03125	0,03125	0,03125	0,03125	0,1875
0,260869565217391	0	1	0	0	0	0	0	0	0	0	0	0	0	0	0	0	0	0	0	0	0	0	0	0	0	0	0	1	0	1	0	0	1	0	0	0	0	0	0	0	0	0	0	0	0	0	0	0	0
0,0327868852459016	0,021739	0,065217	0,086957	0	0,021739	0	0,043478	0	0,021739	0,021739	0,021739	0,043478	0,086957	0,021739	0,1087	0	0,32609	0,43478	0,021739	0,28261	0,1087	0,065217	0,021739	0,19565	0,043478	0,021739	0,45652	0,021739	0,021739	0,34783	0,043478	0,021739	0	0,043478	0,086957	0,13043	0,17391	0,021739	0	0,021739	0,021739	0,043478	0,043478	0,021739	0,13043	0	0,086957	0,021739	0,56522
0,215384615384615	0,0098361	0,022951	0,045902	0,0032787	0,0065574	0,0032787	0,022951	0	0,0032787	0,0098361	0,0098361	0,019672	0,036066	0,0032787	0,0098361	0,0065574	0,02623	0,016393	0,0065574	0,036066	0,016393	0,0065574	0,0032787	0,013115	0	0,0098361	0,042623	0	0,10164	0,045902	0,0032787	0,0032787	0	0,0065574	0,052459	0,11475	0,016393	0,0065574	0,0032787	0,055738	0,013115	0,0098361	0,0032787	0,062295	0,022951	0,0032787	0,022951	0	0,098361
0,205128205128205	0,046154	0,046154	0,10769	0,015385	0,046154	0,030769	0,076923	0	0,046154	0,030769	0,046154	0,061538	0,13846	0,015385	0,092308	0,015385	0,33846	0,52308	0,046154	0,36923	0,076923	0,076923	0,046154	0,046154	0,030769	0,046154	0,63077	0,015385	0,030769	0,30769	0,046154	0,030769	0	0,030769	0,076923	0,16923	0,21538	0,030769	0,015385	0,076923	0,061538	0,046154	0,046154	0,030769	0,16923	0,030769	0,12308	0,015385	0,58462
0,444444444444444	0,025641	0,076923	0,10256	0	0,025641	0	0,025641	0	0,025641	0,051282	0,025641	0,051282	0,15385	0,025641	0,10256	0	0,30769	0,33333	0,025641	0,20513	0,12821	0,076923	0,025641	0,15385	0,025641	0,025641	0,58974	0,025641	0,051282	0,25641	0,051282	0,025641	0	0,051282	0,15385	0,12821	0,17949	0,025641	0,025641	0,051282	0,051282	0,025641	0,025641	0	0,10256	0	0,12821	0,025641	0,58974
0,319148936170213	0,055556	0,083333	0,083333	0,027778	0,055556	0	0,083333	0	0,055556	0,055556	0,055556	0,13889	0,33333	0,027778	0,083333	0,027778	0,16667	0,22222	0,083333	0,25	0,083333	0,055556	0,055556	0,083333	0,027778	0,055556	0,38889	0,027778	0,16667	0,30556	0,083333	0,055556	0	0,083333	0,16667	0,083333	0,19444	0,055556	0,027778	0,19444	0,13889	0,055556	0,19444	0,027778	0,11111	0,027778	0,22222	0,027778	0,36111
0	0,085106	0,10638	0,042553	0,021277	0,06383	0	0,12766	0	0,042553	0,042553	0,085106	0,10638	0,65957	0,042553	0,042553	0,042553	0,12766	0,10638	0,12766	0,17021	0,10638	0,042553	0,042553	0,06383	0,021277	0,10638	0,2766	0,021277	0,25532	0,25532	0,06383	0,042553	0	0,085106	0,19149	0,085106	0,14894	0,06383	0,042553	0,14894	0,14894	0,10638	0,17021	0,06383	0,12766	0,021277	0,23404	0,021277	0,29787
0,00937866354044549	1	1	1	0	1	0	1	0	1	1	1	0	1	1	1	0	0	1	1	1	1	1	1	1	1	1	1	1	1	1	1	1	0	1	1	0	0	1	0	0	1	1	1	0	1	0	0	1	0
0,0948275862068965	0,0011723	0,010551	0,03517	0,0011723	0,0011723	0,0046893	0,016413	0	0,0023447	0,003517	0,0023447	0,0046893	0,0093787	0,0023447	0,0082063	0,0023447	0,01993	0,011723	0,003517	0,022274	0,0082063	0,0023447	0,0011723	0,007034	0	0,0046893	0,063306	0	0,010551	0,021102	0,0023447	0,0011723	0	0,003517	0,058617	0,18757	0,010551	0,0011723	0,0011723	0,089097	0,0023447	0,007034	0	0,11137	0,016413	0,0011723	0,0093787	0	0,11254
0,0588235294117647	0,017241	0,034483	0,068966	0,0086207	0,017241	0,0086207	0,017241	0	0,017241	0,025862	0,025862	0,017241	0,077586	0,0086207	0,043103	0,025862	0,068966	0,077586	0,017241	0,077586	0,043103	0,034483	0,017241	0,025862	0,0086207	0,017241	0,13793	0,0086207	0,034483	0,17241	0,017241	0,017241	0	0,025862	0,094828	0,094828	0,060345	0,017241	0,0086207	0,094828	0,017241	0,017241	0,0086207	0,068966	0,060345	0,0086207	0,060345	0,0086207	0,2069
0,5	0	0	0,058824	0	0	0	0	0	0	0	0	0	0	0	0	0	0	0	0	0	0,058824	0	0	0	0	0	0	0	0	0,17647	0	0	0	0	0	0,058824	0	0	0	0,058824	0	0	0	0,23529	0	0	0	0	0,11765
0,0830769230769231	0,5	1	0,5	0	0,5	0	0,5	0	0,5	0,5	0,5	0	1	0,5	0,5	0	0	0,5	0,5	0,5	1	0,5	0,5	0,5	0,5	0,5	0,5	0,5	0,5	1	0,5	1	0	0,5	0,5	0	0	0,5	0	0	0,5	0,5	0,5	0	0,5	0	0	0,5	0
0,5	0,0030769	0,021538	0,049231	0,0030769	0	0,0061538	0,018462	0,0030769	0,0030769	0,0030769	0,0030769	0,036923	0,058462	0,0030769	0,018462	0	0,16615	0,10462	0,0030769	0,14769	0,030769	0,0092308	0	0,015385	0	0,0030769	0,39077	0	0,027692	0,13538	0,0061538	0,0030769	0	0,0092308	0,08	0,15077	0,086154	0,0030769	0,0061538	0,073846	0,012308	0,0030769	0,015385	0,08	0,049231	0,0030769	0,043077	0	0,47385
0,666666666666667	0,5	0,5	0,5	0	0,5	0	0,5	0	0,5	1	0,5	0,5	1	0,5	0,5	0	0	0,5	0,5	1	0,5	0,5	0,5	0,5	0,5	0,5	0,5	0,5	1	1	0,5	1	0,5	1	0,5	0	0	0,5	0	0,5	0,5	0,5	0,5	0	1	0	0,5	0,5	0
0,19047619047619	0,16667	0,66667	0,16667	0	0,16667	0	0,16667	0	0,16667	0,83333	0,16667	0,16667	0,33333	0,16667	0,16667	0	0	0,16667	0,16667	0,33333	0,16667	0,16667	0,16667	0,16667	0,16667	0,16667	0,16667	0,33333	0,33333	0,5	0,16667	0,33333	0,5	0,33333	0,16667	0	0	0,16667	0	0,16667	0,16667	0,16667	0,16667	0	0,33333	0	0,16667	0,16667	0
0,0167064439140811	0,015873	0,055556	0,095238	0,0079365	0,015873	0,0079365	0,031746	0	0,015873	0,015873	0,015873	0,047619	0,087302	0,0079365	0,063492	0,015873	0,35714	0,33333	0,031746	0,2381	0,055556	0,031746	0,015873	0,055556	0,0079365	0,02381	0,49206	0,0079365	0,02381	0,2381	0,031746	0,015873	0	0,031746	0,087302	0,12698	0,18254	0,015873	0,015873	0,087302	0,015873	0,015873	0,015873	0,039683	0,087302	0,0079365	0,079365	0,0079365	0,53968
0,09375	0,00358	0,0095465	0,048926	0,0023866	0,0023866	0,0071599	0,01074	0	0,00358	0,0023866	0,00358	0,0083532	0,016706	0,0023866	0,0059666	0,0023866	0,02864	0,015513	0,0047733	0,02148	0,0095465	0,0047733	0,0023866	0,0071599	0,0011933	0,0059666	0,050119	0,0011933	0,01074	0,031026	0,0059666	0,0023866	0	0,0023866	0,060859	0,12411	0,013126	0,00358	0,0011933	0,088305	0,0023866	0,0059666	0,0011933	0,23389	0,016706	0,0023866	0,0095465	0,0011933	0,081146
0,171428571428571	0,03125	0,03125	0,03125	0	0,03125	0	0,03125	0	0,03125	0,03125	0,03125	0	0,03125	0,03125	0,03125	0	0,03125	0,03125	0,03125	0,03125	0,03125	0,03125	0,03125	0,03125	0,03125	0,03125	0,0625	0,03125	0,03125	0,1875	0,03125	0,03125	0	0,03125	0,03125	0,125	0	0,03125	0	0,0625	0,03125	0,03125	0,03125	0,09375	0,03125	0	0	0,03125	0,09375
0,25	0	0,028571	0	0	0	0	0	0	0	0	0	0,057143	0,51429	0	0	0	0,028571	0	0,028571	0,028571	0	0	0	0	0	0	0,11429	0	0,085714	0,14286	0	0	0	0,028571	0,085714	0,028571	0,057143	0	0,028571	0,057143	0,057143	0	0,085714	0,057143	0,028571	0	0,085714	0	0,14286
0,428571428571429	0,25	0,5	0,25	0	0,25	0	0,25	0	0,25	0,25	0,25	0	0,5	0,25	0,25	0	0	0,25	0,25	0,25	1	0,25	0,25	0,25	0,5	0,25	0,25	0,25	0,25	0,5	0,25	0,5	0	0,75	0,25	0	0	0,25	0	0	0,25	0,25	0,25	0	0,25	0	0	0,25	0,25
0,5	0,071429	0,14286	0,071429	0	0,071429	0	0,071429	0	0,071429	0,071429	0,071429	0,21429	0,14286	0,071429	0,071429	0	0,071429	0,14286	0,071429	0,14286	0,071429	0,14286	0,071429	0,21429	0,071429	0,071429	0,14286	0,071429	0,071429	0,42857	0,28571	0,071429	0	0,071429	0,21429	0,14286	0	0,071429	0	0,28571	0,21429	0,071429	0,5	0	0,21429	0	0	0,071429	0,14286
0	0,14286	0,21429	0,14286	0,071429	0,14286	0	0,14286	0,071429	0,14286	0,14286	0,14286	0,42857	0,35714	0,071429	0,14286	0,071429	0,14286	0,14286	0,14286	0,071429	0,14286	0,14286	0,14286	0,14286	0,071429	0,14286	0,42857	0,071429	0,28571	0,35714	0,5	0,14286	0	0,21429	0,28571	0,071429	0,21429	0,14286	0,071429	0,42857	0,42857	0,14286	0,5	0,071429	0,14286	0,071429	0,21429	0,071429	0,28571
0,482758620689655	0	0	0	0	0	0	0	0	0	0	0	0	0	0	0	0	0	0	0	0	0	0	0	0	0	0	0	0	0	0	0	0	0	0	0	0	0	0	0	0	0	0	0	0	0	0	0	0	0
0,393939393939394	0,44828	0,10345	0,41379	0,48276	0,44828	0,068966	0,51724	0	0,48276	0,034483	0,51724	0,068966	0,034483	0,034483	0,034483	0,10345	0,034483	0,034483	0,034483	0,068966	0,034483	0,034483	0,41379	0,034483	0,034483	0,51724	0,068966	0	0,31034	0,51724	0,034483	0,034483	0	0,034483	0,31034	0,13793	0,034483	0,37931	0,034483	0,37931	0,068966	0,55172	0,034483	0,034483	0,068966	0,37931	0,068966	0	0,068966
0,277777777777778	0,57576	0,12121	0,33333	0,33333	0,54545	0,030303	0,78788	0	0,30303	0,030303	0,63636	0,090909	0,090909	0,030303	0,060606	0,15152	0,030303	0,030303	0,030303	0,060606	0,060606	0,030303	0,27273	0,060606	0,030303	0,51515	0,060606	0	0,36364	0,45455	0,030303	0,030303	0	0,030303	0,48485	0,21212	0,060606	0,39394	0,030303	0,48485	0,090909	0,66667	0,030303	0,030303	0,15152	0,24242	0,090909	0	0,15152
0,5	0,33333	0	0,27778	0,33333	0,5	0	0,33333	0	0,27778	0	0,27778	0	0	0	0	0,11111	0	0	0	0	0	0	0,27778	0	0	0,33333	0	0	0,33333	0,33333	0	0	0	0	0,27778	0,055556	0	0,27778	0	0,27778	0	0,33333	0	0,055556	0	0,16667	0	0	0
0,181818181818182	0,5	0	0,5	0,5	0,5	0	0,5	0	0,5	0	0	0	0	0	0	0	0	0	0	0	0	0	0,5	0	0	0,5	0	0	0,5	0,5	0	0	0	0	0,5	0	0	0,5	0	0,5	0	0,5	0	0	0	0,5	0	0	0
1	0,18182	0	0,090909	0,18182	0,18182	0	0,27273	0	0,18182	0	0,90909	0	0	0	0	0	0	0	0	0	0	0	0,18182	0	0	0,18182	0	0	0,18182	0,18182	0	0	0	0	0,090909	0	0	0,18182	0	0,18182	0	0,27273	0	0	0	0,090909	0	0	0
0,307692307692308	0	0	1	1	1	0	1	0	1	0	0	0	0	0	0	0	0	0	0	0	0	0	1	0	0	1	0	0	1	1	0	0	0	0	1	0	0	1	0	1	0	1	0	0	0	1	0	0	0
0,6	0,46154	0	0,23077	0,30769	0,38462	0	0,92308	0	0,30769	0	0,30769	0	0	0	0	0,15385	0	0	0	0	0	0	0,30769	0	0	0,30769	0	0	0,30769	0,30769	0	0	0	0	0,23077	0,076923	0	0,30769	0	0,46154	0	0,46154	0	0,076923	0	0,15385	0	0	0
0,428571428571429	0,7	0	0,5	0,6	0,9	0	0,9	0	0,5	0	0,8	0	0	0	0	0,2	0	0	0	0	0	0	0,5	0	0	0,8	0	0	0,7	0,7	0	0	0	0	0,7	0,1	0	0,6	0	0,6	0	0,7	0	0,1	0	0,3	0	0	0
0,454545454545455	0,57143	0	0,42857	0,42857	0,57143	0	0,57143	0	0,42857	0	0,28571	0	0	0	0	0,28571	0	0	0	0	0	0	0,42857	0	0	0,42857	0	0	0,42857	0,42857	0	0	0	0	0,42857	0,14286	0	0,42857	0	0,57143	0	0,71429	0	0,14286	0	0,28571	0	0	0
0,454545454545455	0,45455	0	0,36364	0,45455	0,54545	0	0,54545	0	0,36364	0	0,45455	0	0	0	0	0,090909	0	0	0	0	0	0	0,36364	0	0	0,54545	0	0	0,54545	0,54545	0	0	0	0	0,45455	0,090909	0	0,36364	0	0,45455	0	0,63636	0	0	0	0,18182	0	0	0
0,5	0,54545	0,090909	0,27273	0,27273	0,54545	0,090909	0,63636	0	0,36364	0	0,36364	0,090909	0	0	0	0,18182	0	0	0	0,090909	0,090909	0	0,36364	0	0,090909	0,45455	0	0	0,36364	0,45455	0	0	0	0	0,36364	0,18182	0	0,27273	0	0,45455	0,090909	0,63636	0,090909	0,090909	0,090909	0,27273	0,090909	0	0
0,684210526315789	0,59091	0	0,27273	0,40909	0,63636	0	0,68182	0	0,31818	0	0,63636	0,090909	0,045455	0,045455	0	0,13636	0	0	0	0,045455	0,045455	0	0,31818	0,045455	0	0,5	0	0	0,54545	0,5	0	0	0	0	0,5	0,090909	0,045455	0,5	0	0,40909	0,045455	0,63636	0,045455	0,045455	0,13636	0,18182	0,045455	0	0,045455
0,5	0,78947	0,10526	0,31579	0,52632	0,78947	0,052632	0,94737	0	0,36842	0	0,89474	0,21053	0,10526	0,052632	0	0,15789	0	0	0	0,10526	0,052632	0	0,36842	0,052632	0,052632	0,78947	0	0	0,52632	0,68421	0	0	0	0	0,63158	0,15789	0,052632	0,52632	0	0,36842	0,15789	0,89474	0,10526	0,052632	0,21053	0,21053	0,15789	0	0,052632
0,473684210526316	0,375	0	0,375	0,625	0,5	0	0,5	0	0,5	0	0,375	0	0	0	0	0,125	0	0	0	0	0	0	0,5	0	0	0,5	0	0	0,5	0,5	0	0	0	0	0,375	0,125	0	0,625	0	0,5	0	0,625	0	0	0	0,25	0	0	0
0,833333333333333	0,68421	0	0,36842	0,52632	0,78947	0	0,84211	0	0,36842	0	0,78947	0,052632	0	0	0	0,15789	0	0	0	0	0	0	0,36842	0	0	0,68421	0	0	0,47368	0,52632	0	0	0	0	0,57895	0,052632	0	0,57895	0	0,36842	0	0,78947	0	0,052632	0,052632	0,21053	0	0	0,052632
0,875	0,66667	0	0,66667	0,83333	0,83333	0	0,83333	0	0,66667	0	0,66667	0	0	0	0	0,16667	0	0	0	0	0	0	0,66667	0	0	1	0	0	1	1	0	0	0	0	0,83333	0,16667	0	0,66667	0	0,83333	0	1	0	0	0	0,33333	0	0	0
0,52	0,75	0	0,5	0,875	0,875	0	0,875	0	0,625	0	0,75	0,125	0	0	0	0,25	0	0	0	0	0	0	0,625	0	0	0,875	0	0	0,875	0,875	0	0	0	0	0,75	0,125	0	0,75	0	0,875	0	0,875	0	0,125	0,125	0,375	0	0	0
0,5	0,64	0,04	0,32	0,48	0,64	0	0,8	0	0,32	0,04	0,68	0,12	0,08	0,08	0,04	0,12	0	0	0	0,04	0,04	0	0,28	0,04	0	0,6	0	0	0,52	0,56	0	0	0	0	0,6	0,12	0,04	0,44	0	0,4	0,08	0,76	0,04	0,04	0,2	0,16	0,12	0	0,08
0,666666666666667	0,5	0	0,5	0,5	0,5	0	0,5	0	0,5	0	0	0	0	0	0	0	0	0	0	0	0	0	0,5	0	0	0,5	0	0	0,5	0,5	0	0	0	0	0,5	0	0	0,5	0	0,5	0	0,5	0	0	0	0,5	0	0	0
0,0416666666666667	0,88889	0	0,44444	0,55556	0,88889	0	0,88889	0	0,33333	0	0,88889	0,22222	0,11111	0,11111	0	0,33333	0	0	0	0,11111	0,11111	0	0,33333	0,11111	0	0,88889	0	0	1	0,77778	0	0	0	0	0,88889	0,22222	0,11111	0,66667	0	0,66667	0,11111	0,88889	0,11111	0,11111	0,22222	0,22222	0,11111	0	0,11111
0,0333333333333333	0,026515	0,060606	0,14773	0,018939	0,018939	0,015152	0,20076	0	0,022727	0,015152	0,041667	0,030303	0,030303	0,060606	0,037879	0,0075758	0,018939	0,0075758	0,0037879	0,037879	0,015152	0	0,015152	0,011364	0,011364	0,07197	0,026515	0	0,07197	0,060606	0	0,0037879	0,0037879	0,011364	0,27273	0,07197	0,018939	0,018939	0	0,46591	0,015152	0,10606	0,015152	0,026515	0,041667	0,026515	0,037879	0	0,045455
0	0,02381	0,080952	0,1619	0,019048	0,014286	0,0095238	0,21905	0	0,033333	0,028571	0,042857	0,028571	0,014286	0,071429	0,038095	0,014286	0,014286	0,0047619	0,0047619	0,02381	0,019048	0,0047619	0,014286	0,019048	0,0095238	0,071429	0,019048	0	0,061905	0,047619	0,0047619	0,0095238	0,0047619	0,019048	0,30476	0,080952	0,0095238	0,019048	0,0047619	0,5	0,014286	0,12857	0,0095238	0,02381	0,061905	0,02381	0,028571	0	0,028571
0,0233333333333333	0	0,044776	0,14925	0	0	0,014925	0,10448	0	0	0	0,014925	0	0,014925	0,029851	0,044776	0	0	0	0,014925	0,014925	0	0	0	0,014925	0	0,029851	0	0	0,029851	0,014925	0	0	0	0	0,1791	0,074627	0	0	0	0,22388	0	0,074627	0	0,029851	0,014925	0	0	0	0,014925
0,0153846153846154	0,013333	0,076667	0,10667	0,01	0,0066667	0,0066667	0,17667	0	0,02	0,016667	0,023333	0,033333	0,026667	0,06	0,033333	0,013333	0,016667	0,01	0,0066667	0,03	0,016667	0	0,0066667	0,02	0,01	0,05	0,033333	0	0,056667	0,056667	0,0033333	0	0	0,0066667	0,31	0,11667	0,0066667	0,01	0	0,42667	0,013333	0,083333	0,013333	0,033333	0,066667	0,013333	0,023333	0	0,053333
0,0420711974110032	0	0,061538	0,14615	0	0	0,015385	0,12308	0	0,0076923	0,046154	0,0076923	0,030769	0,030769	0,069231	0,038462	0	0,015385	0,015385	0,0076923	0,030769	0,023077	0	0	0,030769	0	0,030769	0,030769	0	0,061538	0,053846	0	0,0076923	0,0076923	0,023077	0,23077	0,11538	0,0076923	0	0	0,4	0	0,061538	0,015385	0,0076923	0,076923	0	0,030769	0	0,053846
0,0432098765432099	0,038835	0,058252	0,13269	0,029126	0,032362	0,0064725	0,1877	0	0,032362	0,019417	0,05178	0,029126	0,019417	0,055016	0,02589	0,016181	0,0064725	0	0	0,012945	0,012945	0	0,02589	0,016181	0,0097087	0,071197	0,016181	0	0,064725	0,084142	0	0	0	0,0097087	0,24272	0,071197	0,0032362	0,02589	0	0,3657	0,012945	0,1068	0,012945	0,02589	0,045307	0,02589	0,019417	0	0,035599
0,0408163265306122	0,030864	0,092593	0,20988	0,037037	0,037037	0,0061728	0,22222	0	0,04321	0,018519	0,049383	0,018519	0,012346	0,074074	0,037037	0,012346	0,024691	0	0	0,030864	0,012346	0	0,024691	0,012346	0,018519	0,092593	0,024691	0	0,08642	0,080247	0	0,0061728	0,0061728	0,024691	0,30864	0,10494	0	0,018519	0	0,44444	0,0061728	0,1358	0,012346	0,04321	0,067901	0,030864	0,024691	0	0,037037
0,0526315789473684	0,020408	0,12245	0,13605	0,013605	0,013605	0,0068027	0,23129	0	0,027211	0,034014	0,054422	0,047619	0,040816	0,054422	0,068027	0,020408	0,040816	0,013605	0,020408	0,054422	0,034014	0,0068027	0,013605	0,027211	0,0068027	0,054422	0,047619	0	0,088435	0,10204	0,020408	0,013605	0,0068027	0,027211	0,34014	0,11565	0,013605	0,013605	0,0068027	0,42177	0,027211	0,10204	0,027211	0,027211	0,088435	0,027211	0,040816	0	0,11565
0,0416666666666667	0	0	0	0	0	0	0,052632	0	0	0,052632	0	0,052632	0,052632	0,052632	0	0	0	0	0	0,052632	0	0	0	0	0	0	0	0	0,052632	0,052632	0	0,052632	0,052632	0,052632	0	0	0	0	0	0,21053	0	0,052632	0	0	0,052632	0	0,052632	0	0
0,0892857142857143	0,041667	0,125	0,125	0	0,041667	0,041667	0,16667	0	0,083333	0	0,041667	0,083333	0,083333	0,083333	0,125	0	0,16667	0	0	0,083333	0	0	0,041667	0	0,041667	0,20833	0,083333	0	0,20833	0,16667	0	0	0	0,083333	0,20833	0,083333	0	0	0	0,33333	0,041667	0,16667	0,041667	0,041667	0,083333	0,041667	0,041667	0	0,125
0,166666666666667	0,017857	0,16071	0,14286	0,017857	0	0,017857	0,19643	0	0,053571	0,053571	0,035714	0,053571	0,16071	0,10714	0,053571	0,017857	0,14286	0,017857	0,053571	0,19643	0,071429	0	0	0,035714	0,017857	0,089286	0,17857	0	0,19643	0,17857	0	0,017857	0,017857	0,071429	0,32143	0,14286	0,089286	0,017857	0	0,35714	0,017857	0,16071	0,053571	0,035714	0,14286	0,017857	0,125	0	0,25
0,0176470588235294	0,16667	0,02381	0,21429	0,11905	0,11905	0,071429	0,30952	0	0,11905	0	0,16667	0,047619	0,02381	0,047619	0,047619	0,071429	0	0	0	0,071429	0,02381	0	0,11905	0,02381	0,02381	0,14286	0,02381	0	0,095238	0,19048	0	0	0	0	0,2381	0,095238	0,02381	0,14286	0	0,47619	0,047619	0,19048	0,047619	0,047619	0,071429	0,11905	0,047619	0	0,047619
0,0189473684210526	0,017647	0,094118	0,14706	0,011765	0,011765	0,0058824	0,24118	0	0,029412	0,017647	0,041176	0,023529	0,017647	0,076471	0,041176	0,011765	0,011765	0	0	0,011765	0,011765	0	0,011765	0,017647	0,011765	0,058824	0,0058824	0	0,1	0,058824	0	0	0	0,017647	0,32353	0,1	0,0058824	0,011765	0	0,50588	0,011765	0,11176	0,023529	0,017647	0,058824	0,017647	0,023529	0	0,035294
0,016304347826087	0,0063158	0,048421	0,069474	0,0042105	0,0042105	0,0042105	0,12	0	0,010526	0,0084211	0,014737	0,025263	0,018947	0,031579	0,021053	0,0063158	0,016842	0,0042105	0,0021053	0,014737	0,0084211	0	0,0042105	0,010526	0,0042105	0,025263	0,014737	0	0,031579	0,046316	0,0021053	0,0042105	0,0021053	0,0042105	0,21684	0,058947	0,0063158	0,0042105	0	0,33263	0,0063158	0,050526	0,010526	0,029474	0,046316	0,0063158	0,012632	0	0,042105
0,0229007633587786	0	0,016304	0,054348	0	0	0	0,059783	0	0	0,01087	0	0,0054348	0,01087	0	0,01087	0	0,01087	0,0054348	0	0,032609	0,0054348	0	0	0	0	0,016304	0,021739	0	0,021739	0,038043	0	0,0054348	0,0054348	0,01087	0,11413	0,11957	0	0	0	0,16848	0,0054348	0,021739	0,0054348	0,0054348	0,032609	0	0,0054348	0	0,081522
0,0156062424969988	0,0076336	0,083969	0,083969	0,0076336	0,0076336	0,0076336	0,1145	0	0,022901	0,015267	0,030534	0,045802	0,015267	0,045802	0,038168	0,0076336	0,015267	0,022901	0,0076336	0,030534	0,0076336	0	0,0076336	0,0076336	0,0076336	0,038168	0,038168	0	0,030534	0,076336	0,0076336	0	0	0,015267	0,19847	0,099237	0,015267	0	0	0,22901	0,0076336	0,083969	0,0076336	0	0,1145	0,022901	0,030534	0	0,091603
0,109090909090909	0,010804	0,037215	0,073229	0,0096038	0,0084034	0,0048019	0,11525	0	0,010804	0,0096038	0,018007	0,021609	0,014406	0,02521	0,018007	0,0096038	0,022809	0,0072029	0,0036014	0,020408	0,0096038	0,002401	0,0060024	0,0072029	0,0036014	0,031212	0,026411	0	0,030012	0,042017	0,0048019	0,002401	0,0012005	0,0084034	0,19328	0,07563	0,0096038	0,0072029	0,0012005	0,29532	0,0060024	0,044418	0,0060024	0,033613	0,038415	0,0084034	0,010804	0	0,05042
0,0142857142857143	0,054545	0,10909	0,090909	0,018182	0,036364	0,018182	0,12727	0	0,036364	0,054545	0,054545	0,090909	0,16364	0,072727	0,090909	0,054545	0,054545	0,036364	0,036364	0,090909	0,10909	0,018182	0,036364	0,072727	0,018182	0,072727	0,054545	0	0,090909	0,12727	0,054545	0,036364	0,018182	0,054545	0,4	0,16364	0,036364	0,036364	0,018182	0,34545	0,090909	0,054545	0,054545	0,090909	0,10909	0,036364	0,10909	0	0,16364
0,219512195121951	0	0,028571	0,057143	0	0	0,0095238	0,07619	0	0	0,0095238	0,0047619	0,019048	0,02381	0,02381	0,014286	0	0,02381	0,014286	0,0047619	0,042857	0	0	0	0,014286	0	0,0047619	0,066667	0	0,014286	0,033333	0	0,0047619	0,0047619	0,0047619	0,1	0,061905	0,0047619	0	0	0,18095	0,0047619	0,028571	0,0095238	0,0047619	0,047619	0	0,0047619	0	0,080952
0,0291545189504373	0,073171	0,12195	0,12195	0,02439	0,04878	0,02439	0,12195	0,02439	0,073171	0	0,073171	0,19512	0,21951	0,097561	0,04878	0,04878	0,14634	0,097561	0,02439	0,2439	0,097561	0,02439	0,04878	0,073171	0,02439	0,12195	0,12195	0	0,17073	0,2439	0,02439	0	0	0,02439	0,29268	0,14634	0,17073	0,04878	0	0,26829	0,12195	0,097561	0,12195	0,02439	0,19512	0,04878	0,19512	0	0,17073
0,00584795321637427	0,011662	0,055394	0,099125	0,0087464	0,0087464	0,011662	0,12828	0	0,014577	0,011662	0,034985	0,040816	0,020408	0,046647	0,040816	0,011662	0,020408	0,0029155	0,0029155	0,023324	0,014577	0	0,0087464	0,011662	0,0029155	0,037901	0,023324	0	0,046647	0,081633	0,0029155	0,0029155	0,0029155	0,0058309	0,27114	0,087464	0,0058309	0,0058309	0	0,39067	0,011662	0,055394	0,014577	0,023324	0,072886	0,0087464	0,014577	0	0,06414
0,0333333333333333	0,005848	0,05848	0,1345	0,005848	0	0	0,19298	0	0,011696	0,023392	0,02924	0,023392	0,011696	0,052632	0,046784	0,017544	0,005848	0	0	0,017544	0,011696	0	0	0,02924	0,005848	0,02924	0,023392	0	0,046784	0,046784	0	0	0	0	0,24561	0,093567	0,005848	0,005848	0	0,34503	0,017544	0,099415	0,011696	0,02924	0,076023	0,011696	0,017544	0	0,064327
0,0588235294117647	0	0,1	0,066667	0	0	0	0,1	0	0,033333	0,066667	0	0,1	0,033333	0,066667	0,13333	0	0,033333	0,033333	0	0,066667	0	0	0	0,033333	0	0,1	0,033333	0	0,1	0,1	0	0,033333	0,033333	0,066667	0,13333	0,13333	0,033333	0	0	0,5	0	0,066667	0	0	0,13333	0	0,066667	0	0,1
0,0583941605839416	0	0,058824	0,11765	0	0	0	0,11765	0	0,058824	0,11765	0	0,058824	0,058824	0,11765	0,17647	0	0	0	0	0,058824	0	0	0	0	0	0,11765	0	0	0,11765	0,058824	0	0,058824	0,058824	0,11765	0,17647	0,17647	0	0	0	0,35294	0	0,058824	0	0	0,17647	0	0,11765	0	0,17647
0,062200956937799	0,014599	0,18248	0,087591	0	0,0072993	0,0072993	0,10219	0	0,021898	0,029197	0,014599	0,072993	0,12409	0,051095	0,051095	0,0072993	0,094891	0,0072993	0,072993	0,065693	0,036496	0	0,0072993	0,043796	0,014599	0,072993	0,087591	0	0,10219	0,11679	0,0072993	0,0072993	0,0072993	0,043796	0,27737	0,10949	0,036496	0,0072993	0	0,29197	0,021898	0,072993	0,043796	0,043796	0,18978	0,0072993	0,065693	0	0,13869
0,176470588235294	0,0095694	0,033493	0,028708	0	0,0095694	0,014354	0,019139	0,0047847	0,0047847	0,0095694	0,0095694	0,062201	0,062201	0,014354	0,014354	0,0047847	0,11483	0,047847	0	0,11962	0,033493	0,0047847	0,0047847	0,019139	0,0047847	0,0095694	0,13876	0	0,028708	0,1244	0,014354	0,0095694	0,0047847	0,014354	0,15311	0,10048	0,066986	0	0	0,11005	0,038278	0,028708	0,033493	0,043062	0,057416	0,0047847	0,052632	0	0,19617
0,0547945205479452	0,039216	0,078431	0,11765	0	0,019608	0,039216	0,11765	0	0	0,019608	0,058824	0,098039	0,15686	0,019608	0,078431	0,019608	0,21569	0,15686	0,019608	0,27451	0,039216	0,019608	0	0,058824	0	0,058824	0,41176	0	0,13725	0,31373	0,019608	0,019608	0,019608	0,039216	0,21569	0,21569	0,23529	0,019608	0,019608	0,21569	0,078431	0,098039	0,019608	0,058824	0,15686	0,019608	0,15686	0	0,45098
0,0810810810810811	0,041096	0,12329	0,13699	0,027397	0,027397	0,013699	0,26027	0	0,068493	0,041096	0,082192	0,041096	0,041096	0,09589	0,054795	0,027397	0,013699	0	0	0,054795	0,027397	0	0,027397	0,027397	0,013699	0,09589	0,027397	0	0,19178	0,12329	0	0,013699	0,013699	0,041096	0,28767	0,12329	0,013699	0,027397	0	0,36986	0,027397	0,12329	0,027397	0,068493	0,09589	0,027397	0,054795	0	0,082192
1	0	0,094595	0,027027	0	0	0,013514	0,013514	0,013514	0	0,013514	0,013514	0,094595	0,12162	0,027027	0,013514	0	0,10811	0	0,027027	0,16216	0,027027	0	0	0	0	0	0,14865	0	0,081081	0,040541	0,027027	0,013514	0,013514	0,027027	0,16216	0,094595	0,081081	0	0	0,16216	0,040541	0,027027	0,027027	0,027027	0,054054	0,013514	0,094595	0	0,2027
0	0	1	0	0	0	0	0	0	0	0	0	0	0	0	0	0	0	0	0	0	0	0	0	0	0	0	0	0	0	0	0	0	0	0,5	0	0	0	0	0	0	0	0	0	0	0	0	0	0	0
0,0175438596491228	0	0,043956	0,065934	0	0	0	0,13187	0	0,010989	0,021978	0,010989	0,010989	0	0,021978	0,054945	0	0,010989	0	0	0,010989	0,010989	0	0	0,010989	0	0,021978	0	0	0,032967	0,043956	0	0	0	0,021978	0,25275	0,076923	0	0	0	0,2967	0	0,043956	0,010989	0,032967	0,098901	0,010989	0,032967	0	0,065934
0,0714285714285714	0	0,030702	0,052632	0	0	0,004386	0,087719	0	0,004386	0,017544	0,0087719	0,035088	0,026316	0,02193	0,030702	0,013158	0,02193	0,013158	0,013158	0,030702	0	0	0	0,013158	0	0,02193	0,035088	0	0,017544	0,030702	0,004386	0,004386	0,004386	0,004386	0,12281	0,083333	0	0	0	0,20175	0	0,048246	0,0087719	0	0,065789	0	0,013158	0	0,061404
0,0148148148148148	0	0,25	0,071429	0	0	0	0,071429	0	0	0,035714	0	0	0,25	0	0,071429	0	0,14286	0,071429	0,071429	0,28571	0,035714	0	0	0,071429	0	0	0,21429	0	0,17857	0,14286	0	0	0	0,071429	0,21429	0,14286	0,071429	0	0	0,21429	0	0	0,10714	0,071429	0,035714	0	0,071429	0	0,21429
0,08	0,0037037	0,0074074	0,011111	0	0,0037037	0	0,014815	0	0	0,0074074	0,0074074	0,011111	0,014815	0,0074074	0,0037037	0	0,014815	0,0037037	0	0,014815	0	0	0	0	0	0,0037037	0,033333	0,0037037	0,011111	0,022222	0,0037037	0,0037037	0,0074074	0,0037037	0,037037	0,055556	0,0037037	0	0	0,066667	0,0037037	0,0074074	0	0,025926	0,018519	0	0,014815	0	0,048148
0,111111111111111	0	0	0,04	0	0	0,08	0,08	0	0	0,04	0	0,08	0,04	0	0	0,04	0	0	0	0,08	0	0	0	0	0	0	0,04	0	0,04	0,12	0	0,04	0,04	0,04	0,12	0,04	0	0	0	0,08	0	0,08	0	0,12	0,04	0	0,04	0	0,08
0,0263157894736842	0	0	0,055556	0	0	0	0	0	0	0,055556	0	0,055556	0,11111	0	0	0	0	0	0	0,11111	0	0	0	0	0	0	0,055556	0	0,16667	0,11111	0	0,055556	0,055556	0,055556	0,11111	0,16667	0,055556	0	0	0,27778	0	0	0	0,16667	0,055556	0	0,11111	0	0
0,148936170212766	0,013158	0,092105	0,18421	0	0	0	0,30263	0	0,026316	0,052632	0,026316	0,039474	0,052632	0,11842	0,078947	0,013158	0,026316	0	0,013158	0,052632	0,026316	0	0	0,039474	0	0,092105	0,013158	0	0,11842	0,052632	0	0,013158	0,013158	0,052632	0,38158	0,078947	0,013158	0,013158	0	0,52632	0,013158	0,17105	0,052632	0,013158	0,10526	0,013158	0,052632	0	0,065789
0,0597014925373134	0,06383	0,23404	0,085106	0,042553	0,042553	0,021277	0,17021	0	0,085106	0,042553	0,085106	0,21277	0,10638	0,14894	0,14894	0,085106	0,14894	0,085106	0,085106	0,085106	0,085106	0,042553	0,042553	0,085106	0,021277	0,12766	0,10638	0	0,14894	0,19149	0,06383	0,021277	0	0,085106	0,40426	0,17021	0,12766	0,042553	0,021277	0,25532	0,12766	0,12766	0,06383	0	0,21277	0,06383	0,14894	0	0,23404
0,0559440559440559	0,044776	0,029851	0,13433	0,014925	0,029851	0,029851	0,10448	0	0,029851	0,014925	0,059701	0,059701	0,029851	0,044776	0,014925	0,044776	0	0	0	0,044776	0,014925	0	0,029851	0,014925	0,014925	0,059701	0,014925	0	0,074627	0,10448	0	0,014925	0,014925	0,014925	0,22388	0,1194	0,014925	0,029851	0	0,32836	0,029851	0,074627	0,029851	0,059701	0,089552	0,014925	0,044776	0	0,1194
0,1875	0,027972	0,06993	0,06993	0,013986	0,027972	0,027972	0,083916	0	0,027972	0,034965	0,027972	0,034965	0,034965	0,034965	0,020979	0,020979	0,027972	0,020979	0,006993	0,055944	0,027972	0,006993	0,020979	0,027972	0,006993	0,055944	0,062937	0	0,06993	0,083916	0,006993	0,013986	0,006993	0,027972	0,18881	0,12587	0,013986	0,020979	0,006993	0,13986	0,034965	0,055944	0,020979	0,055944	0,083916	0,020979	0,048951	0	0,11189
0,125	0,03125	0,11458	0,03125	0,010417	0,020833	0,03125	0,09375	0,010417	0,020833	0,020833	0,03125	0,14583	0,20833	0,03125	0,072917	0,041667	0,27083	0,13542	0,041667	0,25	0,0625	0,020833	0,020833	0,052083	0,020833	0,052083	0,33333	0	0,083333	0,29167	0,041667	0,03125	0	0,041667	0,25	0,17708	0,19792	0,020833	0,010417	0,19792	0,09375	0,0625	0,0625	0,052083	0,19792	0,020833	0,13542	0	0,45833
0,166666666666667	0,0625	0,1875	0	0	0	0	0,0625	0	0	0,0625	0,125	0,125	0,1875	0,0625	0	0,0625	0	0	0	0,1875	0,0625	0	0	0,0625	0	0,0625	0	0	0,1875	0,25	0	0,0625	0,0625	0,0625	0,25	0,1875	0,0625	0,0625	0	0,1875	0,0625	0,0625	0,0625	0,0625	0,25	0	0,125	0	0,125
0,0333333333333333	0,033333	0,083333	0,033333	0	0,016667	0	0,033333	0	0	0,033333	0,033333	0,083333	0,13333	0,033333	0,033333	0,016667	0,066667	0,05	0,033333	0,16667	0,066667	0,016667	0	0,05	0	0,033333	0,11667	0	0,3	0,2	0	0,016667	0,016667	0,05	0,23333	0,13333	0,066667	0,016667	0	0,083333	0,05	0,033333	0,033333	0	0,16667	0	0,13333	0	0,16667
0,4	0,033333	0,26667	0,23333	0	0	0	0,33333	0	0,033333	0,066667	0,033333	0,033333	0,066667	0,16667	0,16667	0,033333	0	0	0	0,033333	0,066667	0	0	0,13333	0	0,13333	0,066667	0	0,16667	0,1	0	0	0	0,066667	0,56667	0,16667	0,033333	0,033333	0	0,5	0,066667	0,1	0,033333	0	0,16667	0	0,13333	0	0,16667
0,0454545454545455	0	0,2	0,13333	0	0	0	0	0	0	0,066667	0	0,13333	0,4	0,066667	0	0,066667	0,4	0,26667	0,066667	0,46667	0,066667	0	0	0,13333	0,066667	0,066667	0,26667	0	0,2	0,4	0,2	0,066667	0,066667	0,13333	0,4	0,2	0,13333	0	0	0,33333	0,066667	0	0,066667	0	0,33333	0	0,26667	0	0,46667
0,106796116504854	0	0	0	0	0	0,045455	0,090909	0	0	0	0	0,045455	0,18182	0	0	0	0	0	0	0,045455	0	0,045455	0	0	0	0	0,090909	0	0,090909	0,045455	0	0	0	0	0,045455	0	0	0	0	0,18182	0,045455	0	0,045455	0,045455	0,045455	0	0,090909	0	0,090909
0,105263157894737	0,0048544	0,082524	0,067961	0,0048544	0,0048544	0	0,038835	0,0048544	0,0048544	0,014563	0,0097087	0,067961	0,072816	0,0097087	0,038835	0,0097087	0,2767	0,15049	0,014563	0,17961	0,048544	0,019417	0,0097087	0,053398	0,0048544	0,024272	0,34466	0	0,053398	0,17476	0,029126	0,0048544	0	0,038835	0,18932	0,15534	0,1165	0,0048544	0,0048544	0,15049	0,019417	0,014563	0,014563	0,048544	0,1068	0,0048544	0,063107	0	0,49515
0,0355677154582763	0,017544	0,052632	0,087719	0	0,017544	0,052632	0,035088	0	0,017544	0,052632	0,017544	0,052632	0,052632	0,017544	0,052632	0	0,070175	0,035088	0	0,10526	0,052632	0,017544	0,017544	0,017544	0,017544	0,035088	0,12281	0	0,035088	0,15789	0	0,017544	0,017544	0,052632	0,12281	0,17544	0,035088	0	0	0,052632	0,017544	0,035088	0,017544	0,12281	0,087719	0,017544	0,070175	0	0,12281
0	0,005472	0,028728	0,042408	0,002736	0,002736	0,005472	0,039672	0	0,004104	0,004104	0,0082079	0,028728	0,021888	0,0082079	0,016416	0,001368	0,039672	0,021888	0,004104	0,049248	0,012312	0,001368	0,001368	0,010944	0,002736	0,005472	0,075239	0,001368	0,028728	0,068399	0,002736	0,001368	0,001368	0,002736	0,098495	0,11354	0,019152	0,002736	0	0,12722	0,012312	0,010944	0,0082079	0,05472	0,04788	0,004104	0,021888	0	0,1409
0	0	0	0	0	0	0	0,066667	0	0	0	0	0	0,066667	0	0	0	0,13333	0	0	0,2	0	0	0	0	0	0	0,2	0	0,066667	0,066667	0	0	0	0,066667	0,066667	0,33333	0,066667	0	0	0,13333	0	0	0	0,066667	0,066667	0	0	0	0,13333
0,333333333333333	0	0,2	0	0	0	0	0	0	0	0	0	0,066667	0	0	0	0	0,066667	0,066667	0	0,13333	0,066667	0	0	0,066667	0	0	0,13333	0	0	0,066667	0	0	0	0	0,066667	0,066667	0,066667	0	0	0,066667	0	0	0	0,2	0,066667	0	0	0	0,066667
0,029520295202952	0,33333	0	0	0	0	0	0,33333	0	0	0	0,33333	0,33333	0,33333	0,33333	0	0,33333	0	0	0	0,33333	0,33333	0	0	0,33333	0	0,33333	0	0	0,33333	0,33333	0	0	0	0	0	0,66667	0,33333	0,33333	0	0	0,33333	0,33333	0,33333	0,33333	0,33333	0	0,33333	0	0,33333
1	0,01107	0,04059	0,04797	0,0073801	0,0073801	0,0073801	0,077491	0	0,01476	0,02214	0,02583	0,051661	0,02583	0,01476	0,04059	0,01476	0,02952	0,01476	0,01107	0,02583	0,02214	0,00369	0,01107	0,02583	0,0073801	0,02583	0,04428	0	0,0369	0,059041	0,01476	0,00369	0	0,01107	0,1845	0,070111	0,0073801	0,0073801	0,00369	0,19557	0,01845	0,04059	0,01476	0,0369	0,088561	0,01107	0,02583	0	0,084871
0,2	0	0	0	0	0	0	0	0	0	1	0	1	1	0	0	0	0	0	0	1	0	0	0	0	0	0	0	0	1	1	0	1	1	1	0	0	0	0	0	1	0	0	0	0	1	0	1	0	0
1	0	0	0	0	0	0	0	0	0	0,2	0	0,2	0,2	0	0	0	0	0	0	0,2	0	0	0	0	0	0	0	0	0,2	0,2	0	0,2	0,2	0,2	0	0	0	0	0	0,2	0	0	0	0	0,2	0	0,2	0	0
0,2	0	0	0	0	0	0	0	0	0	1	0	1	1	0	0	0	0	0	0	1	0	0	0	0	0	0	0	0	1	1	0	1	1	1	0	0	0	0	0	1	0	0	0	0	1	0	1	0	0
0,0882352941176471	0,033333	0,13333	0,066667	0	0,033333	0,066667	0,066667	0	0,033333	0,066667	0,033333	0,13333	0,23333	0,033333	0,033333	0	0,1	0	0,066667	0,23333	0,066667	0	0,033333	0,033333	0,066667	0,033333	0,16667	0	0,2	0,36667	0	0,033333	0,033333	0,1	0,2	0,1	0,066667	0	0	0,16667	0,033333	0,033333	0,066667	0,066667	0,26667	0,033333	0,16667	0	0,2
0,181818181818182	0	0,073529	0,073529	0	0	0,014706	0,014706	0,014706	0	0,014706	0,014706	0,058824	0,073529	0	0,014706	0	0,11765	0,058824	0	0,10294	0,044118	0,014706	0	0,029412	0	0	0,13235	0	0,058824	0,10294	0,014706	0	0	0,029412	0,16176	0,61765	0,088235	0	0	0,22059	0,014706	0	0,029412	0,073529	0,088235	0	0,088235	0	0,14706
0,0888888888888889	0,045455	0,22727	0,090909	0	0	0	0,090909	0	0	0,045455	0,045455	0,18182	0,18182	0,045455	0,045455	0,090909	0,090909	0,090909	0,090909	0,22727	0,090909	0	0	0,13636	0	0,090909	0,13636	0	0,13636	0,18182	0,045455	0,045455	0,045455	0,045455	0,27273	0,18182	0,045455	0,045455	0	0,22727	0,045455	0,045455	0,090909	0,045455	0,18182	0	0,090909	0	0,18182
1	0	0,022222	0,066667	0	0	0,022222	0,022222	0	0	0,022222	0,022222	0,022222	0,022222	0	0,022222	0	0,066667	0,044444	0	0,11111	0	0	0	0,022222	0	0	0,13333	0	0,066667	0,088889	0,022222	0,022222	0,022222	0,022222	0,11111	0,28889	0,022222	0	0	0,088889	0	0,022222	0	0,11111	0,066667	0	0,022222	0	0,17778
0,166666666666667	0	0	0	0	0	0	0	0	0	1	0	1	1	0	0	0	0	0	0	1	0	0	0	0	0	0	0	0	1	1	0	1	1	1	0	0	0	0	0	1	0	0	0	0	1	0	1	0	0
0	0,083333	0,083333	0,083333	0,083333	0,083333	0	0,083333	0	0,083333	0,16667	0,083333	0,16667	0,16667	0	0,083333	0,083333	0,083333	0,083333	0,083333	0,083333	0,083333	0,083333	0,083333	0,083333	0	0,083333	0,083333	0	0,16667	0,25	0,083333	0,16667	0,083333	0,16667	0,083333	0,083333	0,083333	0,083333	0,083333	0,16667	0,083333	0,083333	0	0	0,16667	0,083333	0,16667	0	0,083333
0	0	0	0	0	0	0	0	0	0	0	0	0	0	0	0	0	0	0	0	0	0	0	0	0	0	0	0	0	0	0	0	0	0	0	0	0	0	0	0	0	0	0	0	0	0	0	0	0	0
0,0375275938189845	0	0	0	0	0	0	0	0	0	0	0	0	0	0	0	0	0	0	0	0	0	0	0	0	0	0	0	0	0	0,33333	0	0	0	0	0	0	0	0	0	0	0	0	0	0	0,33333	0	0	0	0
0,0306748466257669	0,019868	0,066225	0,090508	0,013245	0,015453	0,0066225	0,14128	0	0,015453	0,0066225	0,030905	0,019868	0,019868	0,030905	0,02649	0,011038	0,015453	0,00883	0,004415	0,022075	0,011038	0,0022075	0,011038	0,011038	0,004415	0,04415	0,015453	0,0022075	0,04415	0,06181	0,0022075	0	0,0022075	0,00883	0,24503	0,066225	0,0066225	0,015453	0	0,34879	0,011038	0,064018	0,011038	0,02649	0,041943	0,015453	0,015453	0	0,046358
0,0100671140939597	0,01227	0,03681	0,067485	0,006135	0,006135	0,01227	0,055215	0	0,02454	0,018405	0,018405	0,018405	0,01227	0,02454	0,018405	0,006135	0,030675	0,006135	0	0,042945	0,018405	0	0,006135	0,01227	0,006135	0,030675	0,042945	0	0,042945	0,04908	0	0	0	0,006135	0,04908	0,15951	0,006135	0,006135	0	0,1227	0,01227	0,04908	0,01227	0,055215	0,03681	0,01227	0,02454	0	0,079755
0,0187265917602996	0,010067	0,077181	0,10403	0,0067114	0,0067114	0,0033557	0,17785	0	0,016779	0,016779	0,026846	0,016779	0,016779	0,050336	0,02349	0,0067114	0,010067	0	0	0,0067114	0,010067	0	0,0067114	0,013423	0,0067114	0,036913	0,020134	0	0,053691	0,040268	0	0	0	0,016779	0,25503	0,067114	0,0033557	0,0067114	0	0,38926	0,010067	0,083893	0,013423	0,020134	0,040268	0,010067	0,016779	0	0,040268
0,025974025974026	0,014981	0,037453	0,078652	0,0074906	0,0074906	0,011236	0,1161	0	0,0074906	0,0074906	0,026217	0,026217	0,014981	0,014981	0,018727	0,018727	0,014981	0,0074906	0,0037453	0,022472	0,022472	0	0,0037453	0,014981	0,0037453	0,041199	0,026217	0	0,037453	0,052434	0,0074906	0	0	0,0074906	0,14232	0,086142	0,011236	0,0074906	0	0,19101	0,0074906	0,05618	0,011236	0,029963	0,033708	0,0074906	0,018727	0	0,05618
0,0214723926380368	0,025974	0,038961	0,051948	0,012987	0,012987	0,051948	0,064935	0	0,025974	0,012987	0,025974	0,012987	0,012987	0	0,012987	0,012987	0	0	0	0,025974	0,012987	0	0,012987	0,012987	0,012987	0,038961	0,038961	0	0,038961	0,064935	0	0	0	0,012987	0,064935	0,11688	0	0,012987	0	0,064935	0,012987	0,051948	0,012987	0,051948	0,038961	0,025974	0,025974	0	0,1039
0,0172413793103448	0,015337	0,033742	0,064417	0,0092025	0,01227	0,0092025	0,092025	0	0,018405	0,0092025	0,021472	0,018405	0,015337	0,027607	0,027607	0,0092025	0,015337	0,006135	0,0030675	0,01227	0,01227	0	0,0092025	0,0092025	0,0030675	0,033742	0,021472	0	0,033742	0,042945	0,006135	0	0	0,0030675	0,17178	0,064417	0,0030675	0,0092025	0	0,22393	0,015337	0,052147	0,0092025	0,027607	0,046012	0,01227	0,021472	0	0,052147
0,0225806451612903	0,017241	0,094828	0,21552	0,0086207	0,0086207	0,0086207	0,27586	0	0,034483	0,017241	0,043103	0,017241	0,017241	0,12931	0,043103	0,0086207	0,0086207	0	0	0,017241	0,0086207	0	0,0086207	0,025862	0,017241	0,077586	0	0	0,086207	0,043103	0	0	0	0,0086207	0,37931	0,051724	0,0086207	0,0086207	0	0,50862	0,017241	0,12069	0,025862	0,017241	0,068966	0,025862	0,034483	0	0,025862
0,0410958904109589	0,016129	0,051613	0,12903	0,016129	0,012903	0,0064516	0,14516	0	0,025806	0,0096774	0,029032	0,029032	0,019355	0,048387	0,022581	0,0096774	0,022581	0,0032258	0	0,019355	0,0096774	0	0,016129	0,0096774	0,0064516	0,048387	0,012903	0	0,06129	0,058065	0	0	0	0,0032258	0,22581	0,080645	0,0064516	0,012903	0	0,35161	0,016129	0,080645	0,016129	0,045161	0,054839	0,012903	0,019355	0	0,03871
0,0217391304347826	0,027397	0,089041	0,17808	0,020548	0,020548	0,0068493	0,29452	0	0,041096	0,013699	0,054795	0,027397	0,013699	0,09589	0,041096	0,020548	0,020548	0,0068493	0	0,027397	0,0068493	0	0,020548	0,020548	0,020548	0,082192	0,0068493	0	0,089041	0,075342	0	0	0	0,0068493	0,33562	0,13014	0,0068493	0,020548	0	0,4589	0,013699	0,11644	0,027397	0,034247	0,09589	0,027397	0,034247	0	0,047945
0,0508474576271186	0,021739	0,1087	0,25	0,032609	0,01087	0,01087	0,3587	0	0,054348	0,021739	0,054348	0	0,01087	0,11957	0,054348	0,01087	0,01087	0	0	0,01087	0	0	0,01087	0,01087	0	0,086957	0,01087	0	0,11957	0,065217	0	0	0	0,01087	0,45652	0,065217	0	0,021739	0	0,59783	0	0,1413	0,021739	0,032609	0,054348	0,043478	0,01087	0	0,032609
0,087719298245614	0,033898	0,033898	0,067797	0,0084746	0,016949	0,042373	0,033898	0	0,016949	0	0,042373	0,016949	0,016949	0,0084746	0,0084746	0,0084746	0,0084746	0,0084746	0	0,10169	0,0084746	0	0,0084746	0,0084746	0,0084746	0,042373	0,10169	0	0,016949	0,067797	0	0	0	0	0,076271	0,11864	0,0084746	0,016949	0	0,14407	0,025424	0,050847	0,016949	0,11017	0,025424	0,016949	0,025424	0	0,10169
0,0540540540540541	0,052632	0,17544	0,33333	0,052632	0,035088	0,035088	0,29825	0	0,10526	0,017544	0,10526	0,035088	0,017544	0,12281	0,10526	0,035088	0,035088	0,017544	0	0,070175	0	0	0,035088	0,035088	0,017544	0,14035	0,035088	0	0,12281	0,12281	0	0	0	0,017544	0,38596	0,19298	0	0,035088	0	0,57895	0,017544	0,21053	0,035088	0,035088	0,087719	0,070175	0,052632	0	0,070175
0,0689655172413793	0,054054	0,24324	0,21622	0	0,027027	0,054054	0,2973	0	0,081081	0,054054	0,081081	0,054054	0,081081	0,16216	0,081081	0,027027	0,027027	0	0	0,054054	0,054054	0	0,027027	0,054054	0,027027	0,16216	0,027027	0	0,18919	0,10811	0	0	0	0,054054	0,35135	0,21622	0,027027	0,027027	0	0,37838	0,054054	0,24324	0,081081	0	0,10811	0,054054	0,10811	0	0,13514
0,0666666666666667	0,068966	0,068966	0,13793	0,051724	0,051724	0,034483	0,24138	0	0,068966	0,017241	0,10345	0,034483	0,017241	0,034483	0,034483	0,017241	0,034483	0	0	0,051724	0,034483	0	0,034483	0,034483	0,034483	0,10345	0,017241	0	0,086207	0,12069	0	0	0	0	0,17241	0,13793	0,017241	0,051724	0	0,25862	0,034483	0,2069	0,034483	0	0,10345	0,068966	0,034483	0	0,068966
0,0333333333333333	0,019048	0,019048	0,12381	0,0095238	0,0095238	0,028571	0,095238	0	0,019048	0,019048	0,019048	0,019048	0,0095238	0,0095238	0,0095238	0	0,047619	0,028571	0	0,085714	0,0095238	0	0,0095238	0,019048	0,0095238	0,028571	0,12381	0	0,038095	0,085714	0,0095238	0	0	0,0095238	0,095238	0,15238	0,019048	0,0095238	0	0,095238	0,0095238	0,028571	0,019048	0,11429	0,028571	0,019048	0,028571	0	0,11429
0,0545454545454545	0,033333	0,077778	0,23333	0,011111	0,011111	0,022222	0,27778	0	0,033333	0,011111	0,066667	0,022222	0,011111	0,055556	0,033333	0,011111	0,022222	0	0	0,033333	0,022222	0	0,011111	0,033333	0,011111	0,088889	0,066667	0	0,077778	0,066667	0	0	0	0	0,32222	0,11111	0,011111	0,022222	0	0,45556	0,022222	0,14444	0,033333	0,066667	0,088889	0,033333	0,033333	0	0,11111
0	0,0090909	0,0090909	0,1	0	0,0090909	0,036364	0,027273	0	0,0090909	0	0,018182	0,018182	0	0,0090909	0	0	0,027273	0,018182	0	0,072727	0	0	0,0090909	0,0090909	0,0090909	0,018182	0,054545	0	0	0,045455	0,0090909	0	0	0	0,063636	0,14545	0,0090909	0	0	0,090909	0,0090909	0,027273	0,0090909	0,10909	0,027273	0,018182	0,0090909	0	0,072727
0	0	0	0,11111	0	0	0	0	0	0	0	0	0	0	0	0	0	0	0	0	0	0	0	0	0	0	0	0	0	0	0	0	0	0	0	0,11111	0	0	0	0	0,22222	0	0	0	0	0	0	0	0	0
0,0612244897959184	0	0,025641	0,12821	0	0	0	0,076923	0	0	0	0	0,025641	0	0,025641	0,025641	0	0	0	0	0,025641	0	0	0	0	0	0,025641	0,025641	0	0,051282	0,051282	0	0	0	0	0,025641	0,076923	0	0	0	0,076923	0	0,025641	0	0,051282	0,051282	0	0	0	0,076923
0,0198019801980198	0,05102	0,12245	0,18367	0,040816	0,030612	0,020408	0,27551	0	0,071429	0,030612	0,081633	0,05102	0,030612	0,091837	0,061224	0,030612	0,010204	0	0,010204	0,05102	0,030612	0	0,030612	0,030612	0,020408	0,12245	0,010204	0	0,10204	0,091837	0	0	0	0,05102	0,33673	0,12245	0,020408	0,040816	0	0,44898	0,020408	0,19388	0,030612	0,020408	0,091837	0,05102	0,030612	0	0,081633
0,0181818181818182	0,019802	0,09901	0,21782	0,019802	0,009901	0,029703	0,25743	0	0,049505	0,009901	0,049505	0,009901	0	0,12871	0,039604	0	0,019802	0	0	0,019802	0	0	0,009901	0,009901	0,009901	0,079208	0,019802	0	0,059406	0,059406	0	0	0	0	0,35644	0,059406	0	0,009901	0	0,51485	0,009901	0,12871	0,009901	0	0,049505	0,039604	0,019802	0	0,029703
0,0285714285714286	0,018182	0,036364	0,018182	0,018182	0	0,036364	0,018182	0	0,018182	0,018182	0,018182	0	0	0	0,036364	0	0,018182	0	0	0,036364	0	0	0	0	0	0,018182	0,036364	0	0,018182	0,036364	0	0	0	0	0,036364	0,072727	0	0,018182	0	0,054545	0	0,018182	0	0,054545	0,036364	0,018182	0	0	0,054545
0,032258064516129	0,014286	0,028571	0,07619	0,0095238	0,0095238	0,019048	0,071429	0	0,019048	0,014286	0,019048	0,014286	0,0047619	0,019048	0,02381	0,0047619	0,014286	0,0095238	0	0,057143	0,0047619	0	0,0095238	0,0047619	0,0047619	0,028571	0,033333	0	0,014286	0,052381	0,0047619	0	0	0,0047619	0,10476	0,36667	0,0047619	0,0095238	0	0,16667	0,0047619	0,052381	0,0047619	0,038095	0,047619	0,014286	0,0095238	0	0,080952
0,00892857142857143	0,032258	0,1129	0,20968	0,024194	0,016129	0,016129	0,30645	0	0,048387	0,024194	0,064516	0,016129	0,016129	0,10484	0,048387	0,016129	0,0080645	0	0	0,024194	0,016129	0	0,016129	0,024194	0,016129	0,080645	0,016129	0	0,080645	0,064516	0	0	0	0,016129	0,37903	0,12097	0,0080645	0,024194	0	0,58871	0,016129	0,16129	0,024194	0	0,056452	0,032258	0,032258	0	0,040323
0,133333333333333	0,0089286	0,10714	0,17857	0,0089286	0,0089286	0,017857	0,26786	0	0,044643	0,017857	0,044643	0,035714	0,026786	0,125	0,053571	0	0,017857	0	0	0,026786	0,0089286	0	0,0089286	0,0089286	0,0089286	0,071429	0,0089286	0	0,071429	0,044643	0,0089286	0	0	0,0089286	0,34821	0,11607	0	0	0	0,51786	0,0089286	0,14286	0,026786	0,053571	0,0625	0,026786	0,026786	0	0,035714
0	0,066667	0,083333	0,13333	0,05	0,05	0,033333	0,26667	0	0,066667	0,05	0,083333	0,083333	0,05	0,033333	0,066667	0,033333	0,05	0,033333	0,016667	0,066667	0,05	0,033333	0,05	0,066667	0,016667	0,11667	0,083333	0	0,083333	0,15	0,016667	0,016667	0	0,016667	0,26667	0,16667	0,066667	0,066667	0,016667	0,23333	0,05	0,16667	0,033333	0	0,11667	0,066667	0,083333	0	0,15
0,03	0	0	0	0	0	0	0	0	0	0	0	0	0	0	0	0	0	0	0	0	0	0	0	0	0	0	0	0	0	0	0	0	0	0	0	0	0	0	0	0	0	0	0	0	0	0	0	0	0
0,0410958904109589	0	0,01	0,05	0	0	0	0	0	0	0	0,01	0,01	0,01	0	0	0	0,01	0,01	0	0,03	0,01	0	0	0,01	0	0	0,05	0	0,01	0,05	0	0	0	0	0,01	0,16	0,01	0	0	0,08	0	0	0	0,1	0,01	0	0,01	0	0,08
0,0444444444444444	0,034247	0,068493	0,17123	0,027397	0,027397	0,0068493	0,23288	0	0,041096	0,034247	0,054795	0,047945	0,020548	0,061644	0,034247	0,034247	0,041096	0,0068493	0,0068493	0,041096	0,020548	0	0,020548	0,020548	0,013699	0,089041	0,034247	0	0,09589	0,075342	0,0068493	0	0	0,013699	0,26027	0,082192	0,027397	0,020548	0	0,40411	0,013699	0,13014	0,020548	0,041096	0,075342	0,027397	0,034247	0	0,089041
0,0333333333333333	0,022222	0,044444	0,044444	0	0,022222	0,022222	0,066667	0	0,044444	0,022222	0,022222	0,022222	0,022222	0,022222	0,044444	0	0,022222	0,022222	0	0,022222	0	0,022222	0,022222	0	0,022222	0,066667	0,044444	0	0,044444	0,066667	0	0	0	0	0,066667	0,15556	0,022222	0	0	0,2	0,022222	0,066667	0,022222	0,066667	0,088889	0,022222	0,044444	0	0,066667
0	0,0083333	0,1	0,15	0,0083333	0,0083333	0,016667	0,11667	0	0,025	0,016667	0,033333	0,016667	0,0083333	0,033333	0,025	0	0,041667	0,0083333	0	0,041667	0,0083333	0	0,0083333	0,016667	0,016667	0,033333	0,05	0	0,058333	0,041667	0	0	0	0,0083333	0,175	0,083333	0	0	0	0,25	0,0083333	0,066667	0,0083333	0,075	0,025	0,025	0,025	0	0,05
0	0	0,12162	0,094595	0,013514	0	0	0,13514	0	0,027027	0,027027	0,027027	0,040541	0,013514	0,040541	0,094595	0	0,013514	0	0	0	0,013514	0	0	0,027027	0	0,067568	0,013514	0	0,054054	0,054054	0	0	0	0,013514	0,22973	0,081081	0	0	0	0,33784	0	0,081081	0	0,027027	0,13514	0,013514	0,027027	0	0,10811
0,037037037037037	0	0	0,19048	0	0	0,047619	0,047619	0	0	0,047619	0	0	0,047619	0	0	0	0	0	0	0	0,047619	0	0	0	0	0	0,095238	0	0,047619	0	0	0	0	0	0,095238	0,14286	0	0	0	0,14286	0	0,047619	0	0,14286	0	0	0	0	0,095238
0,0208333333333333	0,037037	0	0	0,037037	0	0,074074	0,037037	0	0,037037	0	0,037037	0	0	0	0	0	0	0	0	0,037037	0	0	0	0	0	0,037037	0,074074	0	0	0,037037	0	0	0	0	0	0,18519	0	0,037037	0	0,037037	0	0,074074	0	0,074074	0	0,037037	0	0	0,14815
0	0,020833	0,016667	0,033333	0,0125	0,016667	0,0041667	0,05	0	0,016667	0	0,020833	0,0125	0,0041667	0,016667	0,0083333	0,0125	0,0041667	0,0041667	0	0,0083333	0,0083333	0	0,016667	0,0041667	0,0041667	0,029167	0,0041667	0	0,025	0,029167	0	0	0	0	0,079167	0,025	0,0041667	0,016667	0	0,25	0,0125	0,029167	0,0083333	0,0125	0,025	0,0125	0,0083333	0	0,0125
0,0178571428571429	0	0	0,22222	0	0	0	0	0	0	0	0	0	0	0	0,11111	0	0	0	0	0	0	0	0	0	0	0	0	0	0	0,11111	0	0	0	0	0	0	0	0	0	0	0	0	0	0,11111	0	0	0	0	0,11111
0,111111111111111	0,017857	0,017857	0,25	0,017857	0,017857	0,017857	0,035714	0	0,035714	0	0,017857	0,017857	0,017857	0	0	0,017857	0,017857	0	0,017857	0,035714	0,017857	0	0,017857	0	0	0,017857	0,089286	0	0,053571	0,035714	0	0	0	0	0,10714	0,125	0,017857	0,017857	0	0,10714	0	0,017857	0	0,26786	0,017857	0,017857	0	0	0,10714
0,024390243902439	0,11111	0,11111	0	0,11111	0	0,22222	0,22222	0	0,11111	0	0,11111	0	0	0	0	0	0	0	0	0,11111	0	0	0	0	0	0,11111	0,11111	0	0	0,11111	0	0	0	0	0,11111	0,11111	0	0,11111	0	0,22222	0	0,22222	0	0	0	0,11111	0	0	0,11111
0,0533333333333333	0,02439	0,12195	0,21951	0,02439	0,02439	0,02439	0,21951	0	0,097561	0,02439	0,12195	0,02439	0,02439	0,14634	0,073171	0	0,02439	0	0	0,02439	0	0	0,02439	0	0,02439	0,12195	0	0	0,12195	0,04878	0	0	0	0,02439	0,34146	0,12195	0	0	0	0,58537	0,02439	0,14634	0,04878	0,04878	0,04878	0,073171	0,04878	0	0,04878
0,0666666666666667	0,04	0,12	0,25333	0,013333	0,026667	0,026667	0,29333	0	0,053333	0,026667	0,066667	0,04	0,013333	0,14667	0,053333	0,026667	0,026667	0,013333	0	0,04	0,013333	0	0,026667	0,013333	0,013333	0,12	0	0	0,093333	0,093333	0	0	0	0,013333	0,36	0,12	0,013333	0,026667	0	0,53333	0,026667	0,2	0,026667	0,04	0,12	0,026667	0,04	0	0,066667
0,0454545454545455	0,066667	0	0,13333	0,066667	0	0,066667	0,066667	0	0,066667	0	0,066667	0	0	0	0	0	0	0	0	0,066667	0	0	0	0	0	0,066667	0,066667	0	0	0,066667	0	0	0	0	0	0,066667	0	0,066667	0	0,13333	0	0,066667	0	0	0	0,066667	0	0	0,066667
0	0,045455	0,090909	0,13636	0	0,045455	0,045455	0,090909	0	0,045455	0	0,045455	0,045455	0	0	0,045455	0	0	0	0	0,045455	0	0	0,045455	0	0,045455	0,13636	0	0	0,045455	0,090909	0	0	0	0	0,045455	0,090909	0	0	0	0,22727	0,045455	0,13636	0,045455	0,045455	0,090909	0,045455	0,045455	0	0,045455
0,00259067357512953	0	0	0,038462	0	0	0	0,11538	0	0	0	0	0	0	0	0	0	0	0	0	0	0	0	0	0	0	0,038462	0	0	0	0	0	0	0	0	0,15385	0	0	0	0	0,15385	0	0	0	0	0	0	0	0	0
0,0454545454545455	0,0025907	0,0025907	0,012953	0,0025907	0	0,0025907	0,020725	0	0,0025907	0	0,0025907	0	0	0,010363	0,0025907	0	0	0	0	0,0025907	0,0025907	0	0	0	0	0,010363	0,0025907	0	0,0025907	0,0025907	0	0	0	0	0,033679	0,0051813	0	0,0025907	0	0,17358	0	0,010363	0	0	0,007772	0,0025907	0	0	0,0025907
0,125	0,045455	0,045455	0,090909	0,045455	0	0,090909	0,18182	0	0,045455	0	0,045455	0	0	0,045455	0,045455	0	0	0	0	0,045455	0	0	0	0,045455	0	0,045455	0,045455	0	0	0,045455	0	0	0	0	0,090909	0,045455	0	0,045455	0	0,36364	0	0,090909	0	0	0	0,045455	0,045455	0	0,045455
0,0341880341880342	0,0625	0,0625	0,09375	0,03125	0,03125	0,0625	0,125	0	0,0625	0	0,0625	0,0625	0	0	0,03125	0	0,03125	0,03125	0	0,125	0	0	0,03125	0	0,03125	0,09375	0,09375	0	0,03125	0,15625	0	0	0	0	0,0625	0,3125	0	0,03125	0	0,09375	0,03125	0,125	0,03125	0,03125	0,09375	0,0625	0,03125	0	0,125
0,0594059405940594	0,034188	0,094017	0,22222	0,034188	0,025641	0,017094	0,2735	0	0,051282	0,017094	0,059829	0,025641	0,008547	0,08547	0,042735	0,017094	0,025641	0	0	0,025641	0	0	0,025641	0,017094	0,008547	0,068376	0,034188	0	0,08547	0,051282	0	0	0	0	0,34188	0,10256	0	0,025641	0	0,52991	0,008547	0,11111	0,017094	0,017094	0,051282	0,042735	0,017094	0	0,034188
0,0192307692307692	0,009901	0,019802	0,09901	0,009901	0	0,019802	0,039604	0	0,009901	0	0,009901	0,019802	0,009901	0	0,039604	0	0,029703	0,039604	0	0,089109	0,009901	0,009901	0	0,009901	0	0,019802	0,09901	0	0,009901	0,049505	0,009901	0	0	0	0,069307	0,17822	0,029703	0,009901	0	0,09901	0	0,009901	0	0,12871	0,039604	0,009901	0,009901	0	0,12871
0,0434782608695652	0,019231	0,057692	0,17308	0,019231	0	0,038462	0,13462	0	0,038462	0,038462	0,019231	0	0,019231	0,019231	0,038462	0	0,019231	0	0,019231	0,038462	0,038462	0	0	0,019231	0	0,057692	0,076923	0	0,096154	0,076923	0	0	0	0,019231	0,11538	0,19231	0	0,019231	0	0,17308	0	0,096154	0	0,11538	0,038462	0,019231	0,038462	0	0,13462
0,5	0,043478	0,17391	0,43478	0,086957	0	0,043478	0,47826	0	0,13043	0,043478	0,13043	0	0,043478	0,21739	0,086957	0	0	0	0	0,043478	0	0	0	0	0	0,17391	0,043478	0	0,21739	0,13043	0	0	0	0,043478	0,56522	0,17391	0	0,043478	0	0,6087	0	0,26087	0,086957	0,043478	0,086957	0,13043	0,043478	0	0,086957
0,0142857142857143	0,5	0,25	0	0,25	0,25	0,5	0,5	0	0,5	0	0,5	0,25	0	0	0	0	0	0	0	0,5	0	0	0,25	0	0,25	0,5	0,25	0	0	0,5	0	0	0	0	0	0,5	0	0,25	0	0	0,25	0,5	0,25	0,25	0,25	0,5	0,25	0	0,5
0,0714285714285714	0,014286	0,15714	0,28571	0,014286	0,014286	0,014286	0,34286	0	0,057143	0,014286	0,057143	0,014286	0	0,14286	0,1	0	0,014286	0	0	0,014286	0	0	0,014286	0,028571	0,028571	0,085714	0	0	0,085714	0,042857	0	0	0	0,014286	0,44286	0,057143	0	0	0	0,65714	0,014286	0,17143	0,014286	0,028571	0,057143	0,042857	0,042857	0	0,042857
0,166666666666667	0,071429	0,071429	0,21429	0,071429	0	0,071429	0,14286	0	0,071429	0	0,071429	0	0	0	0,071429	0	0	0	0	0,071429	0	0	0	0	0	0,14286	0,071429	0	0,071429	0,14286	0	0	0	0	0,071429	0,28571	0	0,071429	0	0,14286	0	0,21429	0	0,071429	0,071429	0,071429	0	0	0,21429
0	0,16667	0	0,16667	0,16667	0,16667	0	0,33333	0	0,16667	0	0,16667	0	0	0	0,33333	0,16667	0	0	0	0	0	0	0,16667	0	0	0,16667	0	0	0,33333	0,16667	0	0	0	0	0,33333	0	0	0,16667	0	0,66667	0	0	0	0,16667	0	0,16667	0	0	0
0,014018691588785	0	0	0	0	0	0	0	0	0	0	0	0	0	0	0	0	0	0	0	0	0	0	0	0	0	0	0	0	0	0	0	0	0	0	0	0	0	0	0	0	0	0	0	0	0	0	0	0	0
0,0227272727272727	0,014019	0,018692	0,023364	0,0046729	0,0046729	0,0093458	0,056075	0	0,014019	0	0,014019	0,0093458	0,0046729	0,023364	0	0,0046729	0,0046729	0	0	0,014019	0,0046729	0	0,0046729	0,0046729	0,0093458	0,03271	0,0046729	0	0,0093458	0,018692	0	0	0	0	0,079439	0,028037	0,0046729	0,0093458	0	0,22897	0,0093458	0,028037	0,0093458	0	0,014019	0,0093458	0,0093458	0	0,0093458
0,12	0,015152	0,098485	0,15909	0,015152	0,0075758	0,030303	0,27273	0	0,037879	0,015152	0,037879	0,030303	0,022727	0,083333	0,068182	0	0,015152	0	0,0075758	0,022727	0,0075758	0	0,0075758	0,022727	0,0075758	0,060606	0,037879	0	0,068182	0,045455	0	0	0	0,015152	0,32576	0,090909	0	0,0075758	0	0,45455	0,0075758	0,12121	0,015152	0,015152	0,05303	0,030303	0,022727	0	0,045455
0,0422535211267606	0,12	0,04	0	0,04	0,04	0,08	0,16	0	0,08	0	0,12	0,08	0,08	0,04	0	0,04	0	0	0	0,12	0,04	0	0,04	0,04	0,08	0,16	0,08	0	0,04	0,2	0	0	0	0	0,04	0,16	0,04	0,08	0	0	0,08	0,12	0,08	0	0,08	0,08	0,08	0	0,12
0	0,028169	0,014085	0,042254	0,014085	0,014085	0,042254	0,056338	0	0,028169	0	0,028169	0,014085	0,028169	0	0	0	0	0,014085	0	0,070423	0	0	0,014085	0	0,014085	0,028169	0,21127	0	0	0,056338	0	0	0	0	0,11268	0,23944	0	0,014085	0	0,12676	0,014085	0,028169	0,014085	0,11268	0,042254	0,028169	0,014085	0	0,1831
0,133333333333333	0	0	0,033333	0	0	0	0	0	0	0	0	0	0,033333	0	0	0	0	0	0	0	0	0	0	0	0	0	0,033333	0	0,033333	0	0	0	0	0	0,1	0,2	0	0	0	0,1	0	0	0	0,1	0,033333	0	0	0	0,066667
0,0571428571428571	0,13333	0,1	0,13333	0,066667	0,066667	0,066667	0,33333	0	0,13333	0	0,13333	0,066667	0,033333	0,1	0,1	0,066667	0	0	0	0,1	0,033333	0	0,066667	0,033333	0,066667	0,23333	0,033333	0	0,1	0,23333	0	0	0	0	0,26667	0,23333	0,033333	0,1	0	0,36667	0,066667	0,23333	0,066667	0	0,13333	0,066667	0,066667	0	0,13333
0,0869565217391304	0,057143	0,028571	0,11429	0,057143	0,028571	0,028571	0,085714	0	0,057143	0	0,057143	0	0	0	0,028571	0,028571	0	0	0	0,028571	0	0	0,028571	0	0	0,085714	0,057143	0	0,057143	0,085714	0	0	0	0	0,057143	0,11429	0	0,057143	0	0,14286	0	0,085714	0	0,028571	0,028571	0,028571	0	0	0,085714
0,0769230769230769	0,043478	0	0,21739	0,043478	0	0,043478	0,086957	0	0,043478	0	0,043478	0	0,043478	0	0	0	0,043478	0,043478	0	0,086957	0,043478	0	0	0	0	0,043478	0,086957	0	0	0,086957	0	0	0	0	0,13043	0,043478	0	0,043478	0	0,086957	0	0,043478	0	0,086957	0,043478	0,043478	0	0	0,13043
0,0204081632653061	0,076923	0	0	0,076923	0	0,076923	0,076923	0	0,076923	0	0,076923	0	0	0	0	0	0	0	0	0,076923	0	0	0	0	0	0,076923	0,076923	0	0	0,076923	0	0	0	0	0,076923	0,076923	0	0,076923	0	0,076923	0	0,076923	0	0	0	0,076923	0	0	0,076923
0,285714285714286	0,020408	0	0,061224	0,020408	0	0,020408	0,12245	0	0,020408	0,020408	0,020408	0	0	0	0	0	0	0	0	0,020408	0,020408	0	0	0	0	0,061224	0,061224	0	0,020408	0,040816	0	0	0	0	0,2449	0,18367	0	0,020408	0	0,28571	0	0,040816	0	0,081633	0,040816	0,020408	0	0	0,12245
0,5	0,28571	0,28571	0,14286	0,14286	0,14286	0,28571	0,42857	0	0,28571	0	0,28571	0,14286	0	0	0,14286	0	0	0,14286	0	0,28571	0	0	0,14286	0	0,14286	0,42857	0,28571	0	0,14286	0,42857	0	0	0	0	0,14286	0,42857	0	0,14286	0	0,14286	0,14286	0,42857	0,14286	0	0,28571	0,28571	0,14286	0	0,28571
0,466666666666667	0,25	0	0,25	0,25	0	0,25	0,5	0	0,25	0	0,25	0	0	0	0	0	0,25	0,25	0	0,5	0	0	0	0	0	0,25	0,25	0	0	0,5	0	0	0	0	0,25	0,5	0	0,25	0	0,5	0	0,25	0	0	0,25	0,25	0	0	0,75
0,0909090909090909	0,73333	0	0,4	0,6	0,8	0	0,93333	0	0,4	0	0,8	0,066667	0,066667	0	0	0,13333	0	0	0	0	0	0	0,4	0	0	0,6	0,066667	0	0,73333	0,6	0	0	0	0,066667	0,6	0,066667	0	0,6	0	0,6	0	0,73333	0	0,13333	0,13333	0,26667	0	0	0
1	0,090909	0	0,18182	0,090909	0,090909	0,090909	0,18182	0	0,090909	0	0,18182	0	0	0	0,090909	0	0,090909	0	0	0,090909	0	0	0	0	0	0,090909	0,27273	0	0	0,090909	0	0	0	0	0	0,090909	0,090909	0,090909	0	0	0	0,090909	0	0,090909	0	0,090909	0	0	0,27273
0,0273224043715847	1	0	0	1	0	1	1	0	1	0	1	0	0	0	0	0	0	0	0	1	0	0	0	0	0	1	1	0	0	1	0	0	0	0	0	1	0	1	0	0	0	1	0	0	0	1	0	0	1
0,0666666666666667	0,016393	0,087432	0,17486	0,010929	0,010929	0,0054645	0,20219	0	0,038251	0,016393	0,038251	0,021858	0,021858	0,071038	0,043716	0,016393	0,016393	0	0	0,016393	0,016393	0	0,010929	0,021858	0,010929	0,065574	0,021858	0	0,087432	0,071038	0,0054645	0	0	0,016393	0,29508	0,071038	0,0054645	0,010929	0	0,38798	0,010929	0,11475	0,021858	0,021858	0,071038	0,016393	0,032787	0	0,081967
0,0862068965517241	0,033333	0,033333	0,26667	0,033333	0	0,066667	0,066667	0	0,033333	0	0,033333	0	0	0	0,033333	0	0,033333	0	0	0,1	0	0	0	0,033333	0	0,033333	0,2	0	0,033333	0,066667	0	0	0	0	0,13333	0,066667	0	0,033333	0	0,13333	0	0,066667	0	0,26667	0	0,033333	0,033333	0	0,16667
0,0920245398773006	0,086207	0,068966	0,086207	0,051724	0,051724	0,034483	0,18966	0	0,051724	0,034483	0,086207	0,034483	0,034483	0,017241	0,034483	0,034483	0,017241	0,017241	0	0,068966	0,051724	0	0,034483	0,051724	0,034483	0,15517	0,051724	0	0,086207	0,15517	0	0	0	0,034483	0,24138	0,13793	0,017241	0,051724	0	0,31034	0,034483	0,13793	0,034483	0	0,086207	0,034483	0,068966	0	0,086207
0,0132450331125828	0,006135	0,006135	0,042945	0,006135	0	0,030675	0,006135	0	0,006135	0,006135	0,006135	0,006135	0,055215	0	0,01227	0	0,11043	0,08589	0,006135	0,10429	0,02454	0,01227	0	0,01227	0	0,01227	0,19632	0	0	0,11043	0,006135	0	0	0	0,042945	0,17791	0,079755	0,006135	0	0,07362	0	0,006135	0	0,07362	0,018405	0,006135	0,042945	0	0,2454
0,0390625	0,013245	0,02649	0,07947	0,0066225	0,0066225	0,013245	0,07947	0	0,013245	0,0066225	0,019868	0,019868	0,0066225	0,033113	0,019868	0	0	0	0	0,013245	0	0	0,0066225	0	0,0066225	0,033113	0,0066225	0	0,019868	0,02649	0	0	0	0	0,099338	0,039735	0	0,0066225	0	0,34437	0,0066225	0,046358	0,0066225	0	0,02649	0,013245	0,0066225	0	0,019868
0,0303030303030303	0,03125	0,10938	0,15625	0,023438	0,015625	0,015625	0,23438	0	0,046875	0,03125	0,054688	0,039062	0,03125	0,054688	0,054688	0,023438	0	0	0	0,023438	0,023438	0	0,015625	0,023438	0,015625	0,085938	0,023438	0	0,078125	0,09375	0	0	0	0,015625	0,34375	0,10156	0,0078125	0,023438	0	0,5	0,03125	0,14062	0,03125	0,023438	0,085938	0,03125	0,039062	0	0,054688
0,25	0,015152	0,13636	0,27273	0,030303	0	0,015152	0,33333	0	0,045455	0,015152	0,060606	0,030303	0,015152	0,090909	0,045455	0	0,030303	0	0	0,015152	0	0	0	0	0	0,075758	0,030303	0	0,060606	0,060606	0	0	0	0	0,48485	0,090909	0	0,015152	0	0,65152	0	0,21212	0,015152	0	0,075758	0,045455	0	0	0,045455
0	0,25	0	0,25	0,25	0	0,25	0,25	0	0,25	0	0,25	0	0	0	0	0	0	0	0	0,25	0	0	0	0	0	0,25	0,25	0	0	0,25	0	0	0	0	0	0,25	0	0,25	0	0	0	0,25	0	0	0	0,25	0	0	0,25
0	0	0	0	0	0	0	0	0	0	0	0	0	0	0	0	0	0	0	0	0	0	0	0	0	0	0	0	0	0	0	0	0	0	0	0	0	0	0	0	0	0	0	0	0,16667	0	0	0	0	0
0,5	0	0	0	0	0	0	0	0	0	0	0	0	0	0	0	0	0	0	0	0	0	0	0	0	0	0	0	0	0	0	0	0	0	0	0	0	0	0	0	0	0	0	0	0	0	0	0	0	0
0	1	0,5	1	1	1	0	1	0	1	0,5	1	0,5	0,5	0	0,5	0,5	0,5	0,5	0,5	0	0,5	0,5	1	0,5	0	1	0,5	0	0,5	0,5	0,5	0,5	0	0,5	0,5	0,5	0,5	1	0,5	1	0,5	1	0	0	0	1	0,5	0	0,5
0,04	0	0	0	0	0	0	0	0	0	0	0	0	0	0	0	0	0	0	0	0	0	0	0	0	0	0	0	0	0	0,043478	0	0	0	0	0	0,3913	0	0	0	0	0	0	0	0,043478	0	0	0	0	0,043478
0	0	0	0,04	0	0	0	0	0	0	0	0	0	0,04	0	0	0	0	0	0	0	0	0	0	0	0	0	0	0	0	0,04	0	0	0	0	0,04	0	0	0	0	0,08	0	0	0	0,08	0,04	0	0	0	0
0,0576923076923077	0	0	0	0	0	0	0	0	0	0	0	0	0	0	0	0	0	0	0	0	0	0	0	0	0	0	0	0	0	0	0	0	0	0	0	0	0	0	0	0	0	0	0	0	0	0	0	0	0
0	0,038462	0,019231	0,17308	0,038462	0,019231	0,019231	0,11538	0	0,038462	0,019231	0,038462	0,019231	0,019231	0,019231	0,019231	0,019231	0,038462	0,057692	0,019231	0,057692	0,019231	0,019231	0,019231	0,019231	0	0,038462	0,11538	0	0,038462	0,076923	0,019231	0,019231	0	0,019231	0,11538	0,40385	0,019231	0,038462	0,019231	0,21154	0,019231	0,038462	0	0,15385	0,019231	0,038462	0,019231	0	0,15385
0	0	0	0,076923	0	0	0	0	0	0	0	0	0	0	0	0	0	0	0	0,076923	0	0	0	0	0	0	0	0,076923	0	0	0	0	0	0	0	0	0,15385	0	0	0	0	0	0	0	0	0	0	0	0	0,23077
0,333333333333333	0	0	0	0	0	0	0	0	0	0	0	0	0	0	0	0	0	0	0	0	0	0	0	0	0	0	0	0	0	0	0	0	0	0	0	0,125	0	0	0	0,0625	0	0	0	0	0	0	0	0	0
0,0264550264550265	0,33333	0,16667	0,16667	0,25	0,25	0,16667	0,41667	0	0,33333	0,083333	0,41667	0,16667	0	0,083333	0	0,16667	0	0	0	0,16667	0	0	0,25	0	0,16667	0,5	0,083333	0	0,25	0,58333	0	0	0	0	0,5	0,41667	0	0,25	0	0,58333	0,083333	0,41667	0,083333	0,083333	0,25	0,25	0,083333	0	0,083333
0,4	0	0,005291	0,074074	0	0	0,005291	0,010582	0	0	0	0,005291	0,010582	0,005291	0	0,005291	0,010582	0,042328	0,015873	0	0,037037	0,010582	0,005291	0	0,005291	0	0	0,074074	0	0	0,05291	0,015873	0	0	0	0,063492	0,20635	0,015873	0	0	0,068783	0	0	0	0,089947	0,021164	0	0,005291	0	0,13757
0,0526315789473684	0,4	0,2	0,4	0,4	0,2	0,2	0,6	0	0,4	0	0,8	0	0	0	0	0,4	0	0	0	0,2	0	0	0,4	0	0	0,4	0,2	0	0,2	0,6	0	0	0	0	0,4	0,2	0	0,4	0	0,6	0	0,4	0	0,2	0	0,4	0	0	0,4
0,0232558139534884	0,026316	0	0,078947	0,026316	0	0,026316	0,078947	0	0,026316	0,026316	0,026316	0	0,026316	0	0	0	0,052632	0	0	0,052632	0,026316	0	0	0	0	0,026316	0,10526	0	0,026316	0,078947	0	0	0	0	0,21053	0,18421	0	0,026316	0	0,10526	0	0,026316	0	0,026316	0	0,026316	0	0	0,18421
0	0,011628	0,023256	0,040698	0,005814	0,005814	0,011628	0,040698	0	0,011628	0,011628	0,011628	0,023256	0,005814	0,017442	0,011628	0,005814	0,011628	0,005814	0,005814	0,017442	0	0	0,005814	0,005814	0,005814	0,023256	0,011628	0	0,005814	0,02907	0,005814	0	0	0	0,063953	0,05814	0	0,005814	0	0,17442	0,005814	0,017442	0,005814	0,034884	0,011628	0,011628	0,011628	0	0,017442
0,0303030303030303	0	0,021277	0,17021	0	0	0	0	0	0	0	0	0,021277	0	0	0	0	0	0	0	0	0,021277	0	0	0	0	0	0,021277	0	0,021277	0	0	0	0	0	0,021277	0,14894	0,021277	0	0	0,12766	0	0	0	0,10638	0	0	0	0	0,042553
0,033175355450237	0,015152	0,045455	0,090909	0,030303	0	0,015152	0,045455	0	0,030303	0	0,030303	0	0	0,015152	0	0	0,030303	0,015152	0	0,030303	0	0	0	0	0	0,015152	0,060606	0	0,015152	0,060606	0	0	0	0	0,060606	0,21212	0	0,015152	0	0,090909	0	0,030303	0	0,045455	0,030303	0,030303	0	0	0,075758
0,142857142857143	0,028436	0,11374	0,12322	0,018957	0,018957	0,0094787	0,19905	0	0,028436	0,014218	0,047393	0,018957	0,018957	0,052133	0,042654	0,0094787	0,0047393	0	0,0047393	0,023697	0,018957	0	0,0094787	0,018957	0,0094787	0,07109	0,018957	0	0,061611	0,066351	0	0	0	0,014218	0,32701	0,066351	0,0047393	0,014218	0	0,38389	0,014218	0,10427	0,0094787	0,023697	0,061611	0,018957	0,028436	0	0,042654
0,0357142857142857	0,14286	0	0,14286	0,14286	0	0,14286	0,14286	0	0,14286	0	0,14286	0	0	0,14286	0	0	0	0	0	0,14286	0	0	0	0	0	0,14286	0,14286	0	0	0,14286	0	0	0	0	0	0,28571	0	0,14286	0	0,14286	0	0,14286	0	0,14286	0	0,14286	0	0	0,28571
0,0571428571428571	0,035714	0	0,035714	0,035714	0	0,071429	0,035714	0	0,035714	0	0,035714	0	0	0	0	0	0,035714	0	0	0,035714	0	0	0	0	0	0,035714	0,035714	0	0	0,035714	0	0	0	0	0	0,071429	0	0,035714	0	0,14286	0	0,035714	0	0,035714	0	0,035714	0	0	0,035714
0,0451612903225806	0,028571	0	0,14286	0,028571	0	0,057143	0,028571	0	0,028571	0,028571	0,028571	0	0,028571	0	0	0	0	0	0	0,057143	0,028571	0	0	0	0	0,028571	0,057143	0	0,028571	0,085714	0	0	0	0	0,057143	0,17143	0	0,028571	0	0,028571	0	0,057143	0	0,11429	0	0,028571	0	0	0,057143
0,2	0	0	0,03871	0	0	0,0064516	0,012903	0	0	0	0	0,012903	0,025806	0	0	0	0,045161	0,025806	0,012903	0,058065	0,012903	0,0064516	0	0,0064516	0	0	0,17419	0	0,012903	0,064516	0,012903	0	0	0,0064516	0,070968	0,18065	0,012903	0	0	0,025806	0	0	0	0,077419	0,025806	0	0,0064516	0	0,16774
0	0,2	0	0,2	0,2	0	0,2	0,2	0	0,2	0	0,2	0	0	0	0	0	0	0	0	0,2	0	0	0	0	0	0,2	0,2	0	0	0,2	0	0	0	0	0	0,2	0	0,2	0	0	0	0,2	0	0	0	0,2	0	0	0,2
0,333333333333333	0	0,088235	0,058824	0	0	0	0,029412	0	0,029412	0	0	0	0	0,029412	0,029412	0	0,029412	0	0	0	0	0	0	0	0	0,058824	0	0	0,058824	0,029412	0	0	0	0	0,088235	0,029412	0	0	0	0,14706	0	0,058824	0	0	0,058824	0	0	0	0,029412
0	0,33333	0	0	0,33333	0	0,33333	0,33333	0	0,33333	0	0,33333	0	0	0	0	0	0	0	0	0,33333	0	0	0	0	0	0,33333	0,33333	0	0	0,33333	0	0	0	0	0	0,33333	0	0,33333	0	0	0	0,33333	0	0	0	0,33333	0	0	0,33333
0,12	0	0	0	0	0	0	0	0	0	0	0	0	0	0	0	0	0	0	0	0	0	0	0	0	0	0	0	0	0	0	0	0	0	0	0	0	0	0	0	0	0	0	0	0	0	0	0	0	0
0	0,08	0,04	0,28	0,04	0	0,08	0,16	0	0,08	0,04	0,08	0,04	0,04	0,08	0,04	0,04	0	0	0	0,12	0,04	0	0	0,04	0	0,12	0,24	0	0,08	0,12	0	0	0	0	0,24	0,2	0,04	0,08	0	0,2	0,04	0,12	0,04	0,12	0,08	0,04	0,08	0	0,28
0,5	0	0	1	0	0	0	0	0	0	0	0	0	0	0	0	0	0	0	0	0	0	0	0	0	0	0	0	0	0	0	0	0	0	0	0	0	0	0	0	0	0	0	0	0	0	0	0	0	0
0,5	0,5	0	0,5	0,5	0	0,5	0,5	0	0,5	0	0,5	0	0	0	0	0	0	0	0	0,5	0	0	0	0	0	0,5	0,5	0	0	0,5	0	0	0	0	0	0,5	0	0,5	0	0	0	0,5	0	0	0	0,5	0	0	0,5
0	0,5	0	0,5	0,5	0	0,5	0,5	0	0,5	0	0,5	0	0	0	0	0	0	0	0	0,5	0	0	0	0	0	0,5	0,5	0	0	0,5	0	0	0	0	0	0,5	0	0,5	0	0	0	0,5	0	0	0	0,5	0	0	0,5
0,0377358490566038	0	0	0	0	0	0	0	0	0	0	0	0	0	0	0	0	0	0	0	0	0	0	0	0	0	0	0	0	0	0	0	0	0	0	0	0	0	0	0	0	0	0	0	0	0	0	0	0	0
0,0833333333333333	0	0	0,075472	0	0	0,018868	0,018868	0	0	0	0	0	0,018868	0	0	0	0,018868	0,037736	0	0,037736	0	0	0	0,018868	0	0,018868	0,09434	0	0,018868	0,09434	0,037736	0	0	0	0,018868	0,20755	0,037736	0	0	0,09434	0	0,018868	0	0,18868	0,018868	0	0,018868	0	0,18868
0,0238095238095238	0	0	0,055556	0	0	0	0	0	0	0	0	0	0,027778	0	0	0	0,055556	0,027778	0	0,16667	0,027778	0	0	0,027778	0	0	0,25	0	0	0,11111	0	0	0	0	0,055556	0,16667	0,055556	0	0	0,027778	0	0	0	0,055556	0	0	0,027778	0	0,25
0	0,017857	0,041667	0,059524	0,0059524	0,0059524	0,017857	0,089286	0	0,017857	0,017857	0,02381	0,011905	0,011905	0,017857	0,02381	0,0059524	0	0	0	0,029762	0,017857	0	0,0059524	0,02381	0,0059524	0,041667	0,029762	0	0,041667	0,035714	0	0	0	0,011905	0,15476	0,10119	0,011905	0,011905	0	0,16667	0,011905	0,053571	0,011905	0,077381	0,041667	0,017857	0,029762	0	0,059524
0,0540540540540541	0	0	0	0	0	0	0	0	0	0	0	0	0	0	0	0	0	0	0	0	0	0	0	0	0	0	0	0	0	0	0	0	0	0	0	0	0	0	0	0	0	0	0	0	0	0	0	0	0
0,0735294117647059	0	0,027027	0,081081	0	0	0,013514	0	0	0	0,013514	0	0,027027	0,054054	0	0,013514	0	0,067568	0,054054	0,013514	0,094595	0,054054	0,013514	0	0,040541	0	0	0,24324	0	0,013514	0,081081	0	0	0	0,013514	0,081081	0,14865	0,040541	0	0	0,12162	0	0	0	0,10811	0,027027	0	0,040541	0	0,31081
0,1	0,014706	0,014706	0,13235	0,014706	0	0,044118	0,044118	0	0,014706	0	0,014706	0,029412	0,029412	0	0,029412	0	0,029412	0,029412	0	0,073529	0,044118	0,014706	0	0,014706	0	0,029412	0,14706	0	0,014706	0,073529	0,014706	0	0	0	0,073529	0,11765	0,029412	0,014706	0	0,10294	0	0,044118	0	0,10294	0,029412	0,014706	0,014706	0	0,11765
0,0545454545454545	0,1	0	0,2	0,1	0	0,1	0,2	0	0,1	0	0,2	0	0	0	0	0	0	0	0	0,1	0	0	0	0	0	0,2	0,1	0	0,1	0,1	0	0	0	0	0,2	0,2	0	0,1	0	0,4	0	0,1	0,1	0,1	0	0,1	0	0	0,1
0	0	0	0,2	0	0	0,018182	0,018182	0	0	0	0	0	0	0	0	0	0,036364	0,036364	0	0,090909	0	0	0	0	0	0	0,090909	0	0	0,054545	0	0	0	0	0,10909	0,29091	0	0	0	0,23636	0	0	0	0,10909	0,018182	0	0	0	0,12727
0,0267857142857143	0	0	0	0	0	0	0	0	0	0	0	0	0	0	0	0	0	0	0	0	0	0	0	0	0	0	0	0	0	0	0	0	0	0	0	0	0	0	0	0	0	0	0	0	0	0	0	0	0
0,117647058823529	0	0,017857	0,089286	0	0	0,0089286	0,026786	0	0	0,0089286	0	0,0089286	0,044643	0	0,017857	0	0,026786	0,017857	0	0,035714	0,035714	0,0089286	0	0,017857	0	0	0,10714	0	0,026786	0,044643	0	0	0	0,0089286	0,13393	0,053571	0,017857	0	0	0,13393	0	0,0089286	0	0,17857	0,017857	0	0,035714	0	0,080357
0,333333333333333	0,058824	0	0,11765	0,058824	0	0,17647	0,058824	0	0,058824	0	0,058824	0	0	0	0	0	0	0	0	0,17647	0	0	0	0	0	0,058824	0,17647	0	0	0,11765	0	0	0	0	0	0,11765	0	0,058824	0	0,058824	0	0,058824	0	0,058824	0	0,058824	0	0	0,11765
0,0476190476190476	0,33333	0	0	0,33333	0	0,33333	0,33333	0	0,33333	0	0,33333	0,33333	0,33333	0	0	0	0	0	0	0,33333	0	0	0	0	0	0,33333	0,33333	0	0,33333	0,33333	0	0	0	0	0	0,33333	0	0,33333	0	0	0	0,33333	0	0	0	0,33333	0	0	0,33333
1	0,02381	0,047619	0,14286	0,02381	0	0,047619	0,095238	0	0,02381	0	0,047619	0	0	0,02381	0	0	0	0	0	0,071429	0	0	0	0	0	0,02381	0,14286	0	0	0,095238	0	0	0	0	0,2381	0,095238	0	0,02381	0	0,28571	0	0,047619	0	0,095238	0,02381	0,047619	0	0	0,095238
0	1	0	0	1	0	1	1	0	1	0	1	0	0	0	0	0	0	0	0	1	0	0	0	0	0	1	1	0	0	1	0	0	0	0	0	1	0	1	0	0	0	1	0	0	0	1	0	0	1
0,0769230769230769	0	0	0	0	0	0	0	0	0	0	0	0	0	0	0	0	0	0	0	0	0	0	0	0	0	0	0	0	0	0	0	0	0	0	0	0	0	0	0	0	0	0	0	0	0	0	0	0	0
0,142857142857143	0,076923	0	0,076923	0,076923	0	0,076923	0,076923	0	0,076923	0	0,076923	0	0	0,076923	0	0	0	0	0	0,076923	0	0	0	0	0	0,076923	0,15385	0	0	0,076923	0	0	0	0	0	0,15385	0	0,076923	0	0,15385	0	0,076923	0	0	0,076923	0,076923	0	0	0,15385
0,03125	0,14286	0,14286	0	0,14286	0	0,14286	0,14286	0	0,14286	0	0,14286	0	0,14286	0	0	0	0	0	0	0,14286	0	0	0	0	0	0,14286	0,28571	0	0	0,28571	0	0	0	0	0,28571	0,28571	0	0,14286	0	0,28571	0	0,14286	0	0,14286	0,14286	0,14286	0	0	0,28571
0,2	0,03125	0,03125	0,03125	0,03125	0	0,03125	0,03125	0	0,03125	0,03125	0,03125	0	0,03125	0	0	0	0	0	0	0,03125	0,03125	0	0	0,03125	0	0,03125	0,0625	0	0,03125	0,03125	0	0	0	0,03125	0,09375	0,125	0	0,03125	0	0,21875	0	0,03125	0	0,03125	0	0,03125	0,03125	0	0,0625
0	0,2	0	0,4	0,2	0	0,2	0,2	0	0,2	0	0,2	0	0,2	0	0	0	0	0	0	0,2	0,2	0	0	0	0	0,2	0,2	0	0	0,2	0	0	0	0	0,2	0,4	0	0,2	0	0	0	0,4	0	0	0	0,2	0	0	0,2
0,0833333333333333	0	0,14286	0,21429	0	0	0,035714	0,14286	0	0,035714	0,035714	0,10714	0,035714	0	0,035714	0,035714	0,035714	0,035714	0	0	0	0	0	0	0	0	0,071429	0	0	0,071429	0,10714	0	0	0	0	0,21429	0,14286	0	0	0	0,32143	0	0,21429	0	0	0,071429	0	0	0	0,071429
0,0625	0,083333	0	0,25	0,083333	0	0,083333	0,083333	0	0,083333	0	0,083333	0	0	0	0	0	0	0	0	0,083333	0	0	0	0	0	0,16667	0,083333	0	0	0,083333	0	0	0	0	0,25	0,083333	0	0,083333	0	0,41667	0	0,083333	0	0	0,083333	0,083333	0	0	0,083333
1	0,0625	0,125	0,0625	0,03125	0,03125	0,0625	0,125	0	0,0625	0	0,0625	0,03125	0	0,03125	0,03125	0,03125	0	0	0	0,0625	0	0	0,03125	0	0,03125	0,125	0,03125	0	0,03125	0,09375	0	0	0	0	0,09375	0,15625	0	0,03125	0	0,1875	0,03125	0,09375	0,03125	0	0,09375	0,0625	0,03125	0	0,0625
0	1	0	0	1	0	1	1	0	1	0	1	0	0	0	0	0	0	0	0	1	0	0	0	0	0	1	1	0	0	1	0	0	0	0	0	1	0	1	0	0	0	1	0	0	0	1	0	0	1
1	0	0	0	0	0	0	0	0	0	0	0	0	0	0	0	0	0	0	0	0	0	0	0	0	0	0	0,33333	0	0	0	0	0	0	0	0	0,33333	0	0	0	0	0	0	0	0	0	0	0	0	0
0,5	1	0	0	1	0	1	1	0	1	0	1	0	0	0	0	0	0	0	0	1	0	0	0	0	0	1	1	0	0	1	0	0	0	0	0	1	0	1	0	0	0	1	0	0	0	1	0	0	1
0,024390243902439	0,5	0	0	0,5	0	0,5	0,5	0	0,5	0	0,5	0	0	0	0	0	0	0	0	0,5	0	0	0	0	0	0,5	0,5	0	0	0,5	0	0	0	0	0	0,5	0	0,5	0	0	0	0,5	0	0	0	0,5	0	0	0,5
0,027027027027027	0,02439	0,14634	0,31707	0,04878	0	0,02439	0,41463	0	0,097561	0,02439	0,097561	0	0,02439	0,14634	0,073171	0	0,02439	0	0	0,02439	0	0	0	0,02439	0	0,12195	0,02439	0	0,17073	0,073171	0	0	0	0,02439	0,46341	0,14634	0	0,02439	0	0,65854	0	0,2439	0,02439	0	0,073171	0,073171	0,02439	0	0,073171
0	0,013514	0,10811	0,094595	0	0,013514	0,027027	0,040541	0	0,013514	0,027027	0,013514	0,027027	0,013514	0,027027	0,013514	0	0,013514	0	0	0,040541	0,013514	0	0,013514	0,027027	0,013514	0,027027	0,081081	0	0,054054	0,040541	0	0	0	0,040541	0,2027	0,10811	0	0	0	0,18919	0,013514	0,013514	0,013514	0,067568	0,040541	0,013514	0,027027	0	0,12162
0,0347222222222222	0	1	0,66667	0,33333	0	0	1	0	0,33333	0	0,66667	0	0	0,33333	0,33333	0	0	0	0	0	0	0	0	0	0	0,33333	0	0	0,66667	0,33333	0	0	0	0	0,66667	0,33333	0	0	0	1	0	1	0	0	0,33333	0,33333	0	0	0,33333
1	0,020833	0,11806	0,13194	0,0069444	0,0069444	0,013889	0,19444	0	0,034722	0,013889	0,027778	0,034722	0,027778	0,097222	0,076389	0,013889	0,020833	0	0,0069444	0,034722	0,027778	0	0,0069444	0,034722	0,0069444	0,083333	0,027778	0	0,0625	0,10417	0,0069444	0	0	0,020833	0,32639	0,10417	0,0069444	0,013889	0	0,42361	0,020833	0,097222	0,027778	0,048611	0,097222	0,013889	0,048611	0	0,069444
0,5	1	0	0	1	0	1	1	0	1	0	1	0	0	0	0	0	0	0	0	1	0	0	0	0	0	1	1	0	0	1	0	0	0	0	0	1	0	1	0	0	0	1	0	0	0	1	0	0	1
0,1	0,5	0	0	0,5	0	0,5	0,5	0	0,5	0	0,5	0	0	0	0	0	0	0	0	0,5	0	0	0	0	0	0,5	0,5	0	0	0,5	0	0	0	0	0	0,5	0	0,5	0	0	0	0,5	0	0	0	0,5	0	0	0,5
0	0,05	0	0,05	0,05	0	0,3	0,05	0	0,05	0	0,05	0	0	0	0	0	0	0	0	0,05	0	0	0	0	0	0,05	0,1	0	0	0,05	0	0	0	0	0	0,05	0	0,05	0	0,05	0	0,1	0	0,2	0	0,05	0,05	0	0,05
0,0110497237569061	0	0,14286	0,28571	0,020408	0	0	0,28571	0	0,061224	0,020408	0,061224	0	0	0,16327	0,061224	0	0,020408	0	0	0	0	0	0	0	0	0,081633	0	0	0,061224	0,020408	0	0	0	0,020408	0,38776	0,020408	0	0	0	0,63265	0	0,16327	0	0,020408	0,040816	0,040816	0,020408	0	0,020408
1	0,0055249	0,0055249	0,060773	0,0055249	0	0,016575	0,016575	0	0,0055249	0	0,0055249	0	0,0055249	0,0055249	0	0,0055249	0,0055249	0	0	0,016575	0,0055249	0	0	0	0	0,01105	0,016575	0	0	0,022099	0	0	0	0	0,049724	0,077348	0	0,0055249	0	0,10497	0	0,01105	0	0,34807	0,01105	0,0055249	0	0	0,038674
0	1	0	0	1	0	1	1	0	1	0	1	0	0	0	0	0	0	0	0	1	0	0	0	0	0	1	1	0	0	1	0	0	0	0	0	1	0	1	0	0	0	1	0	0	0	1	0	0	1
0,0447761194029851	0	0	0	0	0	0	0	0	0	0	0	0	0	0	0	0	0	0	0	0	0	0	0	0	0	0	0	0	0	0	0	0	0	0	0	0	0	0	0	0	0	0	0	0	0	0	0	0	0
0,015625	0	0,029851	0,10448	0	0	0	0,029851	0	0	0,014925	0	0	0,014925	0	0	0	0,089552	0,044776	0	0,1791	0,029851	0	0	0,029851	0	0,014925	0,22388	0	0,044776	0,014925	0,014925	0	0	0,014925	0,14925	0,22388	0,044776	0	0	0,14925	0	0	0	0,20896	0,029851	0	0,029851	0	0,16418
0	0	0	0,03125	0	0	0	0	0	0	0	0	0	0	0	0	0	0,046875	0	0,015625	0,0625	0	0	0	0	0	0	0,10938	0	0	0,03125	0	0	0	0	0,046875	0,14062	0	0	0	0,078125	0	0	0	0,10938	0	0	0	0	0,23438
0,0454545454545455	0	0,081081	0,16216	0	0	0	0	0	0	0,027027	0	0,027027	0,027027	0	0	0	0,054054	0	0	0	0,027027	0	0	0,054054	0	0	0,081081	0	0,027027	0,054054	0	0	0	0,027027	0,10811	0,054054	0	0	0	0,081081	0	0	0	0,027027	0,081081	0	0,054054	0	0,10811
1	0,045455	0	0,18182	0,045455	0	0,045455	0,045455	0	0,045455	0	0,045455	0	0	0	0	0	0,045455	0	0	0,090909	0	0	0	0	0	0,045455	0,13636	0	0	0,045455	0	0	0	0	0,045455	0,22727	0	0,045455	0	0,045455	0	0,045455	0	0,045455	0	0,045455	0	0	0,13636
0	1	0	0	1	0	1	1	0	1	0	1	0	0	0	0	0	0	0	0	1	0	0	0	0	0	1	1	0	0	1	0	0	0	0	0	1	0	1	0	0	0	1	0	0	0	1	0	0	1
0,125	0	0	0	0	0	0	0	0	0	0	0	0	0	0	0	0	0	0	0	0	0	0	0	0	0	0	0	0	0	0	0	0	0	0	0	0	0	0	0	0	0	0	0	0	0	0	0	0	0
0	0,125	0,0625	0,125	0,0625	0,0625	0,125	0,125	0	0,125	0	0,125	0,0625	0	0,0625	0	0	0	0	0	0,125	0	0	0,0625	0	0,0625	0,125	0,0625	0	0	0,125	0	0	0	0	0	0,125	0	0,0625	0	0,125	0,0625	0,125	0,0625	0,0625	0,125	0,125	0,0625	0	0,125
0	0	0	0	0	0	0	0	0	0	0	0	0	0	0	0	0	0	0	0	0	0	0	0	0	0	0	0	0	0	0	0	0	0	0	0	0	0	0	0	0	0	0	0	0	0	0	0	0	0
0	0	0	0	0	0	0	0	0	0	0	0	0	0	0	0	0	0,1	0	0	0,2	0	0	0	0	0	0,1	0,1	0	0	0,1	0	0	0	0	0,1	0,2	0	0	0	0,1	0	0	0	0,2	0	0	0	0	0,1
0,036036036036036	0	0	0	0	0	0	0	0	0	0	0	0	0	0	0	0	0	0	0	0	0	0	0	0	0	0	0	0	0	0	0	0	0	0	0	0	0	0	0	0	0	0	0	0	0	0	0	0	0
0,5	0	0	0,054054	0	0	0,009009	0,009009	0	0	0	0	0,009009	0,11712	0	0,009009	0,009009	0,045045	0,027027	0,018018	0,045045	0,018018	0,009009	0	0,009009	0	0	0,099099	0	0	0,063063	0	0	0	0	0,036036	0,09009	0,027027	0	0	0,027027	0	0	0	0,036036	0,018018	0	0,018018	0	0,18919
0,0404040404040404	0,5	0	0,75	0,5	0,5	0	0,25	0	0,25	0	0,5	0	0	0	0	0,25	0	0	0	0	0	0	0,5	0	0	0,5	0	0	0,25	0,5	0	0	0	0	0,25	0,25	0	0,5	0	0,5	0	0,5	0	0	0	0,25	0	0	0
0	0,010101	0	0,050505	0	0	0,010101	0,020202	0	0	0	0,010101	0,010101	0,040404	0,010101	0	0,020202	0,060606	0,040404	0	0,070707	0,010101	0,010101	0	0,010101	0	0,010101	0,33333	0	0,010101	0,050505	0	0	0	0	0,030303	0,080808	0,030303	0,010101	0	0,040404	0,010101	0,010101	0,010101	0,090909	0,030303	0	0,010101	0	0,22222
0,0476190476190476	0	0	0	0	0	0	0	0	0	0	0	0	0	0	0	0	0	0	0	0	0	0	0	0	0	0	0	0	0	0	0	0	0	0	0	0	0	0	0	0	0	0	0	0	0	0	0	0	0
0,5	0,047619	0,047619	0,14286	0,047619	0	0,047619	0,047619	0	0,047619	0,047619	0,047619	0	0	0	0	0	0,047619	0	0	0,047619	0	0	0	0	0	0,047619	0,047619	0	0,047619	0,047619	0	0	0	0	0,047619	0,14286	0	0,047619	0	0	0	0,047619	0	0,047619	0	0,047619	0	0	0,095238
0,0731707317073171	0,5	0	0	0,5	0	0,5	1	0	1	0	0,5	0	0	0	0	0	0	0	0	0,5	0	0	0	0	0	0,5	0,5	0	0	0,5	0	0	0	0	0	0,5	0	0,5	0	0	0	0,5	0	0	0	0,5	0	0	0,5
1	0,02439	0	0,02439	0,02439	0	0,04878	0,04878	0	0,02439	0	0,02439	0	0	0	0	0	0,04878	0,02439	0	0,097561	0	0	0	0	0	0,02439	0,097561	0	0	0,097561	0	0	0	0	0,04878	0,14634	0	0,02439	0	0,073171	0	0,04878	0	0,097561	0,02439	0,02439	0	0	0,14634
0,0422535211267606	1	0	0	1	0	1	1	0	1	0	1	0	0	0	0	0	0	0	0	1	0	0	0	0	0	1	1	0	0	1	0	0	0	0	0	1	0	1	0	0	0	1	0	0	0	1	0	0	1
0	0	0	0,056338	0	0	0,014085	0,028169	0	0	0	0	0,014085	0	0,014085	0	0	0,028169	0,028169	0	0,070423	0,014085	0	0	0	0	0,014085	0,056338	0	0,014085	0,042254	0,014085	0	0	0	0,056338	0,098592	0	0	0	0,084507	0	0,014085	0	0,056338	0,056338	0	0,014085	0	0,070423
1	0	0	0	0	0	0	0	0	0	0	0	0	0	0	0	0	0	0	0	0	0	0	0	0	0	0	0	0	0	0	0	0	0	0	0	0	0	0	0	0	0	0	0	0	0	0	0	0	0
0,125	1	0	0	1	0	1	1	0	1	0	1	0	0	0	0	0	0	0	0	1	0	0	0	0	0	1	1	0	0	1	0	0	0	0	0	1	0	1	0	0	0	1	0	0	0	1	0	0	1
0	0,125	0,125	0,125	0,125	0	0,125	0,125	0	0,125	0	0,125	0	0	0	0	0	0	0	0	0,125	0	0	0	0	0	0,125	0,125	0	0	0,125	0	0	0	0	0,125	0,375	0	0,125	0	0,125	0	0,125	0	0	0,125	0,125	0	0	0,125
0,021505376344086	0	0,125	0,25	0	0	0	0	0	0	0	0	0	0	0	0	0	0	0	0	0	0	0	0	0	0	0	0	0	0	0	0	0	0	0	0	0,125	0	0	0	0	0	0	0	0	0	0	0	0	0
0,0833333333333333	0,0053763	0,016129	0,026882	0,0053763	0	0,0053763	0,021505	0	0,0053763	0,0053763	0,0053763	0,0053763	0,021505	0	0,0053763	0	0,010753	0	0,0053763	0,010753	0,0053763	0	0	0,0053763	0	0,0053763	0,048387	0	0,010753	0,021505	0	0	0	0,0053763	0,053763	0,24194	0,0053763	0,0053763	0	0,080645	0	0,0053763	0	0,12366	0,0053763	0,0053763	0,016129	0	0,075269
0	0,083333	0	0,083333	0,083333	0	0,083333	0,083333	0	0,083333	0	0,083333	0	0	0	0	0	0	0	0	0,16667	0	0	0	0	0	0,083333	0,16667	0	0	0,083333	0	0	0	0	0	0,083333	0	0,083333	0	0,083333	0	0,083333	0	0	0	0,083333	0	0	0,083333
0,133333333333333	0	0	0	0	0	0	0	0	0	0	0	0	0	0	0	0	0	0	0	0	0	0	0	0	0	0	0	0	0	0	0	0	0	0	0	0	0	0	0	0	0	0	0	0	0	0	0	0	0
0	0,022222	0,044444	0,17778	0,022222	0	0,044444	0,088889	0	0,022222	0,022222	0,022222	0,044444	0,13333	0	0,022222	0	0,2	0,17778	0,022222	0,2	0,066667	0,044444	0	0,088889	0	0,044444	0,37778	0	0,066667	0,15556	0,022222	0	0	0,022222	0,17778	0,26667	0,17778	0,022222	0	0,15556	0	0,066667	0,044444	0,066667	0,066667	0,022222	0,088889	0	0,44444
0	0	0	0,14286	0	0	0	0,047619	0	0	0	0	0	0,047619	0	0	0	0	0	0	0	0,047619	0	0	0	0	0	0	0	0	0	0	0	0	0	0,095238	0	0	0	0	0,095238	0	0	0	0,047619	0	0	0	0	0
0,1	0	0	0	0	0	0	0	0	0	0	0	0	0	0	0	0	0	0	0	0	0	0	0	0	0	0	0	0	0	0	0	0	0	0	0	0	0	0	0	0	0	0	0	0	0	0	0	0	0
0	0,1	0,1	0,1	0,1	0	0,1	0,2	0	0,2	0	0,1	0	0,1	0,1	0	0	0,2	0	0	0,2	0	0	0	0	0	0,2	0,2	0	0,2	0,2	0	0	0	0	0,2	0,3	0,1	0,1	0	0,3	0	0,2	0,1	0	0,1	0,1	0	0	0,2
0,0588235294117647	0	0	0	0	0	0	0	0	0	0	0	0	0	0	0	0	0	0	0	0	0	0	0	0	0	0	0	0	0	0	0	0	0	0	0	0	0	0	0	0	0	0	0	0	0	0	0	0	0
0,0434782608695652	0,014706	0	0,044118	0,014706	0	0,029412	0,029412	0	0,014706	0	0,029412	0	0	0	0	0	0,058824	0	0,014706	0,073529	0	0	0	0	0,014706	0,044118	0,14706	0	0,014706	0,088235	0	0	0	0	0,058824	0,088235	0,029412	0,014706	0	0,044118	0	0,014706	0,014706	0,10294	0,029412	0,014706	0,014706	0	0,17647
0	0,043478	0	0,043478	0,043478	0	0,043478	0,043478	0	0,043478	0	0,043478	0	0	0	0	0	0	0	0	0,086957	0	0	0	0	0	0,043478	0,086957	0	0	0,043478	0	0	0	0	0,043478	0,17391	0	0,043478	0	0,086957	0	0,043478	0	0,13043	0	0,043478	0	0	0,086957
0,04	0	0,08	0,08	0	0	0	0,12	0	0	0	0	0	0	0	0,04	0	0,04	0	0	0	0	0	0	0	0	0,04	0	0	0,04	0,04	0	0	0	0	0,16	0,08	0	0	0	0,16	0	0,04	0	0	0,04	0	0	0	0,04
0,0394736842105263	0	0,04	0,08	0	0	0	0	0	0	0,04	0	0,04	0,08	0,04	0,04	0	0,08	0,04	0	0,08	0,08	0,04	0	0,04	0	0	0,12	0	0,04	0,04	0	0	0	0,04	0,16	0,12	0,04	0	0	0,12	0	0	0	0,04	0,04	0	0,08	0	0,12
0,333333333333333	0,013158	0,013158	0,17105	0	0	0	0,039474	0	0	0	0,013158	0,026316	0,052632	0,013158	0	0,013158	0,026316	0	0,026316	0,013158	0,039474	0	0	0,013158	0,013158	0,026316	0,039474	0	0,039474	0,039474	0	0	0	0,026316	0,19737	0,10526	0,026316	0,013158	0	0,10526	0,013158	0,026316	0,026316	0,13158	0,039474	0	0,026316	0	0,10526
0,0535714285714286	0,33333	0	0	0,33333	0	0,33333	0,33333	0	0,33333	0	0,33333	0,33333	0,33333	0	0	0	0	0	0	0,33333	0	0	0	0	0	0,33333	0,33333	0	0,33333	0,33333	0	0	0	0	0	0,33333	0	0,33333	0	0	0	0,33333	0	0	0	0,33333	0	0	0,33333
0	0,0089286	0,0089286	0,0089286	0,0089286	0	0,026786	0,017857	0	0,0089286	0	0,0089286	0,0089286	0,20536	0	0	0,0089286	0,017857	0,0089286	0,0089286	0,035714	0	0	0	0	0	0,0089286	0,098214	0	0,0089286	0,098214	0,0089286	0	0	0,0089286	0,0625	0,044643	0,017857	0,0089286	0	0,044643	0,0089286	0,017857	0,0089286	0,053571	0,035714	0,0089286	0,026786	0	0,10714
0,5	0	0	0	0	0	0	0	0	0	0	0	0	0	0	0	0	0	0	0	0	0	0	0	0	0	0	0	0	0	0	0	0	0	0	0	0	0	0	0	0	0	0	0	0	0	0	0	0	0
0	0,5	0	0,5	0,5	0	0,5	0,5	0	0,5	0	0,5	0	0	0	0	0	0	0	0	0,5	0	0	0	0	0	0,5	0,5	0	0	0,5	0	0	0	0	0	0,5	0	0,5	0	0	0	1	0	0	0	0,5	0	0	0,5
0	0	0	0,5	0	0	0	0	0	0	0	0	0	0	0	0	0	0	0	0	0	0	0	0	0	0	0	0	0	0	0	0	0	0	0	0	0	0	0	0	0	0	0	0	1	0	0	0	0	0
0,0666666666666667	0	0	0	0	0	0	0	0	0	0	0	0	0	0	0	0	0	0	0	0	0	0	0	0	0	0	0	0	0	0	0	0	0	0	0	0	0	0	0	0	0	0	0	0	0	0	0	0	0
0	0,066667	0	0	0,066667	0	0,066667	0,066667	0	0,066667	0	0,066667	0	0,066667	0	0	0	0	0	0	0,066667	0	0	0	0	0	0,066667	0,066667	0	0	0,066667	0	0	0	0	0,066667	0,2	0	0,066667	0	0	0	0,066667	0	0,066667	0,066667	0,066667	0	0	0,33333
1	0	0	0	0	0	0	0	0	0	0	0	0	0	0	0	0	0	0	0	0	0	0	0	0	0	0	0	0	0	0	0	0	0	0	0	0	0	0	0	0	0	0	0	0	0	0	0	0	0
1	1	0	0	1	0	1	1	0	1	0	1	0	0	0	0	0	0	0	0	1	0	0	0	0	0	1	1	0	0	1	0	0	0	0	0	1	0	1	0	0	0	1	0	0	0	1	0	0	1
0	1	0	0	1	0	1	1	0	1	0	1	0	0	0	0	0	0	0	0	1	0	0	0	0	0	1	1	0	0	1	0	0	0	0	0	1	0	1	0	0	0	1	0	0	0	1	0	0	1
1	0	0	0	0	0	0	0	0	0	0	0	0	0	0	0	0	0	0	0	0	0	0	0	0	0	0	0	0	0	0	0	0	0	0	0	0	0	0	0	0	0	0	0	0	0	0	0	0	0
1	1	0	0	1	0	1	1	0	1	0	1	0	0	0	0	0	0	0	0	1	0	0	0	0	0	1	1	0	0	1	0	0	0	0	0	1	0	1	0	0	0	1	0	0	0	1	0	0	1
1	1	0	0	1	0	1	1	0	1	0	1	0	0	0	0	0	0	0	0	1	0	0	0	0	0	1	1	0	0	1	0	0	0	0	0	1	0	1	0	0	0	1	0	0	0	1	0	0	1
0	1	0	0	1	0	1	1	0	1	0	1	0	0	0	0	0	0	0	0	1	0	0	0	0	0	1	1	0	0	1	0	0	0	0	0	1	0	1	0	0	0	1	0	0	0	1	0	0	1
1	0	0	0	0	0	0	0	0	0	0	0	0	0	0	0	0	0	0	0	0	0	0	0	0	0	0	0	0	0	0	0	0	0	0	0	0	0	0	0	0	0	0	0	0	0	0	0	0	0
0,0208333333333333	1	0	0	1	0	1	1	0	1	0	1	0	0	0	0	0	0	0	0	1	0	0	0	0	0	1	1	0	0	1	0	0	0	0	0	1	0	1	0	0	0	1	0	0	0	1	0	0	1
0,00593471810089021	0,020833	0,041667	0,083333	0	0	0	0,020833	0	0	0,020833	0,041667	0,020833	0,083333	0,020833	0	0,020833	0,020833	0,041667	0	0,020833	0,041667	0	0,041667	0,041667	0	0,020833	0,125	0	0,041667	0,041667	0	0	0	0,020833	0,10417	0,083333	0,020833	0,020833	0	0,0625	0,020833	0,020833	0,020833	0,041667	0,0625	0	0,041667	0	0,1875
1	0,0059347	0,014837	0,035608	0,0029674	0,0029674	0,0089021	0,032641	0	0,0059347	0,0029674	0,0089021	0,0029674	0	0,0059347	0,0029674	0	0	0	0	0,0059347	0,0029674	0	0,0029674	0,0029674	0,0059347	0,014837	0,0029674	0	0,0029674	0,0059347	0	0	0	0	0,032641	0,026706	0	0,0029674	0	0,14243	0,0029674	0,017804	0,0029674	0,011869	0,0089021	0,0059347	0,0089021	0	0,0029674
0	1	0	0	1	0	1	1	0	1	0	1	0	0	0	0	0	0	0	0	1	0	0	0	0	0	1	1	0	0	1	0	0	0	0	0	1	0	1	0	0	0	1	0	0	0	1	0	0	1
0,272727272727273	0	0	0,42857	0	0	0	0	0	0	0	0	0	0,14286	0	0	0	0	0	0	0	0,14286	0	0	0	0	0	0,14286	0	0	0	0	0	0	0	0,14286	0,14286	0	0	0	0,14286	0	0	0	0	0	0	0	0	0,28571
1	0,090909	0	0,18182	0,090909	0	0,27273	0,090909	0	0,090909	0	0,090909	0	0	0	0	0	0	0	0	0,27273	0	0	0	0	0	0,090909	0,36364	0	0	0,27273	0	0	0	0	0	0,18182	0	0,090909	0	0,090909	0	0,090909	0	0,27273	0	0,090909	0	0	0,36364
0	1	0	0	1	0	1	1	0	1	0	1	0	0	0	0	0	0	0	0	1	0	0	0	0	0	1	1	0	0	1	0	0	0	0	0	1	0	1	0	0	0	1	0	0	0	1	0	0	1
0	0	0	0	0	0	0	0	0	0	0	0	0	0	0	0	0	0	0	0	0	0	0	0	0	0	0	0	0	0	0	0	0	0	0	0	0	0	0	0	0	0	0	0	0	0	0	0	0	0
0,115384615384615	0	0	0,5	0	0	0	0	0	0	0	0	0	0	0	0	0	0	0	0	0	0	0	0	0	0	0	0,5	0	0	0	0	0	0	0	0	0	0	0	0	0	0	0	0	0	0	0	0	0	0,5
0,037037037037037	0	0,10256	0,076923	0	0	0	0,012821	0	0	0,038462	0	0,012821	0,064103	0,012821	0,025641	0	0,23077	0,17949	0	0,17949	0,051282	0,025641	0	0,038462	0	0,012821	0,30769	0	0,038462	0,14103	0,012821	0	0	0,025641	0,16667	0,12821	0,15385	0	0	0,12821	0	0,012821	0	0,025641	0,089744	0	0,089744	0	0,34615
0,028169014084507	0	0	0,061728	0	0	0	0,012346	0	0	0	0	0	0,012346	0	0,012346	0	0,037037	0,037037	0	0,049383	0,012346	0	0	0,012346	0	0	0,11111	0	0	0,024691	0,012346	0	0	0	0,074074	0,20988	0,024691	0	0	0,074074	0	0	0	0,14815	0,012346	0	0	0	0,18519
0,0264900662251656	0	0,028169	0,042254	0	0	0,042254	0	0	0	0,014085	0	0,014085	0,028169	0	0	0	0,028169	0	0	0,028169	0,014085	0	0	0,028169	0	0	0,098592	0	0,014085	0,070423	0	0	0	0,014085	0,070423	0,14085	0	0	0	0,098592	0	0	0	0,098592	0,014085	0	0,014085	0	0,12676
0	0	0,013245	0,066225	0	0	0,0066225	0,02649	0	0	0,0066225	0	0,0066225	0,013245	0	0,019868	0	0,039735	0,013245	0	0,046358	0,019868	0,0066225	0	0,0066225	0	0,0066225	0,12583	0	0,0066225	0,05298	0,0066225	0	0	0	0,046358	0,19868	0,013245	0	0	0,046358	0	0,013245	0	0,066225	0,039735	0	0,0066225	0	0,19205
0,0368421052631579	0	0	0,25	0	0	0	0	0	0	0	0	0	0	0	0	0	0	0	0	0	0	0	0	0	0	0	0	0	0	0	0	0	0	0	0	0	0	0	0	0	0	0	0	0,25	0	0	0	0	0
0	0,010526	0,015789	0,1	0,0052632	0,0052632	0,021053	0,026316	0	0,010526	0,0052632	0,015789	0,015789	0,042105	0	0,0052632	0	0,031579	0,021053	0	0,052632	0,015789	0,0052632	0,0052632	0,015789	0,0052632	0,010526	0,19474	0	0,021053	0,057895	0,0052632	0	0	0,0052632	0,089474	0,13684	0,021053	0,0052632	0	0,094737	0,0052632	0,010526	0,0052632	0,12632	0,021053	0,010526	0,021053	0	0,16316
0,0555555555555556	0	0	0,036145	0	0	0	0,012048	0	0	0	0	0	0,012048	0	0	0	0	0	0	0	0	0	0	0	0	0	0,012048	0	0,012048	0	0	0	0	0	0,036145	0,10843	0	0	0	0,072289	0	0	0	0,072289	0	0	0	0	0,036145
0,0434782608695652	0,018519	0,018519	0,12963	0,018519	0	0,037037	0,037037	0	0,018519	0	0,018519	0,018519	0,037037	0	0	0	0,037037	0,037037	0	0,074074	0,018519	0	0	0,018519	0	0,018519	0,12963	0	0	0,11111	0	0	0	0	0,055556	0,38889	0,018519	0,018519	0	0,092593	0	0,018519	0	0,092593	0,037037	0,018519	0	0	0,16667
0,833333333333333	0	0	0,086957	0	0	0	0,086957	0	0	0	0	0	0	0,043478	0	0	0,043478	0,043478	0	0,043478	0	0	0	0	0	0	0	0	0	0,043478	0	0	0	0	0,13043	0,086957	0	0	0	0,086957	0	0	0	0	0,043478	0	0	0	0,043478
0,5	0,83333	0	0,33333	0,66667	0,83333	0,16667	0,83333	0	0,5	0	0,83333	0,16667	0	0	0	0,16667	0	0	0	0,16667	0	0	0,33333	0	0	0,83333	0,16667	0	0,83333	0,83333	0	0	0	0	0,83333	0,33333	0	0,66667	0	0,83333	0	1	0	0	0,16667	0,33333	0	0	0,16667
0	0,5	0	0,5	0,5	0	0,5	0,5	0	0,5	0	0,5	0	0	0	0	0	0	0	0	0,5	0	0	0	0	0	0,5	0,5	0	0	0,5	0	0	0	0	0	0,5	0	0,5	0	0	0	1	0	0	0	0,5	0	0	0,5
0,00684931506849315	0	0	0	0	0	0	0	0	0	0	0	0	0	0	0	0	0	0	0	0,33333	0	0	0	0	0	0	0	0	0	0	0	0	0	0	0	0	0	0	0	0,33333	0	0	0	0	0	0	0	0	0
0	0,0068493	0,047945	0,061644	0,013699	0,0068493	0	0,13699	0	0,020548	0,0068493	0,020548	0,013699	0	0,034247	0,0068493	0,0068493	0,020548	0,0068493	0	0,020548	0	0	0,0068493	0,013699	0	0,047945	0,013699	0	0,068493	0,054795	0	0	0	0,0068493	0,22603	0,09589	0,0068493	0,0068493	0	0,26027	0	0,047945	0,0068493	0,034247	0,041096	0,0068493	0	0	0,034247
0	0	0	0	0	0	0	0	0	0	0	0	0	0	0	0	0	0	0	0	0	0	0	0	0	0	0	0	0	0	0	0	0	0	0	0	0	0	0	0	0	0	0	0	0	0	0	0	0	0
0,00666666666666667	0	0	0	0	0	0	0	0	0	0	0	0	0	0	0	0	0	0	0	0	0	0	0	0	0	0	0	0	0	0	0	0	0	0	0	0	0	0	0	0	0	0	0	0	0	0	0	0	0
0,0666666666666667	0,0066667	0,026667	0,06	0,0066667	0,0066667	0,0066667	0,02	0	0,0066667	0,02	0,0066667	0,013333	0,026667	0	0,013333	0,013333	0,033333	0,0066667	0,0066667	0,013333	0,02	0,0066667	0,0066667	0,013333	0	0,0066667	0,046667	0	0,02	0,013333	0,0066667	0,0066667	0	0,013333	0,06	0,093333	0,013333	0,0066667	0,0066667	0,086667	0,0066667	0,0066667	0	0,073333	0,013333	0,0066667	0,013333	0	0,053333
0	0,066667	0	0,33333	0,066667	0	0,066667	0,066667	0	0,066667	0	0,066667	0	0	0	0	0	0	0	0	0,066667	0	0	0	0	0	0,066667	0,066667	0	0	0,066667	0	0	0	0	0	0,2	0	0,066667	0	0	0	0,066667	0	0	0	0,066667	0	0	0,066667
0,0655737704918033	0	0,052632	0	0	0	0	0,052632	0	0	0	0	0	0,052632	0	0	0	0,052632	0	0	0	0	0	0	0	0	0	0,052632	0	0,10526	0	0	0	0	0,052632	0,052632	0,15789	0	0	0	0,052632	0	0	0	0,21053	0	0	0	0	0,10526
0,019047619047619	0	0	0,098361	0	0	0,032787	0,016393	0	0	0	0	0,032787	0,016393	0	0,016393	0	0,065574	0,032787	0	0,11475	0,016393	0,016393	0	0	0	0	0,2459	0	0	0,081967	0	0	0	0	0,065574	0,2623	0,016393	0	0	0,065574	0	0,016393	0	0,032787	0,032787	0	0,016393	0	0,14754
0,5	0	0,057143	0,057143	0	0	0	0	0	0	0,019048	0	0,028571	0,019048	0	0,028571	0	0,095238	0,0095238	0	0,038095	0,028571	0,0095238	0	0,019048	0	0	0,11429	0	0,019048	0,057143	0,0095238	0	0	0,0095238	0,085714	0,07619	0,019048	0	0	0,10476	0	0	0	0,12381	0,047619	0	0,019048	0	0,14286
0,0166666666666667	0,5	0	0	0,5	0	0,5	0,5	0	0,5	0	0,5	0	0	0	0	0	0	0	0	0,5	0	0	0	0	0	0,5	0,5	0	0	0,5	0	0	0	0	0	0,5	0	0,5	0	0	0	0,5	0	0	0	0,5	0	0	0,5
0	0	0,016667	0,083333	0	0	0	0	0	0	0,0083333	0	0,0083333	0,041667	0	0	0	0,0083333	0,016667	0,0083333	0,041667	0,016667	0	0,0083333	0,025	0	0	0,125	0	0,0083333	0,058333	0	0	0	0,0083333	0,033333	0,20833	0,0083333	0	0	0,066667	0	0	0	0,075	0,025	0	0,016667	0	0,175
0,0625	0	0	0	0	0	0	0	0	0	0	0	0	0	0	0	0	0	0	0	0	0	0	0	0	0	0	0	0	0	0	0	0	0	0	0	0	0	0	0	0	0	0	0	0	0	0	0	0	0
0	0,0625	0	0,1875	0,0625	0	0,0625	0,0625	0	0,0625	0	0,0625	0	0	0	0	0	0	0	0	0,0625	0	0	0	0	0	0,0625	0,0625	0	0	0,0625	0	0	0	0	0,125	0,1875	0	0,0625	0	0,0625	0	0,125	0	0,0625	0,0625	0,0625	0	0	0,0625
0,0909090909090909	0	0,023256	0,046512	0	0	0,023256	0	0	0	0	0	0	0	0	0	0	0	0	0	0	0	0	0	0	0	0	0,069767	0	0	0	0	0	0	0	0,023256	0,069767	0	0	0	0,11628	0	0	0	0,046512	0	0	0	0	0,093023
1	0,045455	0,045455	0,22727	0,045455	0,045455	0,22727	0,045455	0	0,045455	0,045455	0,045455	0,045455	0,045455	0	0,045455	0,045455	0,045455	0,045455	0,045455	0,045455	0,045455	0,045455	0,045455	0,045455	0	0,045455	0,090909	0	0,045455	0,090909	0,045455	0,045455	0	0,045455	0,045455	0,090909	0,045455	0,045455	0,045455	0,045455	0,045455	0,090909	0	0,13636	0	0,045455	0,045455	0	0,090909
0,0483870967741935	1	0	0	0,5	1	0	1	0	0	0	1	0,5	0	0	0	0	0	0	0	0	0	0	0	0	0	1	0	0	1	1	0	0	0	0	1	0	0	0	0	1	0	1	0	0	0,5	0	0	0	0
0	0	0	0,064516	0	0	0,016129	0	0	0	0	0	0	0	0	0	0	0,048387	0,016129	0	0,096774	0	0	0	0,016129	0	0	0,14516	0	0	0,048387	0,016129	0	0	0	0	0,30645	0,016129	0	0	0,032258	0	0	0	0,1129	0	0	0	0	0,12903
0	0	0	0,125	0	0	0	0	0	0	0	0	0	0	0	0	0	0,125	0	0	0	0	0	0	0	0	0	0	0	0	0	0	0	0	0	0,125	0	0	0	0	0	0	0	0	0,125	0	0	0	0	0
0	0	0	0	0	0	0	0	0	0	0	0	0	0	0	0	0	0	0	0	0	0	0	0	0	0	0	0	0	0	0	0	0	0	0	0	0	0	0	0	0,25	0	0	0	0	0	0	0	0	0
0	0	0	0,043478	0	0	0	0	0	0	0	0	0	0,043478	0	0	0	0	0	0	0	0	0	0	0	0	0	0,086957	0	0	0	0	0	0	0	0,043478	0,043478	0	0	0	0	0	0	0	0	0	0	0	0	0,043478
0,015625	0	0	0	0	0	0	0	0	0	0	0	0	0	0	0	0	0	0	0	0,16667	0	0	0	0	0	0	0	0	0	0	0	0	0	0	0	0,16667	0	0	0	0	0	0	0	0	0	0	0	0	0
0	0	0,015625	0,039062	0	0	0,0078125	0,03125	0	0	0,0078125	0,0078125	0	0,023438	0	0	0	0,0078125	0	0	0,03125	0,0078125	0	0	0,0078125	0	0	0,21875	0	0,023438	0,023438	0	0	0	0,0078125	0,0625	0,070312	0	0	0	0,0625	0	0	0	0,125	0	0	0,0078125	0	0,1875
0,0243055555555556	0	0,055556	0	0	0	0	0,055556	0	0	0	0	0,055556	0	0	0	0	0	0	0	0	0	0	0	0,055556	0	0	0	0	0	0,11111	0	0	0	0	0,22222	0,055556	0	0	0	0,055556	0	0,055556	0	0,055556	0,11111	0	0	0	0
0,0909090909090909	0	0,020833	0,041667	0	0	0,0034722	0,013889	0	0	0,0034722	0,013889	0,013889	0,013889	0	0,0034722	0,010417	0,034722	0,020833	0	0,038194	0,010417	0,0034722	0,0034722	0,013889	0	0	0,072917	0	0,010417	0,059028	0,0069444	0	0	0	0,076389	0,10764	0,010417	0	0	0,0625	0	0,010417	0,0069444	0,097222	0,03125	0	0,010417	0	0,10417
0,0909090909090909	0,022727	0	0,090909	0	0	0,022727	0,045455	0	0	0	0,022727	0,022727	0,022727	0,022727	0	0,022727	0,022727	0,022727	0	0,11364	0,022727	0	0	0,045455	0	0,022727	0,11364	0	0,045455	0,068182	0,022727	0	0	0	0,068182	0,25	0,045455	0,022727	0	0,045455	0,022727	0,022727	0,022727	0,090909	0,068182	0	0,022727	0	0,13636
0,0442477876106195	0	0	0,18182	0	0	0	0	0	0	0	0	0	0,090909	0	0	0	0	0	0	0	0,090909	0	0	0	0	0	0,090909	0	0,090909	0,090909	0	0	0	0	0,36364	0,36364	0	0	0	0,18182	0	0	0	0,27273	0	0	0	0	0,27273
0	0,0088496	0,035398	0,088496	0,0088496	0	0,017699	0,026549	0	0,0088496	0,0088496	0,0088496	0,0088496	0,044248	0,0088496	0,035398	0	0,035398	0,017699	0,0088496	0,061947	0,026549	0	0	0,026549	0	0,017699	0,061947	0	0,017699	0,070796	0,026549	0	0	0,0088496	0,11504	0,18584	0,017699	0,0088496	0	0,22124	0,0088496	0,0088496	0,0088496	0,20354	0,044248	0,0088496	0,017699	0	0,10619
0	0	0	0	0	0	0	0	0	0	0	0	0	0	0	0	0	0	0	0	0	0	0	0	0	0	0	0	0	0	0	0	0	0	0	0	0	0	0	0	0	0	0	0	0	0	0	0	0	0
0,0740740740740741	0	0	0	0	0	0	0	0	0	0	0	0	0	0	0	0	0	0	0	0	0	0	0	0	0	0	0	0	0	0	0	0	0	0	0	0	0	0	0	0	0	0	0	0	0	0	0	0	0
0	0	0	0,14815	0	0	0	0,037037	0	0	0	0	0	0	0	0	0	0,074074	0,074074	0	0,074074	0	0	0	0,037037	0	0	0,074074	0	0	0,037037	0,037037	0	0	0	0,074074	0,2963	0,037037	0	0	0,14815	0	0	0	0,074074	0,037037	0	0	0	0,14815
0,0416666666666667	0	0	0,25	0	0	0	0	0	0	0	0	0	0	0	0	0	0	0	0	0	0	0	0	0	0	0	0,25	0	0	0	0	0	0	0	0,25	0,25	0	0	0	0	0	0	0	0	0	0	0	0	0,25
0	0	0	0,041667	0	0	0	0	0	0	0	0	0,041667	0,020833	0	0,020833	0	0,020833	0,020833	0	0,020833	0,020833	0,020833	0	0	0	0	0,020833	0	0	0,0625	0	0	0	0	0,0625	0,041667	0,020833	0	0	0,0625	0	0	0	0	0,041667	0	0,020833	0	0,083333
0	0	0	0,55556	0	0	0	0	0	0	0	0	0	0	0	0	0	0	0	0	0	0	0	0	0	0	0	0	0	0	0	0	0	0	0	0	0	0	0	0	0	0	0	0	0	0	0	0	0	0
0,0512820512820513	0	0	0	0	0	0	0	0	0	0	0	0	0	0	0	0	0	0	0	0	0	0	0	0	0	0	0	0	0	0	0	0	0	0	0	0	0	0	0	0	0	0	0	0	0	0	0	0	0
0	0,017094	0,008547	0,068376	0,017094	0,008547	0,025641	0,034188	0	0,017094	0,008547	0,017094	0,008547	0,025641	0	0,008547	0,008547	0,025641	0,017094	0,008547	0,042735	0,008547	0,008547	0,017094	0,017094	0	0,025641	0,13675	0	0,008547	0,051282	0,017094	0,008547	0	0,008547	0,068376	0,08547	0,017094	0,017094	0,008547	0,068376	0,008547	0,025641	0	0,094017	0,008547	0,017094	0,008547	0	0,22222
0,111111111111111	0	0	0	0	0	0	0	0	0	0	0	0	0	0	0	0	0	0	0	0	0	0	0	0	0	0	0	0	0	0	0	0	0	0	0	0,5	0	0	0	0	0	0	0	0	0	0	0	0	0
0,08	0	0,11111	0,22222	0	0	0,11111	0	0	0	0	0,11111	0,11111	0	0	0	0	0,11111	0,11111	0	0,22222	0	0	0,11111	0,11111	0	0	0,22222	0	0	0,22222	0	0	0	0	0,11111	0,33333	0,11111	0	0	0,11111	0	0	0	0,11111	0,11111	0	0	0	0,44444
0	0,04	0	0,04	0,04	0	0,04	0,08	0	0,04	0	0,04	0	0	0	0	0	0,04	0,04	0	0,08	0	0	0	0	0	0,04	0,08	0	0	0,08	0	0	0	0	0,04	0,12	0	0,04	0	0,12	0	0,04	0	0,04	0,04	0,04	0	0	0,08
1	0	0	0	0	0	0	0	0	0	0	0	0	0	0	0	0	0	0	0	0	0	0	0	0	0	0	0	0	0	0	0	0	0	0	0	0	0	0	0	0	0	0	0	0	0	0	0	0	0
0,0571428571428571	1	0	0	1	0	1	1	0	1	0	1	0	0	0	0	0	0	0	0	1	0	0	0	0	0	1	1	0	0	1	0	0	0	0	0	1	0	1	0	0	0	1	0	0	0	1	0	0	1
0	0	0	0,028571	0	0	0,14286	0	0	0	0	0	0	0,028571	0	0	0	0	0,028571	0	0,057143	0	0	0	0	0	0,028571	0,028571	0	0	0,057143	0	0	0	0	0,057143	0,14286	0,028571	0	0	0,085714	0	0	0	0,11429	0,057143	0	0,057143	0	0,028571
0,0833333333333333	0	0	0	0	0	0	0	0	0	0	0	0	0	0	0	0	0	0	0	0	0	0	0	0	0	0	0	0	0	0	0	0	0	0	0	0	0	0	0	0	0	0	0	0,16667	0	0	0	0	0
0	0	0	0,083333	0	0	0,083333	0	0	0	0	0,083333	0	0	0	0	0	0	0	0	0,083333	0	0	0	0	0	0	0,083333	0	0	0,083333	0	0	0	0	0,083333	0,16667	0	0	0	0,083333	0	0	0	0,16667	0	0	0	0	0,083333
0,0566037735849057	0	0	0,066667	0	0	0,13333	0	0	0	0	0	0	0	0,066667	0	0	0	0	0	0	0	0	0	0	0	0	0	0	0	0	0	0	0	0	0	0,066667	0	0	0	0	0	0	0	0,13333	0	0	0	0	0,066667
0	0	0	0,056604	0	0	0	0	0	0	0	0	0,018868	0,075472	0	0,018868	0	0,075472	0,056604	0	0,056604	0,037736	0,018868	0	0,037736	0	0	0,13208	0	0	0,037736	0,018868	0	0	0	0,09434	0,056604	0,056604	0	0	0,056604	0	0	0	0,09434	0,037736	0	0,037736	0	0,20755
0,2	0	0	0,18519	0	0	0	0	0	0	0	0	0	0	0	0,037037	0	0,14815	0,037037	0	0,074074	0,037037	0	0	0	0	0	0,18519	0	0	0,037037	0	0	0	0	0,074074	0,11111	0,074074	0	0	0	0	0,037037	0	0,074074	0	0	0,037037	0	0,18519
0,111111111111111	0,2	0	0	0,2	0	0,2	0,2	0	0,2	0	0,2	0	0	0	0	0	0	0	0	0,2	0	0	0	0	0	0,2	0,2	0	0	0,4	0	0	0	0	0	0,2	0	0,2	0	0	0	0,2	0	0	0	0,2	0	0	0,2
0	0,11111	0	0,11111	0,11111	0	0,11111	0,11111	0	0,11111	0	0,11111	0	0	0	0,11111	0	0,11111	0	0	0,11111	0	0	0	0	0	0,11111	0,33333	0	0	0,22222	0	0	0	0	0	0,11111	0,11111	0,11111	0	0	0	0,11111	0	0,11111	0	0,11111	0	0	0,55556
0	0	0	0,04	0	0	0	0	0	0	0	0	0	0,04	0	0	0	0	0	0	0	0	0	0	0	0	0	0,08	0	0	0	0	0	0	0	0	0	0	0	0	0,04	0	0	0	0,04	0	0	0	0	0,08
0	0	0	0	0	0	0	0	0	0	0	0	0	0	0	0	0	0	0	0	0	0	0	0	0	0	0	0,16667	0	0	0	0	0	0	0	0	0,33333	0	0	0	0	0	0	0	0	0	0	0	0	0,16667
0,0434782608695652	0	0	0,2	0	0	0	0	0	0	0	0,1	0	0	0	0	0	0	0	0	0	0	0	0,2	0	0	0	0,1	0	0	0	0	0	0	0	0,1	0	0	0	0	0	0	0	0	0	0	0	0	0	0,2
0,125	0	0	0,086957	0	0	0	0,021739	0	0	0	0	0,021739	0,021739	0	0,043478	0	0,086957	0,043478	0	0,086957	0,021739	0,021739	0	0	0	0	0,086957	0	0	0,043478	0	0	0	0	0,065217	0,13043	0,043478	0	0	0,086957	0	0	0	0,086957	0,043478	0	0,021739	0	0,086957
0	0,125	0	0,125	0,125	0	0,125	0,125	0	0,125	0	0,125	0	0	0	0	0	0	0	0	0,125	0	0	0	0	0	0,125	0,125	0	0	0,125	0	0	0	0	0	0,125	0	0,125	0	0	0	0,25	0	0	0	0,125	0	0	0,125
0,0344827586206897	0	0	0,375	0	0	0	0	0	0	0	0	0,125	0	0	0	0	0,125	0	0	0	0,125	0	0	0	0	0	0	0	0	0,25	0,125	0	0	0	0,125	0	0	0	0	0,125	0	0	0	0,25	0,125	0	0	0	0,125
0	0	0	0	0	0	0	0	0	0	0	0	0	0,068966	0	0	0	0,017241	0	0	0	0	0	0	0	0	0	0	0	0	0,034483	0	0	0	0	0,017241	0,017241	0,017241	0	0	0,051724	0	0	0	0,017241	0	0	0	0	0,051724
0,2	0	0,11765	0,058824	0	0	0	0	0	0	0,058824	0	0,058824	0,058824	0	0	0	0,058824	0	0	0,11765	0,058824	0	0	0,058824	0	0	0,35294	0	0,11765	0,058824	0	0	0	0,058824	0,17647	0,29412	0,058824	0	0	0,17647	0	0	0	0,35294	0	0	0,058824	0	0,23529
0,1	0,1	0	0,3	0,1	0	0,1	0,1	0	0,1	0	0,1	0	0	0	0	0	0,1	0	0	0,3	0	0	0	0	0	0,1	0,3	0	0	0,2	0	0	0	0	0	0,2	0	0,1	0	0	0	0,1	0	0,1	0	0,1	0	0	0,3
0,0769230769230769	0,1	0	0,2	0,1	0	0,1	0,1	0	0,1	0	0,2	0	0	0	0	0	0,1	0	0,1	0,1	0	0	0,2	0	0	0,1	0,1	0	0	0,1	0	0	0	0	0,1	0,1	0	0,1	0	0	0	0,1	0	0	0	0,1	0	0	0,3
0	0	0	0,11538	0	0	0	0	0	0	0	0	0,038462	0,038462	0	0,038462	0	0,038462	0,038462	0	0,15385	0,038462	0,038462	0	0	0	0,038462	0,11538	0	0,038462	0,11538	0	0	0	0	0,11538	0,15385	0,038462	0	0	0,11538	0	0	0	0,26923	0,038462	0	0,038462	0	0,076923
0,5	0	0	0	0	0	0	0	0	0	0	0	0,090909	0	0	0	0	0,090909	0	0	0	0,090909	0	0	0	0	0	0,090909	0	0	0,090909	0,090909	0	0	0	0,090909	0	0	0	0	0,090909	0	0	0	0,090909	0,090909	0	0	0	0,090909
0,0392156862745098	0	0	0,5	0	0	0	0	0	0	0	0	0	0	0	0	0	0	0	0	0,5	0	0	0	0	0	0	0,5	0	0	1	0	0	0	0	0	1	0	0	0	0	0	0	0	0,5	0	0	0	0	0,5
0,09375	0	0	0,058824	0	0	0	0,019608	0	0	0	0	0,019608	0,039216	0	0,019608	0	0,039216	0,039216	0	0,058824	0,019608	0,039216	0	0	0	0,019608	0,098039	0	0,019608	0,058824	0	0	0	0	0,078431	0,33333	0,039216	0	0	0,058824	0	0	0	0,13725	0,039216	0	0,019608	0	0,11765
0,02	0	0	0,125	0	0	0	0,03125	0	0	0	0	0	0,0625	0	0	0	0,09375	0,03125	0	0,03125	0	0,03125	0	0	0	0	0,1875	0	0	0,15625	0	0	0	0	0,03125	0,0625	0,0625	0	0	0,0625	0	0	0	0,0625	0,03125	0	0	0	0,25
0	0,02	0,02	0,12	0,02	0	0,02	0,02	0	0,02	0,02	0,04	0	0,04	0	0,02	0,02	0	0,02	0	0,02	0,02	0	0,04	0,02	0	0,02	0,06	0	0,02	0,02	0	0	0	0,02	0,08	0,12	0	0,02	0	0,04	0	0,02	0	0,06	0	0,02	0,02	0	0,1
0	0	0	0	0	0	0	0	0	0	0	0	0	0	0	0	0	0	0	0	0	0	0	0	0	0	0	0	0	0	0	0	0	0	0	0	0	0	0	0	0	0	0	0	0	0	0	0	0	0
0,0526315789473684	0	0	0	0	0	0	0	0	0	0	0	0	0	0	0	0	0	0	0	0	0	0	0	0	0	0	0,14286	0	0	0,14286	0	0	0	0	0,28571	0,14286	0	0	0	0,14286	0	0	0	0	0	0	0	0	0
0,125	0	0,10526	0,052632	0	0	0	0,052632	0	0	0,052632	0	0	0,052632	0	0	0	0,10526	0,052632	0	0,15789	0	0	0	0	0	0	0	0	0,052632	0,052632	0	0	0	0	0,052632	0,10526	0	0	0	0,10526	0	0	0	0	0,052632	0	0	0	0,052632
0,0196078431372549	0,125	0	0	0,125	0	0,125	0,125	0	0,125	0	0,125	0	0	0	0	0	0	0	0	0,125	0	0	0	0	0	0,125	0,125	0	0	0,125	0	0	0	0	0	0,125	0	0,125	0	0	0	0,125	0	0	0	0,125	0	0	0,25
0,0588235294117647	0	0	0,029412	0	0	0	0	0	0	0	0	0	0,068627	0	0	0	0	0	0	0,039216	0	0	0	0	0	0,0098039	0,04902	0	0,0098039	0,04902	0	0	0	0	0,04902	0,2451	0	0	0	0,078431	0	0	0	0,18627	0	0	0,0098039	0	0,14706
0,0253164556962025	0	0	0,47059	0	0	0,058824	0	0	0	0	0	0	0	0	0	0	0	0	0	0,058824	0	0	0	0	0	0	0,11765	0	0	0,058824	0	0	0	0	0,058824	0,058824	0	0	0	0,058824	0	0	0	0,11765	0	0	0	0	0,11765
0	0,012658	0	0,075949	0,012658	0	0,063291	0,012658	0	0,012658	0	0,025316	0,012658	0	0,012658	0	0	0	0	0	0,037975	0	0	0	0	0	0,025316	0,025316	0	0	0,050633	0	0	0	0	0,050633	0,063291	0	0,012658	0	0,063291	0	0,025316	0	0,088608	0,012658	0,012658	0	0	0,025316
0	0	0	0	0	0	0	0	0	0	0	0	0	0	0	0	0	0	0	0	0	0	0	0	0	0	0	0	0	0	0	0	0	0	0	0	0	0	0	0	1	0	0	0	0	0	0	0	0	0
0,0909090909090909	0	0	0	0	0	0	0	0	0	0	0	0	0	0	0	0	0	0	0	0	0	0	0	0	0	0	0	0	0	0	0	0	0	0	0	0	0	0	0	0	0	0	0	0	0	0	0	0	0
0	0	0,090909	0,18182	0	0	0	0	0	0	0,090909	0	0	0,090909	0	0	0	0,18182	0,090909	0	0,090909	0,090909	0	0	0,18182	0	0	0,27273	0	0,090909	0	0,090909	0	0	0,090909	0,18182	0,36364	0,090909	0	0	0,18182	0	0	0	0	0	0	0,090909	0	0,36364
0,142857142857143	0	0	0	0	0	0	0	0	0	0	0	0	0	0	0	0	0	0	0	0	0	0	0	0	0	0	0	0	0	0	0	0	0	0	0	0	0	0	0	0	0	0	0	0	0	0	0	0	0
0,166666666666667	0,14286	0,14286	0,14286	0,14286	0	0,14286	0,28571	0	0,14286	0	0,14286	0	0	0	0,14286	0	0	0	0	0,28571	0	0	0	0,14286	0	0,28571	0,14286	0	0	0,14286	0	0	0	0	0,28571	0,57143	0	0,14286	0	0,28571	0	0,14286	0	0,28571	0	0,14286	0,14286	0	0,14286
0,0178571428571429	0,16667	0	0	0,16667	0	0,16667	0,16667	0	0,16667	0	0,16667	0	0	0	0	0	0	0	0	0,16667	0	0	0	0	0	0,16667	0,16667	0	0	0,16667	0	0	0	0	0	0,16667	0	0,16667	0	0	0	0,16667	0	0,16667	0	0,16667	0	0	0,16667
0,12	0,017857	0	0,053571	0,017857	0	0,035714	0,035714	0	0,017857	0	0,017857	0	0	0	0	0	0	0,017857	0	0,017857	0	0	0	0	0	0,017857	0,053571	0	0	0,053571	0	0	0	0	0,089286	0,19643	0	0,017857	0	0,071429	0	0,017857	0	0,16071	0	0,017857	0	0	0,17857
0	0,04	0	0,16	0,04	0	0,08	0,08	0	0,04	0	0,04	0	0	0	0	0	0,08	0,04	0	0,16	0	0	0	0	0	0,04	0,2	0	0	0,16	0	0	0	0	0,24	0,24	0	0,04	0	0,16	0	0,04	0	0,2	0,04	0,04	0	0	0,28
0,05	0	0	0,11765	0	0	0	0	0	0	0	0	0	0	0	0	0	0	0	0	0	0	0	0	0	0	0	0	0	0	0	0	0	0	0	0	0	0	0	0	0,11765	0	0	0	0	0	0	0	0	0
0	0	0	0,05	0	0	0	0	0	0	0	0	0	0	0	0,05	0	0,1	0	0	0	0	0	0	0	0	0	0,05	0	0,05	0,05	0	0	0	0	0,05	0,1	0,05	0	0	0	0	0	0	0,05	0	0	0	0	0,15
0,0526315789473684	0	1	0	0	0	0	0	0	0	1	0	0	0	0	0	0	1	0	0	0	0	0	0	0	0	0	0	0	1	0	0	0	0	0	0	0	0	0	0	0	0	0	0	0	0	0	0	0	0
0	0	0	0,070175	0	0	0,052632	0	0	0	0	0	0	0,052632	0	0	0	0,017544	0,035088	0	0,035088	0	0,017544	0	0	0	0	0,070175	0	0	0,10526	0	0	0	0	0,017544	0,070175	0,017544	0	0	0,017544	0	0,017544	0	0,26316	0,017544	0	0	0	0,14035
0	0	0	0	0	0	0	0	0	0	0	0	0	0	0	0	0	0	0	0	0	0	0	0	0	0	0	0	0	0	0	0	0	0	0	0	0	0	0	0	0	0	0	0	0	0	0	0	0	0
0	0	0	0,13636	0	0	0,045455	0	0	0	0	0	0	0	0	0	0	0	0	0	0,045455	0	0	0	0	0	0	0,045455	0	0	0	0,090909	0	0	0	0	0,13636	0	0	0	0,045455	0	0,045455	0	0,18182	0,090909	0	0	0	0,13636
0,0714285714285714	0	0	0,1	0	0	0	0	0	0	0	0	0	0	0	0	0,1	0	0	0	0	0	0	0	0	0	0	0	0	0	0	0	0	0	0	0	0,1	0	0	0	0	0	0	0	0	0	0	0	0	0,1
0,166666666666667	0,071429	0	0,071429	0,071429	0	0,071429	0,071429	0	0,071429	0	0,071429	0	0	0	0	0	0	0	0	0,14286	0	0	0	0	0	0,071429	0,071429	0	0	0,071429	0	0	0	0	0	0,21429	0	0,071429	0	0,28571	0	0,071429	0	0,14286	0	0,071429	0	0	0,14286
0,0476190476190476	0,16667	0	0,33333	0,16667	0	0,16667	0,16667	0	0,16667	0	0,16667	0	0	0	0	0	0,16667	0	0	0,16667	0	0	0	0	0	0,16667	0,16667	0	0	0,16667	0	0	0	0	0	0,16667	0	0,16667	0	0	0	0,16667	0	0	0	0,16667	0	0	0,33333
0	0,047619	0	0,095238	0,047619	0	0,047619	0,047619	0	0,047619	0	0,047619	0	0	0	0	0	0	0	0	0,047619	0	0	0	0	0	0,047619	0,047619	0	0	0,047619	0	0	0	0	0	0,095238	0	0,047619	0	0	0	0,047619	0	0,14286	0	0,047619	0	0	0,095238
0,142857142857143	0	0	0,27273	0	0	0	0	0	0	0	0	0	0	0	0	0	0	0	0	0	0	0	0	0	0	0	0	0	0	0	0	0	0	0	0	0	0	0	0	0	0	0	0	0,18182	0	0	0	0	0
0	0,14286	0	0,14286	0,14286	0	0,14286	0,14286	0	0,14286	0	0,14286	0	0	0	0	0	0	0	0	0,14286	0	0	0	0	0	0,14286	0,14286	0	0	0,14286	0	0	0	0	0	0,28571	0	0,14286	0	0,14286	0	0,14286	0	0,14286	0	0,14286	0	0	0,14286
0	0	0	0	0	0	0	0	0	0	0	0	0	0	0	0	0	0	0	0	0	0	0	0	0	0	0	0,16667	0	0	0,16667	0	0	0	0	0	0	0	0	0	0,16667	0	0	0	0,16667	0	0	0	0	0,33333
0,05	0	0	0	0	0	0	0	0	0	0	0	0	0	0	0	0	0	0	0	0	0	0	0	0	0	0	0	0	0	0	0	0	0	0	0	0	0	0	0	0	0	0	0	0	0	0	0	0	0
0	0,016667	0	0,083333	0,016667	0	0,033333	0,033333	0	0,016667	0	0,016667	0	0	0	0,016667	0	0,05	0,016667	0	0,066667	0	0	0	0,016667	0	0,016667	0,25	0	0,016667	0,066667	0,016667	0	0	0	0,05	0,18333	0,033333	0,016667	0	0,033333	0	0,033333	0	0,066667	0,016667	0,016667	0,016667	0	0,21667
0	0	0	0,25	0	0	0	0	0	0	0	0	0	0,125	0	0	0	0	0	0	0	0	0	0	0	0	0	0,125	0	0	0,125	0	0	0	0	0	0,125	0	0	0	0	0	0	0	0,125	0	0	0	0	0,125
0,333333333333333	0	0	0,074074	0	0	0	0,037037	0	0	0	0	0	0,037037	0	0	0	0,037037	0	0	0	0	0	0	0	0	0	0,037037	0	0	0,037037	0	0	0	0	0,11111	0	0	0	0	0,037037	0	0	0	0,074074	0	0	0	0	0,14815
0	0,16667	0	0,5	0,16667	0	0,33333	0,16667	0	0,16667	0	0,16667	0,16667	0	0	0	0	0	0	0	0,33333	0	0	0	0	0	0,16667	0,5	0	0,16667	0,33333	0	0	0	0	0,16667	0,16667	0	0,16667	0	0,16667	0	0,16667	0	0,33333	0	0,16667	0	0	0,33333
0	0	0	0,125	0	0	0	0	0	0	0	0	0	0	0	0	0	0,125	0	0	0	0	0	0	0	0	0	0,125	0	0	0,125	0	0	0	0	0	0	0	0	0	0	0	0	0	0,25	0	0	0	0	0,25
0	0	0,125	0,125	0	0	0	0	0	0	0	0,125	0	0	0,125	0	0	0	0	0	0,125	0	0	0	0	0	0	0,125	0	0,125	0,125	0	0	0	0	0,125	0,125	0	0	0	0,375	0	0	0	0,25	0	0	0	0	0,125
0	0	0	0	0	0	0	0	0	0	0	0	0	0	0	0	0	0	0	0	0	0	0	0	0	0	0	0	0	0	0	0	0	0	0	0	0	0	0	0	0	0	0	0	0	0	0	1	0	0
0	0	0	0	0	0	0	0	0	0	0	0	0	0	0	0	0	0	0	0	0	0	0	0	0	0	0	0	0	0	0	0	0	0	0	0	0	0	0	0	0	0	0	0	0	0	0	0	0	0
0	0	0	0	0	0	0	0	0	0	0	0	0	0	0	0	0	0	0	0	0	0	0	0	0	0	0	0	0	0	0	0	0	0	0	0	0	0	0	0	0	0	0	0	0,11111	0	0	0	0	0
0,0454545454545455	0	0	0	0	0	0,071429	0	0	0	0	0	0	0	0	0	0	0	0	0	0	0	0	0	0	0	0	0,035714	0	0	0	0	0	0	0	0	0,071429	0	0	0	0,035714	0	0	0	0,14286	0	0	0	0	0,071429
0,0320855614973262	0	0	0,075758	0	0	0,015152	0,015152	0	0	0	0	0,015152	0,030303	0	0,015152	0	0,075758	0,045455	0,015152	0,075758	0,030303	0,015152	0	0,015152	0	0	0,21212	0	0	0,060606	0,015152	0	0	0	0,045455	0,18182	0,030303	0	0	0,030303	0	0	0	0,075758	0,015152	0	0,015152	0	0,18182
0,2	0,0053476	0,0053476	0,048128	0,0053476	0	0,02139	0,026738	0	0,0053476	0	0,0053476	0,010695	0,026738	0	0	0	0,032086	0,0053476	0	0,042781	0,0053476	0	0	0	0	0,010695	0,069519	0	0,0053476	0,037433	0,010695	0	0	0	0,058824	0,20321	0,0053476	0,0053476	0	0,074866	0	0,016043	0	0,13369	0,02139	0,0053476	0,0053476	0	0,1123
0,0344827586206897	0,1	0	0,1	0,1	0	0,1	0,1	0	0,1	0	0,1	0	0	0	0	0	0	0	0	0,2	0	0	0	0	0	0,1	0,1	0	0,1	0,2	0	0	0	0	0,1	0,6	0	0,1	0	0	0	0,1	0	0,3	0	0,1	0	0	0,2
0	0	0	0,13793	0	0	0,10345	0	0	0	0	0	0	0	0	0	0	0	0	0	0	0	0	0	0	0	0	0	0	0,034483	0	0	0	0	0	0,034483	0,068966	0	0	0	0,17241	0	0	0	0,55172	0	0	0,034483	0	0
0,307692307692308	0	0	0	0	0	0	0	0	0	0	0	0	0	0	0	0	0	0	0	0	0	0	0	0	0	0	0	0	0	0	0	0	0	0	0	0	0	0	0	0	0	0	0	0	0	0	0	0	0
1	0,26923	0,11538	0,26923	0,23077	0,26923	0,038462	0,38462	0	0,23077	0,038462	0,34615	0,076923	0,038462	0,076923	0,038462	0,11538	0	0	0	0,076923	0,038462	0	0,19231	0,038462	0,038462	0,42308	0	0	0,26923	0,38462	0	0	0	0	0,38462	0,19231	0,038462	0,30769	0	0,42308	0,076923	0,34615	0,076923	0,076923	0,15385	0,19231	0,076923	0	0,11538
1	1	0	1	0	1	0	1	0	1	0	1	0	0	0	0	0	0	0	0	0	0	0	1	0	0	1	0	0	0	1	0	0	0	0	0	0	0	1	0	0	0	1	0	0	0	1	0	0	0
1	1	0	1	0,5	1	0	0,5	0	1	0	1	0	0	0	0	0,5	0	0	0	0	0	0	1	0	0	1	0	0	0,5	1	0	0	0	0	0,5	0,5	0	1	0	0,5	0	1	0	0	0	0,5	0	0	0
0,727272727272727	1	0	1	0	1	0	1	0	1	0	1	0	0	0	0	0	0	0	0	0	0	0	1	0	0	1	0	0	0	1	0	0	0	0	0	0	0	1	0	0	0	1	0	0	0	1	0	0	0
0	0,72727	0	0,36364	0,63636	0,90909	0	0,90909	0	0,36364	0	0,90909	0,090909	0	0	0	0	0	0	0	0	0	0	0,36364	0	0	0,63636	0	0	0,36364	0,72727	0	0	0	0	0,72727	0	0	0,54545	0	0,45455	0	0,90909	0	0	0,27273	0,27273	0	0	0
0,142857142857143	0	0	0	0	0	0	0	0	0	0	0	0	0	0	0	0	0	0	0	0	0	0	0	0	0	0	0	0	0	0	0	0	0	0	0	0	0	0	0	0	0	0	0	0	0	0	0	0	0
1	0,14286	0	0	0,14286	0	0	0,14286	0	0,14286	0	0,14286	0	0	0	0	0	0	0	0	0	0	0	0,14286	0	0	0,14286	0,14286	0	0,14286	0,14286	0	0	0	0	0,14286	0	0	0,14286	0	0,14286	0	0,14286	0	0	0	0	0	0	0,14286
0,4	1	0	0,5	1	0,5	0	0,5	0	1	0	1	0	0	0	0	0,5	0	0	0	0	0	0	1	0	0	1	0	0	1	1	0	0	0	0	0,5	0,5	0	1	0	1	0	1	0	0	0	0	0	0	0
0,714285714285714	0,5	0	0,3	0,3	0,6	0	0,7	0	0,3	0	0,6	0	0,1	0	0	0,1	0	0	0	0	0	0	0,3	0	0	0,6	0,1	0	0,5	0,4	0	0	0	0,1	0,4	0,1	0	0,4	0	0,4	0	0,7	0	0,1	0	0,1	0	0	0
1	0,57143	0	0,42857	0,57143	0,71429	0	0,71429	0	0,42857	0	0,57143	0,14286	0	0	0	0,28571	0	0	0	0	0,14286	0	0,42857	0	0	0,71429	0	0	0,71429	0,71429	0	0	0	0	0,57143	0,14286	0	0,42857	0	0,57143	0	0,71429	0	0,14286	0	0,28571	0	0	0
0,333333333333333	1	0	0	1	0	0	1	0	1	0	1	0	0	0	0	0	0	0	0	0	0	0	1	0	0	1	0	0	1	1	0	0	0	0	0	0	0	1	0	1	0	1	0	0	0	0	0	0	0
0,4	0,33333	0	0,33333	0,33333	0,33333	0	0,33333	0	0,33333	0	0,33333	0	0	0	0	0,33333	0	0	0	0	0	0	0,33333	0	0	0,33333	0	0	0,33333	0,33333	0	0	0	0	0,33333	0,33333	0	0,33333	0	0,33333	0	0,33333	0	0	0	0	0	0	0
0	0,6	0	0,2	0,4	0,4	0	0,8	0	0,4	0	0,4	0	0	0	0	0,2	0	0	0	0	0	0	0,4	0	0	0,4	0	0	0,4	0,4	0	0	0	0	0,2	0,2	0	0,4	0	0,4	0	0,6	0	0	0	0	0	0	0
0,5	1	0	0	0	1	0	1	0	0	0	1	0	0	0	0	0	0	0	0	0	0	0	0	0	0	0	0	0	0	0	0	0	0	0	0	0	0	0	0	0	0	1	0	0	0	0	0	0	0
0,125	0,5	0	0,5	0,5	0	0	0,5	0	0,5	0	0,5	0	0	0	0	0	0	0	0	0	0	0	0,5	0	0	1	0	0	0,5	0,5	0	0	0	0	0,5	0	0	0,5	0	1	0	0,5	0	0	0	0	0	0	0
1	0,125	0	0	0,0625	0,0625	0	0,125	0	0,0625	0	0,125	0	0	0	0	0	0	0	0	0	0	0	0,0625	0	0	0,125	0	0	0,125	0,125	0	0	0	0	0,0625	0	0	0,0625	0	0,125	0	0,125	0	0	0	0	0	0	0
0,833333333333333	1	0	0	1	0	0	1	0	1	0	1	0	0	0	0	0	0	0	0	0	0	0	1	0	0	1	0	0	1	1	0	0	0	0	0	0	0	1	0	1	0	1	0	0	0	0	0	0	0
0,25	0,66667	0	0,33333	1	0,66667	0	0,83333	0	0,5	0	0,83333	0,16667	0	0	0	0	0	0	0	0	0	0	0,5	0	0	0,66667	0	0	0,66667	0,83333	0	0	0	0	0,5	0	0	0,83333	0	0,5	0	0,83333	0	0	0,33333	0,33333	0	0	0
1	0,5	0	0	0,25	0,25	0	0,5	0	0,25	0	0,5	0	0	0	0	0	0	0	0	0	0	0	0,25	0	0	0,25	0	0	0,25	0,25	0	0	0	0	0	0	0	0,25	0	0,25	0	0,5	0	0	0	0	0	0	0
1	0,5	0	0,5	1	0,5	0	1	0	1	0	0,5	0	0	0	0	0	0	0	0	0	0	0	1	0	0	1	0	0	1	1	0	0	0	0	0,5	0	0	1	0	1	0	1	0	0	0	0,5	0	0	0
0,0833333333333333	1	0	0	1	0	0	1	0	1	0	1	0	0	0	0	0	0	0	0	0	0	0	1	0	0	1	0	0	1	1	0	0	0	0	0	0	0	1	0	1	0	1	0	0	0	0	0	0	0
0,0163934426229508	0	0	0,083333	0	0	0,25	0	0	0	0	0	0	0	0	0	0	0	0	0	0	0	0	0	0	0	0	0	0	0	0	0	0	0	0	0	0	0	0	0	0,083333	0	0	0	0,25	0	0	0,083333	0	0
0	0	0,032787	0,065574	0	0	0,016393	0,04918	0	0	0,016393	0	0,016393	0,016393	0	0,016393	0	0,065574	0,016393	0	0,032787	0	0	0	0	0	0	0,04918	0	0,032787	0,065574	0	0	0	0,016393	0,098361	0,04918	0,032787	0	0	0,14754	0,016393	0	0,016393	0,18033	0,016393	0	0,032787	0	0,04918
0	0	0,067308	0,086538	0	0	0	0,048077	0	0,019231	0,0096154	0,0096154	0,0096154	0	0,028846	0,028846	0	0,0096154	0	0	0	0	0	0	0,0096154	0	0,048077	0	0	0,019231	0,0096154	0	0	0	0,019231	0,086538	0,038462	0	0	0	0,17308	0	0,067308	0	0,0096154	0,028846	0	0,0096154	0	0,0096154
0,5	0	0	0,25	0	0	0	0	0	0	0	0	0	0	0	0	0	0	0	0	0,25	0	0	0	0	0	0	0	0	0	0	0	0	0	0	0	0,25	0	0	0	0	0	0	0	0	0	0	0	0	0
0,0588235294117647	0	0	0,5	0	0	0	0	0	0	0	0	0	0	0	0	0	0	0	0	0	0	0	0	0	0	0	0	0	0	0	0	0	0	0	0	0	0	0	0	0,5	0	0	0	0,5	0	0	0,5	0	0
0,0526315789473684	0,029412	0,029412	0,029412	0	0,029412	0,29412	0,029412	0	0,029412	0	0,029412	0,029412	0	0	0,029412	0	0	0	0	0,029412	0	0	0,029412	0	0,058824	0,029412	0	0	0	0,11765	0	0	0	0	0,058824	0,058824	0	0	0	0,058824	0,029412	0,029412	0,029412	0,058824	0,058824	0,029412	0,058824	0	0
0,5	0	0,052632	0,052632	0	0	0,21053	0	0	0	0	0,052632	0	0	0	0	0,052632	0	0	0	0	0	0	0	0	0	0	0	0	0,052632	0,052632	0,052632	0	0	0	0,052632	0	0	0	0	0,10526	0	0	0	0,10526	0	0	0,052632	0	0,052632
0	0	0	0,5	0	0	0	0	0	0	0	0	0	0	0	0	0	0	0	0	0	0	0	0	0	0	0	0	0	0	0	0	0	0	0	0	0	0	0	0	1	0	0	0	0,5	0	0	0,5	0	0
0,1	0	0,043478	0,043478	0	0	0,17391	0,043478	0	0	0	0,043478	0	0	0	0	0	0	0	0	0	0	0	0	0	0	0,043478	0	0	0,086957	0,043478	0	0	0	0	0,086957	0,043478	0	0	0	0,086957	0	0	0,043478	0,13043	0	0	0	0	0
0,170731707317073	0	0	0,2	0	0	0,066667	0	0	0	0	0	0	0	0	0	0	0,033333	0	0	0,066667	0	0	0	0	0	0	0,1	0	0	0,066667	0	0	0	0	0,033333	0,066667	0	0	0	0,1	0	0,033333	0	0,2	0	0	0,033333	0	0,13333
0,0740740740740741	0,04878	0,097561	0,073171	0	0,02439	0,12195	0,073171	0	0,04878	0	0,04878	0,073171	0,12195	0,04878	0,073171	0,02439	0,14634	0,02439	0	0,14634	0,073171	0	0,02439	0,02439	0,02439	0,073171	0,12195	0	0,12195	0,19512	0	0	0	0,02439	0,2439	0,097561	0,12195	0,02439	0	0,17073	0,073171	0,097561	0,073171	0,04878	0,097561	0,02439	0,29268	0	0,12195
0,0163934426229508	0,037037	0,037037	0,037037	0	0,037037	0,037037	0,037037	0	0,037037	0	0,037037	0,037037	0	0	0	0	0	0	0	0,037037	0	0	0,037037	0	0,037037	0,037037	0,037037	0	0	0,037037	0	0	0	0	0	0,074074	0	0	0	0,074074	0,037037	0,037037	0,037037	0,074074	0,037037	0,037037	0,074074	0	0
0	0	0	0,04918	0	0	0,032787	0	0	0	0	0	0	0	0	0	0	0	0	0	0,016393	0,016393	0	0	0	0	0	0,016393	0	0	0	0	0	0	0	0	0,04918	0	0	0	0,032787	0	0	0	0,065574	0	0	0,016393	0	0
0,2	0	0	0	0	0	0	0	0	0	0	0	0	0	0	0	0	0	0	0	0	0	0	0	0	0	0	0	0	0	0	0	0	0	0	0	0	0	0	0	0	0	0	0	0	0	0	0	0	0
0	0	0	0,2	0	0	0,4	0	0	0	0	0	0	0	0	0	0	0	0	0	0	0	0	0	0	0	0	0	0	0	0	0	0	0	0	0	0	0	0	0	0,2	0	0	0	0,4	0	0	0,2	0	0
0,0212765957446809	0	0	0	0	0	0,18182	0	0	0	0	0	0	0	0	0	0	0	0	0	0	0	0	0	0	0	0	0	0	0	0	0	0	0	0	0	0	0	0	0	0,090909	0	0	0	0	0	0	0	0	0
0,0588235294117647	0	0,074468	0,074468	0	0	0,085106	0,06383	0	0	0,010638	0,010638	0,010638	0,010638	0,010638	0,010638	0	0,042553	0,010638	0	0,021277	0,021277	0	0	0,010638	0	0,010638	0,042553	0	0,031915	0,031915	0,010638	0	0	0,010638	0,06383	0,10638	0	0	0	0,15957	0	0,021277	0	0,053191	0,042553	0,010638	0,021277	0	0,06383
0,142857142857143	0	0	0,058824	0	0	0	0	0	0	0	0	0,11765	0,058824	0	0	0	0,058824	0	0,058824	0,11765	0	0	0	0	0	0	0,058824	0	0,17647	0	0	0	0	0	0,058824	0,058824	0	0	0	0,058824	0	0	0	0,058824	0	0	0,058824	0	0,11765
0,333333333333333	0,028571	0,17143	0,085714	0,028571	0,028571	0	0,11429	0	0,028571	0,028571	0,028571	0,11429	0,085714	0,028571	0,085714	0,028571	0,11429	0,028571	0,028571	0,057143	0,057143	0,028571	0,028571	0,057143	0	0,057143	0,14286	0	0,4	0,17143	0,057143	0,028571	0	0,057143	0,17143	0,085714	0,14286	0,028571	0,028571	0,28571	0,057143	0,057143	0,028571	0,057143	0,2	0,028571	0,14286	0	0,2
0,0114942528735632	0	0	0,33333	0	0	0	0	0	0	0	0	0	0	0	0	0	0	0	0	0	0	0	0	0	0	0	0	0	0	0	0	0	0	0	0	0	0	0	0	0,33333	0	0	0	0,66667	0	0	0,33333	0	0
0	0	0	0,08046	0	0	0,24138	0	0	0	0	0	0	0	0	0,011494	0	0,011494	0	0	0,011494	0	0	0	0	0	0	0,011494	0	0	0,011494	0	0	0	0	0	0,022989	0,011494	0	0	0,068966	0	0,011494	0	0,18391	0	0	0,034483	0	0,011494
0,142857142857143	0	0	0	0	0	0,25	0	0	0	0	0	0	0	0	0	0	0	0	0	0	0	0	0	0	0	0	0	0	0	0	0	0	0	0	0	0	0	0	0	0,25	0	0	0	0,25	0	0	0	0	0
0,0714285714285714	0	0	0,14286	0	0	0	0	0	0	0	0	0	0	0	0	0	0	0	0	0	0	0	0	0	0	0	0	0	0	0	0	0	0	0	0	0	0	0	0	0,14286	0	0	0	0,14286	0	0	0,14286	0	0
0	0	0	0,071429	0	0	0,071429	0	0	0	0	0	0	0	0	0	0	0	0	0	0	0	0	0	0	0	0	0,071429	0	0	0	0	0	0	0	0,071429	0,14286	0	0	0	0,21429	0	0	0	0,21429	0	0	0,071429	0	0
0,05	0	0	0,029412	0	0	0,14706	0,029412	0	0	0	0	0	0	0	0	0,029412	0	0	0	0	0	0	0	0	0	0	0,088235	0	0	0	0,029412	0	0	0	0,029412	0	0,029412	0	0	0	0	0	0	0,088235	0	0	0,058824	0	0,029412
0	0	0	0,1	0	0	0,45	0	0	0	0	0	0	0	0	0,05	0	0,05	0	0	0	0	0	0	0	0	0	0,05	0	0	0	0	0	0	0	0	0,05	0,05	0	0	0,05	0	0	0	0,1	0	0	0,05	0	0,05
0,333333333333333	0	0	0,071429	0	0	0,071429	0	0	0	0	0	0	0	0	0	0	0	0	0	0	0	0	0	0	0	0	0	0	0	0	0	0	0	0	0	0	0	0	0	0,071429	0	0	0	0,14286	0	0	0	0	0
0,0645161290322581	0	0	0,33333	0	0	0,33333	0	0	0	0	0	0,33333	0	0	0	0	0,33333	0	0	0	0	0	0	0	0	0	0,33333	0	0,33333	0	0	0	0	0	0,33333	0	0	0	0	0,66667	0	0	0	0,33333	0	0	0,33333	0	0,33333
0	0	0	0,032258	0	0	0,064516	0,032258	0	0	0	0	0	0,032258	0	0	0	0,032258	0,032258	0	0,032258	0	0	0	0	0	0	0,064516	0	0	0,16129	0	0	0	0	0,12903	0,096774	0	0	0	0,096774	0	0	0	0,16129	0	0	0	0	0,29032
0,0131578947368421	0	0	0	0	0	0	0	0	0	0	0	0	0	0	0	0	0	0	0	0	0	0	0	0	0	0	0	0	0	0	0	0	0	0	0	0	0	0	0	0	0	0	0	0	0	0	0	0	0
0,142857142857143	0	0	0,013158	0	0	0	0,026316	0	0	0	0	0	0,013158	0	0	0	0	0	0	0	0	0	0	0	0	0	0,013158	0	0	0,013158	0	0	0	0	0,013158	0,078947	0	0	0	0,092105	0	0	0,013158	0,11842	0	0	0,013158	0	0,013158
0,05	0	0	0,14286	0	0	0,28571	0	0	0	0	0	0	0	0	0	0	0	0	0	0,14286	0	0	0	0	0	0	0	0	0	0	0	0	0	0	0,14286	0	0	0	0	0,14286	0	0	0	0,28571	0	0	0,14286	0	0
0	0	0	0,05	0	0	0,25	0	0	0	0	0	0,05	0	0	0	0	0	0	0	0	0	0	0	0	0	0	0	0	0,05	0,05	0	0	0	0	0	0,05	0	0	0	0,15	0	0	0	0,1	0,05	0	0,05	0	0
0,2	0	0	0	0	0	0	0	0	0	0	0	0	0	0	0	0	0	0	0	0	0	0	0	0	0	0	0	0	0	0	0	0	0	0	0	0	0	0	0	0	0	0	0	0	0	0	0	0	0
0,166666666666667	0	0	0,2	0	0	0	0	0	0	0	0	0	0	0	0	0	0	0	0	0	0	0	0	0	0	0	0	0	0	0	0	0	0	0	0	0	0	0	0	0,2	0	0	0	0,4	0	0	0,2	0	0
0,285714285714286	0	0	0,083333	0	0	0,41667	0	0	0	0	0	0,083333	0,083333	0	0	0	0	0,083333	0	0,083333	0	0	0	0	0	0	0,083333	0	0	0,16667	0	0	0	0	0,083333	0,083333	0,083333	0	0	0,083333	0	0	0	0,083333	0,083333	0	0,16667	0	0,083333
0,04	0,14286	0,14286	0,14286	0	0,14286	0,71429	0,14286	0	0,14286	0	0,14286	0,14286	0	0	0	0	0	0	0	0,14286	0	0	0,14286	0	0,14286	0,14286	0	0	0	0,14286	0	0	0	0	0	0,14286	0	0	0	0,14286	0,14286	0,14286	0,14286	0,28571	0,14286	0,14286	0,28571	0	0,14286
0,00970873786407767	0	0	0,08	0	0	0,12	0	0	0	0	0	0	0	0	0	0,04	0	0	0	0,04	0	0	0	0	0	0	0	0	0	0	0,04	0	0	0	0,04	0,04	0	0	0	0,08	0	0	0	0,12	0	0	0,08	0	0
0	0	0,0097087	0,038835	0	0	0,16505	0	0	0	0	0	0	0,019417	0	0,0097087	0	0,0097087	0	0	0	0	0,0097087	0	0	0	0	0,019417	0	0	0,0097087	0	0	0	0	0	0,029126	0,0097087	0	0	0,048544	0	0	0	0,1068	0	0	0,019417	0	0,029126
0,2	0	0	0	0	0	0	0	0	0	0	0	0	0	0	0	0	0	0	0	0	0	0	0	0	0	0	0	0	0	0	0	0	0	0	0	0	0	0	0	0	0	0	0	0	0,33333	0	0	0	0
0	0	0	0,2	0	0	0,2	0	0	0	0	0	0	0	0	0	0	0	0	0	0	0	0	0	0	0	0	0	0	0	0	0	0	0	0	0	0,2	0	0	0	0,2	0	0,2	0	0,2	0	0	0,2	0	0
0	0	0	0,064516	0	0	0,064516	0	0	0	0	0	0	0	0	0	0	0	0	0	0	0	0	0	0	0	0	0	0	0	0,032258	0	0	0	0	0	0	0	0	0	0	0	0	0	0,32258	0	0	0	0	0
0	0	0	0	0	0	0	0	0	0	0	0	0	0	0	0	0	0	0	0	0	0	0	0	0	0	0	0	0	0	0	0	0	0	0	0	0	0	0	0	0	0	0	0	0	0	0	0	0	0
0	0	0	0,04	0	0	0,24	0	0	0	0	0	0	0	0	0	0	0,08	0	0	0	0	0	0	0	0	0	0	0	0	0	0	0	0	0	0	0	0	0	0	0	0	0	0	0,04	0	0	0	0	0,04
0,05	0	0	0	0	0	0,28571	0	0	0	0	0	0	0	0	0	0	0,047619	0	0	0	0	0	0	0	0	0	0	0	0	0,047619	0	0	0	0	0	0,047619	0	0	0	0	0	0	0	0,19048	0	0	0,047619	0	0
0,0526315789473684	0	0	0,1	0	0	0,15	0	0	0	0	0	0	0	0	0	0	0	0	0	0	0	0	0	0	0	0	0,05	0	0	0	0	0	0	0	0,05	0,05	0	0	0	0,2	0	0	0	0,15	0	0	0,05	0	0
0,04	0,026316	0,026316	0,078947	0	0,026316	0,13158	0,026316	0	0,026316	0	0,026316	0,026316	0,13158	0	0,026316	0	0,052632	0	0	0,026316	0	0	0,026316	0	0,026316	0,026316	0,026316	0	0	0,026316	0	0	0	0	0,052632	0,10526	0,026316	0	0	0,18421	0,026316	0,026316	0,026316	0,078947	0,026316	0,026316	0,052632	0	0,078947
0	0	0	0,08	0	0	0,16	0	0	0	0	0	0	0,04	0	0,04	0,08	0,04	0	0	0	0	0	0	0	0	0	0	0	0	0,08	0,04	0	0	0	0,04	0	0	0	0	0,08	0	0	0	0,08	0	0	0,08	0	0,08
0,25	0	0	0	0	0	0,83333	0	0	0	0	0	0	0	0	0	0	0	0	0	0	0	0	0	0	0	0	0	0	0	0	0	0	0	0	0	0,16667	0	0	0	0,16667	0	0	0	0,16667	0	0	0	0	0
1	0	0	0,25	0	0	0,75	0	0	0	0	0	0	0	0	0	0	0	0	0	0,25	0	0	0	0	0	0	0,25	0	0	0,25	0	0	0	0	0	0	0	0	0	0	0	0,25	0	0,25	0	0	0	0	0,25
0	0	0	1	0	0	0	0	0	0	0	0	0	0	0	0	0	0	0	0	0	0	0	0	0	0	0	0	0	0	0	0	0	0	0	0	0	0	0	0	1	0	0	0	1	0	0	1	0	0
0,5	0	0	0,045455	0	0	0,045455	0	0	0	0	0	0,022727	0,13636	0	0	0,022727	0,045455	0,022727	0	0,045455	0,022727	0	0	0	0	0	0,045455	0	0	0,045455	0,022727	0	0	0	0,022727	0,022727	0	0	0	0,068182	0	0	0	0,11364	0,022727	0	0	0	0,068182
0,05	0	0	0,5	0	0	0,5	0	0	0	0	0	0	0	0	0	0	0	0	0	0	0	0	0	0	0	0	0	0	0	0	0	0	0	0	0	0	0	0	0	0,5	0	0	0	0,5	0	0	0,5	0	0
0,0277777777777778	0	0	0,1	0	0	0,55	0	0	0	0	0	0	0	0	0	0	0,1	0	0	0	0	0	0	0	0	0	0	0	0	0	0	0	0	0	0	0	0	0	0	0,1	0	0	0	0,1	0	0	0,05	0	0
0,142857142857143	0	0	0,083333	0	0	0,27778	0	0	0	0	0	0	0	0	0	0	0,055556	0	0	0	0	0	0	0	0	0	0	0	0	0	0	0	0	0	0	0	0	0	0	0,083333	0	0	0	0,055556	0	0	0,027778	0	0
0,125	0	0	0,14286	0	0	0,28571	0	0	0	0,14286	0	0	0	0	0	0	0,14286	0	0	0,14286	0	0	0	0	0	0	0,14286	0	0	0,14286	0	0	0	0	0,14286	0,14286	0	0	0	0,14286	0	0,14286	0	0,28571	0	0	0,14286	0	0,14286
0,0625	0	0	0,125	0	0	0,625	0	0	0	0	0	0	0	0	0	0	0	0	0	0	0	0	0	0	0	0	0	0	0	0	0	0	0	0	0	0,125	0	0	0	0,25	0	0	0	0,25	0	0	0,25	0	0
0	0	0	0,125	0	0	0,1875	0	0	0	0	0	0	0,0625	0	0	0	0	0	0	0	0	0	0	0	0	0	0	0	0	0	0	0	0	0	0	0	0	0	0	0,0625	0	0	0	0,3125	0	0	0,125	0	0
0,5	0	0	0	0	0	0,5	0,1	0	0	0	0	0	0	0	0	0	0,1	0	0	0	0	0	0	0	0	0	0	0	0	0	0	0	0	0	0,1	0,1	0	0	0	0,1	0	0	0	0	0	0	0	0	0,2
0,0909090909090909	0	0	0,5	0	0	0,5	0	0	0	0	0	0	0	0	0	0	0	0	0	0	0	0	0	0	0	0	0	0	0	0	0	0	0	0	0	0	0	0	0	0,5	0	0	0	1	0	0	0,5	0	0
0,037037037037037	0	0	0,18182	0	0	0,090909	0	0	0	0	0	0	0	0	0	0	0,090909	0	0	0	0	0	0	0	0	0	0	0	0	0	0	0	0	0	0	0,090909	0	0	0	0,18182	0	0	0	0,36364	0	0	0,090909	0	0
0,166666666666667	0	0	0,037037	0	0	0,25926	0	0	0	0	0	0,037037	0	0	0	0	0	0	0	0	0,037037	0	0	0	0	0	0	0	0	0	0	0	0	0	0	0,037037	0	0	0	0,074074	0	0	0	0,11111	0	0	0,037037	0	0
0,222222222222222	0	0	0,16667	0	0	0	0	0	0	0	0	0	0	0	0	0	0	0	0	0	0	0	0	0	0	0	0	0	0	0	0	0	0	0	0	0	0	0	0	0,16667	0	0	0	0,16667	0	0	0,16667	0	0
0	0	0	0,33333	0	0	0,55556	0	0	0	0	0	0	0	0	0	0	0	0	0	0,11111	0	0	0	0	0	0	0,11111	0	0	0,11111	0	0	0	0	0	0	0	0	0	0,11111	0	0	0	0,22222	0	0	0,11111	0	0,11111
0	0	0	0	0	0	0	0	0	0	0	0	0	0	0	0	0	0	0	0	0	0	0	0	0	0	0	0	0	0	0	0	0	0	0	0	0	0	0	0	0	0	0	0	0	0	0	0,2	0	0
0,0833333333333333	0	0	0	0	0	0	0	0	0	0	0	0	0	0	0	0	0	0	0	0	0	0	0	0	0	0	0	0	0	0	0	0	0	0	0	0	0	0	0	0	0	0	0	0	0	0	0	0	0
0,0588235294117647	0	0	0,25	0	0	0,16667	0	0	0	0	0	0	0	0	0	0	0	0	0	0,083333	0	0	0	0	0	0	0	0	0	0	0	0	0	0	0	0,083333	0	0	0	0,083333	0	0,083333	0	0,16667	0	0	0,083333	0	0
0,0412844036697248	0	0	0,058824	0	0	0,35294	0	0	0	0	0	0	0	0	0	0	0	0	0	0,058824	0	0	0	0	0	0	0	0	0	0	0	0	0	0	0	0,058824	0	0	0	0,058824	0	0	0	0,17647	0	0	0,058824	0	0,058824
0,0136986301369863	0,018349	0,082569	0,13303	0,0091743	0,013761	0,0091743	0,16972	0	0,022936	0,0091743	0,03211	0,03211	0,041284	0,06422	0,041284	0,0091743	0,027523	0,0091743	0,0091743	0,059633	0,013761	0	0,0091743	0,0091743	0,013761	0,055046	0,041284	0	0,082569	0,068807	0,0045872	0	0	0,013761	0,25688	0,087156	0,03211	0,0091743	0	0,3945	0,022936	0,087156	0,018349	0,036697	0,055046	0,013761	0,055046	0	0,10092
0,0467289719626168	0,013699	0,068493	0,10959	0,0068493	0,0068493	0,0068493	0,23973	0	0,020548	0,020548	0,027397	0,034247	0,013699	0,068493	0,047945	0,0068493	0	0	0	0,020548	0,020548	0	0,0068493	0,027397	0,020548	0,061644	0,0068493	0	0,054795	0,054795	0	0	0	0,020548	0,30822	0,068493	0,0068493	0,0068493	0	0,41781	0,013699	0,11644	0,020548	0,013699	0,054795	0,013699	0,034247	0	0,041096
0,0416666666666667	0,037383	0,16822	0,18692	0,028037	0,028037	0,0093458	0,23364	0	0,056075	0,0093458	0,074766	0,046729	0,018692	0,11215	0,074766	0,037383	0,018692	0	0	0,018692	0,018692	0	0,028037	0,028037	0,018692	0,093458	0,028037	0	0,084112	0,11215	0	0	0	0,018692	0,45794	0,065421	0,018692	0,028037	0	0,52336	0,028037	0,11215	0,028037	0,0093458	0,093458	0,037383	0,046729	0	0,065421
0	0,041667	0,041667	0	0	0,041667	0,041667	0,083333	0	0,041667	0	0,041667	0,041667	0	0	0	0	0	0	0	0,041667	0	0	0,041667	0	0,041667	0,041667	0	0	0	0,041667	0	0	0	0	0	0,041667	0	0	0	0,041667	0,041667	0,041667	0,041667	0	0,041667	0,041667	0,041667	0	0
0,0238095238095238	0	0,086207	0,034483	0	0	0	0,086207	0	0	0	0,034483	0,017241	0	0	0,034483	0,017241	0	0	0	0	0	0	0	0,034483	0	0,034483	0	0	0,017241	0,017241	0	0	0	0	0,10345	0,034483	0	0	0	0,15517	0	0,034483	0	0,086207	0,034483	0	0,017241	0	0,034483
0,0223880597014925	0,02381	0,11905	0,22619	0,011905	0,011905	0,011905	0,29762	0	0,047619	0,035714	0,059524	0,035714	0,011905	0,14286	0,071429	0,011905	0,011905	0	0	0,02381	0,011905	0	0,011905	0,035714	0,011905	0,10714	0,011905	0	0,095238	0,047619	0	0	0	0,011905	0,40476	0,083333	0,011905	0,011905	0	0,52381	0,02381	0,17857	0,02381	0,011905	0,083333	0,035714	0,047619	0	0,059524
0,0333333333333333	0,022388	0,089552	0,18657	0,014925	0,014925	0,0074627	0,26119	0	0,037313	0,029851	0,044776	0,022388	0,014925	0,08209	0,052239	0,014925	0,0074627	0	0	0,014925	0,014925	0	0,014925	0,022388	0,014925	0,067164	0	0	0,08209	0,052239	0	0	0	0,0074627	0,35075	0,097015	0,0074627	0,014925	0	0,47015	0,014925	0,1194	0,022388	0,029851	0,059701	0,029851	0,029851	0	0,037313
0,0317460317460317	0,033333	0,066667	0,16667	0,033333	0,033333	0	0,13333	0	0,033333	0	0,066667	0	0	0	0,066667	0,1	0	0	0	0	0	0	0,033333	0,033333	0	0,1	0,033333	0	0,13333	0,13333	0	0	0	0	0,2	0,13333	0	0,033333	0	0,26667	0	0,066667	0,033333	0,066667	0,066667	0	0,033333	0	0,13333
0	0,031746	0,12698	0,12698	0,015873	0,031746	0,015873	0,19048	0	0,047619	0,047619	0,047619	0,031746	0,015873	0,047619	0,063492	0,015873	0,015873	0	0	0,015873	0,047619	0	0,031746	0,047619	0,015873	0,095238	0,015873	0	0,079365	0,095238	0,015873	0	0	0,031746	0,28571	0,15873	0	0,015873	0	0,26984	0,015873	0,095238	0,015873	0,047619	0,15873	0,031746	0,063492	0	0,11111
0,0166666666666667	0	0,024194	0,0080645	0	0	0	0,024194	0	0	0	0	0	0	0	0,016129	0	0	0	0	0	0	0,016129	0	0	0	0,0080645	0	0	0,0080645	0,016129	0	0	0	0	0,032258	0,016129	0	0	0	0,12903	0	0,0080645	0	0	0,016129	0	0	0	0,0080645
0,15	0,016667	0,15	0,175	0,0083333	0,0083333	0,0083333	0,275	0	0,041667	0,025	0,025	0,033333	0,025	0,075	0,058333	0,0083333	0,025	0	0	0,016667	0,033333	0	0,0083333	0,033333	0,025	0,083333	0,016667	0	0,066667	0,083333	0	0	0	0,016667	0,39167	0,075	0,0083333	0,0083333	0	0,49167	0,025	0,14167	0,025	0,016667	0,091667	0,016667	0,041667	0	0,041667
0,0315789473684211	0,05	0,05	0,2	0,05	0,05	0	0,1	0	0,05	0	0,05	0,05	0,05	0	0,1	0,05	0,1	0,1	0	0,15	0,05	0,05	0,05	0	0	0,1	0,05	0	0,1	0,2	0	0	0	0	0,25	0,5	0,05	0,05	0	0,2	0	0,1	0	0	0,15	0	0,05	0	0,25
0,0454545454545455	0,031579	0,10526	0,2	0,021053	0,021053	0,010526	0,31579	0	0,042105	0,021053	0,063158	0,031579	0,021053	0,10526	0,063158	0,021053	0	0	0	0,021053	0,010526	0	0,021053	0,031579	0,010526	0,073684	0	0	0,084211	0,063158	0	0	0	0,010526	0,41053	0,094737	0,010526	0,021053	0	0,54737	0,021053	0,18947	0,031579	0,021053	0,073684	0,031579	0,042105	0	0,042105
0,00363636363636364	0,034091	0,068182	0,17045	0,011364	0,022727	0,011364	0,15909	0	0,034091	0,011364	0,034091	0,022727	0,011364	0,056818	0,056818	0,022727	0,011364	0,011364	0	0,045455	0,011364	0	0,022727	0,045455	0,022727	0,079545	0,011364	0	0,068182	0,079545	0	0	0	0,011364	0,18182	0,11364	0,011364	0,022727	0	0,29545	0,022727	0,090909	0,045455	0,022727	0,056818	0,011364	0,045455	0	0,056818
0,0277777777777778	0,0036364	0,0054545	0,010909	0	0,0018182	0,0018182	0,016364	0	0,0018182	0,0018182	0,0036364	0,0036364	0,0036364	0,0072727	0,0018182	0,0018182	0	0	0	0,0036364	0,0054545	0	0,0018182	0,0036364	0,0018182	0,0054545	0,0018182	0	0,0054545	0,0036364	0	0	0	0,0018182	0,036364	0,012727	0,0018182	0,0018182	0	0,12545	0,0036364	0,0072727	0,0036364	0	0,010909	0,0018182	0,0054545	0	0,0036364
0,0239520958083832	0	0,027778	0,027778	0	0	0	0,055556	0	0	0	0	0	0,055556	0	0	0	0,027778	0,027778	0	0,027778	0,027778	0	0	0,027778	0	0	0,36111	0	0	0,027778	0	0	0	0	0,13889	0	0,027778	0	0	0,055556	0	0	0	0,027778	0	0	0,027778	0	0,30556
0,0105263157894737	0,011976	0,041916	0,065868	0	0,005988	0,011976	0,10778	0	0,011976	0,011976	0,011976	0,017964	0,011976	0,02994	0,035928	0,011976	0,005988	0,005988	0,005988	0,023952	0,011976	0	0,005988	0,017964	0,005988	0,041916	0,011976	0	0,02994	0,041916	0,005988	0	0	0,005988	0,18563	0,083832	0,011976	0,005988	0	0,20359	0,011976	0,035928	0,011976	0,05988	0,053892	0,005988	0,023952	0	0,053892
0,0174418604651163	0,010526	0,021053	0,047368	0,0052632	0,010526	0,0052632	0,052632	0	0,015789	0	0,010526	0,0052632	0	0,026316	0,026316	0,0052632	0,0052632	0	0	0,0052632	0,0052632	0	0,010526	0	0,0052632	0,047368	0	0	0,021053	0,015789	0	0	0	0,0052632	0,10526	0,031579	0	0,0052632	0	0,34211	0,0052632	0,031579	0,0052632	0	0,015789	0,0052632	0,0052632	0	0,0052632
0	0,017442	0,017442	0,040698	0,011628	0,017442	0,005814	0,046512	0	0,017442	0	0,017442	0,005814	0,005814	0,011628	0,011628	0,005814	0	0	0,005814	0,011628	0	0	0,017442	0	0,005814	0,023256	0	0	0,017442	0,023256	0	0	0	0	0,075581	0,046512	0	0,011628	0	0,25581	0,005814	0,02907	0,005814	0,005814	0,023256	0,011628	0,005814	0	0,011628
0	0	0,01	0,06	0	0	0,01	0,05	0	0	0	0,01	0	0	0,01	0,02	0	0,01	0	0	0,01	0	0	0	0	0	0,03	0,02	0	0,03	0,01	0	0	0	0,01	0,06	0,11	0,01	0	0	0,17	0	0,03	0,01	0,01	0,02	0	0	0	0,06
0,0408163265306122	0	0	0	0	0	0	0	0	0	0	0	0	0	0	0	0	0	0	0	0	0	0	0	0	0	0	0	0	0	0	0	0	0	0	0	0	0	0	0	0	0	0	0	0	0	0	0	0	0
0,0625	0,040816	0,061224	0,12245	0	0,020408	0,020408	0,061224	0	0,020408	0,020408	0,040816	0,040816	0,040816	0,040816	0,020408	0,020408	0	0	0	0,040816	0,040816	0	0,020408	0,040816	0,020408	0,081633	0,020408	0	0,061224	0,061224	0,020408	0	0	0,020408	0,040816	0,14286	0,020408	0,020408	0	0,10204	0,040816	0,081633	0,040816	0,040816	0,081633	0,020408	0,061224	0	0,081633
0,142857142857143	0,0625	0,0625	0,25	0,0625	0,0625	0	0,1875	0	0,0625	0,0625	0,0625	0,125	0	0,0625	0,0625	0,0625	0	0	0	0	0	0	0,0625	0	0	0,125	0	0	0,125	0,1875	0	0	0	0	0,25	0,1875	0	0,0625	0	0,25	0	0,1875	0	0	0,1875	0	0	0	0,0625
0,0204081632653061	0,14286	0,14286	0,28571	0,14286	0,14286	0	0,14286	0	0,14286	0	0,14286	0	0	0	0,28571	0,14286	0	0	0	0	0	0	0,14286	0	0	0,28571	0	0	0,28571	0,42857	0	0	0	0	0,28571	0,28571	0	0,14286	0	0,42857	0	0,28571	0	0	0,14286	0	0	0	0,28571
1	0,020408	0,081633	0,13265	0,010204	0,020408	0,010204	0,17347	0	0,030612	0,020408	0,030612	0,040816	0,010204	0,061224	0,061224	0,020408	0,010204	0	0,010204	0,030612	0,020408	0	0,020408	0	0,010204	0,071429	0	0	0,05102	0,081633	0	0	0	0,020408	0,30612	0,14286	0	0,010204	0	0,45918	0,010204	0,091837	0,010204	0,010204	0,11224	0,010204	0,030612	0	0,061224
0,0290697674418605	1	0	1	1	1	0	0	0	1	0	1	0	0	0	0	1	0	0	0	0	0	0	1	0	0	1	0	0	1	1	0	0	0	0	1	1	0	1	0	1	0	1	0	0	0	0	0	0	0
0,0297029702970297	0,023256	0,081395	0,087209	0,011628	0,017442	0,005814	0,15116	0	0,02907	0,040698	0,034884	0,034884	0,017442	0,05814	0,046512	0,011628	0,011628	0	0	0,011628	0,023256	0	0,011628	0,02907	0,011628	0,05814	0,011628	0	0,063953	0,087209	0	0	0	0,011628	0,27907	0,069767	0,005814	0,011628	0	0,34884	0,017442	0,098837	0,011628	0,023256	0,087209	0,017442	0,040698	0	0,05814
0,0263157894736842	0,019802	0,059406	0,049505	0,009901	0,019802	0,009901	0,089109	0	0,019802	0,009901	0,019802	0,029703	0	0,009901	0,009901	0,019802	0,009901	0,009901	0	0,019802	0	0	0,019802	0	0,009901	0,049505	0,009901	0	0,029703	0,069307	0	0	0	0	0,09901	0,079208	0	0,009901	0	0,19802	0,009901	0,049505	0,009901	0,009901	0,089109	0,009901	0,009901	0	0,039604
0,333333333333333	0,026316	0,23684	0,23684	0,026316	0,026316	0,026316	0,28947	0	0,078947	0,026316	0,078947	0,052632	0	0,10526	0,10526	0	0,052632	0	0	0,026316	0,026316	0	0,026316	0,026316	0,026316	0,10526	0	0	0,078947	0,13158	0	0	0	0,052632	0,34211	0,10526	0	0	0	0,52632	0,026316	0,21053	0,026316	0	0,18421	0,078947	0,052632	0	0,10526
0	0,33333	0	0,16667	0,33333	0,33333	0	0,66667	0	0,16667	0	0,33333	0,16667	0	0	0	0,16667	0	0	0	0	0	0	0,16667	0	0	0,33333	0	0	0,33333	0,33333	0	0	0	0	0,33333	0	0	0,16667	0	0,33333	0	0,33333	0	0,16667	0,16667	0,16667	0	0	0
0,00671140939597315	0	0,079545	0,034091	0	0	0	0,045455	0	0	0	0,011364	0,011364	0	0,011364	0,022727	0	0,011364	0	0	0	0	0	0	0,011364	0	0,022727	0	0	0,011364	0,022727	0	0	0	0,011364	0,11364	0,022727	0	0	0	0,14773	0	0,022727	0	0	0,079545	0,011364	0	0	0,022727
0,0352941176470588	0,0044743	0,017897	0,053691	0	0,0022371	0,0022371	0,064877	0	0,0044743	0	0,0044743	0,0067114	0,0044743	0,017897	0,011186	0,0022371	0,0022371	0	0	0,0044743	0,0044743	0	0,0022371	0,0022371	0,0044743	0,03132	0	0	0,01566	0,013423	0	0	0	0	0,096197	0,024609	0,0022371	0,0022371	0	0,23266	0,0044743	0,022371	0,0089485	0,0067114	0,01566	0,0022371	0,0067114	0	0,0067114
0,0520833333333333	0,011765	0,1	0,14118	0,011765	0,0058824	0,0058824	0,17059	0	0,023529	0,023529	0,029412	0,029412	0,035294	0,064706	0,041176	0,029412	0,029412	0,023529	0,011765	0,029412	0,023529	0	0,0058824	0,017647	0,0058824	0,052941	0,017647	0,0058824	0,052941	0,076471	0,017647	0	0,0058824	0,011765	0,28235	0,082353	0,011765	0,011765	0	0,32941	0,011765	0,082353	0,011765	0,035294	0,070588	0,017647	0,023529	0	0,070588
0,0223880597014925	0,052083	0,15625	0,13542	0,03125	0,041667	0,010417	0,21875	0	0,052083	0,041667	0,083333	0,052083	0,03125	0,052083	0,072917	0,03125	0,020833	0,020833	0,010417	0,020833	0,041667	0,010417	0,03125	0,03125	0,010417	0,083333	0,020833	0	0,10417	0,11458	0,010417	0,010417	0	0,020833	0,34375	0,083333	0,020833	0,03125	0,010417	0,41667	0,052083	0,13542	0,020833	0,041667	0,083333	0,041667	0,0625	0	0,072917
0,136363636363636	0,022388	0,052239	0,067164	0,014925	0,014925	0	0,059701	0	0,022388	0,0074627	0,037313	0,029851	0,0074627	0,029851	0,0074627	0,037313	0,014925	0	0	0,0074627	0,014925	0	0,014925	0,014925	0	0,059701	0	0	0,037313	0,052239	0,0074627	0	0	0	0,13433	0,022388	0,0074627	0,022388	0	0,12687	0,0074627	0,059701	0,0074627	0,022388	0,074627	0,014925	0,0074627	0	0,029851
0,0256410256410256	0,090909	0,090909	0,13636	0,13636	0,090909	0	0,22727	0	0,13636	0,045455	0,13636	0,045455	0,045455	0,045455	0,045455	0,5	0,045455	0,045455	0,045455	0	0,045455	0,045455	0,090909	0,045455	0	0,090909	0,045455	0	0,13636	0,090909	0,045455	0,045455	0	0,045455	0,22727	0,090909	0,045455	0,090909	0,045455	0,18182	0,045455	0,18182	0	0	0,045455	0,090909	0,045455	0	0,045455
0	0,025641	0,025641	0,10256	0,025641	0,025641	0	0,025641	0	0,025641	0	0,051282	0	0,025641	0,076923	0,025641	0,025641	0	0	0	0	0	0	0,025641	0	0	0,076923	0	0	0,051282	0,025641	0	0	0	0,025641	0,15385	0,10256	0	0,025641	0	0,38462	0	0,051282	0,025641	0,051282	0	0	0	0	0
0,0317460317460317	0	0	0	0	0	0	0	0	0	0	0	0	0	0	0	0	0	0	0	0	0	0	0	0	0	0	0,03125	0	0	0	0	0	0	0	0	0,03125	0	0	0	0,0625	0	0	0	0,0625	0	0	0	0	0,03125
0,0327868852459016	0,031746	0,071429	0,15873	0,02381	0,02381	0,0079365	0,20635	0	0,047619	0,02381	0,047619	0,015873	0,015873	0,055556	0,02381	0,015873	0,0079365	0	0	0,015873	0,015873	0	0,02381	0,015873	0,0079365	0,063492	0	0	0,10317	0,055556	0	0	0	0,0079365	0,28571	0,079365	0,0079365	0,02381	0	0,31746	0,015873	0,095238	0,031746	0,031746	0,079365	0,02381	0,02381	0	0,031746
0,024390243902439	0,010929	0,027322	0,054645	0	0,0054645	0,016393	0,043716	0	0,0054645	0	0,010929	0,027322	0,021858	0,0054645	0,010929	0,0054645	0,032787	0,016393	0,0054645	0,038251	0,016393	0,0054645	0,0054645	0,010929	0,0054645	0,016393	0,2459	0	0,027322	0,043716	0	0	0	0,0054645	0,076503	0,054645	0,032787	0,0054645	0	0,081967	0,010929	0,021858	0,010929	0,043716	0,032787	0,0054645	0,027322	0	0,20765
0,0198019801980198	0,02439	0,17073	0,36585	0,02439	0,02439	0	0,41463	0	0,073171	0,04878	0,02439	0,02439	0,02439	0,14634	0,12195	0,02439	0,02439	0	0	0	0	0	0,02439	0,02439	0	0,14634	0	0	0,19512	0,097561	0	0	0	0,02439	0,53659	0,17073	0	0,02439	0	0,68293	0	0,21951	0,04878	0,04878	0,14634	0	0,02439	0	0,04878
0,0444444444444444	0,019802	0,064356	0,11386	0,019802	0,014851	0,0049505	0,19802	0	0,029703	0,029703	0,039604	0,039604	0,019802	0,049505	0,054455	0,019802	0,0049505	0,0049505	0,0049505	0,009901	0,019802	0,0049505	0,014851	0,029703	0,0049505	0,054455	0,014851	0	0,079208	0,069307	0,0049505	0,0049505	0	0,019802	0,26733	0,089109	0,009901	0,014851	0,0049505	0,41089	0,014851	0,09901	0,019802	0,014851	0,069307	0,019802	0,029703	0	0,044554
0,027027027027027	0,044444	0,12222	0,3	0,022222	0,033333	0,011111	0,34444	0	0,055556	0,011111	0,077778	0,022222	0,044444	0,12222	0,055556	0,022222	0,011111	0	0	0,022222	0,011111	0	0,022222	0,022222	0,022222	0,1	0,011111	0	0,088889	0,1	0	0	0	0,011111	0,42222	0,11111	0,011111	0,022222	0	0,54444	0,033333	0,18889	0,033333	0,022222	0,055556	0,033333	0,044444	0	0,055556
0,333333333333333	0	0	0,054054	0	0	0	0,13514	0	0	0,054054	0	0,081081	0,027027	0,027027	0,027027	0,027027	0,054054	0,027027	0	0,054054	0,027027	0,027027	0	0	0	0,027027	0,054054	0	0	0,054054	0	0	0	0	0,10811	0,081081	0,054054	0	0	0,13514	0	0,081081	0	0,027027	0,10811	0	0,027027	0	0,054054
0	0,33333	0	0,33333	0,33333	0,66667	0	0,66667	0	0,33333	0	0,33333	0	0	0	0	0,33333	0	0	0	0	0	0	0,33333	0	0	0,33333	0	0	0,33333	0,33333	0	0	0	0	0,33333	0,33333	0	0,33333	0	0,66667	0	0,33333	0	0	0	0	0	0	0
0	0	0	0	0	0	0	0	0	0	0	0	0	0	0	0	0	0	0	0	0	0	0	0	0	0	0	0	0	0	0	0	0	0	0	0	0	0	0	0	0	0	0	0	0	0	0	0	0	0
0,116279069767442	0	0,088235	0,029412	0	0	0	0,029412	0	0,029412	0,058824	0	0	0,029412	0,058824	0,058824	0	0	0	0	0	0	0	0	0	0	0,058824	0	0	0,058824	0	0	0	0	0,029412	0,17647	0,058824	0	0	0	0,26471	0	0,029412	0,029412	0	0,058824	0	0,029412	0	0,029412
0,0952380952380952	0,023256	0,2093	0,093023	0	0,023256	0,046512	0,069767	0	0,046512	0,023256	0,046512	0,093023	0,093023	0,046512	0,069767	0,023256	0,2093	0,023256	0,023256	0,093023	0,046512	0	0,023256	0,046512	0,046512	0,069767	0,13953	0	0,093023	0,13953	0,046512	0	0	0,046512	0,30233	0,16279	0,069767	0	0	0,39535	0,046512	0,093023	0,023256	0,046512	0,23256	0,046512	0,11628	0	0,18605
0	0,095238	0,095238	0,095238	0,047619	0,095238	0,047619	0,14286	0	0,095238	0	0,095238	0,047619	0	0	0,047619	0,047619	0	0	0	0,047619	0	0	0,095238	0	0,047619	0,14286	0	0	0,095238	0,14286	0	0	0	0	0,095238	0,19048	0	0,047619	0	0,095238	0,047619	0,14286	0,047619	0,095238	0,095238	0,047619	0,047619	0	0,047619
0,133333333333333	0	0	0	0	0	0	0	0	0	0	0	0	0	0	0	0	0	0	0	0	0	0	0	0	0	0	0	0	0	0	0	0	0	0	0	0	0	0	0	0	0	0	0	0	0	0	0	0	0
0,5	0,2	0,4	0,26667	0,066667	0,2	0,066667	0,46667	0	0,33333	0,066667	0,13333	0,066667	0	0,2	0,13333	0,066667	0,066667	0	0	0,066667	0	0	0,13333	0	0,066667	0,46667	0	0	0,2	0,2	0	0	0	0,066667	0,46667	0,2	0	0,066667	0	0,46667	0,066667	0,4	0,066667	0	0,2	0,066667	0,13333	0	0,066667
0	0,5	0	0,5	0,5	0,5	0	0	0	0,5	0	0,5	0	0	0	0	0,5	0	0	0	0	0	0	0,5	0	0	0,5	0	0	0,5	0,5	0	0	0	0	0,5	0,5	0	0,5	0	0,5	0	0,5	0	0	0	0	0	0	0
0,02	0	0	0	0	0	0	0,25	0	0	0	0	0	0	0	0	0	0	0	0	0	0	0	0	0	0	0	0	0	0	0	0	0	0	0	0	0,25	0	0	0	0	0	0,25	0	0	0	0	0	0	0
0,024390243902439	0,02	0,11333	0,21333	0,02	0,02	0,0066667	0,20667	0	0,04	0,013333	0,04	0,0066667	0,0066667	0,086667	0,046667	0,02	0,0066667	0	0	0,0066667	0	0	0,02	0,013333	0,0066667	0,066667	0,0066667	0	0,073333	0,046667	0	0	0	0,0066667	0,32	0,06	0	0,013333	0	0,46667	0,0066667	0,086667	0,02	0,033333	0,046667	0,026667	0,02	0	0,02
0	0,02439	0,02439	0	0	0,02439	0,02439	0,04878	0	0,02439	0	0,02439	0,04878	0	0	0	0	0	0	0	0,097561	0	0	0,02439	0	0,02439	0,02439	0,02439	0	0,02439	0,04878	0	0	0	0	0,02439	0,04878	0	0	0	0,073171	0,02439	0,02439	0,02439	0	0,02439	0,02439	0,02439	0	0,02439
0,00395256916996047	0	0,25	0	0	0	0	0	0	0	0	0	0	0	0,25	0	0	0,25	0	0	0	0	0	0	0	0	0	0,25	0	0	0	0	0	0	0	0,25	0	0	0	0	0,75	0	0,25	0	0	0	0	0	0	0,25
0,171875	0,0039526	0,0039526	0,023715	0,0039526	0,0039526	0	0,027668	0	0,0039526	0,0079051	0,0039526	0,0039526	0,0039526	0,011858	0,0039526	0,0079051	0	0	0	0	0,0079051	0	0,0039526	0,0039526	0	0,01581	0,0039526	0	0,011858	0,0079051	0	0	0	0,0039526	0,075099	0,023715	0	0,0039526	0	0,20949	0	0,011858	0	0	0,011858	0	0,0039526	0	0,0039526
0,0267857142857143	0,078125	0,09375	0,09375	0,046875	0,0625	0,015625	0,29688	0	0,078125	0,046875	0,09375	0,09375	0,0625	0,0625	0,015625	0,0625	0,046875	0,046875	0,03125	0,0625	0,03125	0,015625	0,0625	0,046875	0,03125	0,125	0,0625	0,015625	0,078125	0,1875	0,046875	0,015625	0,015625	0,015625	0,26562	0,14062	0,03125	0,0625	0,015625	0,25	0,0625	0,14062	0,046875	0,015625	0,14062	0,0625	0,046875	0	0,125
0,0236220472440945	0,0089286	0,0625	0,071429	0,0089286	0,0089286	0	0,026786	0	0,0089286	0,0089286	0,0089286	0,017857	0,044643	0	0,017857	0,0089286	0,026786	0,017857	0	0,026786	0,026786	0,0089286	0,0089286	0,026786	0	0,017857	0,26786	0	0,035714	0,053571	0	0	0	0,0089286	0,16071	0,098214	0,026786	0,0089286	0	0,13393	0	0,017857	0	0,0625	0,053571	0	0,026786	0	0,22321
0,037344398340249	0,023622	0,07874	0,19685	0,023622	0,015748	0	0,25197	0	0,03937	0,023622	0,047244	0,007874	0,007874	0,11024	0,055118	0,015748	0,007874	0	0	0,007874	0,023622	0	0,015748	0,023622	0,007874	0,062992	0,007874	0	0,086614	0,055118	0	0	0	0,015748	0,3622	0,086614	0,007874	0,023622	0	0,55906	0,007874	0,14961	0,015748	0,047244	0,070866	0,023622	0,031496	0	0,03937
0	0,016598	0,10373	0,095436	0,012448	0,012448	0,0041494	0,14938	0	0,020747	0,016598	0,033195	0,033195	0,029046	0,033195	0,041494	0,016598	0,029046	0,016598	0,0082988	0,033195	0,020747	0,0082988	0,012448	0,029046	0,012448	0,049793	0,049793	0,0041494	0,062241	0,074689	0,0082988	0,0041494	0,0041494	0,024896	0,27801	0,087137	0,020747	0,012448	0,0041494	0,3029	0,016598	0,053942	0,0082988	0,049793	0,06639	0,020747	0,033195	0	0,074689
0,157894736842105	0	0,14286	0,16327	0	0	0	0,16327	0	0,020408	0,061224	0	0	0,020408	0,081633	0,081633	0	0	0	0	0	0,040816	0	0	0,020408	0	0,061224	0,020408	0	0,061224	0,061224	0	0	0	0,040816	0,26531	0,12245	0	0	0	0,53061	0	0,081633	0	0	0,14286	0	0,040816	0	0,081633
0,0454545454545455	0,10526	0	0,052632	0,052632	0,052632	0	0,31579	0	0,052632	0	0,15789	0,052632	0,052632	0,052632	0	0,78947	0	0	0	0,052632	0,052632	0	0,052632	0,10526	0	0,10526	0	0	0,15789	0,21053	0	0	0	0	0,15789	0,10526	0,052632	0,10526	0	0,15789	0,052632	0,21053	0,052632	0	0,10526	0	0,052632	0	0,10526
0,222222222222222	0,045455	0,16667	0,21212	0,015152	0,030303	0,015152	0,30303	0	0,060606	0,030303	0,045455	0,030303	0,030303	0,075758	0,090909	0,030303	0,015152	0	0,015152	0,045455	0,030303	0	0,030303	0,045455	0,015152	0,12121	0	0	0,10606	0,12121	0	0	0	0,015152	0,5	0,13636	0,015152	0,030303	0	0,54545	0,030303	0,12121	0,030303	0,045455	0,12121	0,015152	0,060606	0	0,090909
0,015625	0,22222	0,055556	0,16667	0,11111	0,16667	0,055556	0,27778	0	0,22222	0,055556	0,22222	0,11111	0,055556	0,11111	0,055556	0,16667	0	0	0	0,11111	0,055556	0	0,16667	0,055556	0,055556	0,33333	0	0	0,22222	0,22222	0	0	0	0	0,16667	0,22222	0,055556	0,16667	0	0,27778	0,11111	0,27778	0,11111	0,055556	0,16667	0,11111	0,16667	0	0,11111
0,0251572327044025	0,015625	0,15625	0,29688	0,015625	0,015625	0,015625	0,40625	0	0,0625	0,015625	0,0625	0,015625	0,015625	0,125	0,09375	0	0,015625	0	0	0,015625	0	0	0,015625	0,03125	0,015625	0,09375	0	0	0,09375	0,0625	0	0	0	0,015625	0,48438	0,078125	0	0	0	0,60938	0,015625	0,21875	0,03125	0	0,078125	0,046875	0,046875	0	0,03125
0,0126582278481013	0,012579	0,031447	0,081761	0	0,0062893	0,012579	0,062893	0	0,0062893	0,0062893	0,012579	0,031447	0,018868	0,0062893	0,012579	0,0062893	0,0062893	0	0	0,056604	0,018868	0	0,0062893	0,012579	0,0062893	0,037736	0,050314	0	0,025157	0,075472	0,0062893	0	0	0,012579	0,09434	0,20755	0,0062893	0,0062893	0	0,1195	0,012579	0,044025	0,012579	0,09434	0,044025	0,0062893	0,025157	0	0,09434
0,0238095238095238	0,012658	0,16456	0,21519	0,025316	0,012658	0	0,26582	0	0,050633	0,037975	0,037975	0,012658	0,025316	0,075949	0,075949	0,012658	0,025316	0	0	0	0,025316	0	0,012658	0,037975	0,012658	0,075949	0,012658	0	0,10127	0,063291	0	0	0	0,025316	0,46835	0,10127	0	0,012658	0	0,49367	0	0,1519	0,012658	0,012658	0,088608	0,025316	0,037975	0	0,050633
0,133333333333333	0	0	0	0	0	0	0	0	0	0,02381	0	0	0	0	0	0	0	0	0	0,02381	0	0	0	0	0	0	0,095238	0	0	0,02381	0	0	0	0	0	0,02381	0	0	0	0	0	0	0	0,11905	0	0	0	0	0,095238
0,333333333333333	0,066667	0	0,066667	0,066667	0,066667	0,066667	0	0	0,066667	0	0,066667	0	0	0	0	0,066667	0,066667	0	0	0,066667	0	0	0,066667	0	0	0,066667	0,13333	0	0,066667	0,13333	0	0	0	0	0,13333	0,13333	0	0,066667	0	0,2	0	0,066667	0	0,066667	0	0	0	0	0,33333
0,0232558139534884	0,33333	0	0,33333	0,33333	0,33333	0	0,33333	0	0,33333	0	0,66667	0	0	0	0	0,66667	0	0	0	0	0	0	0,33333	0	0	0,33333	0	0	0,33333	0,33333	0	0	0	0	0,33333	0,33333	0	0,33333	0	0,33333	0	0,33333	0	0	0	0	0	0	0
0,125	0,023256	0,069767	0,023256	0,023256	0,023256	0	0,069767	0	0,023256	0	0,023256	0,046512	0	0	0,023256	0,046512	0,023256	0	0	0	0,023256	0	0,023256	0	0	0,023256	0,046512	0	0,023256	0,069767	0	0	0	0,023256	0,18605	0,093023	0,023256	0,023256	0	0,2093	0	0,023256	0	0	0,069767	0	0	0	0,069767
0,05	0,0625	0	0,125	0,0625	0,0625	0	0,0625	0	0,0625	0	0,0625	0	0	0	0	0,0625	0,03125	0,03125	0	0,0625	0	0	0,0625	0	0	0,0625	0,0625	0	0,0625	0,125	0	0	0	0	0,125	0,3125	0	0,0625	0	0,125	0	0,03125	0	0,09375	0,03125	0,03125	0	0	0,15625
0,666666666666667	0,05	0,05	0	0	0,05	0,05	0,05	0	0,05	0	0,05	0,05	0	0	0	0	0	0	0	0,1	0	0	0,05	0	0,05	0,05	0,05	0	0	0,05	0	0	0	0	0,1	0,25	0	0	0	0,05	0,05	0,05	0,05	0	0,05	0,05	0,05	0	0,05
0,027027027027027	0,66667	0	0,66667	0,66667	0,66667	0	0,33333	0	0,66667	0	0,66667	0	0	0	0	0,33333	0	0	0	0	0	0	0,66667	0	0	0,33333	0	0	0,66667	0,66667	0	0	0	0	0,66667	0,33333	0	0,66667	0	0,66667	0	0,66667	0	0	0,33333	0,33333	0	0	0
0	0,027027	0,16216	0,2973	0,054054	0,027027	0	0,43243	0	0,081081	0,027027	0,054054	0	0	0,13514	0,081081	0,027027	0	0	0	0	0	0	0,027027	0,027027	0	0,081081	0	0	0,10811	0,054054	0	0	0	0,027027	0,59459	0,10811	0	0,027027	0	0,72973	0	0,21622	0	0	0,081081	0,027027	0,027027	0	0,027027
0,0615384615384615	0	0,125	0,125	0	0	0	0	0	0	0	0	0,125	0	0	0	0	0	0	0	0	0	0	0	0	0	0	0,125	0	0	0,125	0	0	0	0	0,125	0	0	0	0	0,125	0	0	0	0,25	0	0	0	0	0
0	0,030769	0,076923	0,12308	0,030769	0,015385	0	0,15385	0	0,030769	0,030769	0,046154	0,046154	0,046154	0,061538	0,046154	0,046154	0,030769	0,030769	0,015385	0,030769	0,046154	0,015385	0,015385	0,046154	0	0,076923	0,030769	0,015385	0,092308	0,092308	0,015385	0,015385	0,015385	0,015385	0,2	0,15385	0,046154	0,030769	0,015385	0,32308	0,030769	0,092308	0,030769	0,076923	0,061538	0,030769	0,046154	0	0,15385
0	0	0	0	0	0	0	0	0	0	0	0	0	0	0	0	0	0	0	0	0	0	0	0	0	0	0	0	0	0	0	0	0	0	0	0	0	0	0	0	0	0	0	0	0	0	0	0	0	0
1	0	0	0	0	0	0	0	0	0	0	0	0	0	0	0	0	0	0	0	0	0	0	0	0	0	0	0	0	0	0	0	0	0	0	0	0	0	0	0	0	0	0	0	0	0	0	0	0	0
0,333333333333333	1	0	1	1	1	0	0	0	1	0	1	0	0	0	0	1	0	0	0	0	0	0	1	0	0	1	0	0	1	1	0	0	0	0	1	1	0	1	0	1	0	1	0	0	0	0	0	0	0
1	0,33333	0	0,33333	0,33333	0,33333	0	0	0	0,33333	0	0,33333	0	0	0	0	0,33333	0	0	0	0	0	0	0,33333	0	0	0,33333	0	0	0,33333	0,33333	0	0	0	0	0,33333	0,33333	0	0,33333	0	0,33333	0	0,33333	0	0	0	0	0	0	0
0,156521739130435	1	0	1	1	1	0	0,5	0	1	0	1	0	0	0	0	1	0	0	0	0	0	0	1	0	0	1	0	0	1	1	0	0	0	0	1	0,5	0	1	0	1	0	0,5	0	0,5	0	0,5	0	0	0
1	0,034783	0,11304	0,10435	0,017391	0,026087	0,0086957	0,11304	0,0086957	0,026087	0,026087	0,043478	0,12174	0,11304	0,043478	0,078261	0,034783	0,25217	0,095652	0,0086957	0,15652	0,069565	0,026087	0,017391	0,069565	0	0,06087	0,25217	0	0,10435	0,26957	0,043478	0,0086957	0	0,052174	0,31304	0,1913	0,13913	0,026087	0,0086957	0,30435	0,069565	0,078261	0,043478	0,043478	0,17391	0,017391	0,13043	0	0,41739
0,142857142857143	1	0	1	1	1	0	1	0	1	0	1	0	0	0	0	1	0	0	0	0	0	0	1	0	0	1	0	0	1	1	0	0	0	0	1	0	0	1	0	1	0	0	0	1	0	1	0	0	0
0	0,14286	0,14286	0,28571	0,14286	0,14286	0	0,28571	0	0,14286	0	0,14286	0,14286	0	0	0,14286	0,14286	0	0	0	0	0	0	0,14286	0	0	0,28571	0	0	0,28571	0,28571	0	0	0	0	0,57143	0,28571	0	0,14286	0	0,28571	0	0,42857	0	0	0,42857	0	0	0	0,14286
0,214285714285714	0	0	0	0	0	0	0	0	0	0	0	0	0,020833	0	0	0	0	0	0	0	0	0	0	0	0	0	0	0	0	0,020833	0	0	0	0	0,020833	0,041667	0	0	0	0,0625	0	0	0	0	0	0	0	0	0,041667
1	0,21429	0,28571	0,42857	0,21429	0,21429	0,071429	0,42857	0	0,28571	0	0,28571	0,071429	0	0,21429	0,071429	0,14286	0	0	0	0,071429	0	0	0,21429	0	0,071429	0,28571	0	0	0,21429	0,28571	0	0	0	0,071429	0,57143	0,14286	0	0,14286	0	0,85714	0,071429	0,28571	0,071429	0,071429	0,071429	0,21429	0,071429	0	0
0	1	0	1	1	1	0	0	0	1	0	1	0	0	0	0	1	0	0	0	0	0	0	1	0	0	1	0	0	1	1	0	0	0	0	1	1	0	1	0	1	0	1	0	0	0	0	0	0	0
0,125	0,5	0	0	0	0,5	0	0,5	0	0	0	0	0	0	0	0	0	0	0	0	0	0	0	0	0	0	0	0	0	0	0	0	0	0	0	0	0	0	0	0	0	0	0,5	0	0	0	0	0	0	0
0	0,125	0,125	0,5	0,125	0,125	0	0,5	0	0,25	0	0,125	0	0	0,125	0,125	0,125	0	0	0	0	0	0	0,125	0	0	0,25	0	0	0,125	0,25	0	0	0	0	0,625	0,125	0	0,125	0	0,75	0	0,25	0	0	0	0	0	0	0
0,0533333333333333	0	0	0,090909	0	0	0	0,090909	0	0	0	0	0	0	0	0	0	0	0	0	0	0	0	0	0	0	0	0	0	0	0	0	0	0	0	0	0,45455	0	0	0	0,090909	0	0	0	0	0	0	0	0	0
0,444444444444444	0,026667	0,026667	0,10667	0,013333	0,013333	0	0,053333	0	0,013333	0,013333	0,026667	0,026667	0,066667	0,013333	0,026667	0,026667	0,04	0,026667	0	0,053333	0,053333	0,013333	0,013333	0,04	0	0,04	0,30667	0	0,053333	0,066667	0	0	0	0,013333	0,16	0,08	0,04	0,026667	0	0,13333	0,013333	0,04	0,013333	0,026667	0,04	0	0,053333	0	0,26667
0,181818181818182	0,44444	0	0,33333	0,44444	0,44444	0	0,44444	0	0,33333	0	0,44444	0,11111	0	0	0	0,22222	0	0	0	0	0	0	0,33333	0	0	0,66667	0	0	0,44444	0,44444	0	0	0	0	0,33333	0,11111	0	0,44444	0	0,33333	0	0,44444	0	0,11111	0,11111	0,22222	0	0	0
0	0,18182	0,090909	0,27273	0,090909	0,18182	0,090909	0,27273	0	0,18182	0	0,27273	0,090909	0	0,090909	0	0,27273	0	0	0	0,090909	0	0	0,18182	0,090909	0,090909	0,18182	0	0	0,090909	0,27273	0	0	0	0	0,18182	0,27273	0	0,090909	0	0,27273	0,090909	0,18182	0,090909	0	0,090909	0,090909	0,090909	0	0,090909
0,0526315789473684	0	0	0	0	0	0	0	0	0	0	0	0	0	0	0	0	0	0	0	0	0	0	0	0	0	0	0	0	0	0	0	0	0	0	0	0	0	0	0	0	0	0	0	0	0	0	0	0	0
0,222222222222222	0,052632	0	0,21053	0,052632	0,052632	0	0,10526	0	0,052632	0,052632	0,052632	0,052632	0	0	0	0,10526	0	0	0	0	0	0	0,052632	0	0	0,10526	0	0	0,052632	0,10526	0	0	0	0	0,21053	0,10526	0	0,052632	0	0,26316	0	0,15789	0	0,052632	0,10526	0	0	0	0
0,0217391304347826	0,22222	0	0,11111	0,11111	0,22222	0	0,55556	0	0,11111	0	0,22222	0	0	0	0	0,11111	0	0	0	0	0,11111	0	0,11111	0	0	0,33333	0	0	0,22222	0,22222	0	0	0	0	0,22222	0	0	0,11111	0	0,22222	0	0,44444	0	0,11111	0	0,11111	0	0	0
0,0291970802919708	0,021739	0,19565	0,26087	0,021739	0,021739	0,021739	0,32609	0	0,086957	0,043478	0,043478	0,021739	0,021739	0,17391	0,086957	0	0,021739	0	0	0,021739	0	0	0,021739	0,043478	0,043478	0,17391	0	0	0,17391	0,1087	0	0	0	0,021739	0,52174	0,1087	0	0	0	0,65217	0,021739	0,17391	0,065217	0,043478	0,086957	0,043478	0,065217	0	0,065217
0,5	0,014599	0,029197	0,083942	0,0036496	0,010949	0,010949	0,094891	0	0,010949	0,014599	0,014599	0,014599	0,0072993	0,021898	0,010949	0,0072993	0,014599	0,0072993	0,0036496	0,036496	0,0072993	0	0,0072993	0,010949	0,0072993	0,036496	0,040146	0	0,032847	0,054745	0,0072993	0	0	0,0036496	0,16788	0,17153	0,014599	0,0072993	0	0,19343	0,010949	0,043796	0,0072993	0,11314	0,043796	0,0036496	0,014599	0	0,094891
0,0471698113207547	0,5	0	0,5	0,5	0,5	0	0,5	0	0,5	0	0,5	0	0	0	0	0,5	0	0	0	0	0	0	0,5	0	0	0,5	0	0	0,5	0,5	0	0	0	0	0,5	0,5	0	0,5	0	1	0	0,5	0	0	0	0	0	0	0
0,0714285714285714	0,04717	0,066038	0,084906	0,028302	0,037736	0,009434	0,13208	0	0,028302	0,018868	0,04717	0,084906	0,028302	0,04717	0,056604	0,037736	0,04717	0,018868	0	0,04717	0,028302	0,009434	0,018868	0,018868	0,009434	0,066038	0,084906	0	0,075472	0,12264	0	0	0	0,018868	0,21698	0,084906	0,037736	0,028302	0	0,18868	0,037736	0,084906	0,018868	0,10377	0,09434	0,018868	0,037736	0	0,09434
0	0,071429	0,071429	0,10714	0,035714	0,071429	0	0,14286	0	0,035714	0	0,071429	0,035714	0,035714	0	0,035714	0,071429	0	0	0	0	0	0	0,035714	0	0	0,14286	0	0	0,10714	0,10714	0	0	0	0	0,25	0,071429	0	0,035714	0	0,32143	0,035714	0,10714	0,035714	0,071429	0,035714	0	0,035714	0	0,035714
0,2	0	0,074074	0,40741	0	0	0	0,33333	0	0,037037	0,037037	0,074074	0	0,037037	0,074074	0,074074	0	0	0	0	0	0	0	0	0,037037	0	0,11111	0	0	0,14815	0,037037	0	0	0	0	0,48148	0,11111	0	0	0	0,81481	0	0,25926	0,037037	0	0,074074	0,037037	0,037037	0	0,074074
0,0625	0,1	0	0,1	0,1	0,1	0	0,4	0	0,1	0,1	0,1	0	0	0	0	0,1	0	0	0	0,1	0	0	0,1	0	0	0,1	0,2	0	0,1	0,3	0	0	0	0	0,2	0,2	0	0,1	0	0,1	0	0,1	0	0,1	0	0	0	0	0,1
0,5	0,0625	0	0,0625	0,0625	0,0625	0	0	0	0,0625	0	0,0625	0	0	0	0	0,0625	0,0625	0	0	0,0625	0	0	0,0625	0	0	0,0625	0,0625	0	0,0625	0,0625	0	0	0	0	0,1875	0,1875	0	0,0625	0	0,1875	0	0,0625	0	0,0625	0	0	0	0	0,0625
0,1	0,5	0	0,5	0,5	0,5	0	0,5	0	0,5	0	0,5	0	0	0	0	0,5	0	0	0	0	0	0	0,5	0	0	0,5	0	0	0,5	0,5	0	0	0	0	0,5	0,5	0	0,5	0	0,5	0	0,5	0	0	0	0	0	0	0
0,285714285714286	0,1	0	0,1	0,1	0,1	0,1	0	0	0,1	0	0,1	0,2	0	0	0,1	0,1	0	0	0	0,1	0	0	0,1	0	0	0,1	0	0	0,1	0,3	0	0	0	0	0,1	0,2	0	0,1	0	0,2	0	0,1	0	0	0,2	0	0	0	0,1
0	0,28571	0	0,28571	0,28571	0,28571	0	0,42857	0	0,28571	0	0,28571	0	0	0	0	0	0	0	0	0	0	0	0,28571	0	0	0,71429	0	0	0,14286	0,28571	0	0	0	0	0,28571	0	0	0,14286	0	0,14286	0	0,42857	0	0	0,14286	0,14286	0	0	0
0,0359712230215827	0	0	0	0	0	0	0,058824	0	0	0	0	0	0	0	0	0	0	0	0	0	0	0	0	0	0	0	0	0	0	0,058824	0	0	0	0	0,11765	0	0	0	0	0,52941	0	0	0	0	0	0	0	0	0
0,227272727272727	0,014388	0,028777	0,05036	0,0071942	0,0071942	0,014388	0,014388	0	0,0071942	0,014388	0,014388	0,021583	0,028777	0,0071942	0,014388	0,014388	0,043165	0,0071942	0	0,035971	0,014388	0,0071942	0,0071942	0,014388	0	0,021583	0,035971	0	0,057554	0,086331	0	0	0	0	0,10791	0,1295	0,014388	0,014388	0	0,079137	0,0071942	0,021583	0,014388	0,043165	0,057554	0	0,014388	0	0,14388
1	0,18182	0	0,13636	0,090909	0,18182	0	0,22727	0	0,090909	0	0,18182	0	0	0	0	0,090909	0	0	0	0	0,045455	0	0,090909	0,045455	0,045455	0,13636	0,090909	0	0,13636	0,18182	0	0	0	0,045455	0,18182	0,045455	0	0,090909	0	0,18182	0	0,22727	0	0,090909	0	0,045455	0	0	0,090909
0,5	1	1	1	1	1	0	1	0	1	1	1	1	1	0	1	1	1	1	1	0	1	1	1	1	0	1	1	0	1	0	1	1	0	1	1	1	1	1	1	1	1	1	0	0	0	1	1	0	1
1	0,5	0	0,5	0,5	0,5	0	0	0	0,5	0	0,5	0	0	0	0	0,5	0	0	0	0	0	0	0,5	0	0	0,5	0	0	0,5	0,5	0	0	0	0	0,5	0,5	0	0,5	0	0,5	0	0,5	0	0	0	0	0	0	0
0,5	1	0	1	1	1	0	0	0	1	0	1	0	0	0	0	1	0	0	0	0	0	0	1	0	0	1	0	0	1	1	0	0	0	0	1	1	0	1	0	1	0	1	0	0	0	0	0	0	0
0,0235294117647059	0,5	0,5	0,5	0,25	0,5	0,25	0,5	0	0,5	0	0,5	0,25	0	0	0,25	0,25	0	0	0	0,25	0	0	0,5	0	0,25	0,75	0	0	0,5	0,75	0	0	0	0	0,5	0,75	0	0,25	0	0,5	0,25	0,75	0,25	0	0,5	0,25	0,25	0	0,25
0,125	0,023529	0,064706	0,12353	0,017647	0,017647	0,0058824	0,22941	0	0,035294	0,029412	0,041176	0,035294	0,017647	0,064706	0,035294	0,017647	0,011765	0	0	0,011765	0,017647	0	0,017647	0,011765	0,0058824	0,064706	0,017647	0	0,094118	0,076471	0	0	0	0,0058824	0,32941	0,088235	0,0058824	0,017647	0	0,42941	0,017647	0,1	0,029412	0,029412	0,082353	0,023529	0,017647	0	0,047059
0,0476190476190476	0,125	0,125	0,125	0,125	0,125	0	0,125	0	0,125	0	0,125	0	0	0	0	0,125	0	0	0	0	0	0	0,125	0	0	0,125	0	0	0,125	0,125	0	0	0	0	0,125	0,125	0,125	0,125	0	0,125	0	0,125	0	0	0,125	0	0	0	0,125
0	0,047619	0,071429	0,16667	0,047619	0,047619	0	0,30952	0	0,047619	0	0,047619	0	0	0	0,071429	0,047619	0	0	0	0	0	0	0,047619	0,02381	0	0,095238	0	0	0,071429	0,095238	0	0	0	0	0,35714	0,071429	0	0,047619	0	0,30952	0	0,14286	0	0,02381	0,047619	0,02381	0,02381	0	0,047619
0,008	0	0	0	0	0	0	1	0	0	0	0	0	0	0	0	0	0	0	0	0	0	0	0	0	0	0	0	0	0	0	0	0	0	0	0	0	0	0	0	0	0	0	0	0	0	0	0	0	0
0,5	0,008	0,016	0,024	0	0	0	0,024	0	0	0,008	0,008	0,016	0,016	0,008	0,016	0,008	0,008	0	0	0,008	0,024	0	0	0,016	0	0,016	0,016	0	0,024	0,024	0,008	0	0	0,008	0,048	0,096	0,008	0,008	0	0,072	0,008	0,024	0,008	0,032	0,04	0	0,016	0	0,08
1	0,5	0	0,5	0,5	0,5	0	0	0	0,5	0	0,5	0	0	0	0	0,5	0	0	0	0	0	0	0,5	0	0	0,5	0	0	0,5	0,5	0	0	0	0	0,5	0,5	0	0,5	0	0,5	0	0,5	0	0	0	0	0	0	0
0,315789473684211	1	0,33333	1	1	1	0	1	0	1	0,33333	1	0,33333	0,33333	0	0,33333	0,66667	0,33333	0,33333	0,33333	0	0,33333	0,33333	1	0,33333	0	0,66667	0,33333	0	1	0,66667	0,33333	0,33333	0	0,33333	1	0,33333	0,33333	1	0,33333	1	0,33333	0,66667	0	0,33333	0,33333	1	0,33333	0	0,33333
0,4	0,13158	0,15789	0,18421	0,052632	0,10526	0,078947	0,26316	0	0,13158	0,026316	0,13158	0,15789	0,23684	0,078947	0,078947	0,052632	0,15789	0,052632	0	0,18421	0,10526	0,026316	0,078947	0,026316	0,026316	0,18421	0,23684	0	0,36842	0,34211	0	0	0	0,026316	0,44737	0,28947	0,10526	0,078947	0	0,26316	0,10526	0,21053	0,078947	0,21053	0,15789	0,078947	0,18421	0	0,26316
0,111111111111111	0,4	0,4	0,6	0,4	0,4	0	0,4	0	0,4	0,2	0,4	0,2	0,2	0	0,4	0,4	0,2	0,2	0,2	0	0,2	0,2	0,4	0,2	0	0,6	0,2	0	0,6	0,4	0,2	0,2	0	0,2	1	0,6	0,2	0,4	0,2	0,8	0,2	0,6	0	0	0,6	0,2	0,2	0	0,4
0,032258064516129	0,11111	0	0,11111	0,074074	0,074074	0,037037	0,55556	0	0,074074	0	0,11111	0,037037	0,037037	0,037037	0	0,11111	0	0	0	0,037037	0,037037	0	0,074074	0,037037	0	0,14815	0	0	0,11111	0,11111	0	0	0	0	0,22222	0,11111	0,037037	0,11111	0	0,18519	0,037037	0,22222	0,037037	0,037037	0,074074	0,037037	0,037037	0	0,037037
0,0444444444444444	0,032258	0,064516	0,12903	0,032258	0,032258	0	0,41935	0	0,032258	0	0,032258	0	0	0	0,032258	0,032258	0	0	0	0	0	0	0,032258	0	0	0,096774	0	0	0,064516	0,064516	0	0	0	0	0,25806	0,064516	0	0,032258	0	0,29032	0	0,22581	0	0,032258	0,032258	0	0	0	0,064516
0,125	0,044444	0,022222	0,11111	0,044444	0,044444	0	0,28889	0	0,044444	0	0,044444	0	0	0	0,022222	0,044444	0	0	0	0	0	0	0,044444	0	0	0,088889	0	0	0,066667	0,066667	0	0	0	0	0,17778	0,044444	0	0,044444	0	0,13333	0	0,13333	0	0,022222	0,022222	0,022222	0	0	0,022222
0,137254901960784	0,125	0	0	0	0	0	0,125	0	0	0	0,125	0,125	0,125	0,125	0	0,125	0	0	0	0,125	0,125	0	0	0,125	0	0,125	0	0	0,125	0,125	0	0	0	0	0	0,125	0,125	0,125	0	0	0,125	0,125	0,125	0	0,125	0	0,125	0	0,125
1	0,098039	0,11765	0,37255	0,098039	0,078431	0	0,47059	0	0,11765	0,039216	0,15686	0,058824	0,058824	0,13725	0,078431	0,078431	0,058824	0,039216	0,019608	0,039216	0,058824	0,019608	0,058824	0,058824	0	0,19608	0,019608	0	0,23529	0,17647	0,019608	0,019608	0	0,019608	0,58824	0,17647	0,039216	0,078431	0,019608	0,68627	0,039216	0,2549	0,039216	0,019608	0,11765	0,058824	0,039216	0	0,11765
0	1	0	0	0	0	0	1	0	0	0	1	1	1	1	0	1	0	0	0	1	1	0	0	1	0	1	0	0	1	1	0	0	0	0	0	1	1	1	0	0	1	1	1	0	1	0	1	0	1
0	0	1	1	0	0	0	1	0	0	0	0	0	0	0	1	0	0	0	0	0	0	0	0	0	0	1	0	0	1	1	0	0	0	0	1	1	0	0	0	1	0	1	0	0	1	0	0	0	1
0,024390243902439	0	0	0	0	0	0	0	0	0	0	0	0	0	0	0	0	0	0	0	0	0	0	0	0	0	0	0	0	0	0	0	0	0	0	0	0	0	0	0	0	0	0	0	0	0	0	0	0	0
0,0338983050847458	0,02439	0	0,02439	0,012195	0,012195	0	0,17073	0	0,012195	0	0,02439	0,012195	0,012195	0,012195	0	0,036585	0	0	0	0,012195	0,012195	0	0,012195	0,012195	0	0,036585	0	0	0,02439	0,02439	0	0	0	0	0,04878	0,02439	0,012195	0,02439	0	0,036585	0,012195	0,085366	0,012195	0	0,012195	0	0,012195	0	0,012195
0	0,033898	0,016949	0,042373	0,016949	0,025424	0,0084746	0,15254	0	0,025424	0	0,033898	0,016949	0,0084746	0,016949	0,0084746	0,025424	0	0	0	0,016949	0,0084746	0	0,025424	0,0084746	0,0084746	0,050847	0	0	0,042373	0,042373	0	0	0	0	0,059322	0,050847	0,0084746	0,025424	0	0,050847	0,016949	0,067797	0,016949	0,016949	0,025424	0,016949	0,016949	0	0,016949
0,1	0	0	0	0	0	0	0,38889	0	0	0	0	0	0	0	0	0	0	0	0	0	0	0	0	0	0	0,055556	0	0	0	0	0	0	0	0	0,22222	0	0	0	0	0,055556	0	0,16667	0	0	0	0	0	0	0
0,166666666666667	0,1	0	0,1	0,1	0,1	0	0,43333	0	0,1	0	0,1	0	0	0	0	0,066667	0	0	0	0	0	0	0,1	0	0	0,066667	0	0	0,1	0,1	0	0	0	0	0,23333	0,033333	0	0,1	0	0,13333	0	0,2	0	0,033333	0,033333	0,066667	0	0	0
0,136363636363636	0,16667	0	0,16667	0,16667	0,16667	0	0,66667	0	0,16667	0	0,16667	0	0	0	0	0,16667	0	0	0	0	0	0	0,16667	0	0	0,16667	0	0	0,16667	0,16667	0	0	0	0	0,5	0,16667	0	0,16667	0	0,33333	0	0,5	0	0	0	0	0	0	0
0,0588235294117647	0,045455	0	0,13636	0,045455	0,045455	0,045455	0,13636	0	0,045455	0,045455	0,090909	0,045455	0,045455	0	0,045455	0,045455	0,090909	0,090909	0	0,13636	0	0	0,045455	0	0	0,045455	0,22727	0	0,090909	0,31818	0	0	0	0	0,22727	0,27273	0,090909	0,045455	0	0,22727	0,045455	0,090909	0	0,13636	0,045455	0,045455	0,045455	0	0,27273
0,00806451612903226	0,058824	0	0,058824	0,029412	0,029412	0	0,38235	0	0,029412	0	0,058824	0,029412	0,029412	0,029412	0	0,058824	0	0	0	0,029412	0,029412	0	0,029412	0,029412	0	0,088235	0	0	0,058824	0,058824	0	0	0	0	0,11765	0,058824	0,029412	0,058824	0	0,058824	0,029412	0,20588	0,029412	0	0,029412	0	0,029412	0	0,029412
0,176470588235294	0,0080645	0,048387	0,14516	0,016129	0,0080645	0	0,20161	0	0,024194	0,0080645	0,024194	0,0080645	0,0080645	0,056452	0,024194	0,0080645	0,0080645	0	0	0,0080645	0,0080645	0	0,0080645	0	0	0,056452	0,0080645	0	0,064516	0,024194	0	0	0	0,0080645	0,26613	0,08871	0	0,0080645	0	0,29032	0	0,096774	0,016129	0,024194	0,048387	0,0080645	0	0	0,024194
0,0153846153846154	0,058824	0,23529	0,35294	0,058824	0,058824	0	0,41176	0	0,17647	0,058824	0,17647	0	0,058824	0,058824	0,11765	0,058824	0	0	0	0	0,058824	0	0,058824	0	0,058824	0,23529	0	0	0,23529	0,23529	0	0,058824	0	0	0,52941	0,17647	0	0,058824	0	0,76471	0	0,35294	0	0	0,17647	0	0,058824	0	0,17647
0,0666666666666667	0,015385	0	0,030769	0,015385	0,015385	0	0,10769	0	0,015385	0	0,015385	0	0	0	0	0,015385	0	0	0	0	0	0	0,015385	0	0	0,030769	0	0	0,015385	0,015385	0	0	0	0	0,076923	0,015385	0	0,015385	0	0,030769	0	0,061538	0	0	0	0	0	0	0
0	0,066667	0	0,13333	0,066667	0,066667	0	0,86667	0	0,066667	0	0,066667	0	0	0	0	0,066667	0	0	0	0	0	0	0,066667	0	0	0,13333	0	0	0,066667	0,066667	0	0	0	0	0,33333	0,066667	0	0,066667	0	0,13333	0	0,4	0	0	0	0	0	0	0
0,046875	0	0	0	0	0	0	0	0	0	0	0	0	0	0	0	0	0	0	0	0	0	0	0	0	0	0	0	0	0	0	0	0	0	0	0	0	0	0	0	0	0	0	0	0	0	0	0	0	0
0,3	0	0	0,03125	0	0	0	0,015625	0	0	0	0	0,015625	0,015625	0	0	0,015625	0,03125	0,03125	0	0,046875	0	0	0	0,015625	0	0	0,0625	0	0,015625	0,015625	0,015625	0	0	0	0,015625	0,15625	0,03125	0	0	0,015625	0	0	0	0,015625	0,03125	0	0,03125	0	0,09375
0,333333333333333	0,1	0	0,2	0,2	0,2	0	0,4	0	0,2	0	0,1	0	0	0	0	0,5	0	0	0	0	0	0	0,2	0	0	0,2	0	0	0,2	0,3	0	0	0	0	0,4	0,1	0	0,2	0	0,2	0	0,3	0	0	0,1	0,1	0	0	0
0,0487804878048781	0,66667	0	0,33333	0,33333	0,66667	0	0,66667	0	0,33333	0	0,33333	0	0	0	0	0,33333	0	0	0	0	0	0	0,33333	0	0	0,33333	0	0	0,33333	0,33333	0	0	0	0	0,33333	0,33333	0	0,33333	0	0,33333	0	0,66667	0	0	0	0	0	0	0
0	0,04878	0,12195	0,073171	0,02439	0,02439	0	0,04878	0	0,02439	0	0,073171	0,02439	0,04878	0,04878	0,02439	0,097561	0	0	0	0,02439	0,04878	0	0,02439	0,02439	0	0,04878	0	0	0,04878	0,073171	0	0	0	0	0,19512	0,12195	0,02439	0,04878	0	0,17073	0,04878	0,073171	0,02439	0,073171	0,073171	0	0,02439	0	0,097561
0,2	0	0	0	0	0	0	0,33333	0	0	0	0	0	0	0	0	0	0	0	0	0	0	0	0	0	0	0	0	0	0	0	0	0	0	0	0	0	0	0	0	0	0	0	0	0	0	0	0	0	0
1	0,2	0,26667	0,33333	0,066667	0,13333	0,066667	0,53333	0	0,2	0,066667	0,2	0,13333	0,066667	0,2	0,26667	0,13333	0,066667	0	0	0,13333	0,066667	0	0,13333	0,066667	0,066667	0,4	0	0	0,26667	0,26667	0	0	0	0,066667	0,53333	0,33333	0,066667	0,13333	0	0,6	0,13333	0,33333	0,13333	0	0,33333	0,066667	0,2	0	0,2
1	0,66667	0	1	1	1	0	0,66667	0	1	0	0,66667	0	0	0	0	0,66667	0	0	0	0	0	0	1	0	0	1	0	0	1	1	0	0	0	0	1	0,33333	0	1	0	1	0	0,66667	0	0,33333	0	0,66667	0	0	0
0,0846153846153846	1	0	1	1	1	0	0	0	1	0	1	0	0	0	0	1	0	0	0	0	0	0	1	0	0	1	0	0	1	1	0	0	0	0	1	1	0	1	0	1	0	1	0	0	0	0	0	0	0
1	0,015385	0,084615	0,046154	0,0076923	0,030769	0,015385	0,061538	0	0,0076923	0,0076923	0,038462	0,046154	0,069231	0,0076923	0,015385	0,0076923	0,084615	0,053846	0,0076923	0,10769	0,061538	0	0,0076923	0,030769	0	0,030769	0,13846	0	0,1	0,13077	0,0076923	0,0076923	0	0,015385	0,20769	0,11538	0,069231	0,0076923	0	0,16154	0,015385	0,053846	0,0076923	0,061538	0,061538	0,0076923	0,053846	0	0,16923
1	1	0	1	1	1	0	0	0	1	0	1	0	0	0	0	1	0	0	0	0	0	0	1	0	0	1	0	0	1	1	0	0	0	0	1	1	0	1	0	1	0	1	0	0	0	0	0	0	0
0,5	1	0	1	1	1	0	0	0	1	0	1	0	0	0	0	1	0	0	0	0	0	0	1	0	0	1	0	0	1	1	0	0	0	0	1	1	0	1	0	1	0	1	0	0	0	0	0	0	0
0	0,5	0	0	0	0	0	1	0	0	0	0,5	0,5	0,5	0,5	0	0,5	0	0	0	0,5	0,5	0	0	0,5	0	1	0	0	0,5	0,5	0	0	0	0	0,5	0,5	0,5	0,5	0	0	0,5	0,5	0,5	0	0,5	0	0,5	0	0,5
0	0	0	0	0	0	0	0	0	0	0	0	0	0	0	0	0	0	0	0	0	0	0	0	0	0	0	0	0	0	0	0	0	0	0	0	0	0	0	0	0	0	0	0	0	0	0	0	0	0
0,5	0	0	0	0	0	0	0	0	0	0	0	0	0	0	0	0	0	0	0	0	0	0	0	0	0	0	0	0	0	0	0	0	0	0	0	0	0	0	0	0	0	0	0	0	0	0	0	0	0
1	0,5	0	0,5	0,5	0,5	0	0	0	0,5	0	0,5	0	0	0	0	0,5	0	0	0	0	0	0	0,5	0	0	0,5	0	0	0,5	0,5	0	0	0	0	0,5	0,5	0	0,5	0	0,5	0	0,5	0	0	0	0	0	0	0
0,333333333333333	1	0	1	1	1	0	0	0	1	0	1	0	0	0	0	1	0	0	0	0	0	0	1	0	0	1	0	0	1	1	0	0	0	0	1	1	0	1	0	1	0	1	0	0	0	0	0	0	0
0,0232558139534884	0,33333	0	0,33333	0,33333	0,33333	0	0	0	0,33333	0	0,33333	0	0	0	0	0,33333	0	0	0	0	0	0	0,33333	0	0	0,33333	0	0	0,33333	0,33333	0	0	0	0	0,33333	0,33333	0	0,33333	0	0,33333	0	0,33333	0	0	0	0	0	0	0
0,0923076923076923	0,023256	0,023256	0,046512	0,023256	0,023256	0	0,023256	0	0,023256	0,023256	0,023256	0,023256	0,023256	0	0,023256	0,023256	0,023256	0,023256	0,023256	0	0,023256	0,023256	0,023256	0,023256	0	0,023256	0,023256	0	0,023256	0	0,023256	0,023256	0	0,023256	0,046512	0,046512	0,023256	0,023256	0,023256	0,11628	0,023256	0,023256	0	0,023256	0	0,023256	0,023256	0	0,046512
0,333333333333333	0,030769	0,12308	0,21538	0,030769	0,030769	0,015385	0,16923	0	0,030769	0,015385	0,061538	0,015385	0,092308	0,030769	0,030769	0,015385	0,076923	0,061538	0	0,076923	0,061538	0,015385	0,015385	0,030769	0	0,046154	0,12308	0	0,092308	0,15385	0	0	0	0,015385	0,38462	0,13846	0,030769	0,015385	0	0,32308	0,015385	0,092308	0,015385	0,046154	0,076923	0,015385	0,061538	0	0,18462
0,142857142857143	0,66667	0	0,33333	0,33333	0,66667	0	0,66667	0	0,33333	0	0,33333	0	0	0	0	0,33333	0	0	0	0	0	0	0,33333	0	0	0,33333	0	0	0,33333	0,33333	0	0	0	0	0,33333	0,33333	0	0,33333	0	0,66667	0	0,66667	0	0	0	0	0	0	0
0,1	0,14286	0	0,28571	0,14286	0,14286	0	0	0	0,14286	0	0,14286	0	0	0	0	0,14286	0	0	0	0,14286	0	0	0,14286	0	0	0,14286	0	0	0,14286	0,14286	0	0	0	0	0,28571	0,14286	0	0,14286	0	0,14286	0	0,14286	0	0	0	0	0	0	0
1	0,2	0	0,2	0,1	0,3	0	0,2	0	0,1	0	0,4	0	0	0	0	0,1	0	0	0	0	0	0	0,1	0	0	0,3	0	0	0,2	0,1	0	0	0	0	0,3	0,2	0	0,2	0	0,2	0	0,3	0	0	0,1	0	0	0	0
0	1	0	1	1	1	0	0	0	1	0	1	0	0	0	0	1	0	0	0	0	0	0	1	0	0	1	0	0	1	1	0	0	0	0	1	1	0	1	0	1	0	1	0	0	0	0	0	0	0
0,333333333333333	0	0	0	0	0	0	0	0	0	0	0	0	0	0	0	0	0	0	0	0	0	0	0	0	0	0	0	0	0	0	0	0	0	0	0	0	0	0	0	0	0	0	0	0	0	0	0	0	0
0,333333333333333	0,66667	0	0,33333	0,33333	1	0	0,66667	0	0,33333	0	0,33333	0	0	0	0	0,33333	0	0	0	0	0	0	0,33333	0	0	0,33333	0	0	0,33333	0,33333	0	0	0	0	0,33333	0,33333	0	0,33333	0	0,33333	0	0,66667	0	0	0	0	0	0	0
0,5	0,33333	0	0,33333	0,33333	0,33333	0	0	0	0,33333	0	0,33333	0	0	0	0	0,33333	0	0	0	0	0	0	0,33333	0	0	0,33333	0	0	0,33333	0,33333	0	0	0	0	0,33333	0,33333	0	0,33333	0	0,33333	0	0,33333	0	0	0	0	0	0	0
0	0,5	0	0,5	0,5	0,5	0	0,5	0	0,5	0	0,5	0	0	0	0	0,5	0	0	0	0	0	0	0,5	0	0	0,5	0	0	0,5	0,5	0	0	0	0	0,5	0,5	0	0,5	0	0,5	0	0,5	0	0	0	0	0	0	0
0	0	0	0	0	0	0	0,5	0	0	0,5	0	0,5	0	0	0	0	0	0	0	0	0	0	0	0	0	0	0	0	0	0	0	0	0	0	0,5	1	0	0	0	0	0	0,5	0	0	0,5	0	0	0	0
0,0952380952380952	0	0	0	0	0	0	0	0	0	0	0	0	0	0	0	0	0	0	0	0	0	0	0	0	0	0	0	0	0	0	0	0	0	0	0	0	0	0	0	0	0	0	0	0	0	0	0	0	0
0,0625	0,047619	0	0,14286	0,047619	0,047619	0	0,047619	0	0,047619	0	0,095238	0	0	0	0	0,095238	0,047619	0,047619	0	0,095238	0,047619	0	0,047619	0	0	0,047619	0	0	0,047619	0,14286	0	0	0	0	0,14286	0,14286	0,047619	0,047619	0	0,33333	0	0,047619	0	0	0,047619	0	0	0	0,14286
0,5	0,0625	0,0625	0,25	0,0625	0,0625	0	0,1875	0	0,125	0,125	0,0625	0,0625	0	0,0625	0,0625	0,0625	0,0625	0	0	0	0	0	0,0625	0	0	0,125	0	0	0,1875	0,0625	0	0	0	0	0,25	0,1875	0	0,0625	0	0,375	0	0,1875	0	0	0,125	0	0,0625	0	0,125
0,333333333333333	0,5	0	0,5	0,5	0,5	0	0,5	0	0,5	0	0,5	0	0	0	0	0,5	0	0	0	0	0	0	0,5	0	0	0,5	0	0	0,5	0,5	0	0	0	0	0,5	0,5	0	0,5	0	0,5	0	0,5	0	0	0	0	0	0	0
0	0	0	0	0	0	0	1	0	0	0	0	0	0	0	0	0,66667	0	0	0	0	0	0	0	0	0	0	0	0	0	0,66667	0	0	0	0	0,66667	0	0	0	0	0	0	0,33333	0	0	0,33333	0	0	0	0
0	0	0	0	0	0	0	0	0	0	0	0	0	0	0	0	0	0	0	0	0	0	0	0	0	0	0	0	0	0	0	0	0	0	0	0	0	0	0	0	0	0	0	0	0	0	0	0	0	0
0,0909090909090909	0	0	0	0	0	0	0	0	0	0	0	0	0	0	0	0	0	0	0	0	0	0	0	0	0	0	0,2	0	0	0	0	0	0	0	0	0	0	0	0	0	0	0	0	0	0	0	0	0	0
0,5	0,090909	0,090909	0	0	0,090909	0,090909	0,18182	0	0,090909	0	0,090909	0,090909	0	0	0	0	0	0	0	0,090909	0	0	0,090909	0	0,090909	0,090909	0	0	0	0,090909	0	0	0	0	0,090909	0,090909	0	0	0	0,18182	0,090909	0,27273	0,090909	0	0,090909	0,090909	0,090909	0	0
0,0181818181818182	0,5	0	0,5	0,5	0,5	0	0,5	0	0,5	0	0,5	0	0	0	0	0,5	0	0	0	0	0	0	0,5	0	0	0,5	0	0	0,5	0,5	0	0	0	0	0,5	0,5	0	0,5	0	0,5	0	0,5	0	0	0	0	0	0	0
0	0,018182	0,036364	0,036364	0	0,018182	0,018182	0,036364	0	0,018182	0	0,018182	0,018182	0	0	0	0	0	0	0	0,018182	0	0	0,018182	0	0,018182	0,018182	0,036364	0	0	0,018182	0	0	0	0	0,036364	0,14545	0	0	0	0,18182	0,018182	0,018182	0,018182	0,018182	0,018182	0,018182	0,018182	0	0,054545
1	0	0	0	0	0	0	0	0	0	0	0	0	0	0	0	0	0	0	0	0	0	0	0	0	0	0	0	0	0	0	0	0	0	0	0	0	0	0	0	0	0	0	0	0	0	0	0	0	0
1	1	0	1	1	1	0	0	0	1	0	1	0	0	0	0	1	0	0	0	0	0	0	1	0	0	1	0	0	1	1	0	0	0	0	1	1	0	1	0	1	0	1	0	0	0	0	0	0	0
1	1	0	1	1	1	0	0	0	1	0	1	0	0	0	0	1	0	0	0	0	0	0	1	0	0	1	0	0	1	1	0	0	0	0	1	1	0	1	0	1	0	1	0	0	0	0	0	0	0
1	0,5	0	1	1	1	0	0,5	0	1	0	0,5	0	0	0	0	0,5	0	0	0	0	0	0	1	0	0	1	0	0	1	1	0	0	0	0	1	0,5	0	1	0	1	0	1	0	0	0	0,5	0	0	0
0	1	0	1	1	1	0	0,5	0	1	0	1	0	0	0	0	0,5	0	0	0	0	0	0	1	0	0	0,5	0	0	1	1	0	0	0	0	1	0,5	0	1	0	1	0	1	0	0	0,5	0,5	0	0	0
0	0	0	0,33333	0	0	0	0	0	0	0	0	0,16667	0	0	0	0	0	0	0	0	0	0	0	0	0	0	0,5	0	0	0	0	0	0	0	0	0,16667	0	0	0	0	0	0	0	0,16667	0	0	0	0	0,16667
0	0	0	0	0	0	0	0	0	0	0	0	0	0	0	0	0	0	0	0	0	0	0	0	0	0	0	0	0	0	0	0	0	0	0	0	0	0	0	0	0	0	0	0	0	0	0	0	0	0
0,0714285714285714	0	0	0,030303	0	0	0	0	0	0	0	0	0	0	0	0	0	0	0	0	0	0	0	0	0	0	0	0	0	0	0	0	0	0	0	0	0,060606	0	0	0	0,060606	0	0	0	0,030303	0	0	0	0	0
0	0,071429	0	0,071429	0,071429	0,071429	0	0	0	0,071429	0	0,071429	0	0	0	0	0,071429	0,071429	0	0	0	0	0	0,071429	0	0	0,071429	0	0	0,071429	0,071429	0	0	0	0	0,071429	0,14286	0	0,071429	0	0,071429	0	0,071429	0	0,071429	0	0	0	0	0
0	0	0	0	0	0	0	0	0	0	0	0	0	0	0	0	0	0	0	0	0	0	0	0	0	0	0	0	0	0	0	0	0	0	0	0	0	0	0	0	0	0	0	0	0	0	0	0	0	0
0	0	0	0	0	0	0	0	0	0	0	0	0	0	0	0	0	0	0	0	0	0	0	0	0	0	0	0	0	0	0	0	0	0	0	0	0	0	0	0	0	0	0	0	0	0	0	0	0	0
1	0	0	0	0	0	0	0	0	0	0	0	0	0	0	0	0	0	0	0	0	0	0	0	0	0	0	0	0	0	0	0	0	0	0	0	0	0	0	0	0	0	0	0	0	0	0	0	0	0
0	1	0	1	1	1	0	1	0	0	0	1	0	0	0	0	0	0	0	0	0	0	0	1	0	0	1	0	0	0	1	0	0	0	0	0	0	0	1	0	1	0	1	0	0	0	1	0	0	0
0,5	0	0	0,33333	0	0	0	0	0	0,33333	0	0	0	0	0	0	0	0	0	0	0	0	0	0	0	0	0	0	0	0	0	0	0	0	0	0	0	0	0	0	0	0	0,33333	0	0	0	0	0	0	0
0,0888888888888889	0,5	0	0,5	0,5	0,5	0	0,5	0	0,5	0	0,5	0	0	0	0	0	0	0	0	0	0	0	0,5	0	0	0,5	0	0	0	0,5	0	0	0	0	0	0	0	0,5	0	0,5	0	0,5	0	0	0	0,5	0	0	0
0	0,044444	0,088889	0,11111	0,022222	0,022222	0	0,066667	0	0,022222	0	0,044444	0,088889	0,066667	0,022222	0,13333	0,022222	0,088889	0,066667	0,022222	0,088889	0,044444	0,022222	0,022222	0,11111	0	0,044444	0,13333	0	0,022222	0,13333	0	0	0	0	0,11111	0,13333	0,066667	0,044444	0	0,24444	0,022222	0,044444	0,044444	0,022222	0,15556	0,022222	0,066667	0	0,22222
1	0	0	0	0	0	0	0	0	0	0	0	0	0	0	0	0	0	0	0	0	0	0	0	0	0	0	0	0	0	0	0	0	0	0	0	0	0	0	0	0	0	0	0	0	0	0	0	0	0
1	1	0	1	1	1	0	1	0	0	0	1	0	0	0	0	0	0	0	0	0	0	0	1	0	0	1	0	0	0	1	0	0	0	0	0	0	0	1	0	1	0	1	0	0	0	1	0	0	0
0	1	0	1	1	1	0	1	0	0	0	1	0	0	0	0	0	0	0	0	0	0	0	1	0	0	1	0	0	0	1	0	0	0	0	0	0	0	1	0	1	0	1	0	0	0	1	0	0	0
1	0	0	0	0	0	0	0	0	0	0	0	0	0	0	0	0	0	0	0	0	0	0	0	0	0	0	0	0	0	0	0	0	0	0	0	0	0	0	0	0	0	0	0	0	0	0	0	0	0
0,0204081632653061	1	0	1	1	1	0	1	0	0	0	1	0	0	0	0	0	0	0	0	0	0	0	1	0	0	1	0	0	0	1	0	0	0	0	0	0	0	1	0	1	0	1	0	0	0	1	0	0	0
0,1	0	0	0	0	0	0	0	0	0	0	0	0	0,020408	0	0	0	0,020408	0	0	0	0	0	0	0	0	0	0,040816	0	0	0,081633	0	0	0	0	0,061224	0,081633	0,020408	0	0	0,020408	0	0	0	0,081633	0,020408	0	0	0	0,18367
0	0,033333	0	0,13333	0,033333	0,033333	0	0,033333	0	0,033333	0	0,066667	0	0,066667	0	0	0	0,066667	0	0	0	0	0	0,066667	0	0	0,033333	0,1	0	0	0,16667	0	0	0	0	0,1	0	0	0,033333	0	0,066667	0	0,033333	0	0,066667	0,066667	0,033333	0	0	0,1
0	0	0	0	0	0	0	0	0	0	0	0	0	0	0	0	0	0	0	0	0	0	0	0	0	0	0	0	0	0	0	0	0	0	0	0	0	0	0	0	0	0	0	0	0	0	0	0	0	0
0	0	0	1	0	0	0	0	0	0	0	0	0	0	0	0	0	0	0	0	0	0	0	0	0	0	0	0	0	0	0	0	0	0	0	0	0	0	0	0	0	0	0	0	0	0	0	0	0	0
0	0	0	0	0	0	0	0	0	0	0	0	0	0	0	0	0	0	0	0	0	0	0	0	0	0	0	0	0	0	0	0	0	0	0	0	0	0	0	0	0,25	0	0	0	0	0	0	0	0	0
0	0	0	0	0	0	0	0	0	0	0	0	0	0	0	0	0	0	0	0	0	0	0	0	0	0	0	0	0	0	0	0	0	0	0	0	0	0	0	0	0	0	0	0	0	0	0	0	0	0
0,0833333333333333	0	0	0,25	0	0	0	0	0	0	0	0	0	0	0	0	0	0	0	0	0	0	0	0	0	0	0	0	0	0	0	0	0	0	0	0,25	0	0	0	0	0,25	0	0	0	0	0,25	0	0	0	0
0	0	0,083333	0,083333	0	0	0,083333	0	0	0	0	0	0,083333	0	0,083333	0	0	0,083333	0	0	0,083333	0,083333	0	0	0	0	0	0,083333	0	0	0,25	0,083333	0	0	0	0,25	0	0	0	0	0,16667	0,083333	0	0	0,16667	0,16667	0	0	0	0,083333
0,0149700598802395	0	0	0	0	0	0	0	0	0	0,2	0	0	0	0	0	0	0	0	0	0	0	0	0	0	0	0,2	0	0	0	0	0	0	0	0,2	0,2	0	0	0	0	0,4	0	0,2	0	0	0	0	0	0	0
0,0217391304347826	0,008982	0,032934	0,065868	0,005988	0,005988	0,002994	0,1018	0	0,011976	0,011976	0,017964	0,01497	0,011976	0,023952	0,01497	0,008982	0,020958	0	0	0,020958	0,01497	0	0,002994	0,002994	0,005988	0,038922	0,008982	0,002994	0,038922	0,047904	0,002994	0	0,002994	0,005988	0,18563	0,080838	0,002994	0,002994	0	0,22754	0,008982	0,068862	0,01497	0,023952	0,035928	0,005988	0,01497	0	0,04491
0	0	0,043478	0,021739	0	0	0,021739	0,043478	0	0	0,021739	0	0,021739	0	0,021739	0	0	0	0	0	0,021739	0	0	0	0,021739	0	0,021739	0,021739	0,021739	0,043478	0,043478	0	0	0,021739	0,021739	0,065217	0,043478	0	0	0	0,17391	0	0,043478	0	0,043478	0,043478	0	0	0	0,021739
0,11214953271028	0	0,25	0,083333	0	0	0	0	0	0	0,33333	0	0	0,083333	0	0	0	0,083333	0	0	0	0,083333	0	0	0,083333	0	0	0,083333	0	0,16667	0	0	0	0	0,083333	0,083333	0,083333	0	0	0	0,083333	0	0	0	0	0,083333	0	0,083333	0	0,083333
1	0,018692	0,056075	0,1028	0,0093458	0,0093458	0,018692	0,056075	0	0,0093458	0,0093458	0,018692	0,056075	0,1028	0,018692	0,084112	0,018692	0,37383	0,14019	0,018692	0,29907	0,084112	0,018692	0,0093458	0,046729	0	0,037383	0,41121	0	0,056075	0,20561	0,018692	0,0093458	0	0,037383	0,20561	0,20561	0,18692	0,018692	0,0093458	0,14019	0,037383	0,028037	0,0093458	0,046729	0,11215	0,0093458	0,093458	0	0,53271
1	0	1	0	0	0	0	0	0	0	1	0	0	0	0	0	0	0	0	0	0	0	0	0	0	0	0	0	0	0	0	0	0	1	0	0	0	0	0	0	0	0	0	0	0	0	0	0	0	0
0,666666666666667	0	1	0	0	0	0	0	0	0	0,5	0	0	0	0	0	0	0	0	0	0	0	0	0	0	0	0	0	0,5	0	0,5	0	0	1	0	0	0	0	0	0	0	0	0	0	0	0	0	0	0	0
0,5	0	0,66667	0	0	0	0	0	0	0	0,66667	0	0	0	0	0	0	0	0	0	0	0	0	0	0	0	0	0	0,33333	0	0,33333	0	0	0,66667	0	0	0	0	0	0	0	0	0	0	0	0	0	0	0	0
0,5	0	0,5	0	0	0	0	0	0	0	0,5	0	0	0	0	0	0	0	0	0	0	0	0	0	0	0	0	0	0,5	0	0,5	0	0	0,5	0	0	0	0	0	0	0	0	0	0	0	0	0	0	0	0
0,666666666666667	0	0,5	0	0	0	0	0	0	0	0,5	0	0	0	0	0	0	0	0	0	0	0	0	0	0	0	0	0	0,5	0	0,5	0	0	0,5	0	0	0	0	0	0	0	0	0	0	0	0	0	0	0	0
0,666666666666667	0	0,66667	0	0	0	0	0	0	0	0,66667	0	0	0	0	0	0	0	0	0	0	0	0	0	0	0	0	0	0,33333	0	0,33333	0	0	0,66667	0	0	0	0	0	0	0	0	0	0	0	0	0	0	0	0
1	0	0,66667	0	0	0	0	0	0	0	0,66667	0	0	0	0	0	0	0	0	0	0	0	0	0	0	0	0	0	0,33333	0	0,33333	0	0	0,66667	0	0	0	0	0	0	0	0	0	0	0	0	0	0	0	0
0	0	1	0	0	0	0	0	0	0	0,5	0	0	0	0	0	0	0	0	0	0	0	0	0	0	0	0	0	0,5	0	0,5	0	0	1	0	0	0	0	0	0	0	0	0	0	0	0	0	0	0	0
1	0	0	0	0	0	0	0	0	0	1	0	0	0	0	0	0	0	0	0	0	0	0	0	0	0	0	0	0	0	0	0	0	0	0	0	0	0	0	0	0	0	0	0	0	0	0	0	0	0
0,666666666666667	0	1	0	0	0	0	0	0	0	0	0	0	0	0	0	0	0	0	0	0	0	0	0	0	0	0	0	1	0	1	0	0	1	0	0	0	0	0	0	0	0	0	0	0	0	0	0	0	0
1	0	0,66667	0	0	0	0	0	0	0	0,66667	0	0	0	0	0	0	0	0	0	0	0	0	0	0	0	0	0	0,33333	0	0,33333	0	0	0,66667	0	0	0	0	0	0	0	0	0	0	0	0	0	0	0	0
0	0	1	0	0	0	0	0	0	0	0	0	0	0	0	0	0	0	0	0	0	0	0	0	0	0	0	0	1	0	1	0	0	1	0	0	0	0	0	0	0	0	0	0	0	0	0	0	0	0
0	0	0	0	0	0	0	0	0	0	0	0	0	0	0	0	0	0	0	0	0	0	0	0	0	0	0	0	0	0	0	0	0	0	0	0	0	0	0	0	0	0	0	0	0	0	0	0	0	0
0,0526315789473684	0	0	0	0	0	0	0	0	0	0	0	0	0	0	0	0	0	0	0	0	0	0	0	0	0	0	0	0	0	0	0	0	0	0	0	0	0	0	0	0	0	0	0	0	0	0	0	0	0
0	0	0,052632	0,15789	0,052632	0,052632	0	0,10526	0	0,052632	0	0,052632	0,052632	0	0	0	0	0	0	0	0	0	0	0,052632	0,052632	0	0,052632	0,052632	0	0,052632	0,10526	0	0	0	0	0,21053	0,052632	0	0,052632	0	0,26316	0	0,10526	0	0,052632	0,10526	0,10526	0	0	0,052632
0,0144927536231884	0	0	0,034091	0	0	0	0,056818	0	0	0	0	0	0	0,022727	0	0	0	0	0	0	0	0	0	0	0	0,022727	0	0	0	0	0	0	0	0	0,079545	0	0	0	0	0,38636	0	0,011364	0	0	0	0	0	0	0
0,0769230769230769	0	0,1087	0,16667	0,014493	0,0072464	0,0072464	0,15942	0	0,028986	0,014493	0,021739	0,021739	0	0,036232	0,043478	0	0,028986	0,0072464	0	0,014493	0	0	0,0072464	0,021739	0	0,043478	0	0	0,057971	0,065217	0	0	0	0,014493	0,18841	0,028986	0	0,0072464	0	0,30435	0	0,07971	0	0,050725	0,07971	0,021739	0,014493	0	0,036232
0,1	0,051282	0,10256	0,051282	0,025641	0,076923	0,025641	0,15385	0	0,051282	0	0,051282	0,025641	0,025641	0	0,025641	0,025641	0	0	0	0,025641	0	0	0,051282	0,025641	0,025641	0,076923	0	0	0,025641	0,076923	0	0	0	0	0,23077	0,025641	0	0,025641	0	0,20513	0,051282	0,076923	0,025641	0	0,025641	0,051282	0,076923	0	0
1	0,066667	0,033333	0,23333	0,066667	0,066667	0	0,16667	0	0,066667	0	0,1	0,066667	0,033333	0,033333	0,033333	0,066667	0	0	0	0,033333	0,033333	0	0,066667	0,1	0	0,066667	0	0	0,1	0,13333	0	0	0	0	0,26667	0,033333	0,033333	0,1	0	0,36667	0,033333	0,1	0,033333	0	0,1	0,066667	0,066667	0	0,1
0	1	0	1	1	1	0	1	0	1	0	1	0	0	0	0	1	0	0	0	0	0	0	1	0	0	1	0	0	1	1	0	0	0	0	1	0	0	1	0	1	0	0	0	1	0	1	0	0	0
0,25	0,33333	0	0	0	0,33333	0	0	0	0	0	0,33333	0	0	0	0	0	0	0	0	0	0	0	0	0	0	0	0,33333	0	0	0	0	0	0	0	0	0,33333	0	0	0	0	0	0	0	0	0	0	0	0	0,33333
1	0	0	0,25	0,25	0,25	0	0,25	0	0,25	0	0,25	0	0	0	0	0	0	0	0	0	0	0	0,25	0	0	0,25	0	0	0,25	0,25	0	0	0	0	0,5	0	0	0,25	0	0,25	0	0,25	0	0	0	0,25	0	0	0
0,333333333333333	0	0	1	1	1	0	1	0	1	0	0	0	0	0	0	0	0	0	0	0	0	0	1	0	0	1	0	0	1	1	0	0	0	0	1	0	0	1	0	1	0	1	0	0	0	1	0	0	0
0,142857142857143	0,33333	0	0,33333	0,33333	0,66667	0	0,33333	0	0,33333	0	0,66667	0	0	0	0	0	0	0	0	0	0	0	0,33333	0	0	0,33333	0	0	0,33333	0,33333	0	0	0	0	0,33333	0	0	0,33333	0	0,33333	0	0,33333	0	0	0	0,33333	0	0	0
1	0,14286	0	0,14286	0,14286	0,28571	0	0,14286	0	0,14286	0	0,71429	0	0	0	0	0	0	0	0	0	0	0	0,14286	0	0	0,14286	0	0	0,14286	0,14286	0	0	0	0	0,14286	0	0	0,14286	0	0,28571	0	0,14286	0	0	0	0,14286	0	0	0
0	0	0	1	1	1	0	1	0	1	0	0	0	0	0	0	0	0	0	0	0	0	0	1	0	0	1	0	0	1	1	0	0	0	0	1	0	0	1	0	1	0	1	0	0	0	1	0	0	0
0,5	0	0	0	0	0	0	0	0	0	0	0	0	0	0	0	0	0	0	0	0	0	0	0	0	0	0	0	0	0	0	0	0	0	0	0	0,5	0	0	0	0,25	0	0	0	0	0	0	0	0	0
0,25	0,5	0	0,5	0,5	1	0	0,5	0	0,5	0	0,5	0	0	0	0	0	0	0	0	0	0	0	0,5	0	0	0,5	0	0	0,5	0,5	0	0	0	0	0,5	0	0	0,5	0	0,5	0	0,5	0	0	0	0,5	0	0	0
0,25	0,125	0,125	0,25	0,125	0,25	0,125	0,25	0	0,25	0	0,25	0,125	0	0	0	0	0	0	0	0,125	0	0	0,25	0	0,125	0,25	0	0	0,125	0,25	0	0	0	0	0,125	0,125	0	0,125	0	0,125	0,125	0,25	0,125	0,125	0,125	0,25	0,125	0	0
0	0	0	0,25	0,25	0,25	0	0,25	0	0,25	0	0,25	0	0	0	0	0	0	0	0	0	0	0	0,25	0	0	0,25	0	0	0,25	0,25	0	0	0	0	0,25	0	0	0,25	0	0,25	0	0,25	0	0	0	0,25	0	0	0
0	0,5	0	0	0	0,5	0	0	0	0	0	1	0	0	0	0	0	0	0	0	0	0	0	0	0	0	0	0	0	0	0	0	0	0	0	0	0	0	0	0	0	0	0	0	0	0	0	0	0	0
1	0,5	0	0	0	0,5	0	0	0	0	0	1	0	0	0	0	0	0	0	0	0	0	0	0	0	0	0	0	0	0	0	0	0	0	0	0	0	0	0	0	0	0	0	0	0	0	0	0	0	0
0	0	0	1	1	1	0	1	0	1	0	0	0	0	0	0	0	0	0	0	0	0	0	1	0	0	1	0	0	1	1	0	0	0	0	1	0	0	1	0	1	0	1	0	0	0	1	0	0	0
0,5	0	0	0	0	0	0	0	0	0	0	0	0	0	0	0	0	0	0	0	0	0	0	0	0	0	0	0	0	0	0	0	0	0	0	0	0	0	0	0	0	0	0	0	0	0	0	0	0	0
0	0,5	0	0,5	0,5	1	0	0,5	0	0,5	0	0,5	0	0	0	0	0	0	0	0	0	0	0	0,5	0	0	0,5	0	0	0,5	0,5	0	0	0	0	0,5	0	0	0,5	0	0,5	0	0,5	0	0	0	0,5	0	0	0
0,5	0	0	0	0	0	0	0	0	0	0	0	0	0	0	0	0	0	0	0	0	0	0	0	0	0	0	0	0	0	0	0	0	0	0	0	0	0	0	0	0	0	0	0	0	0	0	0	0	0
0	0,5	0	0,5	0,5	1	0	0,5	0	0,5	0	0,5	0	0	0	0	0	0	0	0	0	0	0	0,5	0	0	0,5	0	0	0,5	0,5	0	0	0	0	0,5	0	0	0,5	0	0,5	0	0,5	0	0	0	0,5	0	0	0
0,2	0	0	0	0	0	0	0	0	0	0	0	0	0	0	0	0	0	0	0	0	0	0	0	0	0	0	0	0	0	0	0	0	0	0	0	0	0	0	0	1	0	0	0	1	0	0	0	0	0
0,128205128205128	0	0,2	0,1	0	0	0	0	0	0,1	0	0	0,1	0,3	0,1	0	0	0,2	0	0	0,1	0	0	0	0	0	0,1	0,2	0	0,6	0,2	0	0	0	0	0,4	0,1	0,1	0	0	0,2	0	0,2	0	0	0	0	0,1	0	0,2
0,333333333333333	0,051282	0,12821	0,076923	0,025641	0,051282	0,025641	0,076923	0	0,051282	0,025641	0,051282	0,20513	0,10256	0,025641	0,051282	0,051282	0,10256	0,051282	0,051282	0,076923	0,051282	0,025641	0,051282	0,051282	0,025641	0,10256	0,025641	0	0,051282	0,46154	0,10256	0,025641	0	0,025641	0,20513	0,12821	0,025641	0,025641	0,025641	0,20513	0,076923	0,076923	0,076923	0,051282	0,33333	0,051282	0,051282	0	0,15385
0,0833333333333333	0	0,33333	0	0	0	0	0	0	0	0	0	0,66667	0,33333	0,33333	0	0	0	0	0	0	0	0	0	0	0	0	0	0	0	1	0,33333	0	0	0	0,66667	0	0	0	0	0,33333	0,33333	0	0,33333	0	1	0	0	0	0,33333
0,2	0,020833	0,20833	0,125	0	0,020833	0,020833	0,10417	0	0,020833	0	0,020833	0,0625	0,10417	0,041667	0,020833	0	0,083333	0,020833	0,020833	0,083333	0	0	0	0	0	0,083333	0,10417	0	0,27083	0,125	0,020833	0	0	0,041667	0,20833	0,083333	0,083333	0	0	0,22917	0,041667	0,083333	0,041667	0,083333	0,083333	0	0,083333	0	0,1875
0,0645161290322581	0,1	0,2	0,1	0,1	0,1	0	0,1	0	0,1	0,1	0,1	0,8	0,3	0	0,1	0,2	0,2	0,2	0,2	0,1	0,1	0,1	0,1	0,1	0	0,2	0,1	0	0,1	0,5	0,3	0,1	0	0,1	0,3	0,2	0,1	0,1	0,1	0,2	0,1	0,1	0	0	0,4	0,1	0,1	0	0,3
0,173913043478261	0	0,096774	0,064516	0	0	0	0,12903	0	0	0	0	0,064516	0,064516	0,032258	0,064516	0,032258	0,032258	0,032258	0,032258	0,032258	0	0	0	0,032258	0	0,032258	0,064516	0	0	0,064516	0,064516	0	0	0	0,29032	0,12903	0	0	0	0,29032	0,032258	0,032258	0,032258	0	0,064516	0	0,032258	0	0,12903
0,272727272727273	0,043478	0,17391	0,086957	0,043478	0,043478	0	0,043478	0	0,043478	0,043478	0,043478	0,82609	0,13043	0	0,086957	0,086957	0,21739	0,17391	0,13043	0,13043	0,086957	0,086957	0,043478	0,086957	0	0,086957	0,17391	0	0,17391	0,82609	0,17391	0,043478	0	0,086957	0,26087	0,17391	0,17391	0,043478	0,043478	0,13043	0,043478	0,043478	0	0	0,73913	0,043478	0,13043	0	0,21739
0,027027027027027	0,090909	0,27273	0,090909	0,090909	0,090909	0	0,18182	0	0,090909	0,090909	0,090909	0,63636	0,45455	0,090909	0,090909	0,18182	0,27273	0,18182	0,18182	0,090909	0,090909	0,090909	0,090909	0,090909	0	0,18182	0,090909	0	0,18182	0,54545	0,27273	0,090909	0	0,090909	0,45455	0,27273	0,18182	0,090909	0,090909	0,54545	0,18182	0,090909	0,27273	0	0,54545	0,090909	0,090909	0	0,36364
0	0	0,13514	0,10811	0	0	0	0,027027	0	0	0,027027	0,027027	0,054054	0,054054	0,054054	0	0,027027	0,027027	0	0	0,054054	0,027027	0	0	0,054054	0	0	0,027027	0	0,027027	0,054054	0,027027	0	0	0,027027	0,13514	0,081081	0	0	0	0,2973	0,027027	0,027027	0,054054	0,027027	0,10811	0,027027	0,027027	0	0,081081
0,333333333333333	0	0	0	0	0	0	0,076923	0	0	0	0	0,076923	0	0	0,076923	0	0,076923	0,076923	0	0	0,076923	0	0	0	0	0	0,076923	0	0,076923	0,076923	0	0	0	0	0,23077	0,076923	0	0	0	0,61538	0,076923	0	0	0,076923	0	0	0	0	0,076923
0	0,11111	0,33333	0,11111	0,11111	0,11111	0	0,11111	0	0,11111	0,11111	0,11111	0,66667	0,44444	0,11111	0,11111	0,22222	0,22222	0,22222	0,22222	0,11111	0,11111	0,11111	0,11111	0,11111	0	0,22222	0,11111	0	0,11111	0,66667	0,44444	0,11111	0	0,11111	0,33333	0,22222	0,11111	0,11111	0,11111	0,33333	0,22222	0,11111	0,11111	0	0,66667	0,11111	0,11111	0	0,44444
0,19047619047619	0	0	0	0	0	0	0	0	0	0	0	0	0	0	0	0	0	0	0	0	0	0	0	0	0	0	0	0	0	0	0	0	0	0	0	0	0	0	0	0,083333	0	0,041667	0	0,041667	0	0	0	0	0
0,130434782608696	0,047619	0,14286	0,095238	0,047619	0,047619	0	0,047619	0	0,047619	0,047619	0,047619	0,42857	0,19048	0,047619	0,047619	0,095238	0,14286	0,14286	0,095238	0,095238	0,047619	0,047619	0,047619	0,095238	0	0,095238	0,095238	0	0,095238	0,47619	0,2381	0,047619	0	0,047619	0,2381	0,14286	0,095238	0,047619	0,047619	0,14286	0,095238	0,047619	0,047619	0	0,42857	0,047619	0,047619	0	0,2381
0,666666666666667	0,043478	0,13043	0,043478	0,043478	0,043478	0	0,043478	0	0,043478	0,043478	0,043478	0,086957	0,13043	0	0,043478	0,086957	0,17391	0,086957	0,086957	0,043478	0,043478	0,043478	0,043478	0,043478	0	0,086957	0,21739	0	0,13043	0	0,086957	0,043478	0	0,043478	0,30435	0,086957	0,13043	0,043478	0,043478	0,26087	0,086957	0,086957	0	0	0	0,043478	0,086957	0	0,30435
0,166666666666667	0	0,33333	0	0	0	0	0	0,33333	0	0	0	0,66667	0,66667	0	0	0	0,33333	0	0	0	0,33333	0	0	0	0	0	0,33333	0	0,33333	1	0,33333	0,33333	0	0,33333	0,33333	0	0,33333	0	0	0,33333	0,33333	0	0,33333	0	0,33333	0	0,33333	0	0,33333
0	0,055556	0,16667	0,055556	0,055556	0,055556	0	0,055556	0	0,055556	0,055556	0,055556	0,77778	0,16667	0,055556	0,055556	0,11111	0,11111	0,11111	0,11111	0,055556	0,055556	0,055556	0,055556	0,055556	0	0,11111	0,055556	0	0,055556	0,38889	0,16667	0,055556	0	0,055556	0,22222	0,11111	0,055556	0,055556	0,055556	0,16667	0,11111	0,055556	0,055556	0	0,38889	0,055556	0,055556	0	0,16667
0,0851063829787234	0	0	0	0	0	0	0	0	0	0	0	0	0	0	0	0	0	0	0	0	0	0	0	0	0	0	0	0	0	0	0	0	0	0	0	0	0	0	0	0	0	0	0	0	0	0	0	0	0
0,0769230769230769	0,042553	0,19149	0,10638	0,042553	0,042553	0	0,17021	0	0,042553	0,042553	0,085106	0,10638	0,12766	0,06383	0,021277	0,042553	0,06383	0,06383	0,042553	0,042553	0,021277	0,021277	0,021277	0,042553	0	0,085106	0,042553	0	0,10638	0,085106	0,06383	0,021277	0	0,042553	0,2766	0,12766	0,042553	0,021277	0,021277	0,3617	0,06383	0,085106	0,021277	0	0,12766	0,042553	0,042553	0	0,10638
0,416666666666667	0	0,15385	0,076923	0	0	0	0,076923	0	0	0	0	0	0,076923	0,076923	0,076923	0	0	0	0	0,15385	0	0	0	0	0	0,15385	0	0	0,076923	0,15385	0,076923	0	0	0	0,30769	0,15385	0	0	0	0,46154	0,076923	0,076923	0,076923	0,076923	0,15385	0	0	0	0,15385
0	0,083333	0,25	0,083333	0,083333	0,083333	0	0,083333	0,083333	0,083333	0,083333	0,083333	0,83333	0,33333	0,083333	0,083333	0,16667	0,25	0,16667	0,16667	0,083333	0,083333	0,083333	0,083333	0,083333	0	0,16667	0,16667	0	0,16667	0,75	0,41667	0,083333	0	0,16667	0,33333	0,16667	0,16667	0,083333	0,083333	0,33333	0,25	0,083333	0,25	0	0,66667	0,083333	0,16667	0	0,33333
0,275862068965517	0	0	0	0	0	0	0	0	0	0	0	0,75	0	0	0	0	0	0	0	0	0	0	0	0	0	0	0	0	0	1	0,25	0	0	0	0	0	0	0	0	0	0	0	0	0	0,75	0	0	0	0
0,375	0,034483	0,13793	0,13793	0,034483	0,034483	0,034483	0,034483	0	0,034483	0,068966	0,034483	0,10345	0,2069	0,034483	0,10345	0,034483	0,13793	0,2069	0,034483	0,17241	0,10345	0,034483	0,034483	0,10345	0	0,034483	0,41379	0	0,10345	0,31034	0,13793	0,034483	0	0,068966	0,13793	0,17241	0,13793	0,034483	0,068966	0,27586	0,13793	0,034483	0,10345	0,10345	0,068966	0,034483	0,13793	0	0,51724
0,176470588235294	0,125	0,375	0,125	0,125	0,125	0	0,125	0	0,125	0,125	0,125	0,625	0,375	0,125	0,125	0,25	0,25	0,25	0,25	0,125	0,125	0,125	0,125	0,125	0	0,25	0,125	0	0,125	0,5	0,375	0,125	0	0,125	0,375	0,25	0,125	0,125	0,125	0,375	0,25	0,125	0,125	0	0,5	0,125	0,125	0	0,375
0	0,058824	0,17647	0,058824	0,058824	0,058824	0	0,058824	0	0,058824	0,058824	0,058824	0,94118	0,17647	0,058824	0,058824	0,11765	0,11765	0,11765	0,11765	0,058824	0,058824	0,058824	0,058824	0,058824	0	0,11765	0,058824	0	0,058824	0,47059	0,23529	0,058824	0	0,058824	0,23529	0,11765	0,058824	0,058824	0,058824	0,17647	0,11765	0,058824	0,058824	0	0,47059	0,058824	0,058824	0	0,17647
0,147058823529412	0	0,090909	0	0	0	0	0	0	0	0	0	0,90909	0	0	0	0	0	0	0	0	0	0	0	0,090909	0	0	0	0	0	0,54545	0	0	0	0	0,27273	0	0	0	0	0,090909	0	0	0	0	0,54545	0	0	0	0
0,0373831775700935	0,058824	0,11765	0,029412	0,029412	0,029412	0	0,058824	0,029412	0,029412	0,029412	0,058824	0,82353	0,20588	0,058824	0,058824	0,088235	0,14706	0,058824	0,058824	0,058824	0,088235	0,029412	0,029412	0,058824	0	0,088235	0,14706	0	0,088235	0,55882	0,14706	0,029412	0	0,088235	0,17647	0,088235	0,17647	0,058824	0,029412	0,17647	0,11765	0,058824	0,11765	0	0,58824	0,029412	0,11765	0	0,26471
0,0285714285714286	0,014019	0,051402	0,056075	0,0046729	0,0093458	0,018692	0,056075	0	0,0093458	0,018692	0,014019	0,079439	0,037383	0,018692	0,051402	0,014019	0,023364	0,028037	0,014019	0,051402	0,023364	0,0046729	0,0093458	0,028037	0,0093458	0,03271	0,070093	0	0,03271	0,093458	0,014019	0,0046729	0	0,018692	0,16355	0,093458	0,018692	0,0093458	0,0046729	0,17757	0,018692	0,03271	0,018692	0,056075	0,12617	0,0093458	0,03271	0	0,1028
0,363636363636364	0	0,11429	0,085714	0	0	0	0,028571	0	0	0,028571	0	0,057143	0,057143	0,028571	0,028571	0	0,028571	0	0	0	0,057143	0	0	0,057143	0	0,028571	0,085714	0	0,057143	0,11429	0,057143	0	0	0,028571	0,14286	0,11429	0	0	0	0,22857	0,028571	0,028571	0,028571	0,085714	0,2	0	0,028571	0	0,085714
0,0952380952380952	0,045455	0,18182	0,22727	0	0	0	0,090909	0	0	0	0,045455	0,18182	0,31818	0,18182	0,045455	0,045455	0,31818	0,22727	0	0,40909	0,18182	0,045455	0	0,18182	0	0,045455	0,45455	0	0,13636	0,36364	0,090909	0	0	0	0,27273	0,36364	0,40909	0,045455	0	0,22727	0,13636	0,090909	0,090909	0,13636	0,36364	0	0,27273	0	0,54545
0,3	0	0,095238	0	0	0	0,047619	0	0	0	0	0	0	0,047619	0,047619	0	0	0,047619	0	0	0,095238	0,047619	0	0	0	0,047619	0	0,047619	0	0	0,095238	0,047619	0	0	0,047619	0,14286	0,14286	0	0	0	0,095238	0,047619	0	0,047619	0,14286	0,047619	0	0	0	0,14286
0,166666666666667	0,1	0,3	0,1	0,1	0,1	0	0,1	0	0,1	0,1	0,1	0,4	0,3	0,1	0,1	0,2	0,3	0,2	0,2	0,1	0,1	0,1	0,1	0,1	0	0,2	0,1	0	0,1	0,3	0,3	0,1	0	0,1	0,4	0,2	0,1	0,1	0,1	0,3	0,2	0,1	0,1	0	0,3	0,1	0,1	0	0,3
0,428571428571429	0,055556	0,27778	0,055556	0,055556	0,055556	0	0,055556	0	0,055556	0,055556	0,055556	0,83333	0,22222	0,11111	0,11111	0,11111	0,11111	0,11111	0,11111	0,055556	0,055556	0,055556	0,055556	0,055556	0	0,16667	0,055556	0	0,055556	0,55556	0,22222	0,055556	0	0,11111	0,27778	0,11111	0,055556	0,055556	0,055556	0,22222	0,11111	0,055556	0,055556	0	0,61111	0,055556	0,055556	0	0,22222
0,136363636363636	0,14286	0,28571	0,14286	0,14286	0,14286	0	0,14286	0,14286	0,14286	0,14286	0,14286	0,85714	0,42857	0,14286	0,14286	0,14286	0,28571	0,14286	0,14286	0	0,14286	0,14286	0,14286	0,14286	0	0,14286	0,28571	0	0,28571	0,71429	0,71429	0,14286	0	0,42857	0,42857	0,14286	0,28571	0,14286	0,14286	0,42857	0,42857	0,14286	0,42857	0	0,57143	0,14286	0,28571	0	0,42857
0,25	0,022727	0,090909	0	0	0,022727	0,022727	0,022727	0	0	0	0,022727	0,022727	0,15909	0,022727	0	0	0	0	0	0,068182	0	0	0	0	0	0,022727	0,022727	0	0,25	0,15909	0,022727	0	0	0	0,13636	0,068182	0,022727	0	0	0,090909	0,045455	0,022727	0,022727	0,022727	0,090909	0	0,068182	0	0,090909
0,230769230769231	0,05	0,1	0,1	0	0	0	0,1	0	0	0	0,05	0,15	0,15	0,05	0,1	0,05	0,15	0,15	0	0,2	0,25	0,05	0	0,1	0,1	0,05	0,25	0	0,05	0,25	0	0,05	0	0,05	0,1	0,2	0,2	0,05	0	0,2	0,05	0,1	0,05	0,1	0,15	0	0,15	0	0,35
0,2	0,076923	0,23077	0,076923	0,076923	0,076923	0	0,076923	0	0,076923	0,076923	0,076923	0,84615	0,23077	0,076923	0,076923	0,15385	0,15385	0,15385	0,15385	0,076923	0,076923	0,076923	0,076923	0,076923	0	0,15385	0,076923	0	0,076923	0,53846	0,23077	0,076923	0	0,076923	0,30769	0,15385	0,076923	0,076923	0,076923	0,23077	0,15385	0,076923	0,076923	0	0,53846	0,076923	0,076923	0	0,23077
0,181818181818182	0	0,2	0	0	0	0	0	0	0	0	0	0,8	0,2	0,2	0	0	0	0	0	0	0	0	0	0	0	0	0	0	0	0,6	0,2	0	0	0	0,2	0	0	0	0	0,2	0,2	0	0,2	0	0,6	0	0	0	0,2
0,166666666666667	0,090909	0,18182	0,18182	0,090909	0,090909	0,090909	0,27273	0	0,090909	0,090909	0,18182	0,36364	0,27273	0	0,090909	0,18182	0,18182	0,18182	0,18182	0,18182	0,090909	0,090909	0,090909	0,090909	0	0,18182	0,090909	0	0,18182	0,18182	0,18182	0,090909	0	0,090909	0,27273	0,18182	0,090909	0,090909	0,090909	0,27273	0,090909	0,18182	0	0	0,090909	0,18182	0,090909	0	0,27273
0,222222222222222	0,055556	0,16667	0,055556	0,055556	0,055556	0	0,055556	0	0,055556	0,055556	0,055556	0,94444	0,16667	0,055556	0,055556	0,11111	0,11111	0,11111	0,11111	0,055556	0,055556	0,055556	0,055556	0,055556	0	0,11111	0,055556	0	0,055556	0,77778	0,22222	0,055556	0	0,055556	0,22222	0,11111	0,055556	0,055556	0,055556	0,22222	0,11111	0,055556	0,11111	0	0,72222	0,055556	0,055556	0	0,16667
0,0431654676258993	0,055556	0,16667	0,055556	0	0	0	0,11111	0	0	0	0,055556	0,11111	0,22222	0,16667	0,055556	0,055556	0,11111	0	0,055556	0,055556	0,055556	0	0	0,055556	0	0,11111	0,11111	0	0,27778	0,22222	0	0	0	0,11111	0,61111	0,055556	0,11111	0,055556	0	0,16667	0,11111	0,055556	0,055556	0,055556	0,22222	0	0,11111	0	0,33333
0,5	0,014388	0,079137	0,035971	0,0071942	0,014388	0,0071942	0,035971	0	0,0071942	0,014388	0,021583	0,014388	0,064748	0,014388	0,021583	0,021583	0,028777	0,021583	0,021583	0,014388	0,014388	0,0071942	0,0071942	0,021583	0	0,021583	0,035971	0	0,035971	0,05036	0,028777	0,0071942	0	0,014388	0,14388	0,079137	0,0071942	0,0071942	0,0071942	0,13669	0,021583	0,014388	0,014388	0,064748	0,079137	0,0071942	0,028777	0	0,11511
0,0909090909090909	0,045455	0,31818	0,045455	0	0,045455	0,045455	0,045455	0,045455	0,045455	0,045455	0,045455	0,40909	0,45455	0,045455	0,045455	0	0,27273	0	0,045455	0,090909	0,090909	0	0,045455	0,045455	0,045455	0,045455	0,40909	0	0,31818	0,5	0,18182	0	0	0,18182	0,45455	0,13636	0,27273	0	0,045455	0,54545	0,36364	0,090909	0,40909	0,045455	0,27273	0,045455	0,31818	0	0,36364
0,161290322580645	0	0,090909	0	0	0	0	0,090909	0	0	0	0	0,72727	0,090909	0,090909	0	0	0	0	0	0	0	0	0	0	0	0	0	0	0,090909	0,63636	0,090909	0	0	0	0,18182	0	0	0	0	0,090909	0,090909	0	0,090909	0	0,54545	0	0	0	0,090909
0	0	0,22581	0,12903	0	0	0	0,12903	0	0	0,064516	0	0,12903	0,16129	0,032258	0,096774	0	0,25806	0,32258	0,032258	0,29032	0,064516	0,032258	0	0,096774	0	0,032258	0,3871	0	0,19355	0,29032	0,032258	0	0	0,032258	0,29032	0,25806	0,096774	0	0	0,29032	0,064516	0	0,12903	0,096774	0,16129	0	0,096774	0	0,41935
0,0769230769230769	0	0	0	0	0	0	0	0	0	0	0	1	0	0	0	0	0	0	0	0	0	0	0	0	0	0	0	0	0	0,42857	0	0	0	0	0,14286	0	0	0	0	0	0	0	0	0	0,42857	0	0	0	0
0,214285714285714	0	0,11538	0	0	0	0	0	0	0	0	0	0,23077	0,076923	0,038462	0	0,038462	0,076923	0,038462	0,038462	0,038462	0,038462	0	0	0,038462	0	0,038462	0	0	0	0,15385	0,11538	0	0	0	0,30769	0,038462	0	0	0	0,23077	0,038462	0	0,038462	0,038462	0,26923	0	0	0	0,15385
0,0192307692307692	0,071429	0,21429	0,071429	0,071429	0,071429	0	0,071429	0	0,071429	0,071429	0,071429	0,78571	0,21429	0,071429	0,071429	0,14286	0,14286	0,14286	0,14286	0,071429	0,071429	0,071429	0,071429	0,071429	0	0,14286	0,071429	0	0,071429	0,78571	0,35714	0,071429	0	0,071429	0,28571	0,14286	0,071429	0,071429	0,071429	0,21429	0,14286	0,071429	0,071429	0	0,64286	0,071429	0,071429	0	0,21429
0,230769230769231	0	0,17308	0,019231	0	0	0	0,076923	0	0	0	0	0,038462	0,019231	0,038462	0,038462	0	0,019231	0	0	0	0	0	0	0	0	0,038462	0	0	0,019231	0,076923	0,019231	0	0	0,019231	0,19231	0,019231	0	0	0	0,23077	0,019231	0,038462	0,019231	0,019231	0,15385	0	0	0	0,076923
0,162790697674419	0,076923	0,23077	0,076923	0,076923	0,076923	0	0,076923	0	0,076923	0,076923	0,076923	0,92308	0,23077	0,076923	0,076923	0,15385	0,15385	0,15385	0,15385	0,076923	0,076923	0,076923	0,076923	0,076923	0	0,15385	0,076923	0	0,076923	0,69231	0,23077	0,076923	0	0,076923	0,30769	0,15385	0,076923	0,076923	0,076923	0,23077	0,15385	0,076923	0,076923	0	0,69231	0,076923	0,076923	0	0,30769
0,347826086956522	0,046512	0,11628	0,069767	0	0,023256	0,023256	0,046512	0	0	0	0,046512	0,11628	0,2093	0,046512	0,046512	0,023256	0,25581	0,13953	0	0,25581	0,11628	0,023256	0	0,093023	0	0,046512	0,30233	0	0,046512	0,23256	0,046512	0	0	0,023256	0,16279	0,16279	0,23256	0,023256	0	0,093023	0,069767	0,046512	0,046512	0,046512	0,23256	0	0,11628	0	0,37209
0	0,13043	0,26087	0,34783	0,13043	0,086957	0	0,52174	0,043478	0,17391	0,13043	0,21739	0,30435	0,21739	0,26087	0,13043	0,13043	0,13043	0,043478	0,086957	0,043478	0,13043	0,043478	0,086957	0,086957	0	0,21739	0,17391	0	0,34783	0,26087	0,086957	0,043478	0	0,17391	0,78261	0,17391	0,17391	0,13043	0,043478	0,69565	0,26087	0,30435	0,21739	0,043478	0,26087	0,17391	0,30435	0	0,30435
0	0	0	0,090909	0	0	0	0,13636	0	0	0,045455	0,045455	0,045455	0	0	0,045455	0,045455	0	0	0	0	0	0	0	0	0	0,045455	0	0	0	0	0	0	0	0	0,18182	0,045455	0	0	0	0,22727	0	0,13636	0	0,090909	0,090909	0	0	0	0,090909
0,05	0	0	0,027778	0	0	0	0	0	0	0	0	0	0	0	0	0	0	0	0	0	0	0	0	0	0	0	0	0	0	0	0	0	0	0	0,083333	0,083333	0	0	0	0,16667	0	0	0	0,027778	0	0	0	0	0
0,1	0	0,125	0,1	0	0	0	0,05	0	0	0,025	0,025	0,1	0,075	0,025	0,025	0,025	0,05	0,025	0,025	0,025	0,05	0	0	0,05	0	0,05	0,05	0	0,05	0,1	0,075	0	0	0,025	0,175	0,125	0	0	0	0,25	0,025	0,05	0,025	0,075	0,175	0,025	0,025	0	0,2
0	0	0,1	0	0	0	0	0	0	0	0	0	0,8	0,1	0,1	0	0	0	0	0	0	0	0	0	0	0	0	0	0	0	0,8	0,1	0	0	0	0,2	0	0	0	0	0,1	0,1	0	0,1	0	0,8	0	0	0	0,1
0,5	0	0	0	0	0	0	0	0	0	0	0	0	0	0	0	0	0	0	0	0	0	0	0	0	0	0	0	0	0	0	0	0	0	0	0	0	0	0	0	0	0	0	0	0	0	0	0	0	0
1	0	0,5	0	0	0	0	0	0	0	0	0	0	1	0,5	0	0	0	0	0	0,5	0	0	0	0	0	0	0	0	0,5	0,5	0,5	0	0	0	0,5	0	0	0	0	1	0,5	0	0,5	0	0,5	0	0,5	0	0,5
0	0	1	0	0	0	0	0	0	0	0	0	0	1	1	0	0	0	0	0	0	0	0	0	0	0	0	0	0	0	1	1	0	0	0	1	0	0	0	0	1	1	0	1	0	1	0	0	0	1
0,444444444444444	0	0	0	0	0	0	0	0	0	0	0	1	0	0	0	0	0	0	0	0	0	0	0	0	0	0	0	0	0	0,7	0	0	0	0	0,1	0	0	0	0	0	0	0	0	0	0,7	0	0	0	0
0,444444444444444	0,11111	0,33333	0,22222	0,11111	0,11111	0	0,11111	0	0,11111	0,11111	0,11111	0,66667	0,44444	0,11111	0,22222	0,22222	0,33333	0,33333	0,22222	0,22222	0,22222	0,22222	0,11111	0,11111	0	0,22222	0,22222	0	0,11111	0,66667	0,55556	0,11111	0	0,11111	0,55556	0,33333	0,22222	0,11111	0,11111	0,44444	0,22222	0,11111	0,11111	0	0,66667	0,11111	0,22222	0	0,33333
0,181818181818182	0,11111	0,33333	0,11111	0,11111	0,11111	0	0,11111	0	0,11111	0,11111	0,11111	0,22222	0,44444	0,11111	0,11111	0,22222	0,66667	0,33333	0,22222	0,33333	0,11111	0,11111	0,11111	0,11111	0	0,22222	0,44444	0	0,11111	0,22222	0,33333	0,11111	0	0,11111	0,66667	0,33333	0,55556	0,11111	0,22222	0,44444	0,22222	0,11111	0,11111	0	0,11111	0,11111	0,22222	0	0,77778
1	0,090909	0,18182	0,090909	0,090909	0,090909	0	0,090909	0	0,090909	0,090909	0,090909	0,36364	0,27273	0	0,090909	0,18182	0,27273	0,18182	0,18182	0,090909	0,18182	0,090909	0,090909	0,090909	0	0,18182	0,090909	0	0,090909	0,36364	0,27273	0,090909	0	0,090909	0,27273	0,18182	0,090909	0,090909	0,090909	0,36364	0,090909	0,090909	0	0,090909	0,27273	0,090909	0,090909	0	0,27273
0	0	1	0	0	0	0	0	0	0	0	0	0	1	1	0	0	0	0	0	0	0	0	0	0	0	0	0	0	0	1	1	0	0	0	1	0	0	0	0	1	1	0	1	0	1	0	0	0	1
0	0	0,2	0	0	0	0	0	0	0	0	0	0,2	0,2	0	0	0	0	0	0	0	0	0	0	0	0	0	0	0	0	0,2	0	0	0	0	0,2	0	0	0	0	0,4	0	0	0	0	0,2	0	0	0	0,2
1	0	0	0	0	0	0	0	0	0	0	0	1	0	0	0	0	0	0	0	0	0	0	0	0	0	0	0	0	0	1	0	0	0	0	1	0	0	0	0	0	0	0	0	0	1	0	0	0	0
1	0	1	0	0	0	0	0	0	0	0	0	0	1	1	0	0	0	0	0	0	0	0	0	0	0	0	0	0	0	1	1	0	0	0	1	0	0	0	0	1	1	0	1	0	1	0	0	0	1
0	0	1	0	0	0	0	0	0	0	0	0	0	1	1	0	0	0	0	0	0	0	0	0	0	0	0	0	0	0	1	1	0	0	0	1	0	0	0	0	1	1	0	1	0	1	0	0	0	1
0,4	0	0	0	0	0	0	0	0	0	0	0	0	0	0	0	0	0	0	0	0	0	0	0	0	0	0	0	0	0	0	0	0	0	0	0	0	0	0	0	0	0	0	0	0	0	0	0	0	0
0,2	0,2	0,4	0,2	0,2	0,2	0	0,2	0	0,2	0,2	0,2	0,8	0,6	0,2	0,2	0,2	0,2	0,2	0,2	0	0,2	0,2	0,2	0,2	0	0,2	0,2	0	0,2	0,8	0,4	0,2	0	0,2	0,4	0,2	0,2	0,2	0,2	0,4	0,4	0,2	0,2	0	0,8	0,2	0,2	0	0,6
0,0652173913043478	0,066667	0,2	0,066667	0,066667	0,066667	0	0,066667	0	0,066667	0,13333	0,066667	0,86667	0,2	0	0,066667	0,13333	0,2	0,13333	0,13333	0,066667	0,066667	0,066667	0,066667	0,066667	0	0,13333	0,066667	0	0,13333	0,73333	0,2	0,066667	0	0,066667	0,2	0,13333	0,066667	0,066667	0,066667	0,13333	0,066667	0,066667	0,066667	0	0,53333	0,066667	0,066667	0	0,2
0,4	0,021739	0,086957	0,021739	0	0	0	0,086957	0	0	0,021739	0,021739	0,043478	0,065217	0,021739	0,043478	0,043478	0,065217	0,021739	0,043478	0,065217	0,043478	0	0	0,065217	0	0,043478	0,1087	0	0,065217	0,043478	0,021739	0	0	0,021739	0,1087	0,17391	0,021739	0,021739	0	0,19565	0,021739	0,043478	0,021739	0,1087	0,086957	0	0,065217	0	0,17391
0,391304347826087	0,2	0,3	0,1	0,1	0,2	0,1	0,2	0	0,2	0,1	0,2	0,8	0,2	0	0,1	0,2	0,2	0,2	0,2	0,2	0,1	0,1	0,2	0,1	0,1	0,3	0,1	0	0,1	0,5	0,3	0,1	0	0,1	0,4	0,3	0,1	0,1	0,1	0,3	0,3	0,2	0,2	0	0,5	0,2	0,2	0	0,2
0,0285714285714286	0,043478	0,086957	0	0	0,043478	0,043478	0,043478	0,043478	0,043478	0	0,043478	0,3913	0,17391	0,043478	0	0	0,043478	0	0	0,043478	0	0	0,043478	0	0,043478	0,043478	0,086957	0	0,086957	0,30435	0,17391	0	0	0,043478	0,17391	0,043478	0,086957	0	0	0,26087	0,43478	0,043478	0,3913	0	0,17391	0,043478	0,17391	0	0,13043
0,333333333333333	0,011429	0,028571	0,034286	0,0057143	0,0057143	0,011429	0,062857	0	0,0057143	0,0057143	0,017143	0,04	0,028571	0,017143	0,028571	0,011429	0,034286	0,011429	0,0057143	0,022857	0,022857	0,0057143	0,0057143	0,022857	0	0,017143	0,04	0	0,022857	0,062857	0,022857	0,0057143	0	0,011429	0,13143	0,057143	0,017143	0,011429	0,0057143	0,16571	0,017143	0,011429	0,017143	0,045714	0,068571	0,0057143	0,017143	0	0,091429
0,0144927536231884	0	0	0	0	0	0	0	0,16667	0	0	0	0,66667	0,33333	0	0	0	0,16667	0	0	0	0	0	0	0	0	0	0,16667	0	0,33333	0,5	0,33333	0	0	0,16667	0,5	0	0,16667	0	0	0,5	0,66667	0,16667	0,5	0	0,16667	0	0,33333	0	0,16667
0,333333333333333	0	0,028986	0	0	0	0	0,028986	0	0	0	0	0,014493	0,028986	0,028986	0	0,014493	0	0	0	0,014493	0	0	0	0,014493	0	0	0,028986	0	0,014493	0,028986	0,014493	0	0	0	0,10145	0,072464	0	0	0	0,10145	0,028986	0,014493	0,014493	0,028986	0,028986	0	0	0	0,057971
0,6	0	0,33333	0	0	0	0	0	0	0	0	0	0	0,33333	0,33333	0	0	0	0	0	0	0	0	0	0	0	0	0	0	0	0,33333	0,33333	0	0	0	0,33333	0	0	0	0	0,33333	0,33333	0	0,33333	0,33333	0,33333	0	0	0	0,33333
1	0,2	0,6	0,2	0,2	0,2	0	0,2	0	0,2	0,2	0,2	0,6	0,8	0,2	0,2	0,4	0,4	0,4	0,4	0,2	0,2	0,2	0,2	0,2	0	0,4	0,2	0	0,2	0,4	0,6	0,2	0	0,2	0,6	0,4	0,2	0,2	0,2	0,6	0,4	0,2	0,2	0	0,4	0,2	0,2	0	0,8
0,625	0,5	1	0,5	0,5	0,5	0	0,5	0	0,5	0,5	0,5	1	1	0	0,5	1	1	1	1	0,5	0,5	0,5	0,5	0,5	0	1	0,5	0	0,5	0	1	0,5	0	0,5	1	1	0,5	0,5	0,5	1	0,5	0,5	0	0	0	0,5	0,5	0	1
0,4	0,125	0,25	0,125	0,125	0,125	0	0,125	0,125	0,125	0,125	0,125	0,625	0,375	0,125	0,125	0,125	0,25	0,125	0,125	0	0,125	0,125	0,125	0,125	0	0,125	0,25	0	0,25	0,5	0,5	0,125	0	0,25	0,5	0,25	0,25	0,125	0,125	0,625	0,5	0,125	0,375	0	0,375	0,125	0,25	0	0,375
0,5	0	0,4	0	0	0	0	0,2	0	0	0	0	0,4	0,4	0,4	0,2	0,2	0,6	0,4	0,2	0,4	0	0	0	0	0	0,2	0,4	0	0,2	0,6	0,4	0	0	0	0,8	0,4	0	0	0	0,6	0,4	0	0,2	0	0,6	0	0	0	0,8
0	0,25	0,5	0,25	0,25	0,25	0	0,25	0	0,25	0,25	0,25	0,75	0,5	0,25	0,25	0,25	0,25	0,25	0,25	0	0,25	0,25	0,25	0,25	0	0,25	0,25	0	0,25	0,75	0,75	0,25	0	0,25	0,5	0,25	0,25	0,25	0,25	0,5	0,5	0,25	0,25	0	0,75	0,25	0,25	0	0,5
0,2	0	0	0	0	0	0	0	0	0	0	0	0	0	0	0	0	0	0	0	0	0	0	0	0	0	0	0	0	0	0	0	0	0	0	0	0	0	0	0	0	0	0	0	0	0	0	0	0	0
0,0256410256410256	0	0,1	0	0	0	0	0	0	0	0	0	0,1	0,5	0	0	0	0,1	0	0,4	0	0	0	0	0	0	0	0,1	0	0,1	0,2	0	0	0	0,1	0,1	0	0,1	0	0	0	0	0	0	0	0,2	0	0,1	0	0,2
0,285714285714286	0	0,012821	0,012821	0	0	0	0	0	0	0	0	0,012821	0,25641	0	0	0,012821	0,025641	0	0,012821	0	0	0	0	0	0	0	0,076923	0	0,012821	0,038462	0	0	0	0,012821	0,012821	0,051282	0,012821	0	0	0,051282	0	0	0	0,051282	0,012821	0	0,012821	0	0,12821
0,03125	0,14286	0,14286	0	0	0,14286	0,28571	0,14286	0	0,14286	0	0,14286	0,14286	0,14286	0	0	0	0	0	0	0,14286	0	0	0,14286	0	0,14286	0,14286	0	0	0,14286	0,28571	0	0	0	0	0,14286	0,14286	0	0	0	0	0,14286	0,28571	0,14286	0	0,14286	0,14286	0,14286	0	0
0,134020618556701	0	0,03125	0,0625	0	0	0	0	0	0	0	0	0,03125	0,3125	0	0,03125	0,03125	0,09375	0	0,0625	0	0	0	0	0	0	0	0,09375	0	0,03125	0,03125	0	0	0	0,03125	0,03125	0,0625	0,0625	0	0	0,03125	0	0	0	0,0625	0,03125	0	0,03125	0	0,09375
0,275862068965517	0,010309	0,041237	0,061856	0	0	0,010309	0,030928	0	0	0,020619	0,010309	0,061856	0,10309	0,020619	0,010309	0,010309	0,21649	0,082474	0,010309	0,2268	0,030928	0,020619	0	0,041237	0,010309	0,010309	0,36082	0	0,072165	0,17526	0,010309	0,010309	0	0,030928	0,19588	0,2268	0,10309	0,010309	0	0,082474	0,020619	0,020619	0,010309	0,030928	0,1134	0	0,10309	0	0,41237
0,0666666666666667	0	0,2069	0,13793	0	0	0	0,068966	0	0	0,034483	0	0,24138	0,17241	0	0,17241	0	0,44828	0,27586	0,068966	0,37931	0,10345	0,034483	0	0,13793	0	0,034483	0,55172	0	0,17241	0,44828	0,034483	0	0	0,068966	0,34483	0,27586	0,27586	0	0	0,24138	0,034483	0,034483	0,034483	0,068966	0,24138	0	0,13793	0	0,58621
0,0952380952380952	0	0	0	0	0	0	0	0	0	0	0	0	0,46667	0	0	0	0	0	0,66667	0	0	0	0	0	0	0	0	0	0	0,066667	0	0	0	0	0	0	0	0	0	0	0	0	0	0	0,066667	0	0	0	0
0,2	0	0,19048	0	0	0	0	0	0	0	0	0	0,047619	0,71429	0	0,047619	0	0,095238	0	0,61905	0,14286	0,047619	0	0	0	0	0	0,047619	0	0,047619	0,14286	0	0	0	0,047619	0,14286	0	0,095238	0	0	0,095238	0	0	0,047619	0,047619	0,14286	0	0,047619	0	0,095238
0,269230769230769	0	0,066667	0	0	0	0	0	0	0	0	0	0	0,8	0	0,066667	0	0	0	0,53333	0,066667	0	0	0	0	0	0	0,13333	0	0,066667	0,13333	0	0	0	0	0,13333	0	0	0	0	0,066667	0	0	0,066667	0	0,066667	0	0	0	0,066667
0,15	0	0,038462	0	0	0	0	0	0,038462	0	0	0	0,11538	0,30769	0	0	0	0,11538	0	0	0,076923	0	0	0	0	0	0	0,15385	0	0,15385	0,11538	0,038462	0	0	0,038462	0,19231	0	0,038462	0	0	0,076923	0,076923	0	0,15385	0,038462	0,038462	0	0,15385	0	0,19231
0,123595505617978	0	0,1	0	0	0	0	0	0	0	0	0	0,05	0,65	0	0,05	0	0,05	0	0,55	0,05	0	0	0	0	0	0	0,1	0	0,1	0,2	0	0	0	0,05	0,15	0	0,05	0	0	0,1	0,05	0	0,05	0	0,1	0	0,05	0	0,1
0,0260869565217391	0,022472	0,11236	0,033708	0	0,022472	0,022472	0,05618	0	0,011236	0,011236	0,022472	0,067416	0,11236	0	0,011236	0	0,05618	0,022472	0,022472	0,078652	0,022472	0	0,011236	0,022472	0,011236	0,022472	0,1236	0	0,37079	0,13483	0	0	0	0,033708	0,13483	0,1236	0,044944	0	0	0,10112	0,033708	0,022472	0,033708	0,044944	0,11236	0,011236	0,078652	0	0,1236
0,0185185185185185	0,0086957	0,069565	0,043478	0	0,0086957	0,017391	0,026087	0	0,0086957	0,017391	0,017391	0,026087	0,0086957	0,0086957	0,0086957	0	0,026087	0	0,0086957	0,017391	0,0086957	0	0,0086957	0,0086957	0,0086957	0,026087	0,026087	0	0,034783	0,034783	0	0	0	0,026087	0,06087	0,06087	0,0086957	0	0	0,10435	0,0086957	0,017391	0,0086957	0,06087	0,052174	0,017391	0,026087	0	0,069565
1	0	0,037037	0,018519	0	0	0,018519	0,018519	0	0	0	0	0,018519	0,12963	0	0,018519	0	0,037037	0	0,037037	0	0	0	0	0	0	0,018519	0,055556	0	0,037037	0,037037	0	0	0	0,018519	0,092593	0,055556	0,018519	0	0	0,092593	0	0,018519	0	0,037037	0,055556	0	0,018519	0	0,2037
0,0769230769230769	0	1	0	0	0	0	0	0	0	0	0	1	0	0	0	0	1	0	1	0	0	0	0	0	0	0	1	0	1	1	0	0	0	1	1	0	1	0	0	0	0	0	0	0	1	0	1	0	1
0,15	0	0,076923	0	0	0	0	0	0	0	0	0	0,076923	0	0	0	0	0,076923	0	0,076923	0	0	0	0	0	0	0	0,076923	0	0,076923	0,076923	0	0	0	0,076923	0,076923	0	0,076923	0	0	0	0	0	0	0	0,076923	0	0,076923	0	0,076923
0,272727272727273	0,016667	0,083333	0,066667	0	0	0	0,016667	0	0	0,016667	0,016667	0,066667	0,16667	0,033333	0,066667	0,016667	0,5	0,2	0,033333	0,5	0,1	0,033333	0	0,066667	0	0,016667	0,53333	0	0,066667	0,23333	0,016667	0	0	0,033333	0,23333	0,2	0,33333	0,016667	0	0,13333	0,016667	0,016667	0,033333	0,016667	0,16667	0	0,13333	0	0,6
0,588235294117647	0	0,18182	0	0	0	0	0	0	0	0	0	0,18182	0,72727	0	0,090909	0	0,18182	0	0,63636	0	0,090909	0	0	0	0	0	0,18182	0	0,18182	0,36364	0	0	0	0,18182	0,27273	0	0,18182	0	0	0,090909	0	0	0	0	0,27273	0	0,090909	0	0,090909
0,0595238095238095	0,058824	0,11765	0,058824	0,058824	0,058824	0	0,058824	0,058824	0,058824	0,058824	0,058824	0,41176	0,64706	0	0,058824	0,058824	0,23529	0,058824	0,11765	0,11765	0,058824	0,058824	0,058824	0,058824	0	0,058824	0,35294	0	0,47059	0,35294	0,17647	0,058824	0	0,17647	0,47059	0,11765	0,23529	0,058824	0,058824	0,41176	0,35294	0,058824	0,35294	0	0,11765	0,058824	0,41176	0	0,29412
0,0196078431372549	0,02381	0,035714	0,011905	0	0,011905	0,011905	0,02381	0	0,011905	0	0,02381	0,047619	0,059524	0,011905	0,011905	0,011905	0,011905	0	0,011905	0,035714	0,035714	0	0,011905	0,011905	0,02381	0,02381	0,035714	0	0,095238	0,095238	0	0	0	0,02381	0,17857	0,071429	0,02381	0,011905	0	0,10714	0,02381	0,02381	0,02381	0,035714	0,059524	0,011905	0,035714	0	0,083333
0,319148936170213	0	0,019608	0,019608	0	0	0,019608	0	0	0	0	0	0,019608	0,31373	0	0	0	0,039216	0	0,019608	0,019608	0	0	0	0	0	0	0,11765	0	0,019608	0,058824	0	0	0	0,019608	0,039216	0,058824	0,019608	0	0	0,078431	0,019608	0	0,019608	0,058824	0,019608	0	0,019608	0	0,13725
0,533333333333333	0,042553	0,042553	0,10638	0,021277	0,042553	0,021277	0,042553	0,021277	0,042553	0,021277	0,042553	0,19149	0,42553	0	0,042553	0,042553	0,19149	0,10638	0,042553	0,17021	0,06383	0,042553	0,042553	0,06383	0,021277	0,042553	0,25532	0	0,14894	0,25532	0,085106	0,021277	0	0,042553	0,17021	0,10638	0,19149	0,021277	0,042553	0,17021	0,14894	0,042553	0,14894	0,042553	0,06383	0,042553	0,19149	0	0,23404
0,0416666666666667	0,13333	0,33333	0,13333	0	0,066667	0,066667	0,13333	0,066667	0,066667	0	0,13333	0,4	0,2	0,066667	0,13333	0,066667	0,4	0,33333	0,066667	0,46667	0,4	0,066667	0,066667	0,13333	0,066667	0,13333	0,53333	0	0,2	0,53333	0,066667	0	0	0,2	0,26667	0,4	0,4	0,066667	0	0,13333	0,13333	0,13333	0,13333	0,13333	0,33333	0,066667	0,33333	0	0,46667
0,222222222222222	0,013889	0,013889	0,041667	0	0,013889	0,027778	0,013889	0	0,013889	0	0,013889	0,013889	0,30556	0	0	0,013889	0,013889	0	0	0,027778	0	0	0,013889	0	0,013889	0,013889	0,069444	0	0	0,041667	0	0	0	0	0,013889	0,027778	0	0	0	0,027778	0,013889	0,013889	0,013889	0,041667	0,013889	0,013889	0,013889	0	0,083333
0,5	0	0,22222	0	0	0	0	0	0	0	0	0	0,11111	0,66667	0	0,11111	0	0,11111	0	0,77778	0,11111	0	0	0	0	0	0	0,11111	0	0,11111	0,22222	0	0	0	0,11111	0,22222	0	0,11111	0	0	0,11111	0	0	0	0	0,22222	0	0,11111	0	0,11111
0,0481927710843374	0	0,25	0	0	0	0	0	0	0	0	0	0,25	0,75	0	0	0	0,25	0	0,75	0	0	0	0	0	0	0	0,25	0	0,25	0,5	0	0	0	0,25	0,25	0	0,25	0	0	0	0	0	0	0	0,5	0	0,25	0	0,25
0,454545454545455	0	0,012048	0,036145	0	0	0	0	0	0	0	0	0,012048	0,28916	0	0,012048	0	0,048193	0,024096	0,036145	0,024096	0	0	0	0,012048	0	0	0,084337	0	0,012048	0,036145	0,012048	0	0	0,012048	0,024096	0,048193	0,036145	0	0	0,012048	0	0	0	0,072289	0,024096	0	0,012048	0	0,14458
0,0363636363636364	0,090909	0,27273	0	0	0,090909	0,090909	0,090909	0	0	0	0,090909	0,18182	0,45455	0	0,090909	0	0,18182	0	0,090909	0,27273	0	0	0	0	0	0,090909	0,36364	0	0,45455	0,45455	0	0	0	0,090909	0,36364	0,090909	0,27273	0	0	0,18182	0,36364	0,090909	0,18182	0	0,18182	0	0,45455	0	0,27273
0,2	0	0,018182	0,018182	0	0	0	0	0	0	0	0	0,018182	0,4	0	0	0,018182	0,036364	0	0,018182	0	0	0	0	0	0	0	0,090909	0	0,018182	0,054545	0	0	0	0,018182	0,036364	0,018182	0,018182	0	0	0,072727	0,018182	0	0,018182	0,036364	0,018182	0	0,018182	0	0,16364
0,333333333333333	0	0,12	0	0	0	0,04	0	0	0	0	0	0,08	0,28	0	0,04	0	0,12	0	0,04	0	0	0	0	0	0	0	0,16	0	0,2	0,24	0	0	0	0,04	0,2	0	0,12	0	0	0,12	0,04	0,04	0,04	0,04	0,08	0	0,12	0	0,12
0,0333333333333333	0	0,33333	0	0	0	0	0	0	0	0	0	0,33333	0,33333	0	0	0	0,33333	0	0,66667	0	0	0	0	0	0	0	0,33333	0	0,33333	0,33333	0	0	0	0,33333	0,33333	0	0,33333	0	0	0	0	0	0	0	0,33333	0	0,33333	0	0,33333
0,0178571428571429	0	0,033333	0,066667	0	0	0	0	0	0	0	0	0,033333	0,43333	0	0	0,033333	0,066667	0	0,033333	0,033333	0	0	0	0	0	0	0,13333	0	0,033333	0,033333	0	0	0	0,033333	0,033333	0,066667	0,033333	0	0	0,033333	0	0	0	0,1	0,033333	0	0,033333	0	0,1
0	0	0,017857	0,035714	0	0	0	0	0	0	0	0	0,017857	0,19643	0	0,017857	0	0,053571	0	0,017857	0,035714	0	0	0	0	0	0	0,053571	0	0,035714	0,017857	0	0	0	0,017857	0,035714	0,053571	0,053571	0	0	0	0	0	0	0,10714	0,017857	0	0,017857	0	0,14286
0,428571428571429	0	0	0	0	0	0	0	0	0	0	0	0	0,53846	0	0	0	0	0	0	0	0	0	0	0	0	0	0	0	0	0	0	0	0	0	0	0	0	0	0	0	0	0	0	0	0	0	0	0	0,076923
0,0526315789473684	0	0,14286	0,14286	0	0	0	0	0	0	0	0	0,28571	0,71429	0	0,14286	0	0,28571	0,14286	0,57143	0,14286	0,14286	0,14286	0	0	0	0	0,28571	0	0,14286	0,42857	0	0	0	0,14286	0,28571	0,14286	0,28571	0	0	0	0	0	0	0	0,42857	0	0,28571	0	0,28571
0,5	0	0,052632	0,052632	0	0	0	0	0	0	0	0	0,052632	0,31579	0	0	0,052632	0,10526	0,052632	0,052632	0	0	0	0	0	0	0	0,10526	0	0,052632	0,052632	0	0	0	0,052632	0,052632	0	0,052632	0	0	0	0	0	0	0	0,052632	0	0,052632	0	0,052632
0,232558139534884	0	0,125	0	0	0	0	0	0	0	0	0	0,125	0,5	0	0	0	0,25	0	0,125	0,125	0	0	0	0	0	0	0,375	0	0,375	0,625	0	0	0	0,125	0,375	0	0,125	0	0,125	0,125	0,125	0	0,125	0	0,25	0	0,375	0	0,375
0,153846153846154	0,023256	0,093023	0,069767	0	0	0	0,023256	0	0	0,023256	0,023256	0,093023	0,18605	0,023256	0,023256	0,023256	0,51163	0,2093	0,023256	0,55814	0,093023	0,023256	0	0,093023	0	0,023256	0,60465	0	0,069767	0,30233	0	0	0	0,046512	0,16279	0,23256	0,34884	0,023256	0	0,093023	0,023256	0,023256	0,046512	0	0,18605	0	0,2093	0	0,72093
0,0833333333333333	0,076923	0,23077	0,076923	0	0,038462	0,038462	0,15385	0	0,038462	0	0,076923	0,19231	0,19231	0,038462	0,076923	0,038462	0,038462	0	0,038462	0,076923	0,11538	0	0,038462	0,076923	0,076923	0,076923	0,11538	0	0,15385	0,23077	0	0	0	0,076923	0,5	0,15385	0,15385	0,038462	0	0,46154	0,076923	0,076923	0,076923	0,076923	0,23077	0,038462	0,19231	0	0,23077
0,032258064516129	0	0,083333	0	0	0	0	0	0	0	0	0	0,083333	0,5	0	0	0	0,083333	0	0,083333	0	0	0	0	0	0	0	0,083333	0	0,083333	0,083333	0	0	0	0,083333	0,083333	0	0,083333	0	0	0	0	0	0	0,16667	0,083333	0	0,083333	0	0,16667
0,04	0	0,032258	0	0	0	0	0	0	0	0	0	0,032258	0,3871	0	0	0	0,032258	0	0,032258	0	0	0	0	0	0	0	0,096774	0	0,032258	0,032258	0	0	0	0,032258	0,096774	0	0,032258	0	0	0	0	0	0	0	0,064516	0	0,032258	0	0,096774
0,142857142857143	0	0,02	0,08	0	0	0	0	0	0	0	0	0,02	0,34	0	0	0,02	0,1	0,02	0,04	0,1	0,02	0	0	0,02	0	0	0,08	0	0,02	0,04	0	0	0	0,02	0,04	0,04	0,04	0	0	0,04	0	0	0	0,04	0,02	0	0,04	0	0,14
0	0	0,14286	0	0	0	0	0	0	0	0	0	0,14286	0	0	0	0	0,14286	0	0,14286	0	0	0	0	0	0	0	0,14286	0	0,14286	0,14286	0	0	0	0,14286	0,28571	0	0,14286	0	0	0,14286	0	0	0	0,14286	0,14286	0	0,14286	0	0,14286
[truncated: 951 more columns]
