# Supplementary material for: A hybrid trust computing approach for IoT using social similarity and machine learning
Source: PLoS One. 2022 Jul 28;17(7):e0265658. doi: 10.1371/journal.pone.0265658 (PMC9333244; doi:10.1371/journal.pone.0265658)
Supplement: S1 File — (ZIP) [file pone.0265658.s001.zip › supplimentary_files/dataset/BrightKite/LocS_1000_1000.csv]

;U0;U1;U2;U3;U4;U5;U6;U7;U8;U9;U10;U11;U12;U13;U14;U15;U16;U17;U18;U19;U20;U21;U22;U23;U24;U25;U26;U27;U28;U29;U30;U31;U32;U33;U34;U35;U36;U37;U38;U39;U40;U41;U42;U43;U44;U45;U46;U47;U48;U49;U50;U51;U52;U53;U54;U55;U56;U57;U58;U59;U60;U61;U62;U63;U64;U65;U66;U67;U68;U69;U70;U71;U72;U73;U74;U75;U76;U77;U78;U79;U80;U81;U82;U83;U84;U85;U86;U87;U88;U89;U90;U91;U92;U93;U94;U95;U96;U97;U98;U99;U100;U10…
U0;1;1;0	907619048;1;0	597619048;1;1;0	145238095;0	432857143;0	967142857;1;1;0	847619048;0	73;1;1;1;0	905714286;0	932380952;0	65952381;1;0	74047619;1;0	953333333;1;1;0	544761905;1;0	986190476;1;0	472857143;0	692380952;0	613333333;0	913333333;0	986190476;0	76047619;0	821904762;0	937619048;0	14952381;0	986190476;0	626190476;0	96;0	499047619;0	567142857;0	499047619;0	30047619;0	791428571;0;0	65952381;0	58047619;0	567142857;0	567142857;0	94047619;0	688571429;0	807142857;0	65952381;0	861904762;0	409047619;0	04;0	815238095;0	567142857;0	65952381;0	262380952;0	208571429;0	437619048;0	740952381;0
U1;0	279047619;1;0	19008;0	23719;0	21736;0	41736;0	27273;0	60083;0	0016529;0	1281;0	07686;0	39669;0	23802;0	052066;0	035537;0	12562;0	29587;0	19008;0	063636;0	078512;0	04876;0	15207;0;0	47438;0	057025;0	044628;0	21488;0	022314;0	097521;0	10496;0	41405;0	010744;0	0024793;0	007438;0	12397;0	30331;0	21653;0	21901;0	10661;0	012397;0	20083;0	0049587;0	4719;0	021488;0	022314;0	064463;0	1405;0	13884;0;0	11074;0	018182;0	018182;0
U2;0	936358605;0	035238;1;0	02619;0	02381;0	018571;0	045714;0	073333;0	00047619;0	0019048;0	072857;0	060952;0	18571;0	14143;0	011905;0	14619;0	075238;0	16143;0	045714;0	049048;0	068571;0	089048;0	00095238;0	070952;0	075238;0	14476;0	041429;0	07619;0	042857;0	14238;0	21524;0	037143;0	011429;0	0038095;0	079048;0	12762;0	082857;0	12905;0	016667;0	012381;0	012381;0	10619;0	044762;0	047143;0	016667;0	19095;0	00095238;0	16762;0	007619;0	19714;0
U3;0	906169666;0	13669;0	027117;1;0	20421;0	018262;0	036525;0	31765;0	012728;0	091865;0	030991;0	23796;0	15551;0	0071942;0	057554;0	089651;0	2114;0	080243;0	083011;0	02767;0	0077476;0	070282;0	012728;0	27726;0	036525;0	094079;0	114;0	021029;0	016049;0	070282;0	28943;0	0099613;0	002767;0	0005534;0	05534;0	17322;0	061428;0	063641;0	044826;0;0	098506;0	0044272;0	13282;0	0077476;0	0033204;0	032651;0	17654;0	025457;0;0	032097;0	0077476;0	011068;0
U4;0	653562654;0	1401;0	13239;0	23265;1;0	046272;0	033419;0	2892;0	0025707;0	046272;0	01671;0	25578;0	077121;0	03856;0	073265;0	17609;0	24036;0	18638;0	084833;0	043702;0	034704;0	1144;0	0051414;0	23522;0	042416;0	075835;0	17352;0	065553;0	043702;0	078406;0	17352;0	046272;0	0025707;0	003856;0	039846;0	18509;0	12596;0	12982;0	20566;0;0	068123;0	021851;0	17995;0	047558;0	011568;0	025707;0	098972;0	11697;0	0012853;0	1054;0	014139;0
U5;0	29588015;0	51843;0	17936;0	061425;0	13514;1;0	027027;0	40541;0;0	002457;0	036855;0	3317;0	1941;0	022113;0	002457;0	11548;0	13022;0	18182;0	046683;0	090909;0	13514;0	12776;0;0	41523;0	11794;0	034398;0	26044;0	061425;0	061425;0	20393;0	20147;0	04914;0	012285;0	009828;0	21867;0	20885;0	18919;0	15233;0	11794;0;0	004914;0	007371;0	3317;0	031941;0	012285;0	090909;0	007371;0	056511;0;0	18919;0	004914;0	041769;0	039312;0	002457;0
U6;0	845774213;0	10487;0	15481;0	1186;0	033708;0	017478;1;0	086142;0	0012484;0	0024969;0	034956;0	034956;0	097378;0	083645;0	026217;0	10112;0	13109;0	16105;0	11735;0	094881;0	041199;0	083645;0;0	062422;0	066167;0	06367;0	033708;0	09613;0	0074906;0	062422;0	10861;0	027466;0	0062422;0	0049938;0	033708;0	1623;0	10112;0	11985;0	01623;0	0012484;0	0049938;0	017478;0	047441;0	0012484;0	0099875;0	13608;0	0074906;0	11486;0;0	201;0	036205;0	033708;0
U7;1;0	34917;0	15361;0	21098;0	19864;0	19679;0	032079;1;0	0037014;0	10487;0	048735;0	40654;0	12338;0	041949;0	030845;0	088834;0	26835;0	21283;0	063541;0	096854;0	041333;0	11289;0	0055521;0	39235;0	11598;0	044417;0	16163;0	031462;0	028994;0	18507;0	33313;0	028378;0	010487;0	0030845;0	11413;0	20605;0	19803;0	25848;0	050586;0;0	084516;0	015423;0	36952;0	021592;0	022209;0	080197;0	10056;0	075262;0	0006169;0	083282;0	0067859;0	019124;0
U8;0	991071429;0	15625;0	03125;0	46875;0	0625;0;0	03125;0	28125;1;0	09375;0;0	21875;0	03125;0;0	09375;0	0625;0	0625;0	03125;0	125;0;0;0	03125;0;0	125;0;0	03125;0;0;0;0;0	09375;0;0	03125;0;0	09375;0	1875;0;0;0	09375;0;0	0625;0;0;0;0;0;0	25;0;0;0;0;0;0;0;0;0	09375;0;0;0;0;0;0;0;0;0;0;0;0;0;0;0;0;0;0;0;0;0;0;0;0;0;0;0;0;0;0;0;0;0;0;0;0;0;0;0;0;0;0;0;0;0;0;0;0;0;0;0;0;0;0;0;0;0;0;0;0;0;0;0;0;0;0;0;0	3125;0	125;0	03125;0;0;0;0;0;0;0;0;0;0;0;0;0;0;0;0;0;0	125;0	0625;0;0	0625;0	09375;0;0	09375;0;0	03125;0	0625;0	03125;0	0625;0;0	03125;0;0	03125;0	21875;0;0;0;0;0;0	03125;0;0	15625;0;0;0;0	03125;0	0625;0;0;0;0;0;0;0;0;0;0;0;0;0;0;0;0;0;0;0;0;0;0;0;0;0;0;0;0;0;0;0;0;0;0;0	03125;0	5625;0	03125;0	09375;0;0
U9;0	519011407;0	42857;0	017857;0	66071;0	22321;0	0089286;0	017857;0	64286;0	035714;1;0	080357;0	54464;0	16964;0	071429;0	089286;0	098214;0	36607;0	1875;0	089286;0	0089286;0;0	17857;0	0089286;0	66964;0	026786;0	035714;0	40179;0;0	026786;0	15179;0	4375;0;0;0;0	098214;0	071429;0	14286;0	25893;0	071429;0;0	28571;0;0	40179;0;0;0;0	38393;0;0;0	0089286;0	0089286;0	0089286;0;0	017857;0	017857;0	16071;0	0089286;0	026786;0	0089286;0;0	098214;0	0089286;0;0;0	0089286;0;0	0089286;0;0;0
U10;0	94952381;0	026616;0	13118;0	10837;0	039924;0	064639;0	045627;0	14639;0;0	011407;1;0	14449;0	11217;0	087452;0	011407;0	15779;0	14829;0	26616;0	13308;0	18441;0	030418;0	14068;0	0019011;0	08365;0	095057;0	10076;0	055133;0	085551;0	055133;0	10266;0	1654;0	17871;0	022814;0	047529;0	091255;0	11217;0	23764;0	24525;0	019011;0;0	0095057;0	04943;0	047529;0	053232;0	019011;0	081749;0	0019011;0	1673;0	0038023;0	19202;0	028517;0	034221;0
U11;0	431718062;0	23048;0	098571;0	25048;0	20571;0	068571;0	034762;0	4181;0	0080952;0	094762;0	075238;1;0	17381;0	052381;0	039524;0	14429;0	25857;0	2319;0	038571;0	076667;0	049048;0	14048;0	0033333;0	27762;0	038571;0	049524;0	19143;0	018095;0	037619;0	1181;0	35095;0	05619;0	018571;0	002381;0	090952;0	22143;0	17905;0	26095;0	07381;0	00047619;0	12095;0	0085714;0	30048;0	018571;0	041905;0	075714;0	11238;0	084762;0;0	069524;0	010952;0
U12;0	225933202;0	068282;0	21861;0	094163;0	039648;0	024229;0	037445;0	088656;0	00055066;0	024229;0	073789;0	090308;1;0	18227;0	068282;0	17566;0	10132;0	15914;0	065529;0	10848;0	053414;0	11894;0	010463;0	094714;0	0837;0	14482;0	04185;0	063326;0	029185;0	14427;0	33645;0	054515;0	0093612;0	0022026;0	07489;0	13711;0	088656;0	16024;0	0055066;0	013216;0	011013;0	11564;0	071586;0	054515;0	012665;0	27037;0	0066079;0	15308;0	0038546;0	18117;0
U13;1;0	071709;0	22299;0	014735;0	011788;0	010806;0	024558;0	079568;0;0	002947;0	027505;0	047151;0	2112;1;0	036346;0	11591;0	10314;0	17583;0	064833;0	10707;0	074656;0	18075;0	0068762;0	11788;0	071709;0	14735;0	021611;0	13261;0	017682;0	14538;0	2947;0	041257;0	010806;0	010806;0	055992;0	15914;0	10806;0	18468;0	002947;0	02554;0	0058939;0	11002;0	11493;0	111;0	019646;0	23772;0;0	13851;0	0039293;0	18861;0	068762;0	17878;0	18369;0
U14;0	612380952;0	070764;0	091248;0	18622;0	089385;0	0055866;0	035382;0	10801;0	014898;0	03352;0	044693;0	12477;0	2216;0	022346;1;0	12104;0	10428;0	10801;0	039106;0	011173;0	011173;0	091248;0;0	10615;0	0074488;0	13222;0	11359;0	0018622;0	01676;0	027933;0	17505;0;0	0018622;0;0	094972;0	32402;0	048417;0	16574;0	042831;0;0	0018622;0	009311;0	037244;0;0	0018622;0	011173;0	0074488;0	040968;0;0	009311;0	0055866;0	0055866;0	011173;0;0	05959;0	018622;0	0074488;0
U15;0	720715166;0	071429;0	28952;0	11524;0	049048;0	024762;0	13905;0	098095;0	0014286;0	0095238;0	072381;0	13333;0	17429;0	068095;0	025714;1;0	12714;0	23857;0	065238;0	086667;0	069048;0	14048;0	0080952;0	048571;0	047143;0	085238;0	082857;0	11905;0	047143;0	2219;0	19571;0	05;0	024762;0	0061905;0	11952;0	18;0	16095;0	28905;0	018095;0	00047619;0	018571;0	078571;0	078095;0	042381;0	047143;0	10333;0	0095238;0	11286;0;0	21762;0	060952;0
U16;0	541878173;0	063502;0	12577;0	094945;0	047472;0	024044;0	043157;0	1344;0	001233;0	0086313;0	052404;0	16215;0	10419;0	070284;0	018496;0	11837;1;0	13995;0	039457;0	07275;0	033292;0	097411;0	0067818;0	10666;0	073366;0	077065;0	083231;0	048089;0	023428;0	072133;0	21948;0	02836;0	01603;0	0055487;0	075832;0	14118;0	127;0	16461;0	031443;0;0	0092478;0	036375;0	064735;0	052404;0	03021;0	12392;0	011714;0	091245;0;0	11529;0	011097;0	093095;0
U17;0	327649208;0	060279;0	18591;0	071066;0	055838;0	029188;0	05203;0	13896;0	00063452;0	0063452;0	073604;0	16371;0	14975;0	081853;0	01967;0	22272;0	13388;1;0	071066;0	090102;0	052665;0	1066;0	0057107;0	11294;0	11104;0	062817;0	14911;0	19162;0	041878;0	11168;0	21891;0	057107;0	023477;0	0044416;0	093274;0	12944;0	22081;0	34708;0	020305;0	0025381;0	015863;0	055203;0	083122;0	044416;0	033629;0	14404;0	0044416;0	14721;0;0	3382;0	040609;0
U18;0	320683112;0	019488;0	087698;0	093788;0	031669;0	0048721;0	076736;0	081608;0	0060901;0	0073082;0	095006;0	073082;0	081608;0	11206;0	024361;0	17783;0	091352;0	22655;1;0	15956;0	075518;0	13155;0	019488;0	06821;0	096224;0	073082;0	054811;0	19976;0	019488;0	066991;0	22777;0	0743;0	017052;0	021924;0	069428;0	16078;0	20097;0	17418;0	021924;0;0	030451;0	09257;0	043849;0	051157;0	01827;0	18636;0	013398;0	2704;0;0	32765;0	028015;0	058465;0
U19;0	582608696;0	0085389;0	23055;0	050285;0	018975;0	0094877;0	050285;0	13188;0;0	00094877;0	10816;0	11006;0	18216;0	11385;0	0094877;0	16224;0	13662;0	14516;0	078748;1;0	041746;0	15275;0	0037951;0	033207;0	06167;0	055977;0	033207;0	097723;0	019924;0	1148;0	20304;0	052182;0	027514;0;0	09962;0	1129;0	13283;0	22296;0	010436;0;0	0056926;0	11101;0	05408;0	06167;0	026565;0	14231;0	00094877;0	21063;0	0028463;0	16414;0	012334;0	12808;0	14611;0
U20;0	702380952;0	073913;0	28696;0	043478;0	047826;0	069565;0	043478;0	17391;0;0;0	047826;0	14348;0	14348;0	1;0	013043;0	19565;0	15652;0	2087;0	095652;0	13043;1;0	14783;0	013043;0	056522;0	13913;0	12174;0	047826;0	15652;0	021739;0	13043;0	25217;0	073913;0	026087;0	0086957;0	10435;0	24348;0	31304;0	38696;0	0086957;0;0	0043478;0	069565;0	1;0	091304;0	030435;0	12609;0;0	12174;0;0	21304;0	026087;0	086957;0	14348;0	013043;0	06087;0
U21;0	541666667;0	14524;0	38143;0	067619;0	028095;0	016667;0	085714;0	16762;0	00047619;0	0066667;0	037619;0	14381;0	35429;0	35952;0	050952;0	16762;0	16762;0	18952;0	088095;0	089524;0	15048;1;0	01381;0	25619;0	034762;0	35667;0	086667;0	06381;0	02;0	2981;0	42905;0	049048;0	0085714;0	007619;0	098571;0	3719;0	18238;0	32667;0	0061905;0	032381;0	0080952;0	20905;0	23762;0	016667;0	020476;0	33524;0	0042857;0	17524;0;0	10476;0	089524;0
U22;0	948367502;0;0	0625;0	125;0	083333;0;0;0	1875;0;0	041667;0	020833;0	083333;0	16667;0	083333;0;0	25;0	1875;0	16667;0	10417;0	041667;0	083333;0	10417;1;0	083333;0	10417;0	041667;0	083333;0	25;0	020833;0	10417;0	22917;0;0	020833;0	020833;0	10417;0	083333;0	041667;0	041667;0;0;0;0	083333;0	041667;0	020833;0	041667;0	020833;0	041667;0	125;0;0	16667;0;0	14583;0	020833;0;0	020833;0;0;0	10417;0	020833;0;0	020833;0;0	041667;0;0;0;0	0625;0	125;0;0	10417;0;0
U23;0	249142857;0	25285;0	13288;0	25588;0	16325;0	077449;0	02126;0	44343;0	0037965;0	15414;0	048595;0	35004;0	1063;0	057707;0	050114;0	13591;0	24222;0	2407;0	077449;0	037965;0	039484;0	18907;0	007593;1;0	033409;0	089598;0	18451;0	017464;0	050114;0	14047;0	29689;0	015186;0	01139;0	015945;0	10706;0	17768;0	12225;0	2164;0	059985;0	0045558;0	093394;0	028094;0	27487;0	014427;0	020501;0	078967;0	11465;0	046317;0	0007593;0	082005;0
U24;0	486428952;0	010286;0	29943;0	070857;0	016;0	0091429;0	030857;0	065143;0;0	0045714;0	086857;0	052571;0	12229;0	13029;0	0045714;0	091429;0	13829;0	21029;0	11314;0	068571;0	046857;0	058286;0	0057143;0	030857;1;0	046857;0	028571;0	208;0	0091429;0	054857;0	12571;0	022857;0	0068571;0	018286;0	054857;0	091429;0	074286;0	13371;0	017143;0;0	04;0	069714;0	043429;0	059429;0	044571;0	21486;0	0034286;0	19771;0;0	33371;0	11429;0	10171;0	077714;0
U25;0	884803922;0	046833;0	20277;0	056413;0	015434;0	028206;0	03885;0	06546;0	0005322;0	0021288;0	058542;0	054284;0	19532;0	13624;0	028206;0	11815;0	13677;0	060138;0	051091;0	06546;0	044705;0	17669;0	0005322;0	10271;0	022885;1;0	038318;0	044705;0	013837;0	1421;0	24588;0	015966;0	007983;0	0031932;0	20969;0	16126;0	14529;0	077701;0	010112;0	010112;0	0010644;0	12666;0	074508;0	019159;0	051091;0	21607;0	0021288;0	18308;0	0005322;0	13518;0
U26;0	110132159;0	18627;0	18873;0	15931;0	13358;0	069853;0	029412;0	21078;0;0	042892;0	063725;0	29044;0	16176;0	026961;0	10294;0	19975;0	19975;0	24755;0	078431;0	057598;0	035539;0	13603;0	0036765;0	18995;0	056373;0	17647;1;0	030637;0	098039;0	10294;0	27574;0	0036765;0	028186;0	0085784;0	16422;0	19975;0	14461;0	25735;0	1152;0;0	026961;0	026961;0	16422;0	026961;0	012255;0	064951;0	026961;0	046569;0	002451;0	16299;0	0098039;0	063725;0
U27;0	77972028;0	01909;0	14537;0	039648;0	01909;0	023495;0	045521;0	038179;0;0;0	057269;0	042584;0	095448;0	17768;0	0014684;0	16446;0	092511;0	31424;0	11454;0	064611;0	070485;0	071953;0	0279;0	029369;0	18355;0	051395;0	026432;1;0	041116;0	070485;0	27019;0	063142;0	026432;0	013216;0	07489;0	066079;0	12335;0	1674;0	0058737;0;0	0058737;0	12922;0	024963;0	058737;0	017621;0	2467;0;0	17915;0	0029369;0	37739;0	10279;0	15712;0	058737;0	014684;0
U28;0	512906846;0	052448;0	18881;0	1014;0	052448;0	041958;0	013986;0	12587;0;0	006993;0	17483;0	19231;0	13287;0	06993;0	01049;0	29021;0	17832;0	19231;0	06993;0	06993;0	024476;0	11888;0	0034965;0	17483;0	034965;0	087413;0	13287;0	12937;1;0	06993;0	24825;0	01049;0	017483;0	027972;0	14336;0	24476;0	19231;0	27972;0	013986;0	0034965;0	01049;0	020979;0	066434;0	052448;0	013986;0	087413;0	0034965;0	094406;0	0034965;0	15385;0	06993;0
U29;0	47047619;0	044893;0	31762;0	047138;0	016835;0	052189;0	059484;0	14983;0;0	0084175;0	098765;0	099327;0	2615;0	26375;0	0028058;0	27048;0	17116;0	23569;0	032548;0	15488;0	061728;0	1908;0	0072952;0	17228;0	039843;0	21605;0	030303;0	075758;0	060045;1;0	34512;0	029742;0	011785;0;0	079125;0	20314;0	11953;0	27441;0	016274;0	039282;0	050505;0	20314;0	063973;0	040965;0	035915;0	11167;0	0022447;0	18799;0;0	19697;0	075196;0	094276;0	28451;0
U30;0	186792453;0	10095;0	26762;0	08381;0	076667;0	028095;0	065238;0	15429;0	0014286;0	023333;0	052857;0	13095;0	25429;0	19429;0	024762;0	27238;0	1581;0	2619;0	071905;0	091429;0	069048;0	14381;0	0061905;0	13143;0	081905;0	13333;0	06;0	10714;0	041905;0	15571;1;0	054286;0	016667;0	0047619;0	077143;0	24;0	14333;0	22095;0	03381;0	011905;0	17095;0	14905;0	13952;0	06;0	022381;0	19571;0	01619;0	22286;0	00047619;0	28143;0
U31;0	41509434;0	026415;0	11509;0	056604;0	041509;0	022642;0	030189;0	11509;0;0;0	20566;0	10943;0	14151;0	12264;0;0	12075;0	05283;0	21321;0	1;0	1717;0	069811;0	081132;0;0	026415;0	060377;0	049057;0	0075472;0	11321;0	015094;0	081132;0	18868;1;0	033962;0	0018868;0	067925;0	11321;0	13774;0	16604;0;0;0	016981;0	022642;0	071698;0	050943;0	0056604;0	20377;0;0	086792;0;0	21698;0	04717;0	067925;0	086792;0	009434;0	0075472;0	0037736;0	1;0	026415;0
U32;0	4375;0	028302;0	18868;0	028302;0	009434;0	028302;0	018868;0	09434;0	009434;0;0	04717;0	084906;0	066038;0	09434;0	009434;0	23585;0	16981;0	16038;0	09434;0	10377;0	037736;0	056604;0	018868;0	084906;0	056604;0	056604;0	12264;0	14151;0	028302;0	075472;0	23585;0	066038;1;0;0	12264;0	09434;0	16038;0	22642;0	028302;0;0;0	04717;0	04717;0	04717;0	056604;0	14151;0;0	10377;0;0	33962;0;0	066038;0	075472;0	009434;0	018868;0	037736;0;0	12264;0;0;0
U33;0	545138889;0	17857;0	125;0	017857;0	125;0	125;0	071429;0	125;0;0;0	36607;0	11607;0	20536;0	080357;0;0	49107;0	26786;0	17857;0	15179;0;0	16964;0	20536;0	0089286;0	36607;0	22321;0	1875;0	053571;0	16964;0	044643;0;0	0625;0	017857;0;1;0	026786;0	026786;0	25893;0	47321;0	089286;0;0;0	017857;0	026786;0;0	19643;0	15179;0;0	098214;0;0	21429;0;0	23214;0	10714;0	0089286;0;0;0	071429;0;0;0;0	23214;0	035714;0	053571;0;0;0	035714;0	0625;0	34821;0	044643;0
U34;0	83;0	072917;0	22917;0	098958;0	041667;0	03125;0	036458;0	15799;0	0017361;0	012153;0	060764;0	15972;0	10938;0	15278;0	046875;0	18056;0	21354;0	16146;0	10938;0	15278;0	046875;0	11458;0	026042;0	11979;0	083333;0	25;0	079861;0	086806;0	048611;0	12674;0	20312;0	034722;0	029514;0	0017361;1;0	17708;0	11111;0	20139;0	0086806;0;0	0034722;0	060764;0	074653;0	065972;0	013889;0	11111;0	010417;0	18403;0;0	17014;0	020833;0	10764;0
U35;0	472857143;0	062381;0	25238;0	097143;0	075714;0	034286;0	040952;0	16667;0	0038095;0	0085714;0	038095;0	17333;0	18952;0	10476;0	057619;0	26524;0	19429;0	26952;0	067619;0	090952;0	076667;0	13952;0	0028571;0	077619;0	077619;0	071429;0	07;0	071429;0	052857;0	25048;0	35524;0	059524;0	011429;0	0038095;0	097143;1;0	18857;0	25286;0	040952;0	00095238;0	19238;0	05619;0	13619;0	022381;0	04381;0	083333;0	010952;0	10333;0;0	1881;0	027143;0
U36;0	637619048;0	04381;0	13905;0	058095;0	02619;0	032857;0	036667;0	14095;0;0	0028571;0	067619;0	11619;0	11762;0	098571;0	0052381;0	1519;0	21095;0	28286;0	11667;0	17333;0	092381;0	16762;0	019524;0	045238;0	095238;0	079524;0	060476;0	17095;0	034286;0	11381;0	23619;0	041905;0	019524;0	0085714;0	075238;0	28048;1;0	3719;0	025714;0;0	015714;0	030952;0	12857;0	016667;0	051905;0	14476;0	00047619;0	15762;0	00047619;0	30381;0	0080952;0	12524;0
U37;0	857651246;0	047619;0	20476;0	039048;0	030952;0	034762;0	029048;0	14952;0;0	018095;0	070952;0	15762;0	14762;0	11143;0	01381;0	1881;0	13905;0	33667;0	086667;0	10571;0	092857;0	18905;0	00095238;0	10857;0	15905;0	065238;0	088095;0	15571;0	052381;0	14381;0	21381;0	034762;0	01619;0	0061905;0	09381;0	17095;0	2281;1;0	01;0	0019048;0	018571;0	043333;0	090476;0	023333;0	021429;0	12905;0	0028571;0	13095;0;0	23095;0	019524;0	067143;0
U38;0	428571429;0	060498;0	24555;0	17794;0	24555;0	13167;0	078292;0	16014;0	010676;0	021352;0	121;0	45196;0	12456;0	017794;0	049822;0	27046;0	14591;0	21708;0	11032;0	16014;0	032028;0	088968;0;0	17438;0	081851;0	20285;0	2669;0	0071174;0	02847;0	064057;0	121;0;0	035587;0	046263;0	010676;0	23132;0	042705;0	20996;1;0;0	02847;0	014235;0	121;0	010676;0;0	032028;0	046263;0	10676;0;0	067616;0	0035587;0	032028;0	0071174;0	010676;0;0	032028;0
U39;0	417112299;0	14286;0	28571;0;0;0;0	14286;0;0;0;0;0	14286;0	85714;0	28571;0;0	14286;0;0	42857;0;0;0;0	14286;0;0	28571;0;0	28571;0;0;0	14286;0	28571;0	28571;0;0;0;0;0	14286;0;0	28571;0;1;0;0	14286;0	14286;0	14286;0;0	14286;0;0;0;0	14286;0	14286;0;0	28571;0;0;0;0;0	14286;0;0;0;0	14286;0	14286;0;0;0;0	42857;0	14286;0	28571;0;0;0;0;0;0;0	14286;0;0;0;0;0;0	14286;0	28571;0;0	14286;0	14286;0	14286;0;0;0;0;0;0	14286;0;0;0	14286;0;0;0	14286;0;0;0;0;0;0;0;0;0;0;0;0;0;0;0;0;0;0;0;0	14286;0;0;0;0;0;0;0;0;0;0;0	14286;0;0;0;0;0;0;0;0;0;0;0;0;0;0;0;0;0;0;0;0	28571;0	14286;0;0;0	42857;0;0;0	14286;0;0;0;0;0;0;0;0	28571;0;0;0	42857;0;0	14286;0;0;0;0;0;0;0;0;0;0;0	14286;0;0;0
U40;0	167870036;0	20321;0	34225;0	13369;0	15865;0	012478;0	046346;0	15865;0	0017825;0	087344;0	033868;0	15865;0	16934;0	10695;0	016043;0	37433;0	14795;0	62567;0	3369;0	37077;0	02852;0	42959;0;0	14795;0	078431;0	033868;0	062389;0	36185;0	0089127;0	22282;0	88057;0	076649;0;0;0	016043;0	37433;0	35472;0	44742;0	058824;0;1;0	083779;0	14439;0	0035651;0	046346;0	38681;0	12478;0	47415;0;0	55437;0	042781;0	02139;0	039216;0;0	087344;0	032086;0;0;0;0;0
U41;0	867528271;0	018051;0	48195;0	0090253;0	0036101;0	0054152;0	050542;0	032491;0;0;0	12996;0	01444;0	39892;0	42058;0	01083;0	37365;0	13177;0	18231;0	24729;0	075812;0	1083;0	11913;0	050542;0	054152;0	12996;0	38989;0	030686;0	24007;0	0090253;0	33935;0	51264;0	012635;0	0090253;0	0036101;0	22022;0	12455;0	10289;0	2148;0	0036101;0	021661;0	043321;1;0	027076;0	093863;0	016245;0	26534;0;0	46029;0;0	46931;0	041516;0	40433;0	23827;0	0054152;0
U42;0	161387632;0	30695;0	13409;0	12763;0	21325;0	12278;0	01454;0	50727;0;0	066236;0	022617;0	39903;0	17286;0	082391;0	059774;0	12763;0	17286;0	24071;0	06462;0	061389;0	0937;0	18255;0	0016155;0	32149;0	043619;0	085622;0	22294;0	027464;0	045234;0	11632;0	45396;0	024233;0	0080775;0	0048465;0	10501;0	33441;0	21648;0	23748;0	04685;0	003231;0	085622;0	033926;1;0	01454;0	045234;0	1357;0	071082;0	074313;0;0	15832;0	006462;0	053312;0
U43;0	492753623;0	0015083;0	17496;0	0090498;0	0090498;0	015083;0	0015083;0	049774;0;0;0	046757;0	025641;0	054299;0	13273;0;0	29864;0	18401;0	20211;0	13575;0	067873;0	030166;0	048265;0	0030166;0	0090498;0	10256;0	096531;0	039216;0	11614;0	033183;0	07994;0	14781;0	051282;0	022624;0;0	025641;0	07994;0	090498;0	10407;0	0060332;0	0015083;0	0015083;0	087481;0	012066;1;0	092006;0	19155;0;0	2911;0;0	31674;0	057315;0	45852;0	055807;0	0030166;0	010558;0	0045249;0
U44;0	29767667;0	021739;0	13768;0	065217;0	036232;0	021739;0	050725;0	14493;0;0;0	065217;0	17391;0	10145;0	1087;0	0072464;0	23913;0	38406;0	21014;0	036232;0	30435;0	036232;0	18116;0	014493;0	07971;0	23913;0	086957;0	057971;0	11594;0	014493;0	11594;0	33333;0	028986;0	036232;0	021739;0	2029;0	17391;0	26087;0	28261;0;0;0	0072464;0	021739;0	094203;0	050725;1;0	25362;0;0	21014;0;0	27536;0	014493;0	043478;0	050725;0	028986;0	028986;0	0072464;0
U45;1;0	051791;0	22894;0	051791;0	0096805;0	015489;0	07696;0	072604;0;0;0	060019;0	057599;0	23379;0	18006;0	030494;0	10794;0	12633;0	17086;0	080833;0	093901;0	073088;0	16941;0	00048403;0	11181;0	094385;0	14327;0	031946;0	10891;0	03243;0	14763;0	2759;0	061955;0	018393;0	0082285;0	061955;0	14908;0	13117;0	15005;0	0077444;0	0096805;0	017425;0	10552;0	11955;0	047919;0	018877;1;0;0	15392;0	0033882;0	17715;0	062439;0	097773;0	16215;0	010649;0
U46;0	176356589;0	45251;0	011173;0	72626;0	3743;0	022346;0	027933;0	65363;0	067039;0	35754;0	0055866;0	58659;0	27374;0;0	050279;0	12849;0	27933;0	12291;0	083799;0	0055866;0;0	094972;0	0055866;0	65363;0	011173;0	01676;0	2067;0;0	0055866;0	03352;0	54749;0;0;0;0	055866;0	18436;0	055866;0	055866;0	11173;0;0	40223;0;0	46369;0;0;0;1;0	011173;0;0;0;0;0;0	011173;0;0	24581;0;0;0;0;0	011173;0;0;0;0;0;0;0;0;0;0;0;0;0;0	027933;0;0;0	0055866;0;0;0;0;0;0;0;0;0;0;0;0;0;0;0;0;0;0;0;0;0;0;0;0;0;0;0;0;0;0;0;0;0;0;0;0;0;0;0;0;0;0;0;0;0;0	68156;0	39106;0;0;0	0055866;0	094972;0;0;0;0;0;0;0;0;0;0;0;0;0;0;0	1676;0	067039;0	011173;0	039106;0
U47;0;0	015504;0	21899;0	03876;0	018088;0	015504;0	04199;0	050388;0;0;0	059432;0	10917;0	15827;0	15504;0	001292;0	13049;0	10401;0	28553;0	13501;0	12145;0	027132;0	060724;0	0064599;0	015504;0	18346;0	062661;0	016796;0	23127;0	013566;0	10013;0	27067;0	032946;0	016796;0	001938;0	071705;0	11499;0	12661;0	21189;0	017442;0;0	023256;0	089147;0	0323;0	085917;0	023256;0	22997;0	00064599;1;0	00064599;0	36176;0	087855;0	19444;0	055556;0	001292;0
U48;0	287493513;0;0	5;0;0	25;0;0;0	5;0;0;0	5;0;0	625;0	125;0;0;0;0;0;0	25;0;0;0;0	125;0;0	5;0	5;0	75;0	5;0;0	5;0;0;0;0;0;0	5;0;0;0;0;0;0;0;0;0	625;0;0	5;1;0	125;0;0;0;0;0;0;0	25;0	25;0;0;0	625;0	5;0;0;0;0;0;0;0;0;0;0;0;0;0	25;0;0;0;0;0	5;0;0;0;0	125;0;0;0;0;0;0;0;0;0;0;0;0;0;0;0;0;0;0;0	25;0;0;0;0;0;0;0;0;0;0;0;0;0;0;0;0;0;0;0;0;0;0	5;0;0;0	125;0;0;0;0;0;0;0	125;0;0;0;0	5;0;0;0;0;0;0;0;0;0;0;0;0;0;0;0;0;0;0;0;0;0;0	25;0;0;0	125;0	125;0;0;0;0;0	125;0	25;0;0;0	25;0	125;0;0;0;0;0;0	5;0;0	5;0;0;0;0;0;0	125;0;0;0	5;0;0;0;0;0;0;0;0;0;0;0;0;0;0;0;0;0;0;0;0;0;0;0;0;0;0	125;0;0;0;0;0;0	625;0;0;0;0;0;0	625;0;0;0;0;0;0;0	375;0;0;0;0;0;0;0;0;0;0;0;0;0;0;0;0;0;0;0;0;0;0;0;0;0;0;0;0	25;0;0;0;0;0;0;0;0;0;0;0;0;0;0;0;0	25;0;0	25;0;0;0;0;0;0;0;0;0;0;0;0;0;0;0	75;0;0;0
U49;0	180522565;0	018163;0	24961;0	050856;0	013492;0	02439;0	038402;0	062792;0;0	00051894;0	051375;0	088739;0	15049;0	14375;0	0015568;0	22366;0	10535;0	35444;0	13389;0	084587;0	049299;0	066943;0	010898;0	026985;0	22626;0	099637;0	060716;0	3342;0	026466;0	11002;0	24494;0	033731;0	041515;0	0036326;0	081993;0	11365;0	17021;0	25584;0	0093409;0	00051894;0	010379;0	074209;0	083031;0	07369;0	031655;0	18474;0;0	21692;0	0010379;1;0	090815;0	15153;0
U50;0	222826087;0	030879;0	18765;0	049881;0	023753;0	014252;0	052257;0	028504;0;0	0071259;0	033254;0	045131;0	092637;0	1924;0	0095012;0	085511;0	049881;0	2304;0	045131;0	033254;0	035629;0	049881;0;0	016627;0	14252;0	04038;0	0095012;0	15677;0	038005;0	045131;0	085511;0	10214;0;0;0	019002;0	068884;0	066508;0	078385;0	0047506;0	0023753;0	0071259;0	019002;0	014252;0	061758;0	014252;0	14014;0;0	12114;0;0	34442;1;0	083135;0	12114;0	0047506;0	0047506;0;0	026128;0
U51;0	393333333;0	0054348;0	14239;0	015217;0	0054348;0	026087;0	011957;0	015217;0;0	0076087;0	030435;0	021739;0	18043;0	14348;0	0021739;0	2163;0	13913;0	18152;0	048913;0	075;0	023913;0	047826;0	011957;0	0086957;0	086957;0	044565;0	011957;0	095652;0	0065217;0	079348;0	25652;0	036957;0	011957;0	0097826;0	033696;0	080435;0	06413;0	13913;0	0043478;0;0	0043478;0	13913;0	021739;0	28478;0	011957;0	24783;0;0	15217;0;0	225;0	028261;1;0	097826;0	0065217;0
U52;0	804878049;0	061333;0	37733;0	029333;0	018667;0	02;0	090667;0	10267;0;0;0	052;0	086667;0	35333;0	34267;0	026667;0	17867;0	21733;0	21867;0	054667;0	10933;0	12267;0	192;0	0013333;0	10667;0	12933;0	22533;0	044;0	078667;0	034667;0	31333;0	34133;0	049333;0	010667;0	014667;0	1;0	232;0	152;0	292;0	0066667;0	024;0	0026667;0	20667;0	098667;0	12;0	017333;0	26;0;0	22933;0;0	18267;0	10267;0	228;1;0	0053333;0
U53;1;0	085366;0	12195;0	12195;0	085366;0	012195;0	036585;0	14634;0;0	036585;0	085366;0	14634;0	12195;0	04878;0;0	10976;0	21951;0	12195;0	02439;0	13415;0	036585;0	14634;0;0	2439;0	085366;0	02439;0	085366;0	04878;0	097561;0	060976;0	18293;0	02439;0	012195;0	012195;0	073171;0	04878;0	073171;0	29268;0	02439;0;0;0	02439;0	036585;0	012195;0	02439;0	085366;0	012195;0	02439;0;0	15854;0	012195;0	036585;0	012195;1;0	036585;0	04878;0	02439;0
U54;1;0	13679;0	28774;0	04717;0	04717;0	009434;0	080189;0	25472;0;0	023585;0	033019;0	12264;0	17925;0	009434;0	042453;0	34434;0	25943;0	26887;0	028302;0	13679;0	18396;0	09434;0	004717;0	04717;0	042453;0	12264;0	061321;0	014151;0	10377;0	38208;0	45283;0	009434;0	023585;0;0	056604;0	49528;0	17453;0	13679;0;0;0	25472;0	033019;0	09434;0	066038;0	10849;0	061321;0;0	075472;0;0	30189;0	066038;0	089623;0	04717;0	018868;1;0	056604;0	018868;0
U55;0	732323232;0	12033;0	16183;0	20747;0	13278;0	0082988;0	045643;0	25726;0	012448;0	078838;0	049793;0	29046;0	058091;0	024896;0	041494;0	16183;0	19502;0	20332;0	070539;0	020747;0	12863;0	15768;0;0	26556;0	012448;0	045643;0	11618;0;0	037344;0	23237;0	26556;0	012448;0	020747;0;0	078838;0	29461;0	06639;0	17427;0	041494;0;0	041494;0	0082988;0	12863;0	0082988;0	0082988;0	037344;0	087137;0	0041494;0;0	082988;0;0	016598;0	029046;0	020747;0	14108;1;0
U56;0	653992395;0	15657;0	11616;0	09596;0	22727;0	090909;0	025253;0	40404;0;0	0050505;0	11111;0	45455;0	13636;0	11616;0	010101;0	11111;0	12626;0	36869;0	040404;0	19192;0	080808;0	11616;0;0	10101;0	070707;0	075758;0	070707;0	060606;0	075758;0	20202;0	35859;0	16162;0;0	010101;0	085859;0	24747;0	32828;0	37879;0	015152;0;0;0	020202;0	28283;0	025253;0	065657;0	10606;0;0	14141;0	0050505;0	11616;0	020202;0	070707;0	15152;0	010101;0	020202;0
U57;0	441340782;0	087452;0	14449;0	068441;0	060837;0	015209;0	079848;0	12167;0;0	015209;0	041825;0	10266;0	14068;0	08365;0	015209;0	21673;0	1711;0	30798;0	095057;0	076046;0	04943;0	091255;0	011407;0	11407;0	10266;0	057034;0	12928;0	1597;0	034221;0	041825;0	31559;0	019011;0	034221;0;0	11787;0	12548;0	17871;0	29658;0	015209;0	0038023;0;0	04943;0	072243;0	038023;0	026616;0	087452;0;0	10266;0	0038023;0	26616;0	041825;0	057034;0	098859;0
U58;0	2;0	03352;0	40782;0	083799;0	078212;0;0	11732;0	044693;0;0	011173;0	17877;0	089385;0	03352;0	16201;0	01676;0	13408;0	1676;0	18436;0	40782;0	18994;0	2514;0	23464;0	022346;0	050279;0	20112;0	14525;0	039106;0	089385;0	022346;0	12291;0	078212;0	03352;0;0;0	044693;0	078212;0	44134;0	34078;0;0;0;0	061453;0	027933;0	17318;0	0055866;0	061453;0;0	022346;0;0	3743;0	11732;0	027933;0	067039;0;0	027933;0	011173;0	061453;0	011173;1;0;0	061453;0
U59;0	668122271;0;0;0;0;0;0;0;0;0;0;0;0;0;0;0;0;0;0;0;0;0;0;0;0	2;0;0;0;0;0;0;0;0;0;0;0;0;0;0;0;0;0;0;0;0;0;0;0	2;0;0;0;0;0;0;0;0;0;0;0;1;0;0;0;0;0;0	2;0;0;0;0;0;0;0;0;0;0;0;0;0;0;0;0;0;0;0;0;0;0;0;0;0;0;0;0;0;0;0;0;0;0;0;0;0;0;0;0;0;0;0;0;0;0;0;0;0;0;0;0;0;0;0;0;0;0;0;0;0;0;0;0;0;0;0;0;0;0;0;0;0;0;0;0;0;0;0;0;0;0;0;0;0;0;0;0;0;0;0;0;0;0;0;0;0;0;0;0;0;0;0;0;0;0;0;0;0;0;0;0;0;0;0;0;0;0;0;0;0;0;0;0;0;0;0;0;0;0;0;0;0;0;0;0;0;0;0;0;0;0;0;0;0;0;0;0;0;0;0;0;0;0;0;0;0;0;0;0;0;0;0;0;0;0;0;0;0;0;0;0;0;0;0;0;0;0;0;0;0;0;0;0;0;0;0;0;0;0;0;0;0;0;0;0;0;0;0…	2;0;0;0;0;0;0;0;0;0;0;0;0;0;0;0;0;0;0;0;0;0;0;0;0;0;0;0;0;0;0;0;0;0;0;0;0;0;0;0;0;0;0;0;0;0;0;0	2;0;0;0;0;0;0;0;0;0;0;0;0;0;0;0;0;0;0;0;0;0;0;0;0;0;0;0;0;0;0;0;0;0;0;0;0;0;0;0;0;0;0;0;0;0;0;0;0;0;0;0;0;0;0;0;0;0;0;0;0;0;0;0;0;0;0;0;0;0;0;0;0;0;0;0;0;0;0;0;0;0;0;0;0;0;0;0;0;0;0;0;0;0;0;0;0;0;0;0	6;0;0;0;0;0;0;0;0;0;0;0;0;0;0;0;0;0;0;0;0;0;0;0;0;0;0;0;0;0;0;0;0;0;0;0;0;0;0;0;0;0;0;0;0;0;0;0;0;0;0;0;0;0;0;0;0;0;0;0;0;0;0;0;0;0;0;0;0;0;0;0;0;0;0;0;0;0;0;0;0;0;0;0;0;0;0;0;0;0;0;0;0;0;0;0;0;0;0;0;0;0;0;0;0;0;0;0;0;0;0;0;0;0;0;0;0;0;0;0;0;0;0;0;0;0;0;0;0;0;0;0;0;0;0;0;0;0;0;0;0;0;0;0;0;0;0;0;0;0;0;0;0;0;0;0;0;0;0;0;0;0;0;0;0;0;0;0;0;0;0;0;0;0;0;0;0;0;0;0;0;0;0;0;0;0	2;0;0;0;0;0;0;0;0;0;0;0;0;0;0;0;0;0;0;0;0;0;0;0;0;0;0;0;0;0;0;0;0;0;0;0	2;0;0;0;0;0;0;0;0;0;0;0;0;0;0;0;0;0;0;0;0;0;0;0;0;0;0;0;0;0;0;0;0;0;0;0;0;0;0;0;0;0;0;0;0;0;0;0;0;0;0;0;0;0;0;0;0;0;0;0;0;0;0;0;0;0;0;0;0;0;0;0;0;0;0;0;0;0;0;0;0;0;0;0;0;0;0;0;0;0;0;0;0;0;0;0;0;0;0;0;0;0;0;0;0;0;0;0;0;0;0;0;0;0;0;0;0;0;0;0;0;0;0;0;0;0;0;0;0;0;0;0;0;0;0;0	2;0;0;0;0;0;0;0;0;0;0;0;0;0;0;0;0;0;0;0;0;0;0;0;0;0;0;0;0;0;0;0;0;0;0;0;0;0;0;0;0;0;0;0;0;0;0;0;0;0;0;0;0;0;0;0;0;0;0	2;0;0;0;0;0;0;0;0;0;0;0;0;0;0;0;0;0;0;0;0;0;0;0;0;0;0;0;0;0;0;0;0;0;0;0;0;0;0;0;0;0;0;0;0;0;0;0;0;0;0;0;0;0;0;0;0;0;0;0;0;0;0;0;0;0;0;0;0;0;0;0;0;0;0;0;0;0;0;0;0;0;0;0;0;0;0;0;0;0;0;0;0;0;0	2;0;0;0;0;0;0;0;0;0;0;0;0;0;0;0;0;0;0;0;0;0;0;0;0;0;0;0;0;0;0
U60;0	308977035;0	037118;0	32751;0	067686;0	08952;0	019651;0	017467;0	15502;0;0	015284;0	17031;0	14847;0	12227;0	019651;0	010917;0	13537;0	15939;0	18341;0	13755;0	063319;0	069869;0	20524;0	0021834;0	063319;0	026201;0	17031;0	1048;0	078603;0	14629;0	12882;0	14629;0	0131;0	0087336;0	015284;0	1048;0	11354;0	23581;0	29258;0	017467;0;0	0021834;0	0131;0	050218;0	045852;0	056769;0	24236;0	0065502;0	1441;0	056769;0	11135;0	0021834;0
U61;0	466190476;0	025052;0	14092;0	060543;0	026096;0	017745;0	037578;0	059499;0;0	0010438;0	059499;0	091858;0	2453;0	16701;0	0041754;0	1785;0	14405;0	21086;0	074113;0	15762;0	060543;0	085595;0;0	044885;0	060543;0	06785;0	024008;0	1524;0	051148;0	11795;0	28184;0	06263;0	01357;0	0041754;0	091858;0	13987;0	14614;0	18685;0	0052192;0	0041754;0	020877;0	088727;0	048017;0	15971;0	026096;0	22547;0;0	20459;0	0020877;0	20355;0	050104;0	35908;0
U62;1;0	062857;0	1981;0	04619;0	041429;0	029048;0	11905;0	068571;0;0;0	084286;0	092857;0	19143;0	16524;0	0047619;0	43952;0	1319;0	29571;0	094286;0	12048;0	090476;0	1219;0	0052381;0	06619;0	086667;0	16143;0	032857;0	13667;0	05619;0	17286;0	28333;0	049524;0	023333;0	0042857;0	097619;0	13;0	15143;0	23857;0	007619;0	0095238;0	0028571;0	066667;0	06381;0	084286;0	033333;0	15381;0;0	18333;0;0	44095;0	10524;0	08619;0	15905;0	0085714;0
U63;1;0	055556;0	41667;0;0	22222;0	027778;0	11111;0	16667;0;0;0	13889;0	25;0	055556;0	11111;0;0	47222;0	16667;0	33333;0	13889;0;0	11111;0;0;0	13889;0	027778;0	083333;0	27778;0;0	11111;0	33333;0	027778;0	027778;0	083333;0;0	16667;0	22222;0	16667;0	27778;0;0;0;0;0	13889;0	055556;0;0	055556;0;0;0;0	25;0;0	027778;0	11111;0;0	11111;0	69444;0;0	055556;0;0;0	083333;0	36111;0	30556;1;0;0;0	055556;0	22222;0;0	083333;0;0;0	055556;0;0	083333;0	055556;0;0	027778;0;0	055556;0;0;0;0;0;0;0	11111;0;0
U64;0	088235294;0	076923;0;0	15385;0	15385;0;0;0;0;0	076923;0	23077;0	076923;0	23077;0;0	30769;0	076923;0	15385;0	076923;0	076923;0;0;0	30769;0;0	15385;0;0;0;0;0;0;0	15385;0;0;0;0;0	23077;0;0	23077;0;0;0;0;0;0;0;0;0;0;0;0;0;0;0;0;0	076923;0;0;0	23077;0;0;0	15385;0;0;0;1;0;0;0;0;0;0;0;0;0;0	076923;0;0;0;0;0;0;0;0;0;0;0;0;0;0;0;0;0;0;0;0;0;0;0;0;0;0;0;0;0;0;0;0;0;0;0;0;0;0;0;0;0;0;0;0;0;0;0;0;0	15385;0	076923;0;0;0;0;0;0;0;0;0;0;0;0;0;0;0;0;0;0;0	15385;0;0;0	15385;0;0;0	15385;0;0	30769;0	076923;0	15385;0	076923;0;0	23077;0;0;0	076923;0;0;0;0;0	15385;0	076923;0;0	076923;0;0	15385;0;0;0;0;0	23077;0;0;0;0;0;0;0;0;0;0;0;0;0;0;0;0;0;0;0;0;0;0;0;0;0;0;0;0;0;0;0;0;0	15385;0	30769;0;0;0;0	30769;0;0	15385;0;0	076923;0	076923;0	15385;0	076923;0	076923;0	23077;0;0	076923;0;0;0
U65;0	317981073;0	020761;0	12457;0	27509;0	0017301;0	012111;0	083045;0	055363;0;0;0	034602;0	019031;0	23356;0	15744;0;0	029412;0	027682;0	058824;0	29758;0	079585;0	0069204;0	032872;0;0	019031;0	074394;0	072664;0	0069204;0	048443;0	0034602;0	077855;0	22145;0	019031;0	0051903;0	0034602;0	036332;0	019031;0	024221;0	038062;0	0017301;0;0	0086505;0	038062;0	015571;0	048443;0	0034602;0	25087;0;0	65571;0;0	13495;0	12111;0	27163;0	019031;0	0034602;0;0	0069204;0	0017301;0;0
U66;0	31431706;0	04858;0	3571;0	04858;0	010726;0	018297;0	044795;0	090221;0;0	0056782;0	14322;0	068139;0	27003;0	1836;0	012618;0	1224;0	16782;0	19306;0	10536;0	10789;0	10726;0	19874;0	01388;0	091483;0	23218;0	2776;0	052366;0	12618;0	016404;0	22524;0	39243;0	037224;0	028391;0	00063091;0	088328;0	17287;0	095899;0	20063;0	022713;0	023975;0	0094637;0	17098;0	10915;0	07571;0	015773;0	29779;0;0	2265;0;0	3489;0	065615;0	2164;0
U67;0	212938005;0	015908;0	21064;0	043884;0	013165;0	014811;0	027427;0	065826;0;0;0	032913;0	051015;0	12507;0	20351;0	0027427;0	17005;0	14152;0	11849;0	083379;0	11081;0	10916;0	12233;0	0054855;0	019199;0	085573;0	047724;0	015359;0	19419;0	080636;0	13055;0	33406;0	20187;0	048821;0	0054855;0	063631;0	17883;0	17992;0	18596;0	0021942;0	00054855;0	0082282;0	078442;0	027427;0	18705;0	017005;0	29951;0;0	19035;0;0	2057;0	042238;0	30554;0	15195;0
U68;0	171571697;0	048518;0	14825;0	02965;0	053908;0	024259;0	12668;0	070081;0;0;0	086253;0	048518;0	16981;0	33693;0	0026954;0	19137;0	086253;0	47439;0	045822;0	067385;0	09434;0	09973;0;0	067385;0	22911;0	12399;0	010782;0	13747;0	0053908;0	16981;0	15094;0	1159;0	026954;0	0026954;0	043127;0	083558;0	10512;0	072776;0	02965;0	0080863;0;0	080863;0	040431;0	15094;0	0080863;0	1186;0;0	13208;0;0	66038;0	34232;0	075472;0	14555;0	0026954;0	0080863;0;0
U69;0	8;0	017533;0	1722;0	033187;0	015028;0	03757;0	054477;0	073262;0;0	0012523;0	043832;0	057608;0	093926;0	10332;0	00062617;0	084534;0	12398;0	19286;0	082029;0	091421;0	028178;0	076393;0	0068879;0	078272;0	11146;0	061365;0	023168;0	10833;0	015028;0	082029;0	16218;0	062617;0	025047;0	0050094;0	049468;0	081403;0	13087;0	13338;0	0087664;0;0	0062617;0	043832;0	050094;0	040075;0	03757;0	17595;0;0	16719;0;0	23419;0	05072;0	091421;0	055729;0
U70;0	185534591;0;0	1;0;0	4;0	05;0;0	1;0;0;0	1;0	05;0	1;0	1;0;0	1;0;0	1;0	1;0	1;0	05;0	15;0;0	4;0	05;0	05;0	1;0	05;0;0	1;0	2;0	1;0;0;0;0	15;0	25;0	5;0;0;0;0;0	1;0;0;0	55;0;0	15;0;0	1;0;0;0;0;0	05;0;0;0;0;0;0	05;0	05;0	4;0;0;0;0	4;0	2;0;0	2;1;0;0;0;0;0;0;0;0;0;0;0;0;0	05;0;0;0;0;0;0;0;0	05;0;0;0;0;0;0;0;0	05;0;0	05;0	05;0;0;0;0;0;0	05;0;0;0;0;0;0;0	05;0;0;0;0;0;0;0;0;0;0;0;0	05;0;0;0;0;0	05;0;0	1;0;0;0	05;0;0	15;0;0;0;0
U71;0	488986784;0	028302;0	23899;0	059748;0	025157;0	031447;0	069182;0	081761;0;0;0	072327;0	10063;0	14465;0	1195;0	0031447;0	14465;0	091195;0	2327;0	11321;0	12264;0	034591;0	09434;0	009434;0	034591;0	19182;0	059748;0	034591;0	21384;0	050314;0	11635;0	21069;0	10377;0	034591;0	0031447;0	097484;0	14465;0	13522;0	15409;0	0062893;0;0;0	09434;0	04717;0	072327;0	012579;0	27673;0;0	28302;0;0	3805;0	18553;0	1478;0	14151;0;0;0;0	034591;0	056604;0
U72;0;0	070485;0	15419;0	052863;0	061674;0	044053;0	048458;0	088106;0;0	0044053;0	048458;0	14537;0	0837;0	11454;0;0	14537;0	22026;0	19824;0	057269;0	0837;0	026432;0	12775;0	048458;0	052863;0	096916;0	11894;0	057269;0	092511;0	026432;0	044053;0	25991;0	048458;0;0;0	096916;0	22467;0	14537;0	14537;0	035242;0;0;0	039648;0	11013;0	039648;0	035242;0	11013;0;0	11454;0;0	1674;0	0044053;0	12335;0	096916;0	0088106;0;0	0088106;0	061674;0	026432;0	0088106;0;0
U73;0	880597015;0;0;0;0;0;0;0;0;0;0;0;0;0;0;0;0;0;0;0;0;0;0;0;0;0;0;0;0;0;0;0;0;0;0;0;0;0;0;0;0;0;0;0;0;0;0;0;0;0;0;0;0;0;0;0;0;0;0;0;0;0;0;0;0;0;0;0;0;0;0;0;0;0;0;0;0;0;0;0;0;0;0;0;0;0;0;0;0;0;0;0;0;0;0;0;0;0;0;0;0;0;0;0;0;0;0;0;0;0;0;0;0;0;0;0;0;0;0;0;0;0;0;0;0;0;0;0;0;0;0;0;0;0;0;0;0;0;0;0;0;0;0;0;0;0;0;0;0;0;0;0;0;0;0;0;0;0;0;0;0;0;0;0;0;0;0;0;0;0;0;0;0;0;0;0;0;0;0;0;0;0;0;0;0;0;0;0;0;0;0;0;0;0;0;0…
U74;0	069605568;0	20149;0	19403;0	10075;0	10448;0	13433;0	033582;0	31343;0;0	0037313;0	08209;0	18657;0	17537;0	037313;0	011194;0	18284;0	19403;0	26866;0	044776;0	10075;0	085821;0	14552;0	0037313;0	13806;0	08209;0	10075;0	078358;0	08209;0	05597;0	15672;0	29104;0	052239;0	014925;0	011194;0	1791;0	29104;0	25373;0	26119;0	011194;0;0	033582;0	044776;0	26493;0	037313;0	048507;0	14925;0	0037313;0	11567;0	0037313;0	20149;0	0074627;0
U75;0	033457249;0	020882;0	18561;0	023202;0	0023202;0	0046404;0	064965;0	023202;0;0	0046404;0	11833;0	018561;0	18561;0	32019;0;0	23898;0	032483;0	53596;0	076566;0	083527;0	018561;0	062645;0	0023202;0	039443;0	29234;0	11137;0	020882;0	071926;0	013921;0	11601;0	12993;0	15313;0	039443;0	0023202;0	034803;0	032483;0	081206;0	081206;0;0	0092807;0	011601;0	092807;0	013921;0	18561;0	0092807;0	14385;0;0	15081;0;0	61485;0	37819;0	078886;0	15081;0;0	011601;0
U76;0	634146341;0	0018587;0	2026;0	048327;0;0;0	052045;0	018587;0;0	0018587;0	027881;0	0055762;0	22862;0	10223;0;0	10967;0	096654;0	19517;0	16543;0	092937;0	024164;0	027881;0	020446;0	01487;0	13011;0	081784;0	0074349;0	13197;0	0037175;0	035316;0	34015;0	018587;0	0074349;0;0	072491;0	0092937;0	042751;0	048327;0;0;0	12082;0	10781;0	0018587;0	053903;0	0092937;0	27138;0;0	3197;0;0	29368;0	076208;0	20074;0	055762;0	0018587;0;0;0	0037175;0	020446;0	016729;0;0	011152;0
U77;0	184986595;0	15447;0	14634;0	073171;0	01626;0	12195;0	01626;0	17886;0;0	0081301;0	056911;0	15447;0	097561;0	056911;0	0081301;0	19512;0	27642;0	15447;0	13008;0	14634;0	081301;0	18699;0;0	13008;0	04065;0	1626;0	097561;0	15447;0	089431;0	13821;0	17886;0	01626;0	01626;0	01626;0	073171;0	18699;0	20325;0	30081;0;0;0	0081301;0	04878;0	13008;0	0081301;0	17073;0	073171;0	0081301;0	17073;0;0	11382;0	0081301;0	02439;0	065041;0	03252;0
U78;0	480519481;0	048257;0	17426;0	069705;0	021448;0	069705;0	058981;0	053619;0;0;0	069705;0	099196;0	17694;0	10992;0;0	21448;0	19035;0	12332;0	088472;0	2681;0	11528;0	08311;0	002681;0	029491;0	17962;0	091153;0	045576;0	15282;0	018767;0	12332;0	29759;0	040214;0	040214;0	0080429;0	1126;0	16086;0	27614;0	20375;0	0053619;0;0	002681;0	093834;0	058981;0	088472;0	040214;0	2118;0;0	18231;0;0	28954;0	0080429;0	15013;0	08311;0	016086;0;0;0	075067;0
U79;0	285;0;0	19481;0	012987;0;0	038961;0	012987;0	12987;0;0;0	38961;0	23377;0	11688;0	15584;0;0	35065;0	12987;0	16883;0	11688;0	1039;0	064935;0	18182;0;0	025974;0	064935;0	14286;0	064935;0	31169;0	31169;0	24675;0	36364;0	064935;0	012987;0	1039;0	11688;0	025974;0	2987;0	25974;0	025974;0;0;0	012987;0	14286;0	038961;0	064935;0	15584;0;0	35065;0	012987;0	42857;0	064935;0	11688;0	090909;0	025974;0;0	012987;0	16883;0	051948;0;0;0	064935;0
U80;0	727272727;0	04;0	125;0	07;0	015;0	02;0	05;0	125;0;0;0	055;0	09;0	095;0	07;0;0	195;0	135;0	26;0	1;0	095;0	055;0	085;0	02;0	04;0	19;0	08;0	055;0	17;0	06;0	075;0	215;0	025;0	025;0	005;0	065;0	08;0	085;0	2;0	005;0;0	02;0	045;0	065;0	055;0	055;0	11;0;0	305;0;0	33;0	07;0	065;0	03;0	015;0	015;0
U81;0	391304348;0;0;0;0;0;0;0;0;0;0;0;0;0;0;0	18182;0	18182;0	18182;0;0	18182;0	18182;0;0;0	36364;0;0;0;0;0	18182;0;0	18182;0;0;0;0;0	18182;0;0	18182;0;0	18182;0;0;0	18182;0	18182;0;0;0;0;0;0	36364;0;0;0;0;0;0;0;0	54545;0;0;0;0;0	18182;0;0;0;0	54545;0	18182;0;0	18182;0;0;0;0;0;0;0;0;0;0;0;1;0;0;0;0;0;0;0;0;0;0;0;0;0;0	18182;0;0	18182;0;0;0;0;0;0;0;0;0;0;0;0;0;0;0;0;0;0;0;0;0;0;0;0;0;0;0;0;0;0;0;0;0;0;0;0;0;0;0;0;0;0;0;0;0;0;0;0;0	18182;0;0;0;0	18182;0;0;0	18182;0;0;0;0;0;0	18182;0;0;0;0;0;0;0	18182;0	18182;0;0;0	18182;0;0;0;0	18182;0;0;0;0;0;0	27273;0;0;0;0;0;0;0;0	18182;0	18182;0;0;0;0;0;0;0;0;0;0;0;0;0;0;0;0;0;0;0;0	18182;0;0	18182;0;0;0;0;0;0;0;0;0;0	18182;0;0;0;0;0	36364;0;0;0	18182;0;0;0	18182;0;0;0	18182;0	18182;0;0	18182;0;0;0;0;0;0;0;0;0;0;0;0;0;0;0;0;0;0;0;0;0;0;0;0	36364;0;0;0;0;0;0;0;0;0;0;0;0;0;0;0;0;0	18182;0;0;0	18182;0;0;0;0;0;0;0;0;0;0;0;0	18182;0	18182;0;0;0;0;0;0;0;0;0;0;0;0	18182;0;0;0;0;0;0;0;0;0;0	18182;0;0;0;0;0;0;0;0;0;0
U82;0	109589041;0	19565;0	45652;0	086957;0	021739;0;0	065217;0	17391;0;0	021739;0	043478;0;0	6087;0	32609;0	021739;0	17391;0	086957;0	17391;0	043478;0	043478;0	17391;0	23913;0;0	30435;0	30435;0	41304;0	065217;0	17391;0;0	23913;0	47826;0	1087;0;0	021739;0	17391;0	21739;0	1087;0	13043;0	043478;0	043478;0;0	36957;0	19565;0	065217;0	043478;0	45652;0;0	3913;0;0	47826;0	15217;0	26087;0	30435;0	021739;0	021739;0;0	043478;0	021739;0	043478;0;0;0
U83;0	05982906;0	010274;0	18151;0	054795;0	027397;0	017123;0	044521;0	061644;0;0	0034247;0	082192;0	030822;0	09589;0	13699;0;0	13014;0	10274;0	25342;0	40068;0	14384;0	061644;0	054795;0	023973;0	023973;0	19178;0	047945;0	013699;0	11986;0	010274;0	075342;0	15068;0	044521;0	023973;0	020548;0	099315;0	065068;0	13014;0	14726;0	013699;0;0	0034247;0	071918;0	017123;0	092466;0	041096;0	089041;0;0	16781;0	0034247;0	32534;0	15068;0	030822;0	058219;0
U84;0	444444444;0	025641;0	2735;0	017094;0;0	008547;0	29915;0	12821;0;0;0	034188;0	017094;0	26496;0	28205;0;0	22222;0	034188;0	51282;0	025641;0	32479;0;0	35897;0;0	16239;0	13675;0	24786;0	017094;0	23077;0	094017;0	60684;0	36752;0	017094;0;0	1453;0	16239;0	23932;0	31624;0	62393;0;0	08547;0	017094;0	26496;0	034188;0	059829;0;0	15385;0;0	17094;0;0	17949;0	16239;0	008547;0	4359;0;0;0;0	008547;0;0;0;0	22222;0	20513;0	24786;0;0;0;0	41026;0	30769;0	11966;0
U85;0	341523342;0;0	33333;0;0;0;0;0;0;0;0;0	11111;0	22222;0	22222;0	22222;0	22222;0;0	22222;0;0;0	11111;0	11111;0	33333;0	22222;0	33333;0	22222;0;0;0;0	22222;0	22222;0;0;0;0;0	22222;0;0	33333;0;0	11111;0;0	22222;0	11111;0;0;0	11111;0;0;0;0	44444;0	22222;0;0	22222;0;0;0;0;0;0	11111;0;0;0	11111;0	33333;0;0;0	11111;0	22222;0	33333;0	22222;0	11111;0;0;0;0;0;0	11111;0;0;0;0;0;0;0	22222;0;0	11111;1;0	22222;0;0;0;0;0;0	55556;0;0;0;0;0;0	11111;0;0;0;0	11111;0;0;0;0;0;0;0	11111;0;0;0;0;0;0;0;0;0	11111;0;0;0;0;0;0	11111;0;0;0;0;0;0;0;0;0;0;0;0;0;0;0;0;0;0;0;0;0;0	22222;0;0;0	11111;0	44444;0;0	11111;0	22222;0;0;0;0;0;0	11111;0;0;0
U86;0;0	022113;0	44472;0	022113;0	014742;0;0	058968;0	041769;0;0	041769;0	13022;0	046683;0	49877;0	46929;0	014742;0	27027;0	12531;0	34889;0	18673;0	078624;0	076167;0	18182;0	002457;0	18919;0	13022;0	37346;0	031941;0	078624;0	004914;0	31941;0	45209;0	10565;0	002457;0	004914;0	14742;0	14742;0	18182;0	33661;0	014742;0	076167;0	009828;0	44963;0	041769;0	058968;0	017199;0	35135;0;0	31941;0;0	34889;0	17199;0	39803;0	26536;0	004914;0
U87;0	228360958;0;0	3913;0;0;0;0	028986;0	014493;0;0;0;0;0	19565;0	44203;0;0	014493;0	028986;0	11594;0	050725;0	15942;0	036232;0	014493;0;0;0	16667;0	0072464;0;0	072464;0;0	050725;0	036232;0	13043;0;0	0072464;0;0	028986;0	0072464;0	036232;0;0;0;0	043478;0	014493;0	11594;0	021739;0	25362;0;0	014493;0;0	26812;0	072464;0	3913;0	12319;0	014493;0;0;0;0	021739;0;0;0;0	036232;0	0072464;0;0;0;0	072464;0	043478;0	021739;0	38406;0;0	028986;0;0;0;0	0072464;0	014493;0;0	043478;0;0;0;0	0072464;0	021739;0;0;0	021739;1;0	07971;0;0;0;0
U88;0	135135135;0	016575;0	1105;0	034991;0	0055249;0	018416;0	025783;0	031308;0;0;0	044199;0	060773;0	11971;0	11418;0	0018416;0	077348;0	16575;0	12339;0	071823;0	081031;0	036832;0	066298;0	0073665;0	040516;0	099448;0	044199;0	0036832;0	06814;0	0036832;0	055249;0	2081;0	027624;0	01105;0;0	042357;0	049724;0	1418;0	11418;0	0036832;0;0	012891;0	023941;0	023941;0	069982;0	016575;0	12891;0;0	088398;0;0	13444;0	0092081;0	13444;0	071823;0	0018416;0	016575;0
U89;0	428571429;0	027027;0	10811;0	13514;0;0	027027;0	081081;0	081081;0;0;0;0	027027;0	081081;0;0;0	027027;0	13514;0	2973;0	10811;0	054054;0	054054;0	027027;0;0	081081;0	027027;0	027027;0	027027;0	18919;0;0	054054;0	054054;0	027027;0;0;0;0	054054;0	16216;0	16216;0;0;0;0	081081;0;0	027027;0	027027;0	081081;0;0	027027;0;0	35135;0	16216;0	10811;0	13514;0;0;0;0;0	027027;0;0;0;0;0	18919;0;0;0;0	13514;0	10811;0	027027;0	16216;0;0	054054;0;0;0;0;0	054054;0	027027;0	081081;0;0	081081;0;0;0	027027;0;0;0;0;0;1;0;0	027027;0
U90;0	973684211;0	071429;0	16071;0	053571;0	017857;0	017857;0	035714;0	035714;0;0;0	071429;0	16071;0	035714;0	089286;0;0	10714;0	19643;0	28571;0	071429;0	26786;0	071429;0	125;0	017857;0	089286;0	053571;0	071429;0	10714;0	071429;0	053571;0	10714;0	25;0	035714;0	10714;0;0	089286;0	16071;0	21429;0	33929;0	035714;0;0	017857;0	071429;0	035714;0	089286;0	035714;0	071429;0;0	10714;0;0	17857;0	053571;0	017857;0;0	017857;0	053571;0;0	089286;0	089286;0;0;0
U91;0	232876712;0	10526;0	25439;0	017544;0	070175;0	035088;0	0087719;0	36842;0;0;0	070175;0	29825;0	35965;0	10526;0;0	29825;0	14912;0	42105;0	052632;0	096491;0	18421;0	19298;0	0087719;0	078947;0	052632;0	078947;0	13158;0	04386;0	12281;0	29825;0	37719;0	035088;0	017544;0;0	096491;0	32456;0	23684;0	36842;0;0;0	087719;0	035088;0	28947;0	017544;0	10526;0	10526;0;0	04386;0;0	15789;0	052632;0	13158;0	17544;0	0087719;0	10526;0	04386;0	21053;0
U92;0	593457944;0	0073762;0	14015;0	030558;0	01686;0	02529;0	028451;0	021075;0;0;0	027397;0	053741;0	16122;0	13066;0	0031612;0	20337;0	13488;0	22445;0	054795;0	14331;0	063224;0	061117;0	012645;0	030558;0	12434;0	057956;0	0063224;0	10432;0	012645;0	10221;0	22655;0	066386;0	014752;0	012645;0	048472;0	10643;0	096944;0	1686;0	004215;0	0021075;0	0073762;0	081138;0	030558;0	11591;0	0084299;0	23604;0;0	12329;0;0	16544;0	04215;0	35933;0	13909;0
U93;0;0	070093;0	051402;0	11682;0	056075;0	10748;0	056075;0	15888;0;0;0	39252;0	15421;0	23832;0	046729;0	014019;0	43925;0	13551;0	38785;0	088785;0	10748;0	0093458;0	20561;0;0	051402;0	19626;0	13551;0	28505;0	18692;0	0093458;0	060748;0	084112;0	042056;0	0046729;0	28505;0	1729;0	1028;0	31776;0	30374;0	35514;0;0	023364;0	070093;0	16355;0	0046729;0	023364;0	14953;0;0	14019;0;0	29439;0;0	03271;0	023364;0	018692;0	03271;0	028037;0	042056;0
U94;0	193181818;0;0	5;0;0;0;0;0;0;0;0;0;0	5;0	5;0;0;0;0	5;0	5;0	5;0;0	5;0;0;0;0;0;0	5;0;0;0	5;0	5;0;0;0;0	5;0	5;0	5;0;0;0;0;0	5;0;0;1;0;1;0;0	5;0	5;0;0;0;0;0;0	5;0;0;0;0;0	5;0;0;0;0;0;0;0	5;0	5;0;0;0;0;0;0;0;0;0	5;0;0;0;0;0;0;0;0;0;0;0;0;0;0;0;1;0	5;0;0;0;0;0;0;0	5;0;0	5;0	5;0;0;0;0;0;0;1;0;0;1;0;0;0;0;0;0;0;0;0;0;0;0;0;0;0;0;0;0;0;0;0;0;0;0;0;0;0;0;0;0;0;0;0;0;0;0;0;0	5;0;0;0;0;0	5;0;0;0;0;0;0;0;0;0;0;0;0;0;0;0;0;0;0;0;0;0;0	5;0;0;0;0;0;0;0;0;1;0;0;0;0;0;0;0;0;0;0;0;0;0;0;0;0;0;0;0;0;0;0;0;0;0;0;0;0;0;0;0;0;0;0;0;0;0;0;0;0;0;0;0;0;0;0;0	5;0;0;0;0;0;0;0;0;0;0;0;0;0;0;0;0;0	5;0;0;0;0;0;0;0;0;0;0;0;0;0;0;0;0;0;0;0;0;0;0;0;0;0;0	5;0	5;0;0;0;0;0;0;0;0;0;0;0;0;0;0;0	5;0;0;0;0;0	5;0;0;0;0;0;0;0;0;0;0;0;0;0;0;0;0;0;0;0;0;0;0;0;0	5;0;0;0;0;0;0;0;0;0;0;0;0;0;0;0;0;0;0;0;0;0;0;0;0;0;0;0;0;0;0;0;0;0;0;0;0;0;0	5;0;0	5;0;0;0;0;0;0;0;0;0;0;0;0;0;0;0;0;0;0;0;0;0;0;0;0;0;0;0;0;0;0;0;0;0;0;0;0;0;0;0;0;0;0;0;0;0;0;0;0;0;0;0;0;0;0;0;0;0;0;0;0;0;0;0;0;0;0;0	5;0;0;0;0;0;0;0;0;0;0;0;0;0;0;0;0;0;0;0;0;0;0;0	5;0;0;0;0;0;0;0;0;0;0;0;0;0;0;0;0;0;0;0;0;0;0;0;0;0;0;0;0;0;0;0;0;0;0;0;0;0;0;0;0;0;0;0;0;0;0;0;0;0;0;0;0;0;0;0;0;0;0;0;0;0;0;0;0;0;0;0;0;0;0;0;0;0;0;0;0;0;0;0;0;0;0;0;0;0;0;0;0;0;0;0;0;0;0;0;0;0;0;0;0;0;0;0;0;0;0;0;0;0;0;0;0;0;0;0;0;0;0;0;0;0;0;0;0;0;0;0;0;0;0;0;0;0;0;0;0;0;0;0;0;0;0;0;0;0;0;0;0;0;0;0;0;0;0;0;0;0;0;0;0;0;0;0;0;0;0;0;0;0;0;0;0;0;0;0;0;0;0;0	5;0;0;0;0;0;0;0;0;0;0;0;0;0;0;0;0;0;0;0;0;0;0;0;0;0;0	5;0;0;0;0;0;0;0;0;0;0;0;0;0;0;0;0;0;0;0;0;0;0;0;0;0;0	5;0;0;0;0;0;0;0;0;0;0;0;0;0;0;0;0;0;0;0;0;0	5;0;0;0;0;0;0;0;0;0;0;0;0;0;0;0;0;0;0;0;0;0;0;0;0;0;0;0;0;0;0;0;0;0;0;0;0;0;0;0;0;0;0;0;0;0;0;0;0;0;0;0;0;0;0;0;0;0;0;0;0;0;0;0;0;0;0;0;0;0;0;0;0;0;0;0;0;0;0;0;0;0;0;0;0;0;0;0;0;0;0;0;0;0;0;0;0;0;0;0;0;0;0;0;0;0;0;0;0;0;0;0;0;0;0;0;0;0;0	5;0;0;0;0;0;0;0;0;0;0;0;0;0;0;0;0;0;0;0;0;0;0;0;0;0;0;0;0;0;0;0;0;0;0;0;0;0;0;0;0;0	5;0;0;0;0;0;0;0;0;0;0;0	5;0;0;0;0;0;0;0	5;0;0;0;0;0;0;0;0;0;0;0;0;0;0;0;0;0	5;0;0;0;0;0;0
U95;1;0;0	30682;0	056818;0;0	011364;0	022727;0;0;0;0	011364;0	022727;0	045455;0	079545;0;0	079545;0	068182;0	10227;0	068182;0	079545;0	011364;0	034091;0;0	011364;0	011364;0	079545;0	022727;0	11364;0	022727;0	045455;0	14773;0	011364;0	079545;0;0	11364;0	022727;0	068182;0	10227;0	011364;0	011364;0	011364;0	034091;0	022727;0	011364;0	022727;0	34091;0;0	056818;0;0	48864;0	011364;0	045455;0	034091;0	011364;0;0	068182;0	034091;0	034091;0;0;0;0	056818;0	090909;0;0;0;0	034091;0
U96;0	900621118;0;0	045455;0	27273;0;0;0;0;0;0;0	045455;0	22727;0	045455;0;0;0	36364;0	40909;0;0	31818;0	090909;0;0	18182;0;0;0	36364;0;0	045455;0;0;0	045455;0	090909;0;0;0	27273;0;0	090909;0	090909;0	45455;0	27273;0;0;0	090909;0	27273;0;0	31818;0;0;0	13636;0;0	045455;0;0;0;0;0	22727;0;0;0	045455;0;0;0	45455;0;0	045455;0;0;0;0	18182;0	045455;0;0;0;0;0;0;0;0;0;0	045455;0;0;0;0;0;0;0;0;0	27273;0;0;0;0;0;0;0	27273;0;0;1;0;0;0;0	045455;0;0;0	27273;0	045455;0;0;0;0;0;0;0;0;0;0;0;0;0;0;0;0;0;0;0;0	045455;0;0;0;0;0;0;0;0	045455;0;0;0;0;0;0;0;0;0;0;0	22727;0;0;0	045455;0;0;0	36364;0	13636;0;0	090909;0;0;0;0	090909;0;0	045455;0	045455;0;0;0	36364;0;0	22727;0
U97;0	153846154;0	055901;0	3323;0	046584;0	20186;0	12733;0	02795;0	15528;0;0;0	1087;0	37267;0	14596;0	034161;0	037267;0	35093;0	23602;0	40062;0	10559;0	12422;0	071429;0	1118;0;0	068323;0	083851;0	14907;0	21429;0	065217;0	046584;0	13354;0	19876;0	0093168;0	0062112;0	024845;0	099379;0	23913;0	19565;0	43168;0	19876;0;0;0	086957;0	12112;0	034161;0	055901;0	14286;0;0	14286;0;0	34161;0	0093168;0	062112;0	099379;0	015528;0	037267;0	052795;0
U98;0	043478261;0	010989;0	36264;0;0;0	010989;0	054945;0	043956;0;0	010989;0	032967;0	032967;0	49451;0	34066;0;0	21978;0	14286;0	10989;0	26374;0	14286;0	098901;0	15385;0;0	098901;0	16484;0	20879;0;0	23077;0	010989;0	35165;0	35165;0;0;0	032967;0	098901;0	12088;0	098901;0	17582;0;0	010989;0;0	35165;0	065934;0	20879;0;0	35165;0;0	42857;0;0	48352;0	032967;0	49451;0	25275;0;0	021978;0;0	021978;0	010989;0;0;0;0	21978;0	35165;0;0;0	20879;0	47253;0	42857;0	31868;0
U99;1;0	014493;0	2029;0	014493;0;0	028986;0	13043;0	014493;0;0;0	057971;0;0	043478;0	15942;0;0	11594;0	14493;0	27536;0	15942;0	21739;0	014493;0	043478;0;0	014493;0	072464;0	014493;0	014493;0	15942;0;0	072464;0	2029;0	17391;0	028986;0	028986;0	014493;0	043478;0	086957;0	14493;0;0;0	043478;0	014493;0;0	014493;0	028986;0	14493;0;0	18841;0;0	28986;0	028986;0	057971;0	10145;0	014493;0;0;0	014493;0	028986;0	014493;0;0	014493;0	072464;0	18841;0;0;0	057971;0	014493;0
U100;0	160206718;0;0	071429;0	14286;0;0;0	21429;0	21429;0;0;0	42857;0	21429;0	21429;0;0;0	28571;0	35714;0	21429;0	071429;0	21429;0;0	28571;0;0	21429;0	28571;0;0	14286;0;0	071429;0	071429;0	071429;0;0;0	21429;0;0	21429;0	57143;0	21429;0	35714;0;0;0;0;0;0;0	071429;0;0;0;0	21429;0;0;0;0;0	14286;0;0;0;0;0;0	071429;0;0	14286;0;0;0;0;0	28571;0;0	42857;0;0	071429;0	071429;0;0;0;0;0	071429;0;0	14286;0;0;0;0;0;0;0;0;0	21429;0;0;0;0	071429;0	14286;0;0;0	071429;0	14286;0;0;1;0	14286;0	071429;0	14286;0	071429;0;0;0;0;0;0;0;0;0;0	14286;0;0;0;0;0;0;0;0;0;0	14286;0;0;0;0;0;0;0;0;0;0	14286;0;0;0	071429;0;0;0;0;0;0;0;0;0
U101;0	151746032;0	005168;0	21705;0	03876;0	01292;0	0077519;0	03876;0	036176;0;0;0	036176;0	041344;0	080103;0	11111;0	002584;0	098191;0	046512;0	26873;0	072351;0	043928;0	020672;0	023256;0;0	018088;0	27649;0	036176;0	01292;0	29974;0	023256;0	05168;0	13695;0	12403;0	002584;0;0	02584;0	049096;0	062016;0	072351;0	002584;0;0	002584;0	020672;0	028424;0	090439;0	005168;0	13178;0;0	13695;0;0	37209;0	27132;0	12145;0	062016;0	005168;0	0077519;0	002584;0
U102;0	154471545;0	019683;0	20254;0	061587;0	016508;0	025397;0	074286;0	060952;0;0;0	064127;0	057143;0	066667;0	091429;0	0031746;0	046349;0	092063;0	18032;0	093968;0	12127;0	030476;0	068571;0	0025397;0	043175;0	088889;0	043175;0	024127;0	12571;0	015238;0	074286;0	12317;0	076825;0	011429;0	0057143;0	057143;0	07873;0	10857;0	12444;0	0038095;0;0	011429;0	03746;0	025397;0	022857;0	028571;0	18222;0;0	1581;0	00063492;0	19238;0	028571;0	086984;0	066667;0
U103;0	608695652;0	03252;0	21138;0	04065;0	01626;0	0081301;0	056911;0	065041;0;0;0	056911;0	04878;0	04878;0	097561;0;0	1626;0	12195;0	15447;0	097561;0	13821;0	0081301;0	12195;0	01626;0	01626;0	081301;0	04878;0	02439;0	1626;0;0	03252;0	21138;0	04878;0	01626;0	01626;0	01626;0	04065;0	31707;0	3252;0	0081301;0;0	0081301;0	065041;0	04065;0	02439;0	03252;0	10569;0;0	17886;0;0	2439;0	02439;0	081301;0	12195;0	0081301;0	0081301;0;0	02439;0
U104;0	026923077;0	065217;0	13043;0	065217;0	021739;0	15217;0	043478;0	17391;0;0;0	1087;0	19565;0	21739;0	17391;0;0	36957;0	17391;0	17391;0	13043;0	19565;0	086957;0	30435;0;0	086957;0	1087;0	043478;0	086957;0	15217;0;0	13043;0	32609;0	086957;0;0;0	065217;0	30435;0	36957;0	47826;0	021739;0;0;0;0	065217;0	021739;0	065217;0	13043;0;0	30435;0;0	36957;0	021739;0	1087;0	17391;0	021739;0	043478;0	021739;0	15217;0;0;0;0	15217;0	1087;0	36957;0;0;0;0	043478;0
U105;0	244444444;0	0038462;0	13077;0	10769;0;0	019231;0	034615;0	0076923;0;0;0	05;0	015385;0	13846;0	20769;0;0	069231;0	080769;0	16538;0	084615;0	13846;0	011538;0	061538;0;0	019231;0	11154;0	076923;0;0	21538;0	019231;0	096154;0	31538;0	042308;0	0076923;0	0038462;0	034615;0	038462;0	069231;0	096154;0;0;0	011538;0	034615;0	015385;0	11923;0;0	27308;0;0	17692;0;0	28462;0	023077;0	24231;0	076923;0;0;0	0076923;0	038462;0	026923;0;0;0;0	13077;0	16923;0;0;0	053846;0	15769;0
U106;0;0	044444;0	2;0	28889;0;0;0;0;0;0;0	044444;0	022222;0	31111;0	62222;0;0	26667;0	066667;0	4;0	066667;0	17778;0	044444;0	17778;0;0;0	11111;0	088889;0;0	33333;0;0	17778;0	24444;0	044444;0;0;0	088889;0	24444;0	17778;0	022222;0;0;0	044444;0	17778;0	022222;0	4;0;0	33333;0;0	17778;0;0	71111;0;0	88889;0	26667;0;0;0;0;0	066667;0;0;0;0	17778;0	28889;0;0;0	22222;0	33333;0	31111;0	066667;0	37778;0;0	022222;0;0;0	066667;0	066667;0	088889;0;0	15556;0	022222;0;0;0	022222;0	044444;0;0;0
U107;0	150568182;0;0;0;0;0;0;0;0;0;0;0;0;0;0;0;0;0;0;0;0;0;0;0;0;0;0;0;0;0;0;0;0;0;0;0;0;0;0;0;0;0;0;0;0;0;0;0;0;0;0;0;0;0;0;0;0;0;0;0;0;0;0;0;0;0;0;0;0;0;0;0;0;0;0;0;0;0;0;0;0;0;0;0;0;0;0;0;0;0;0;0;0;0;0;0;0;0;0;0;0;0;0;0;0;0;0;0;0;0;0;0;0;0;0;0;0;0;0;0;0;0;0;0;0;0;0;0;0;0;0;0;0;0;0;0;0;0;0;0;0;0;0;0;0;0;0;0;0;0;0;0;0;0;0;0;0;0;0;0;0;0;0;0;0;0;0;0;0;0;0;0;0;0;0;0;0;0;0;0;0;0;0;0;0;0;0;0;0;0;0;0;0;0;0;0…
U108;0	066666667;0	034091;0	17045;0	09375;0	019886;0	014205;0	09375;0	045455;0;0	0056818;0	090909;0	056818;0	085227;0	15341;0;0	14773;0	14773;0	14489;0	15057;0	19318;0	042614;0	039773;0	0028409;0	019886;0	1108;0	10511;0	022727;0	099432;0	011364;0	18182;0	19602;0	071023;0	036932;0;0	14205;0	025568;0	12784;0	10795;0	0056818;0;0;0	045455;0	028409;0	051136;0	03125;0	17045;0;0	21023;0;0	22159;0	025568;0	10795;0	088068;0	014205;0	0028409;0	0028409;0
U109;0	032051282;0;0	10667;0	04;0	013333;0;0	08;0	053333;0;0;0	16;0	013333;0	053333;0	093333;0;0	053333;0	13333;0	12;0	30667;0	093333;0	17333;0	08;0;0;0	093333;0	12;0	013333;0	12;0	013333;0	08;0	26667;0	066667;0	04;0;0	053333;0	053333;0	28;0	29333;0;0;0;0	066667;0	013333;0	053333;0	053333;0	13333;0;0	16;0;0	16;0	013333;0	026667;0	093333;0	026667;0;0;0;0	026667;0	013333;0;0	093333;0	026667;0	14667;0;0;0	013333;0	12;0	2;0
U110;1;0	0064103;0	28205;0	012821;0	0064103;0;0;0	025641;0;0;0	26282;0	012821;0	019231;0	25641;0;0	051282;0	038462;0	38462;0	23718;0	025641;0	089744;0	19872;0;0	1859;0	16667;0	038462;0	076923;0	32692;0	012821;0	070513;0	076923;0	10897;0	025641;0	0064103;0	25;0	038462;0	25;0	37821;0;0;0;0	32692;0	083333;0	0064103;0;0	10256;0;0	10256;0;0	25;0	025641;0	12179;0	14103;0;0;0;0	0064103;0	076923;0	083333;0;0	0064103;0	3141;0	33333;0;0;0	17308;0	051282;0	057692;0
U111;0	00886918;0;0	72727;0;0;0;0;0;0;0;0	18182;0;0	81818;0	72727;0;0	090909;0;0;0;0;0;0	72727;0;0	90909;0;0	72727;0	72727;0;0;1;0	81818;0;0	18182;0;0	72727;0	81818;0	18182;0;0	18182;0;0;0	72727;0	81818;0;0;0	90909;0;0	18182;0;0	090909;0;0	090909;0	72727;0;0	81818;0;0;0;0	72727;0;0;0	72727;0	090909;0;0;0;0	72727;1;0;0;0;0;0;0;0	81818;0;0;0	18182;0;0;0;0;0	72727;0;0;0;0;0;0;0;0;0	090909;0	090909;0;0;0;0;0;0	090909;0;0;0;0	090909;0;0;0;0;0;0;0;0;1;0;0;0;0;0;0;0;0;0;0;0;0;0;0;0;0;0;0	81818;0;0;0;0;0;0;0;0;0;0;0;0;0;0;0;0;0;0;0;0	18182;0	18182;0	090909;0;0;0;0;0	81818;0;0;0;0;0;0;0;0	18182;0;0;0	72727;0;0	72727;0	90909;0;0;0;0;0;0;0;0	18182;0;0	72727;0;0	18182;0	81818;0;0;0;0;0;0;0;0;0	72727;0;0;0;0;0;0;0;0;0;0;0;0;0;0;0
U112;0;0;0	11752;0	033259;0;0;0	033259;0	013304;0;0;0	015521;0	0066519;0	102;0	18847;0;0	13525;0	068736;0	27938;0	12639;0	10865;0	013304;0	037694;0	017738;0	046563;0	1663;0	090909;0	02439;0	33925;0	0088692;0	039911;0	17517;0	04878;0	02439;0	0022173;0	12195;0	022173;0	10865;0	12639;0;0;0	0044346;0	10865;0	013304;0	073171;0	028825;0	16408;0;0	19734;0;0	48115;0	13525;0	11086;0	046563;0	0066519;0;0;0	013304;0	013304;0	011086;0;0	011086;0	070953;0	12417;0;0;0
U113;0	333333333;0;0;0;0;0;0;0;0;0;0;0;0;0;0;0;0;0;0;0;0;0;0;0;0;0;0;0;0;0;0;0;0;0;0;0;0;0;0;0;0;0;0;0;0;0;0;0;0;0;0;0;0;0;0;0;0;0;0;0;0;0;0;0;0;0;0;0;0;0;0;0;0;0;0;0;0;0;0;0;0;0;0;0;0;0;0;0;0;0;0;0;0;0;0;0;0;0;0;0;0;0;0;0;0;0;0;0;0;0;0;0;0;0;0;0;0;0;0;0;0;0;0;0;0;0;0;0;0;0;0;0;0;0;0;0;0;0;0;0;0;0;0;0;0;0;0;0;0;0;0;0;0;0;0;0;0;0;0;0;0;0;0;0;0;0;0;0;0;0;0;0;0;0;0;0;0;0;0;0;0;0;0;0;0;0;0;0;0;0;0;0;0;0;0;0…
U114;0	004273504;0;0;0;0;0;1;0	33333;0;0;1;0;0;0;0;0;0	33333;0	66667;0	66667;0;0;0;0;0;0	66667;0;0;0;0;0;0	66667;0;0;0	66667;0;0;0	33333;0	66667;0	33333;0;0;0;0;0;0;0;0;0	66667;0;0	66667;0;0;0;0;0;0;0;0;0;0;0;0;0;0;0;0;0;0;0;0	33333;0;0;0;0;0;0;0;0;0	66667;0	33333;0	66667;0;0;0;0;0;0;0;0;0;0;0;0;0	33333;0;0;0;0	33333;0;0	66667;0	33333;0;0	66667;0	66667;0;0;0;0;0;0;0;0;0;0;1;0;0;0;0;0;0;0;0;0;0	33333;0;0;0;0;0;0;0;0;0;0	33333;0;0;0;0;0;0;0;0;0;0;0;0;0;0;0	33333;0	33333;0;0;0;0;0;0;0;0;0;0;0;0;0;0	33333;0;0;0;0;0	66667;0;0;0;0;0;0;0;0;0	66667;0;0;0;0;0;0;0;0;0;0;0;0;0;0;0;0;0;0;0;0;0;0;0;0;0;0;0;0;0;0;0;0;0;0;0;0;0;0;0;0	66667;0;0;0;0;1;0;0;0;0;0;0;0;0;0;0;0;0;0;0;0;1;0;0;0;0;0;0;0;0;0;0;0;0;0;0;0;0;0;0;0;0;0;0;0;0	33333;0;0;0;0;0;0	33333;0;0;0;0;0;0;0;0;0;0	33333;0;0;0;0;0;0;0;0;0;0;0;0;0;0;0;0;0;0;0;0;0;0;0;0;0;0;0;0;0;0;0;0;0;0;0;0;0;0;0;0;0;0;0;0;0;0;0;0;0;0;0;0;0;0;0;0;0;0;0;0;0;0;0;0;0;0;0;0;0;0;0;0;0;0;0;0;0;0;0;0;0;0;0;0;0;0;0;0;0;0;0	33333;0;0;0;0;0;0;0;0;0;0;0;0;1;0;0;0;0;0;0;0;0;0;0;0;0;0;0;0;0;0;0;0;0;0;0;0;0;0;0;0;0;0;0	33333;0;0;0;0;0;0;0;0;0;0;0;0;0;0;0;0;0;0;0;0;0;0;0;0;0;0;0;0;0;0;0	33333;0;0;0;0;0;0;0;0;0;0	66667;0;0;0;0;0;0;0;0;0;0;0;0;0;0;0;0;0;0;0;0;0;0;0;0;0;0;0;0;0;0;0;0;0;0;0;0;0;0;0;0;0;0;0;0;0;0;0;0;0;0;0;0;0;0;0;0;0;0;0;0;0;0;0;0;0;0;0;0;0;0;0;0;0;0;0;0;0;0;0;0;0;0;0;0;0;0;0;0;0;0;0;0;0;0;0;0;0;0;0	33333;0;0;0;0;0;0;0;0;0;0;0;0;0;0;0;0;0;0;0;0;0;0;0;0;0;0;0;0;0;0;0;0;0;0;0;0;0;0;0;0;0;0;0;0;0;0;0;0;0;0;0;0;0;0;0;0;0;0;0;0;0;0;0;0;0;0;0;0;0;0;0;0;0;0;0;0;0;0;0	33333;0;0;0;0;0;0;0	33333;0;0;0;0;0;0;0;0;0;0;0	33333;0;0;0	33333;0;0	33333;0;0;0	33333;0	66667;0;0;0;0;0;0;0	33333;0;0	33333;0;0;0;0;0;1;0;0;0;0;0	66667;0
U115;0;0	0021368;0	15171;0	012821;0;0;0	074786;0	010684;0;0	010684;0	13248;0;0	13889;0	23077;0;0	10897;0	042735;0	45299;0	10256;0	08547;0	019231;0	021368;0;0	021368;0	2735;0	1047;0	0064103;0	19444;0	008547;0	074786;0	11111;0	068376;0	068376;0;0	064103;0	008547;0	066239;0	064103;0;0;0	0042735;0	094017;0	0021368;0	14316;0	0064103;0	1047;0;0	17521;0;0	43162;0	22009;0	10256;0	08547;0;0;0;0	0042735;0	012821;0	0042735;0;0	008547;0	17094;0	16667;0;0;0	074786;0	17521;0
U116;0	04;0;0	23333;0	0066667;0;0;0	066667;0;0;0;0;0;0	11333;0	18667;0;0	013333;0	026667;0	02;0	04;0	02;0;0;0;0;0	066667;0	013333;0;0	15333;0;0	14;0	0066667;0	17333;0	0066667;0;0;0;0;0;0;0;0;0;0;0	0066667;0;0	11333;0;0	093333;0;0	10667;0	28667;0	086667;0	093333;0;0;0;0;0	026667;0;0;0;0;0	013333;0;0;0;0	086667;0	013333;0	0066667;0	20667;0;0	093333;0;0;0;0;0	086667;0;0;0;0	02;0;0;0	033333;0;0;0;0	0066667;0	093333;0;0;0;0	08;0;0;0	0066667;0;0;0	0066667;0;0;0	1;0	18;0;0;0	053333;0;0;0	06;0;0;0;0	15333;0;0;0	026667;1;0;0	026667;0;0;0;0;0;0;0	0066667;0;0;0;0;0;0;0;0;0;0;0;0;0;0;0;0;0;0;0;0;0;0;0;0;0;0;0;0	086667;0;0;0;0;0;0;0;0;0;0;0
U117;0;0;0	2;0	16;0	04;0;0	04;0;0;0;0	12;0	04;0	12;0	12;0;0	04;0	04;0	12;0	08;0;0	04;0;0;0;0	08;0;0;0	12;0;0;0	08;0;0;0;0	04;0;0	12;0	12;0;0;0;0	04;0;0	08;0	08;0	04;0;0	12;0;0	24;0;0	08;0	08;0;0;0;0	04;0;0	04;0;0;0	04;0	08;0;0;0	04;0	08;0	04;0;0	24;0;0	04;0;0;0	04;0;0	08;0;0	08;0;0	08;0;0	04;0;0;0;0;0	2;0;0;0;0;0	12;0;0;0	04;0;0;0;0	08;0;0	12;0	12;0;0;0	08;0	08;0;0
U118;0;0;0	38095;0;0;0;0	047619;0;0;0;0;0;0	64286;0	59524;0;0	071429;0	047619;0	02381;0	14286;0	2381;0	11905;0	14286;0;0	02381;0	33333;0	16667;0;0	30952;0;0	16667;0	40476;0	02381;0;0;0	11905;0;0	14286;0	02381;0;0	02381;0;0	33333;0;0	47619;0;0	40476;0;0	47619;0;0	66667;0	047619;0	59524;0	57143;0;0;0;0;0	02381;0;0;0;0	095238;0	33333;0;0;0;0	57143;0	38095;0	42857;0	45238;0;0	11905;0;0;0;0	45238;0	38095;0;0	071429;0;0;0;0	16667;0	14286;0	02381;0	02381;0	42857;0	11905;0	30952;0;0	047619;0;0
U119;0;0	5;0	5;0;0;0;0;0	5;0;0;0;0;0	5;0	5;0;0;0;0	5;0;0;0	5;0	5;0;1;0;0	5;0;0	5;0;1;0	5;0;0;0;0	5;0;0	5;0	5;0;0;0;0	5;0;0;0;0	5;0;1;0;0	5;0;0;0	5;0;0;0;0;0;0;0;0;0	5;0	5;0;0;0;0	5;0;0;0	5;0;0	5;0;0;0;0;0;0	5;0	5;0	5;0;0;0	5;0;0	5;0;0;0;0;0;0;0;0;1;0;0;0;0;0;0;0;0;0;0;0;0;0;0;0;0;0;0;0	5;0;0;0;0;0;0;1;0;0;0;0;0;0;0;0;0;0;0;0;0;0;0;0;0;0;0;0;0;0;0;0	5;0;0;0;0;0;0;0;0;0	5;0;0;0;0;0;0;0;0;0;0;0;0;0;0;0	5;0;1;0;0;0;0;0	5;0;0;0;0;0;1;0;0;0	5;0;0;0;0;0;0	5;0;0;1;0	5;0;0;0;0;0;0;0;0;0;0;0;0;0;0;0;0;0;0;0;0;0;0;0;0;0;0;0;0;0;0;0;0;0;0;0;0;0;0;0;0;0;0;0;0;0;0;0;0;0;0;0;0;0;0;0;0;0;0;0;0;0;0;0;0;0;0;0;0;0;0;0;0;0;0;0;0;0;0;0;0;0;0;0;0;0;0;0;0;0	5;0;0;0;0;0;0;0;0;0;0;0;0;0;0;0;0;0;0;0;0;0;0;0;0;0;0;0;0;0;0;0;0;0;0;0	5;0;0;0;0;0;0;0;0;0;0;0;0;0;0;0;0;0;0;0;0;0;0;0;0;0;0;0;0;0;0;0;0;0;0	5;0;0;0;0;0;0;0;0;0;0;0;0;0;0;0;0;0;0;0;0;0;0;0;0;0;0;0;0;0;0;0;0;0;0;0;0;0;0;0;0;0;0;0;0;0;0;0;0;0;0;0;0;0;0;0;0;0;0;0;0;0;0;0	5;0;0;0	5;0;0;0;0;0;0;0;0;0;0;0;0;0;0;0;0	5;0;0;0;0;0;0;0;0;0;0;0;0;0;0;0;0;0;0;0;0;0;0;0;0;0;0;0;0;0;0;0;0;0;0;0;0;0;0;0;0;0;0;0;0;0;0;0;0;0;0;0;0;0;0;0;0;0;0;0;0;0;0;0;0;0;0;0;0;0;0;0;0;0;0;0;0;0;0;0;0;0;0;0;0;0;0;0;0;0;0;0;0;0;0;0;0;0;0;0;0;0;0;0;0;0;0;0;0;0;0;0;0;0;0;0;0;0;0;0;1;0;0;0;0;0;0;0;0;0;0	5;0;0;0;0;0;0;0;0;0;0;0	5;0;0;0;0;0;0;0;0;0;0;0;0;0;0;0;0;0;0;0;0;0;0;0;0;0;0;0;0;0;0;0;0;0;0;0;0;0;0;0;0;0;0;0;0;0;0;0;0;0;0;0;0;0;0;0;0	5;0;0;0;0;0;0;0;0;0;0;0;0;0;0	5;0;0;0;0;0;0;0;0;0;0;0;0;0;0	5;0;0;0;0;0;0;0;0;0;0	5;0;0;0;0;0;0	5;0;0;0;0
U120;0;0;0	42857;0;0;0;0	14286;0	28571;0;0;0;0;0;0;0;0;0;0	28571;0;0	57143;0	14286;0	14286;0;0;0	28571;0;0	14286;0	14286;0;0;0	14286;0	14286;0	14286;0;0;0	14286;0	28571;0	28571;0;0;0;0	14286;0;0;0;0	14286;0;0	42857;0;0	42857;0	14286;0	14286;0	28571;0;0;0;0;0;0;0;0;0	42857;0	14286;0;0;0;0;0	28571;0	14286;0	28571;0;0	14286;0;0;0;0	14286;0;0;0	28571;0;0;0;0;0	14286;0;0;0	14286;0;0;0;0	28571;0;0	14286;0;0;0;0;0;0;0;0;0	14286;0	28571;0;0;0	14286;0;0;0;0	14286;0	14286;0;0;0;0;0	14286;0;0;0	14286;0;1;0;0;0;0;0;0;0;0;0;0;0;0;0;0;0;0;0;0;0;0;0;0;0;0;0;0;0	14286;0;0;0;0;0	14286;0;0;0;0;0;0	14286;0;0;0;0;0	14286;0;0;0;0;0;0;0	28571;0;0;0;0	14286;0;0;0;0	14286;0;0
U121;0;0;0	33333;0;0;0;0;0;0;0;0;0;0	33333;0;0;0;0;0;0;0;0;0;0;0;0;0;0;0;0;0;0;0;0;0;0;0;0;0;0;0;0;0;0;0;0;0;0;0;0;0;0;0	66667;0	33333;0;0;0;0;0;0;0;0;0;0;0;0;0;0;0;0;0	33333;0;0;0;0;0;0;0;0;0;0;0;0;0;0;0;0;0;0	33333;0;0;0;0;0	33333;0;0;0;0;0;0;0;0;0;0;0;0;0;0;0;0;0;0;0;0;0;0;0;0;0;0;0;0;1;0;0;0;0;0;0;0;0;0;0;0;0;0;0;0;0;0;0;0;0;0;0;0;0;0;0;0;0;0;0;0;0;0;0;0;0;0;0;0;0;0;0;0;0;0;0;0;0;0;0;0;0;0;0;0;0;0;0;0	66667;0;0;0	33333;0;0;0;0;0;0;0;0;0;0;0;0;0;0;0;0;0;0;0;0;0;0;0;0;0;0;0;0;0;0;0;0;0;0;0;0;0;0;0;0;0;0;0;0;0;0	66667;0;0;0;0;0;0;0;0;0;0;0;0;0;0;0;0;0;0;0;0;0;0;0;0;0;0;0;0;0;0;0;0;0;0;0;0;0;0;0;0;0;0;0;0;0;0;0;0;0;0;0;0;0;0;0;0;0;0;0;0;0;0;0;0;0;0;0;0;0;0;0;0;0;0;0;0;0;0;0;0;0;0;0;0;0;0;0;0;0;0;0;0;0;0;0;0;0;0;0;0;0;0;0;0;0;0;0;0;0;0;0;0;0;0;0;0;0;0;0;0;0;0;0;0;0;0;0;0;0;0;0;0;0	33333;0;0;0;0;0;0;0;0;0;0;0;0;0;0;0;0;0;0;0;0;0;0;0;0;0;0;0;0;0;0;0;0;0;0;0;0;0;0;0;0;0;0;0;0;0;0;0;0;0;0;0;0;0;0;0;0;0;0;0;0;0;0;0;0;0;0;0;0;0;0;0;0;0;0;0;0;0;0;0;0;0;0;0;0;0;0;0;0;0;0;0;0;0;0;0;0;0;0;0;0;0;0;0	33333;0;0;0;0;0;0;0;0;0;0;0;0;0;0;0;0;0;0;0;0;0;0;0;0;0;0;0;0;0;0;0;0;0;0;0;0;0;0;0;0;0;0;0;0;0;0;0;0;0;0;0;0;0	33333;0;0;0;0;0;0;0;0;0;0;0;0;0;0;0;0;0;0;0;0;0;0;0;0;0;0;0;0;0;0;0;0;0;0;0;0;0;0;0;0;0;0;0;0;0;0;0;0;0;0;0;0;0;0;0;0;0;0;0;0;0;0;0;0;0;0;0;0;0;0;0;0;0;0;0;0;0;0;0;0;0;0;0;0;0;0;0;0;0;0;0;0;0;0;0;0;0;0;0;0;0;0;0;0;0;0;0;0;0;0;0;0;0;0;0;0;0;0;0;0;0;0;0;0;0;0;0;0;0;0;0;0;0;0;0;0;0;0;0;0;0;0;0;0;0;0;0;0;0;0;0;0;0;0;0;0;0;0;0;0;0;0;0;0;0;0;0;0;0;0;0;0;0;0;0;0;0;0;0;0;0;0;0;0;0	33333;0;0;0;0;0;0;0;0;0;0;0;0;0;0;0;0;0;0;0;0;0;0;0;0	33333;0;0;0;0;0;0;0;0;0;0;0;0;0;0;0;0;0;0;0;0;0;0;0;0;0;0;0;0;0;0;0;0;0;0;0;0;0;0;0;0;0;0;0;0;0;0;0;0;0;0;0;0;0;0;0;0;0;0;0;0;0;0;0;0;0;0;0;0;0;0;0;0;0;0;0;0;0;0;0;0;0;0;0;0;0;0;0;0;0;0;0;0;0;0;0;0;0	33333;0;0;0;0;0;0;0;0;0;0;0;0;0;0;0;0;0;0;0;0;0;0;0;0;0;0;0;0;0;0;0;0;0;0;0;0;0;0;0;0;0;0;0;0;0;0;0;0;0;0;0;0;0;0;0;0;0;0;0;0;0;0;0;0;0;0;0;0;0;0;0;0	33333;0;0;0;0;0	33333;0;0;0	66667;0;0;0;0;0;0;0;0;0;0;0;0;0;0;0;0;0;0;0;0;0;0;0;0;0;0;0;0;0;0;0;0;0;0;0;0;0;0;0;0;0;0;0;0;0;0;0;0;0;0;0;0;0;0;0;0;0;0;0;0;0;0;0;0;0;0;0;0;0;0;0;0;0;0;0;0;0;0;0;0;0;0;0;0;0;0;0;0;0;0;0;0;0;0;0;0
U122;1;0;0	5;0;0;0;0;0;0;0;0	5;0;0	5;0	5;0;0;0	5;0;0;0;0;0;0;0;0;1;0;0;0;0	5;1;0;0;0;0;0;0	5;0;0;0;0;0	5;0;0	5;0;0;0;0	5;0;0	5;0;0;0	5;0;0;0;0;0;0;0;0;0	5;0;0;0;0;1;0	5;0	5;0	5;0;0	5;0	5;0;0;0	5;0	5;0	5;0;0;0;0;0	5;0;0;0;0	5;0;0;0;0;0;0	5;0;0;0;0;0;0;0;0;0;0;0	5;0;0;0;0;0;0	5;0;0;0;0;0;0	5;0;0;0;0;0;0;1;0;0;0;0;0;0;0;0;0;0;0;0;0;0;0;0;0;0;0;0;0;0;0;0;0;0;0;0;0;0;0;0;0;0;0;0;0;0;0;0;0;1;0;0;0	5;0;0;0;0;0;0;0;0;0;0;0;0;0	5;0;0	5;0	5;0;0;0;0;0;0;0;0;0	5;0;0;0;0;0;0;0;0;0;0;0;0;0;0;0;0;0;0;0;0;0;0;0;0;0	5;0;0;0;0;0;0;0;0;0;0;0;0	5;0;0;0;0;0;0;0;0;0;0;0;0;0;0;0;0;0;0;0;0;0;0;0;0;0;0	5;0;0;0;0;0;0;0;0;0	5;0;0;0	5;0;0	5;0;0	5;0;0;0;0;0;0;0;0	5;1;0;1;0;0;0;0;0;0;0	5;0;0;0;0;0;0;0;0;0;0;0;0;0;0;0;0;0;0;0;0;0;0;0;0;0;0;0;0;0;0;0;0;0;0;0;0;0;0;0;0;0;0;0;0;0;0;0;0;0;0;0;0;0;0;0	5;0;0;0;0;0;0;0	5;0;0	5;0;0;0;0;0;0;0;0;0;0;0;0;0;0;0;0;0;0;0;0;0;0;0;0;0;0;0;0;0;0;0;0;0;0;0;0;0;0;0;0;0;0;0;0;0;0;0;0;0;0;0;0;0;0;0;0;0;0;0;0;0;0;0;0;0;0;0;0;0;0;0;0;0;0;0;0;0;0;0;0;0;0;0;0;0;0;0;0;0	5;0;0	5;0;0;0;0;0;0;0;0;0;0;0;0;0;0;0;0;0;0;0;0;0;0;0	5;0	5;0	5;0;0;0;0;0;0;0;0;0;0;0;0;0;0;0;0;0;0;0;0;0;0;0;0;0;0;0;0;0;0;0;0;0;0;0;0;0;0;0;0;0;0;0;0;0;0;0;0;0;0;0;0;0;0;0;0;0;0;0;0;0;0;0;0;0;0;0;0
U123;0	851851852;0	3394;0	023179;0	55298;0	30629;0	044702;0	038079;0	45033;0	019868;0	24172;0	028146;0	42053;0	11589;0	0066225;0	084437;0	049669;0	20861;0	092715;0	059603;0	0049669;0;0	072848;0	0082781;0	41556;0	0099338;0	033113;0	21192;0	0049669;0	0049669;0	048013;0	36258;0;0	0033113;0;0	034768;0	11093;0	059603;0	06457;0	096026;0;0	27152;0;0	27318;0;0;0;0	32947;0;0;0;0;0;0;0	0049669;0	0033113;0	11424;0;0	011589;0;0;0	016556;0;0;0;0	0016556;0;0	0016556;0;0;0;0;0;0	0016556;0;0	029801;0;0;0	0016556;0;0;0;0;0;0;0;0;0;0;0;0;0;0;0;0;0;0;0;0;0;0;0;0;0;0;0;0;0;0;0;0;0;0;0;0;0;0;0;0;0;0;0;0;0;1;0
U124;0	628019324;0	30864;0	082716;0	17531;0	1358;0	17654;0	023457;0	45556;0	0037037;0	061728;0	034568;0	38395;0	12469;0	040741;0	022222;0	1037;0	2;0	24691;0	064198;0	07284;0	093827;0	14321;0	0024691;0	31111;0	032099;0	044444;0	1963;0	01358;0	034568;0	12469;0	37407;0	022222;0	012346;0	0037037;0	14691;0	26173;0	20247;0	19753;0	040741;0;0	064198;0	0049383;0	37778;0	017284;0	028395;0	087654;0	077778;0	035802;0	0012346;0	10988;0
U125;1;0	38164;0	14976;0	10145;0	10628;0	62319;0	014493;0	1401;0	0048309;0	0048309;0	19324;0	26087;0	091787;0	0048309;0	0048309;0	057971;0	062802;0	11594;0;0	0096618;0	048309;0	077295;0;0	43478;0	086957;0	038647;0	13043;0	038647;0	014493;0	16908;0	033816;0	019324;0;0	0096618;0	05314;0	23188;0	343;0	22705;0	11594;0;0;0	019324;0	15942;0	0096618;0	0048309;0	14493;0;0	048309;0;0	05314;0;0	024155;0	014493;0;0	0048309;0	0096618;0	043478;0	014493;0;0;0	014493;0
U126;0	606557377;1;0;1;1;0;0;1;0;0;0;0;0;0;0;1;0;0;0;0;0;0;0;0;0;0;1;0;0;0;0;0;0;0;0;0;0;0;0;0;0;0;0;0;0;0;0;0;0;0;1;0;0;1;0;0;0;0;0;0;0;0;0;0;0;0;0;0;0;0;0;0;0;0;0;0;0;0;0;0;0;0;0;0;0;0;0;0;0;0;0;0;0;0;0;0;0;1;0;0;0;0;0;0;0;0;0;0;0;0;0;0;0;0;0;0;0;0;0;0;0;0;0;0;0;0;1;0;0;0;0;0;0;0;0;0;0;0;0;0;0;0;0;0;0;0;0;0;0;0;0;0;1;0;0;0;0;0;0;0;0;0;0;0;0;0;0;0;0;0;1;0;0;0;0;0;0;0;0;0;0;0;0;1;0;0;0;0;0;1;0;0;0;0;0;0…
U127;1;0	22951;0	13115;0	11475;0	016393;0	2459;0;0	39344;0;0;0	081967;0	22951;0	16393;0	032787;0;0	16393;0	11475;0	16393;0	016393;0	016393;0	21311;0	081967;0;0	29508;0	081967;0	14754;0	098361;0	016393;0	04918;0	21311;0	27869;0	16393;0	016393;0	016393;0	14754;0	19672;0	081967;0	11475;0	13115;0;0;0	016393;0	19672;0	032787;0;0	04918;0	016393;0	21311;0	016393;0	032787;0;0	032787;0	081967;0;0	016393;0;0	032787;0;0;0;0	04918;0	04918;0	081967;0;0;0	04918;0
U128;0	816326531;0	5;0;1;0	5;0;0;0	5;0;0	5;0;0	5;0	5;0;0;0;0	5;0;0;0;0;0;0;0	5;0;0;0	5;0;0;0;0	5;0;0;0;0;0;0;0;0;0;0	5;0;0	5;0;0;0;0	5;0;0;0;0;0;0;0;0;0	5;0;0;0;0;0;0;0;0;0;0;0;0;0;0;0;0;0;0;0;0;0;0;0;0;0;0;0;0;0;0;0;0;0;0;0;0;0;0;0;0;0;0;0;0;0;0;0;0;0;0;0;0;0;0;0;0;0;0;0;0;0;0;0;0;0;0;0;0	5;0;0;0;0;1;0;0;0;0;0;0;0;0;0;0;0;0;0;0;0;0;0;0;0;0;0	5;0;0;0;0;0	5;0;0;0;0;0;0;0;0;0	5;0;0;0;0;0;0;0;0;0;0;0;0;0;0;0;0;0;0;0;0;0;0;0;0;0;0;0;0;0;0;0;0;0;0;0;0;0;0;0;0;0;0;0;0	5;0	5;0	5;0;0;0;0;0;0;0;0;0	5;0;0;0;0;0;0;0;1;0;0;0;0;0;0;0;0;0	5;0;0;0;0;0;0	5;1;0;0;0;0;0;0;0;0;0;0	5;0;0;0	5;0;0;0;0	5;0;0;0	5;0;0;0;0;0;0;0	5;0;0;0;0;0;0;0;0;0	5;0;0;0	5;0;0;0;0;0;0;0;0;0;0;0;0;0;0	5;0;0;0;0;0;0;0;0;0;0;0;0;0;0;0;0;0;0;0;0;0;0;0;0;0;0;0;0;0;0;0;0;0;0;0;0	5;0;0;0;0;0;0;0;0;0;0;0;0;0;0;0;0;0;0;0;0;0;0;0;0;0;0;0;0;0;0;0;0;0;0;0;0;0;0;0;0;0;0;0;0;0;0;0;0;0;0;0;0;0;0;0;0;0;0;0;0;0;0;0;0;0;0;0;0;0;0;0;0;0;0;0;0;0;0;0;0;0;0;0;0;0;0;0;0;0;0;0;0;0;0;0;0;0;0;0;0;0;0;0;0;0;0;0;0;0;0;0;0;0;0;0;0;0;0;0;0;0;0;0;0;0;0;0;0;0;0;0;0;0;0;0;0;0;0;0;0;0;0;0;0;0;0;0;0;0;0;0;0;0;0;0;0;0;0;0;0;0;0;0;0;0;0;0;0;0;0;0;0;0;0;0;0;0;0;0;0;0;0;0;0;0;0;0;0;0;0;0;0;0;0;0;0;0;0;0…	5;0;0;0;0;0;0;0	5;0;0;0;0;0;0;0;0;0;0;0;0;0;0;0;0;0;0;0;0;0;0;0;0;0;0;0;0;0;0;0;0;0;0;0;0;0;0;0;0;0;0;0;0;0;0;0;0;0;0;0;0;0;0;0;0;0;0;0;0;0;0;0	5;0;0;0	5;0;0;0;0;0;0;0;0;0;0	5;0	5;0;0;0;0	5;0;0;0;0	5;0;0;1;0;0;0;0;0;0;0;0	5;0;0;0;0;0;0;0;0;0;0;0;0;0;0;0;0;0;0;0;0;0;0;0;0;0;0;0;0;0;0;0;0;0;0;0;0;0	5;0;0;0;0;0;0;0;0;0;0;0;0;0;0;0;0;0;0;0;0;0;0;0;0;0;0;0;0;0;0;0;0;0;0;0;0;0;0;0;0;0;0;0;0;0;0;0;0;0;0;0;0;0;0;0;0;0;0;0;0;0;0;0;0;0;0;0;0;0;0;0;0;0;0;0;0;0;0;0;0;0;0;0;0;0;0;0;0;0;0;0;0;0;0;0;0;0;0;0;0;0;0;0;0;0;0;0;0;0;0;0;0;0;0;0;0;0;0;0;0;0;0;0;0;0;0;0;0;0;0;0;0;0;0;0;0;0;0;0;0;0;0;0;0;0;0;0;0;0;0;0;0;0;0;0;0;1;0;0	5;0	5;0;0;0;0;0;0;0;0;0;0;0;0;0;0;0;0;0;0;0;0;0;0	5;0;0;0;0;0;0;0;0;0;0;0;0;0;0;0;0;0;0;0;0;0;0;0;0;0;0;0;0;0;0;0;0;0;0;0;0;0;0;0;0;0;0;0;0;0;0;0;0;0;0;0;0;0;0;0;0;0;0;0;0;0;0;0;0;0;0;0;0;0;0;0;0;0;0;0;0;0;0;0;0;0;0;0;0;0	5;0;0;0;0;0;0;0;0;0;0;0;0;0;0;0;0;0;0;0;0;0;0;0;0;0;0;0;0;0;0;0;0;0;0;0;0;0;0;0;0
U129;0	866666667;0	38776;0	26531;0;0	020408;0	38776;0;0	40816;0;0;0;0	26531;0	32653;0	10204;0;0	081633;0	020408;0	20408;0	22449;0	020408;0;0	2449;0;0	42857;0;0	12245;0	040816;0	020408;0	2449;0	20408;0	14286;0	040816;0;0;0	22449;0	16327;0	081633;0	10204;0;0	081633;0	020408;0	020408;0	16327;0;0	081633;0	10204;0;0	061224;0;0	18367;0	081633;0	081633;0	14286;0;0	081633;0;0	10204;0	2449;0	020408;0;0	040816;0	10204;0	16327;0;0;0;0	12245;0	14286;0	081633;0	020408;0;0;0;0;0
U130;0	666666667;0	17778;0;0	13333;0	33333;0	13333;0	066667;0	15556;0;0;0	13333;0	24444;0	15556;0	044444;0;0	28889;0	53333;0	44444;0	42222;0	088889;0	066667;0	24444;0;0	066667;0	2;0	088889;0	2;0	13333;0	066667;0;0	066667;0	088889;0	044444;0	044444;0	17778;0	17778;0	22222;0	4;0	42222;0;0	022222;0	088889;0	22222;0	066667;0;0	11111;0;0	66667;0;0	57778;0	022222;0	044444;0	22222;0	044444;0;0	044444;0	37778;0	044444;0;0;0	11111;0;0	35556;0;0;0;0
U131;1;0	5;0;0;0;0	5;0;0	16667;0;0;0	16667;0	16667;0;0;0;0;0	33333;0	16667;0;0;0;0;0;0	66667;0;0;0	16667;0;0;0	33333;0	16667;0;0;0;0;0	5;0	16667;0;0;0;0;0;0	5;0;0;0	16667;0;0	16667;0;0;0;0;0;0;0;0;0;0;0;0;0;0;0;0;0;0;0;0;0	16667;0	5;0;0	16667;0;0;0;0;0;0;0;0;0;0;0;0;0	16667;0;0;0;0	16667;0;0	16667;0;0;0;0;0;0;0;0;0;0;0	16667;0;0;0;0;0;0;0	16667;0;0;0;0;0;0;0;0;0;0;0;0;0;0;0;0	16667;0	33333;0;0	33333;0;0	16667;0;1;0;0;0;0	16667;0;0	16667;0;0;0	16667;0;0;0;0;0;0;0	33333;0;0;0;0;0;0;0;0;0	16667;0;0	16667;0;0;0;0;0	16667;0;0;0;0;0;0;0;0;0;0;0;0;0;0;0;0;0;0;0	16667;0;0;0;0;0;0;0;0;0;0	16667;0;0;0;0;0;0;0;0;0;0;0;0;0;0;0;0;0;0;0;0;0;0	16667;0;0;0	16667;0;0;0;0;0;0	16667;0;0;0;0;0;0;0;0;0;0;0	16667;0;0	16667;0;0;0;0;0;0;0;0;0;0	66667;0;0;0;0;0;0;0;0;0;0;0;0;0;0;0;0;0	33333;0;0;0;0;0;0;0;0;0;0;0;0;0;0;0;0	16667;0;0;0;0;0;0;0;0;0;0;0;0;0;0;0;0;0;0	16667;0;0;0;0;0;0;0;0;0;0;0	16667;0;0;0;0;0;0;0;0;0;0;0;0;0;0;0;0;0;0;0;0;0;0;0;0;0;0	16667;0;0	16667;0
U132;1;0	064516;0	12903;0	010753;0	15054;0	0053763;0	13978;0	36022;0;0	010753;0	032258;0	23656;0	05914;0	026882;0	016129;0	22043;0	22043;0	26882;0	080645;0	026882;0	010753;0	19355;0;0	14516;0	037634;0	021505;0	10215;0	05914;0	032258;0	16667;0	19355;0	0053763;0	010753;0;0	10215;0	23118;0	12366;0	25269;0	096774;0;0;0	026882;0	080645;0	016129;0	021505;0	069892;0;0	096774;0;0	19355;0;0	0053763;0	016129;0	010753;0	069892;0	053763;0	026882;0	080645;0;0;0
U133;0	45508982;0	2;0	6;0;0	4;0;0;0	6;0;0;0;0	2;0	2;0	4;0;0	2;0	4;0	2;0;0;0;0;0;0	4;0;0	2;0	2;0;0	2;0;0	4;0;0	2;0;0	6;0;0;0	4;0;0;0;0;0	4;0;0;0;0;0;0;0	2;0;0	2;0;0;0;0;0;0;0;0;0;0	4;0	6;0;0;0;0	2;0	2;0;0;0;0;0;0;0	2;0;0;0;0;0;0;0;0;0;0;0;0;0;0	4;0;0;0;0;0;0;0;0;0;0;0;0;0;0;0;0;0;0;0;0;0;0;0;0;0;0;0;0;0;0;0;0;0;0;0;0	4;0;0;0;0;0;0;0;0	2;1;0;0;0;0;0;0;0;0;0;0;0;0;0;0	2;0;0	2;0;0;0	2;0;0	2;0;0;0;0;0	2;0;0;0;0;0	4;0;0;0;0;0;0;0;0;0;0	6;0;0;0;0;0;0;0;0;0;0;0;0;0;0;0;0;0;0;0;0;0;0;0;0;0;0;0;0;0;0;0;0;0;0;0;0;0	2;0;0;0;0;0;0;0;0;0;0	2;0	2;0;0;0;0	2;0;0;0;0;0	4;0;0;0;0	4;0	2;0;0;0;0;0	2;0;0;0;0;0	2;0;0;0;0;0;0;0;0;0;0;0;0;0	2;0;0;0	6;0;0;0;0;0;0;0	2;0;0;0;0;0;0
U134;1;0	10778;0	28743;0	035928;0	053892;0	18563;0	023952;0	16766;0;0;0	053892;0	17365;0	36527;0	05988;0;0	15569;0	16766;0	21557;0	023952;0	071856;0	23353;0	083832;0;0	047904;0	071856;0	23952;0	017964;0	047904;0	041916;0	17365;0	44311;0	071856;0	017964;0	005988;0	13772;0	12575;0	29341;0	26946;0	005988;0;0;0	011976;0	2515;0	053892;0	041916;0	11377;0;0	12575;0	005988;0	20359;0	005988;0	02994;0	095808;0	005988;0	005988;0	023952;0	19162;0
U135;0	2;0	45455;0;0;0;0	18182;0;0	36364;0;0;0	36364;0	27273;0	090909;0;0;0	090909;0	63636;0	090909;0	090909;0;0	090909;0;0;0	63636;0	090909;0;0	36364;0;0;0;0	090909;0;0;0;0;0	27273;0	18182;0	54545;0;0;0;0;0	18182;0;0;0	090909;0;0	090909;0;0	090909;0;0;0	090909;0;0	090909;0;0	18182;0;0;0;0	090909;0;0	090909;0;0;0;0;0	18182;0;0;0;0;0;0;0	18182;0;0;0;0;0;0	090909;0;0;0	090909;0;0;0	090909;0;0;0;0	45455;0	18182;0;0	090909;0;0;0;0;0;0;0;0	090909;0	090909;0;0;0;0;0;0;0;0;0;0;0;0;0;0;0;0;0;0;0;0;0;0	18182;0;0;0	54545;0;0	090909;0;0	36364;0;0;0;1;0;0	63636;0;0;0	45455;0;0	090909;0	18182;0;0;0	090909;0;0;0;0;0	090909;0;0;0;0;0	45455;0;0
U136;0	755813953;1;0	8;0;0;1;0;1;0;0;0;0;0;0;0;0;0	8;0;0;0	2;0;0;0;0	2;0	8;0;0;0;0;0	8;0;0;0;0;0	2;0;0	2;0	8;0;0;0;0;0	2;0;0;0;0;0;0;0;0;0;0;0;0;0;0	8;0;0;0;0;0;0;0;0;0;0;0;0;0;0;0;0;0;0	8;0;0;0;0;0;0;0;0;0;0;0;0;0;0;0;0;0;0;0;0;0;0;0;0;0;0;0;0;0;0;0;0;0;0;0;0;0;0;0;0;0;0;0;0;0;0;0;0;0;0	2;0;0;0	8;0;0;0;0;0;0;1;0;1;0	8;0;0;0;0;0;0;0;0;0;0;0;0;0;0;0;0;0;0;0;0;0;0;0;0;0;0;0;0;0;0;0;0;0	8;0;0;0;0;0;0;0;0;0;0;0;0;0;0;0;0;0;0	8;0;0;0;0;0;0;1;0;0;0;0;0;0;0;0;0;0;0;0;0;0;0;0;0;0;0	2;0;0;0;0;0;0;0	2;0;0;0;0;0;0;0;0;0;0;0;0;0;0;0;0;0;0;0;0;0;0;0;0;0;0;0;0;0;0;0;0;0;0;0;0;0;0;0;0;0;0	2;0;0;0;0;0;0;0;0;0;0;0	8;0;0;0;0;0;0	8;0;0;0;0;0;0;0;0;0;0;0;0;0;0;0;0;0	8;0;0;0;0;0;0;0;0;0;0;0;0;0;0;0;0;0;0;0;0;0;0;0;0;0;0;0;0;0;0;0;0;0;0;0;0;0;0;0;0;0;0;0;0;0	8;0;0;0;0;0;0;0;0;0;0;0;0;0;0;0;0;0;0;0;0;0;0;0;0;0;0;0;0;0;0;0;0;0;0;0;0;0;0;0;0;0;0;0;0	2;0;0;0;0;0;0;0;0;0;0;0;0;0;0;0;0;0;0;0;0;0;0;0;0;0;0	8;0;0;0;0;0;0;0;0;0	2;0;0;0;0;0;0;0;0;0;0;0;0;0;0;0;0;0;0;0;0;0;0;0;0;0;0;0;0;0;0;0;0;0;0;0;0;0;0;0;0;0;0;0;0;0	8;0;0;0;0;0;0;0;0;0;0;0;0;0;0;0;0;0;0;0;0;0;0;0;0;0;0;0;0;0;0;0;0;0;0;0;0;0;0;0;0;0;0;0;0;0;0;0;0;0;0;0;0;0;0;0;0;0;0;0;0;0;0;0;0;0;0;0;0;0;0;0;0;0;0;0;0;0;0;0;0;0;0;0	8;0;0;0;0;0;0;0;0;0;0;0;0;0;0;0;0;0;0;0;0;0;0;0;0;0;0;0;0;0;0;0;0;0;0;0;0;0;0;0;0;0;0;0;0;0;0;0;0;0;0;0;0;0;0;0;0;0;0;0;0;0;0;0;0;0;0;0;0;0;0;0;0;0;0;0;0;0;0;0;0;0;0;0;0;0;0;0;0;0;0;0;0;0;0;0;0;0;0	8;0;0	2;0;0;0;0	2;0;0;0;0;0;0	8;0;0	8;0;0;0;0;0;0;0;0;0;0;0;0;0;0;0;0;0;1;0;0;0;0;0;0;0;0;0;0;0;0	2;0;0	8;0;0;0;0;0;0;0;0;0;0;0;0;1;0;0;0;0;0;0;0;0;0;0;0;0;0;0;0;0;0;0;0;0;0;0;0;0;0;0;0;0;0;0;0;0;0;0;0;0;0;0;0;0;0;0;0;0;0;0;0;0;0;0;0;0;0;0;0;0;0;0;0;0;0;0;0;0;0;0;0;0;0;0;0;0;0;0;0;0;0;0;0;0;0;0;0;0;0	2;0;0;0;0;0;0;0;0;0;0;0;0;0;0;0;0;0;0;0;0;0;0;0;0;0;0;0;0;0;0;0;0;0;0;0;0;0;0;0;0;0;0;0;0;0;0;0;0;0;0;0;0;0;0;0;0;0;0;0;0;0;0;0	2;0;0;0;0;0;0;0;0;0;0;0;0;0;0;0;0;0;0;0;0;0;0;0;0	2;0	2;0;0;0;0;0;0;0;0;0;0;0;0;0;0;0;0;0;0;0;0;0;0;0;0;0;0;0;0;0;0;0;0;0;0;0;0;0;0;0;0;0;0;0;0;0;0;0;0;0;0;0;0;0;0;0;0;0;0;0;0;0;0;0;0;0;0;0;0;0;0;0;0;0;0;0;0;0;0;0;0	8;0;0;0;0;0;0;0;0;0;0;0;0;0;0;0;0;0;0;0;0;0;0;0;0;0;0	8;0;0;0;0;0;0;0;0;0;0	2;0;0;0;0;0
U137;0;0	13953;0	22093;0	13953;0	15116;0	093023;0	069767;0	40698;0;0;0	32558;0	46512;0	11628;0	069767;0	011628;0	15116;0	25581;0	2907;0	081395;0	093023;0	093023;0	10465;0;0	10465;0	2093;0	05814;0	11628;0	081395;0	046512;0	26744;0	17442;0	2093;0;0	011628;0	10465;0	26744;0	45349;0	51163;0	023256;0;0	011628;0	011628;0	15116;0	05814;0	05814;0	17442;0;0	13953;0;0	15116;0;0	011628;0	17442;0;0	046512;0	069767;0	23256;0	069767;0	023256;0;0
U138;1;0	2381;0	19048;0;0	2381;0	095238;0;0	33333;0;0;0	28571;0	28571;0	095238;0	19048;0;0	33333;0	095238;0	33333;0;0;0	047619;0;0;0;0;0	28571;0	33333;0	38095;0	19048;0	2381;0	42857;0;0	19048;0;0	095238;0	52381;0	28571;0	42857;0	095238;0;0;0;0	2381;0	2381;0;0	47619;0;0	42857;0	19048;0	14286;0	095238;0;0;0;0;0;0	2381;0	095238;0;0;0	19048;0	14286;0	28571;0;0;0	095238;0	14286;0	095238;0	095238;0	14286;0;0	28571;0;0;0	047619;0	095238;0;0;0	19048;0	2381;0	047619;0;0;0	047619;0;0;0
U139;1;0	6;0	65;0;0	05;0	25;0;0	05;0;0;0	05;0	55;0	1;0;0;0	1;0;0	55;0;0;0;0;0;0;0;0;0	1;0;0;0	4;0	1;0;0;0;0;0	4;0	35;0	45;0;0;0;0;0	35;0;0;0	55;0;0;0;0	35;0;0;0	35;0;0;0;0;0;0;0;0	2;0;0	35;0;0;0;0;0	4;0;0	6;0	15;0;0	25;0;0	3;0;0;0	1;0;0;0;0;0;0;0;0;0;0;0;0;0;0;0;0;0;0;0;0;0;0;0;0;0	25;0;0;0;0;0;0;0;0;0;0;0;0;0;0;0;0;0;0;0;0;0;0	35;0;0;0	05;0;0;0;0;0	3;0;0	4;0;0;0	25;0;1;0;0;0;0	05;0;0;0;0;0;0;0;0;0;0	35;0;0;0;0;0	25;0;0;0;0;0;0	35;0;0;0	1;0;0;0	25;0;0;0;0	25;0;0;0;0;0;0;0;0	2;0	35;0;0;0;0;0;0;0;0;0;0;0;0;0;0;0;0;0;0;0;0;0;0;0	25;0	5;0;0;0;0;0;0;0;0	35;0;0	05;0;0;0;0;0;0	35;0;0;0;0;0;0	3;0;0;0;0;0;0
U140;0;0	074074;0	074074;0;0;0	074074;0;0	7037;0;0;0	14815;0	77778;0	77778;0	074074;0;0;0	14815;0	85185;0	44444;0;0;0	14815;0;0	074074;0	074074;0;0	55556;0;0	074074;0;0	62963;0;0;0	074074;0	14815;0	85185;0	66667;0	74074;0;0;0;0;0	62963;0;0;0	44444;0;0	074074;0;0;0;0	18519;0	44444;0;0	074074;0;0	62963;0;0;0;0;0;0;0;0;0;0;0	44444;0;0	074074;0;0;0;0;0	074074;0;0;0;0;0;0;0;0;0;0;0;0	074074;0;0;0;0	074074;0	62963;0;0	074074;0;0;0;0	074074;0;0;0;0;0;0;0;0;0;0;0;0;0;0;0;0;0;0;0;0;0;0;0;0;0;0;0	62963;0;0;0	074074;0;0;0	074074;0	074074;0;0;0;0	51852;0;0	59259;0;0;1;0;0	44444;0;0;0;0;0;0;0	074074;0;0;0;0;0;0;0	25926;0;0	074074;0	074074;0;0;0;0;0;0;0;0	074074;0;0;0;0;0;0;0;0;0;0;0;0
U141;1;0;0;0;0;0;0;0;0;0;0;0;0;0;0;0;0;0;0;0;0;0;0;0;0;0;0;0;0;0;0;0;0;0;0;0;0;0;0;0;0;0;0;0;0;0;0;0;0;0;0;0;0;0;0;0;0;0;0;0;0;0;0;0;0;0;0;0;0;0;0;0;0;0;0;0;0;0;0;0;0;0;0;0;0;0;0;0;0;0;0;0;0;0;0;0;0;0;0;0;0;0;0;0;0;0;0;0;0;0;0;0;0;0;0;0;0;0;0;0;0;0;0;0;0;0;0;0;0;0;0;0;0;0;0;0;0;0;0;0;0;0;0;0;0;0;0;0;0;0;0;0;0;0;0;0;0;0;0;0;0;0;0;0;0;0;0;0;0;0;0;0;0;0;0;0;0;0;0;0;0;0;0;0;0;0;0;0;0;0;0;0;0;0;0;0;0;…
U142;0	998969603;0;0	4;0;0;0;0;1;0;0;0;1;1;0;0;0;0	4;0	6;0	6;0;0;0;0;0;0;0;0	4;0;0;0	4;0	6;0;0	4;0;0;0	6;0	6;1;0;0;0;0;0	6;0;0;0	6;0;0;0;0;0;0;0	6;0;0;0	4;0	6;0;0;0;0;0;0;0	4;0;0;0	4;0	6;0;0;0;0;0;0;0;0;0;0;0;0;0;0;0;0;0;0;0;0;0;0;0;0	6;0;0	4;0;0;0;0	4;0;0;0;0;0	4;0;0;0;0;0;0;0;0;0;0;0;0;0;0;0;0;0;0;0;0;0;0	6;0;0;0;0;0;0;0;0	4;0;0;0	6;0;0	6;0;0;0	6;0;1;0;0;0;0;0;0;0;0;0;0;0;0;0;0;0;0;0;0;0;0;0;0;0;0	4;0;0;0;0;0;0;0;0;0;0;0;0;0;0	6;0;0	4;0;0;0;0;0;0;0	6;0;0;0;0;0;0	4;0;0;0;0;0;0;0;0;0;0;0;0	4;0;0	6;0;0;0;0;0	4;0;0;0;0;0	6;0;0;0	4;0	4;0;0;0;0;0;0;0;0;0;0;0;0;0	6;0;0;0;0;0;0;0;0;0;0;0;0;0;0;0;0;0;0;0;0;0;0;0;0;0;0;0	6;0;0;0;0	4;0;0;0;0	4;0;0;0	6;0;0;0;0;0;0;0;0;0;0;0;0;0;0;0;0;0;0;0;0	6;0;0;0;0;0;0;0;0;0;0;0;0;0	4;0;0;0;0;0;0;0;0;0;0;0;0;0;0;0;0;0;0;0;0	6;0;0;0;0;0;0;0;0;0;0;0;0;0;0;0;0;0;0;0;0;0;0;0;0	4;0;0;0;0;0;0;0;0;0;0;0	6;0;0
U143;1;0	058733;0	11798;0	14426;0	044307;0	011334;0	028851;0	15971;0	0030912;0	023184;0	092221;0	14116;0	18393;0	024214;0	11901;0	14374;0	18341;0	17568;0	037609;0	03864;0	044822;0	094281;0	017002;0	18238;0	030397;0	10716;0	13756;0	026275;0	031427;0	036579;0	13086;0	01391;0	0015456;0;0	083977;0	26172;0	097372;0	22875;0	021638;0;0	005152;0	017002;0	086553;0	01391;0	020093;0	056672;0	014426;0	060278;0;0	11747;0	018547;0	03967;0	054611;0
U144;1;0	028249;0	011299;0	37853;0	073446;0	0056497;0	073446;0	15819;0	0056497;0	011299;0	028249;0	14689;0	11299;0	0056497;0	062147;0	24859;0	15819;0	039548;0	022599;0;0;0	056497;0;0	16384;0	028249;0	12994;0	050847;0;0	033898;0	022599;0	15819;0;0	011299;0;0	022599;0	18079;0	062147;0	022599;0	090395;0;0	011299;0;0	062147;0;0;0;0	016949;0	0056497;0;0;0;0;0;0;0	028249;0	028249;0;0	0056497;0;0;0;0;0	0056497;0;0;0;0;0;0;0;0;0;0;0;0;0;0;0;0;0;0;0;0;0;0;0;0;0;0;0;0;0;0;0;0;0;0;0;0;0;0;0;0;0;0;0;0;0;0;0;0;0;0;0;0;0;0;0;0;0;0;0;0;0	12994;0	084746;0	016949;0;0;0;0;0;0;0;0;0;0;0;0;0;0;0;0;0;0	15819;1;0	011299;0	096045;0	084746;0	016949;0	17514;0
U145;1;0;0	0071463;0	1353;0	010005;0	00095283;0;0	020486;0;0	0042878;0	020962;0	015722;0	019533;0;0	021439;0;0	040972;0	02001;0	0076227;0	0028585;0;0	019533;0;0	505;0	0038113;0	020962;0	029061;0;0	0047642;0	0023821;0	016675;0;0;0;0;0	019533;0	00095283;0	0071463;0	012863;0;0;0	0047642;0	0066698;0;0;0;0	011434;0;0;0	0038113;0;0;0;0	0023821;0;0	0023821;0;0;0;0;0	0076227;0;0;0;0;0;0;0	0038113;0;0;0;0;0;0;0	042401;0;0	00095283;0;0;0;0;0;0;0	0028585;0;0;0;0;0	010481;0;0;0;0;0;0;0;0;0;0;0;0;0;0;0;0;0;0;0;0;0;0;0;0;0;0;0;0;0;0;0;0;0;0;0	012387;0	0080991;0;0;0;0;0;0;0;0	0038113;0;0;0;0;0;0;0;0;0;0;0	00095283;0	0019057;1;0	02001;0	0061934;0;0	045736;0;0	0038113;0	00095283;0	0052406;0
U146;0	996525365;0	049547;0	076703;0	10529;0	058123;0	018104;0	014293;0	064793;0	0052406;0	016198;0	11863;0	048595;0	070033;0	0052406;0	053359;0	037161;0	076703;0	03859;0	03192;0	0014293;0	0023821;0	064793;0	0052406;0	1839;0	011434;0	03859;0	11053;0	0023821;0	02001;0	018104;0	17294;0	0019057;0	00047642;0	00095283;0	02001;0	083849;0	013816;0	046689;0	012863;0;0	011434;0	0066698;0	070033;0	00047642;0	0038113;0	010481;0	010481;0	060505;0;0	019057;0	0019057;0
U147;1;0	11188;0	19736;0	24461;0	10563;0	12926;0	050035;0	20639;0	0027797;0	009729;0	0959;0	10771;0	18346;0	022933;0	068798;0	12092;0	21126;0	1911;0	016678;0	065323;0	044475;0	051425;0	00069493;0	15566;0	020153;0	078527;0	071577;0;0	041001;0	10285;0	072272;0	030577;0	013899;0	011119;0	026407;0	11953;0	05212;0	09868;0	050035;0;0	0013899;0	022238;0	038916;0	044475;0	019458;0	10076;0	011814;0	095205;0;0	047255;0;0	034746;0	044475;0	020153;0;0
U148;0	946051986;0	041667;0	25;0	16667;0	29167;0	041667;0;0	16667;0;0;0	041667;0	20833;0	041667;0	083333;0	20833;0	20833;0	16667;0	083333;0;0;0;0	29167;0;0	041667;0;0	083333;0;0	041667;0;0	083333;0	20833;0;0	16667;0;0	083333;0	33333;0	5;0	16667;0;0;0	29167;0;0	041667;0;0;0;0;0	041667;0;0	041667;0;0;0;0	16667;0;0	041667;0;0;0;0;0;0;0;0;0;0	041667;0;0;0;0;0;0;0;0;0;0;0;0	16667;0;0;0;0;0;0;0;0;0;0;0;0;0;0;0;0;0;0;0;0;0;0;0;0;0;0;0;0;0;0;0;0;0;0;0;0;0;0;0;0;0;0;0;0;0;0	041667;0	041667;0;0;0;0;0;0;0;0	20833;0;0;0;0;0;0;0;0;0;0;0	041667;0	41667;0;0	20833;0	041667;1;0	33333;0;0	041667;0;0;0	45833;0;0	083333;0;0;0	083333;0;0;0;0;0	125;0;0;0	041667;0;0;0;0;0;0;0	20833;0;0;0;0;0;0;0;0;0;0;0;0;0;0;0;0;0;0;0;0;0;0;0;0;0;0;0;0;0;0;0;0;0
U149;0	602162162;0	057381;0	096126;0	18195;0	069642;0	0093183;0	054438;0	10839;0	0073565;0	070132;0	052967;0	21923;0	28053;0	025012;0	11329;0	1383;0	30015;0	13144;0	061305;0	04463;0	017165;0	18048;0	0029426;0	21677;0	028445;0	094164;0	12457;0	01079;0	032859;0	040216;0	17999;0	0068661;0	0034331;0	0093183;0	075527;0	34919;0	1128;0	29868;0	021089;0	0058852;0	0029426;0	019617;0	047572;0	0068661;0	01128;0	024031;0	0039235;0	016675;0;0	042178;0
U150;1;0	081081;0	38703;0	04;0	11459;0	014054;0	031351;0	052973;0;0;0	03027;0	065946;0	065946;0	019459;0	0075676;0	54811;0	16;0	26703;0	017297;0	1427;0	027027;0	18703;0	0032432;0	07027;0	31459;0	071351;0	012973;0	044324;0	032432;0	34162;0	48;0	0086486;0	012973;0;0	038919;0	50054;0	07027;0	18595;0	065946;0	0021622;0	44;0	014054;0	036757;0	018378;0	075676;0	028108;0;0	10703;0;0	24973;0	022703;0	016216;0	014054;0	0010811;0	18486;0
U151;0	854978355;0	12552;0	033473;0	35565;0	020921;0	087866;0	050209;0	11297;0	10042;0	10879;0	066946;0	058577;0	2887;0	0041841;0	31799;0	12971;0	16318;0	012552;0	029289;0;0	0083682;0	087866;0;0	083682;0	037657;0	041841;0	025105;0;0	016736;0	041841;0	17573;0;0	0041841;0;0	025105;0	15481;0	041841;0	025105;0	0083682;0;0	029289;0;0	020921;0	025105;0;0;0	016736;0	0041841;0;0	046025;0	0041841;0	0041841;0;0	0041841;0	033473;0	0083682;0	0041841;0	020921;0;0;0	0083682;0	0083682;0
U152;0	50440678;0	056277;0	11472;0	11905;0	080087;0	028139;0	047619;0	14069;0	004329;0	012987;0	069264;0	21645;0	13636;0	025974;0	08658;0	21645;0	21645;0	14935;0	054113;0	088745;0	073593;0	19048;0	0021645;0	15584;0	069264;0	14502;0	069264;0	049784;0	04329;0	090909;0	17316;0	038961;0	015152;0;0	051948;0	17316;0	095238;0	23593;0	019481;0;0	017316;0	017316;0	080087;0	04329;0	012987;0	047619;0	015152;0	075758;0;0	097403;0	025974;0	054113;0
U153;1;0	016949;0	16339;0	042034;0	031864;0	0074576;0	051525;0	059661;0	00067797;0	0040678;0	056271;0	10237;0	1478;0	10712;0	012203;0	11864;0	16475;0	17898;0	08339;0	10102;0	038644;0	12271;0;0	035254;0	056271;0	081356;0	032542;0	095593;0	041356;0	10237;0	20814;0	057627;0	0094915;0	0033898;0	072542;0	2461;0	24678;0	22508;0	010169;0	0033898;0	0074576;0	038644;0	060339;0	029831;0	027119;0	11525;0	00067797;0	13424;0;0	16339;0	048136;0	048136;0
U154;1;0	028095;0	03;0	18095;0	057619;0	0014286;0	010952;0	095714;0	0019048;0	037619;0	020476;0	19571;0	027143;0	087619;0	017143;0	027619;0	085714;0	045238;0	044762;0	014762;0	00047619;0	075714;0	0028571;0	20238;0	0066667;0	10714;0	14667;0	0014286;0	011429;0	017619;0	064762;0	00047619;0	00047619;0	0019048;0	022857;0	092857;0	035714;0	059048;0	016667;0;0	012857;0	038095;0	046667;0;0	00047619;0;0	017619;0	0038095;0;0	0047619;0	00047619;0	00047619;0;0	0071429;0	0061905;0
U155;1;0	43802;0	024793;0	041322;0	057851;0;0	033058;0	10744;0;0;0	024793;0	12397;0	016529;0	016529;0;0	26446;0	24793;0	066116;0	10744;0	057851;0	19835;0	31405;0;0	43802;0;0	15702;0;0;0;0	024793;0	024793;0;0;0	15702;0	24793;0	1405;0	19008;0	29752;0	024793;0;0	07438;0;0	041322;0;0	0082645;0	0082645;0;0	0082645;0;0	5124;0;0	0082645;0;0	19835;0;0	024793;0	07438;0;0	082645;0;0	0082645;0	033058;0	024793;0;0;0	0082645;0	033058;0	033058;0	0082645;0	024793;0;0	0082645;0	0082645;0;0	024793;0;0
U156;0	481884058;0	10429;0	12429;0	14952;0	032857;0	0047619;0	06381;0	2219;0	0019048;0	0042857;0	082857;0	18476;0	095238;0	075238;0	10762;0	10286;0	1419;0	07381;0	025714;0	023333;0	037143;0	23714;0	0033333;0	10857;0	028571;0	14905;0	024762;0	01381;0	031905;0	032381;0	2781;0	0038095;0	075714;0	00095238;0	032857;0	11381;0	097619;0	23524;0	0047619;0	0014286;0	0028571;0	03381;0	040476;0	01;0	013333;0	036667;0	020952;0	014286;0;0	027143;0;0
U157;0	644761905;0	047101;0	13043;0	13406;0	050725;0;0	028986;0	40217;0;0	018116;0	23551;0	22101;0	043478;0;0;0	11594;0	076087;0	17391;0	043478;0	014493;0;0	094203;0	0072464;0	10145;0;0	12681;0	11957;0	41667;0	072464;0	083333;0	2971;0	072464;0;0;0	13406;0	13768;0	16667;0	19928;0	014493;0;0;0	014493;0	036232;0;0	068841;0	072464;0;0	13768;0;0	076087;0;0;0;0	050725;0	050725;0	018116;0;0;0	068841;0;0;0;0	26449;0;0;0;0	09058;0	039855;0	22464;0	33696;0;0	10145;0;0;0	094203;0	10145;0;0;0
U158;1;0	12;0	07381;0	095238;0	037619;0	015714;0	026667;0	078095;0	0085714;0	019048;0	035714;0	10286;0	044286;0	10857;0	021905;0	077143;0	15524;0	19762;0	085714;0	18619;0	077143;0	21905;0;0	11905;0	042381;0	096667;0	034286;0	1;0	029048;0	052857;0	092381;0	0085714;0	014286;0	00047619;0	024762;0	11667;0	19048;0	20286;0	0019048;0;0	010476;0	082857;0	1219;0	044762;0	018095;0	044286;0;0	085238;0;0	065238;0	012381;0	024762;0	039048;0	024762;0
U159;0	105849582;0	2932;0	29126;0	3068;0	096117;0	038835;0	07767;0	28252;0	017476;0	1932;0	24078;0	27864;0	26408;0	025243;0	2233;0	26117;0	28058;0	24272;0	053398;0	066019;0	043689;0	26893;0	037864;0	23883;0	033981;0	078641;0	12427;0	01068;0	071845;0	15631;0	37087;0	0058252;0	017476;0	0019417;0	073786;0	27961;0	1466;0	21942;0	039806;0;0	007767;0	0038835;0	12233;0	064078;0	014563;0	082524;0	056311;0	014563;0;0	13981;0	031068;0
U160;0	450980392;0	0041783;0	10724;0	020891;0	013928;0	0041783;0	030641;0	02507;0;0;0	018106;0	018106;0	013928;0	071031;0	0083565;0	005571;0	045961;0	075209;0	0097493;0	10028;0	0041783;0	013928;0	0013928;0	0083565;0	034819;0	012535;0	0083565;0	018106;0	0013928;0	026462;0	11003;0	012535;0	011142;0;0	0027855;0	02507;0	036212;0	019499;0	0027855;0;0;0	0041783;0	018106;0	061281;0	005571;0	062674;0;0	11421;0	0041783;0	10306;0	0097493;0	12535;0	005571;0	044568;0;0	012535;0
U161;1;0	16667;0	17647;0	13725;0	10784;0	088235;0;0	088235;0;0	0098039;0	18627;0	21569;0	039216;0	068627;0	04902;0	29412;0	2549;0	16667;0	078431;0	18627;0	14706;0	039216;0;0	098039;0	18627;0	0098039;0	068627;0	26471;0;0	10784;0	29412;0	029412;0	19608;0;0	26471;0	20588;0	29412;0	2451;0;0;0;0	068627;0	11765;0	0098039;0	058824;0	058824;0;0	19608;0;0	13725;0	068627;0	10784;0	068627;0;0	058824;0	019608;0;0	13725;0;0;0;0	098039;0	31373;0;0;0;0	18627;0	16667;0
U162;0	517514124;0	068182;0	18182;0	05303;0	090909;0	015152;0	015152;0	12121;0;0;0	13636;0	24242;0	17424;0	030303;0	05303;0	15909;0	25;0	15152;0	045455;0	083333;0	090909;0	16667;0	022727;0	12879;0	10606;0	060606;0	075758;0;0	13636;0	083333;0	25;0	068182;0;0	037879;0	11364;0	18182;0	18182;0	31061;0	030303;0;0	022727;0	060606;0	068182;0	022727;0	015152;0	075758;0;0	060606;0;0	12121;0	045455;0	090909;0	12121;0	05303;0	068182;0	045455;0
U163;0	3599022;0	012429;0	042938;0	087006;0	044068;0	015819;0	10056;0	092655;0;0	0033898;0	087006;0	042938;0	23051;0	12429;0	0056497;0	16384;0	18079;0	21243;0	044068;0	037288;0	013559;0	16949;0	0090395;0	11412;0	079096;0	0079096;0	033898;0	094915;0	010169;0	084746;0	12768;0	049718;0	038418;0;0	024859;0	036158;0	032768;0	079096;0	0022599;0;0	0033898;0	0079096;0	014689;0	030508;0	0067797;0	076836;0	0090395;0	12203;0	0079096;0	20791;0;0	057627;0	010169;0
U164;1;0	019071;0	18826;0	056235;0	026895;0	016137;0	056235;0	051834;0;0	000978;0	033252;0	075795;0	10367;0	11638;0	014181;0	17751;0	16039;0	24988;0	067482;0	20049;0	057702;0	061614;0	000978;0	03423;0	069438;0	071394;0	018582;0	10318;0	01467;0	15061;0	16773;0	05868;0	016626;0	003423;0	089976;0	077262;0	13007;0	18875;0	00978;0	000489;0	003912;0	047433;0	074328;0	10073;0	014181;0	17262;0	000489;0	10416;0	001467;0	25819;0	081663;0
U165;0	777227723;0	03012;0	036145;0	36747;0	090361;0	054217;0	11446;0	048193;0	0060241;0	036145;0	054217;0	1747;0	34337;0	012048;0	28916;0	1747;0	23494;0	15663;0	24096;0	024096;0	03012;0	048193;0	012048;0	03012;0	012048;0	18072;0	018072;0;0	10241;0	036145;0	28916;0	012048;0;0;0	066265;0	31928;0	084337;0	12651;0	0060241;0;0;0	03012;0	0060241;0	054217;0	0060241;0	012048;0;0	096386;0;0	042169;0;0	060241;0	0060241;0;0	036145;0	012048;0	018072;0	054217;0
U166;0	60047619;0	039604;0	29703;0	069307;0	14851;0	13366;0	019802;0	35644;0;0	024752;0	11881;0	42574;0	09901;0	11881;0	009901;0	12376;0	15842;0	39604;0	019802;0	16832;0	019802;0	089109;0;0	13861;0	029703;0	079208;0	10891;0	13861;0	10891;0	39109;0	19802;0	15347;0	18812;0	0049505;0	27228;0	26238;0	31683;0	27228;0;0;0	0049505;0	009901;0	16832;0	014851;0;0	17822;0	009901;0	16337;0;0	16337;0	044554;0	064356;0	09901;0	049505;0;0	044554;0
U167;0	140350877;0	19286;0	45381;0	072857;0	032857;0	018571;0	047619;0	17333;0	0028571;0	0052381;0	1419;0	087619;0	4619;0	43143;0	048095;0	21762;0	13762;0	14048;0	046667;0	03381;0	13667;0	30476;0	010476;0	30381;0	044762;0	46952;0	069524;0	031429;0	0038095;0	40905;0	48095;0	055714;0	015238;0	0071429;0	10619;0	34857;0	075238;0	15476;0	0066667;0	074762;0	022857;0	30143;0	25524;0	0052381;0	018571;0	27381;0	0057143;0	22571;0;0	15095;0
U168;0	359516616;0;0	26316;0;0;0;0	035088;0;0;0;0	035088;0	052632;0	21053;0	15789;0;0	14035;0	14035;0	052632;0	087719;0	017544;0	087719;0;0	017544;0;0	052632;0	052632;0	017544;0	21053;0;0	035088;0	35088;0;0;0;0	15789;0	035088;0	052632;0	087719;0	017544;0;0;0	017544;0	035088;0	052632;0;0	17544;0;0	035088;0;0	17544;0	052632;0	10526;0	017544;0	017544;0	035088;0;0	017544;0	017544;0;0;0	017544;0	24561;0	14035;0;0;0	035088;0	12281;0	21053;0;0	14035;0;0;0	052632;0;0	070175;0;0	087719;0;0	17544;0;0;0;0;0;0;0;0
U169;0	560913706;0	030211;0	20846;0	057402;0	015106;0	012085;0	096677;0	066465;0;0	0030211;0	096677;0	087613;0	13595;0	16012;0	0030211;0	19637;0	11782;0	19033;0	12689;0	14804;0	12991;0	13595;0;0	036254;0	069486;0	14199;0	084592;0	084592;0	030211;0	14199;0	24773;0	060423;0	021148;0	0090634;0	11782;0	1571;0	15106;0	27795;0	0090634;0	012085;0	021148;0	090634;0	063444;0	030211;0	021148;0	17825;0	0060423;0	16918;0	0030211;0	20544;0	024169;0
U170;0	12195122;0	082741;0	20558;0	094924;0	042132;0	074112;0	020305;0	18223;0;0;0	14721;0	21624;0	085787;0	036548;0	0010152;0	14924;0	23401;0	34924;0	076142;0	16041;0	052792;0	11878;0	0025381;0	045178;0	05533;0	15025;0	058883;0	095939;0	0096447;0	093401;0	2264;0	043655;0	085279;0	035025;0	12538;0	21421;0	23299;0	25939;0	0076142;0;0	0035533;0	039594;0	054822;0	061421;0	027411;0	035533;0;0	11675;0	00050761;0	1533;0	0045685;0	035533;0	064975;0
U171;1;0;0	14634;0	012195;0;0;0	02439;0	02439;0	02439;0;0	085366;0;0	060976;0	085366;0;0	15854;0	073171;0	085366;0	036585;0	085366;0	036585;0	04878;0	012195;0;0	04878;0	10976;0	012195;0	04878;0;0	02439;0	17073;0	02439;0	02439;0;0	036585;0	02439;0	04878;0	12195;0;0;0	012195;0	17073;0	012195;0;0;0	097561;0	02439;0	073171;0;0	13415;0;0	073171;0	036585;0	036585;0;0;0	012195;0;0	012195;0;0	012195;0	036585;0	073171;0;0;0	012195;0	073171;0	12195;0;0	13415;0;0	02439;0	02439;0;0
U172;0	16500994;0	14286;0	61905;0	047619;0;0	14286;0;0	047619;0	047619;0	047619;0	28571;0	33333;0	047619;0	42857;0;0	42857;0	42857;0	33333;0;0	33333;0;0	14286;0;0	095238;0	33333;0	095238;0;0;0	095238;0	14286;0	42857;0;0;0;0;0	33333;0	33333;0	33333;0	047619;0;0;0;0	14286;0;0	33333;0;0	095238;0	47619;0;0	14286;0;0;0	095238;0;0;0	38095;0;0;0;0;0;0	47619;0	14286;0	42857;0;0;0;0	095238;0;0	33333;0;0;0	33333;0;0;0;0;0	095238;0;0;0;0;0;0;0;0;0;0;0	14286;0;0;0	095238;0;0;0;0;0;0;0;0;0;0;0;0;0;0;0;0;0;0;0;0;0;0;0;0;0;0;0;0;0;0;0;0	047619;0	33333;0	14286;0;0;0;0;0;0;0;0;0;0;0;0	2381;0;0;0;0;0;0	2381;0	047619;0;0;0;0;0;0;0;0;0;0
U173;0	71124031;0	037773;0	14712;0	1173;0	015905;0	045726;0	14712;0	095427;0;0;0	093439;0	037773;0	027833;0	17097;0	0059642;0	085487;0	12724;0	087475;0	12326;0	2505;0	083499;0	14115;0	0059642;0	0099404;0	13519;0	067594;0	033797;0	17495;0	013917;0	093439;0	12922;0	029821;0	031809;0;0	045726;0	11133;0	28032;0	25447;0	0079523;0;0	0039761;0	065606;0	015905;0	065606;0	05169;0	10338;0;0	15109;0	0019881;0	21869;0	0019881;0	029821;0	089463;0;0;0;0	0059642;0
U174;0	197368421;0	074612;0	17054;0	071705;0	083333;0	011628;0	053295;0	12984;0;0	045543;0	13372;0	10078;0	13857;0	12112;0	079457;0	1938;0	11628;0	2655;0	056202;0	16085;0	057171;0	18605;0	001938;0	16473;0	026163;0	093023;0	040698;0	078488;0	027132;0	070736;0	3062;0	035853;0	024225;0	003876;0	062984;0	1686;0	15988;0	29457;0	0077519;0;0	002907;0	087209;0	063953;0	035853;0	023256;0	10756;0;0	065891;0	001938;0	23159;0	017442;0	063953;0
U175;0	116883117;0;0	14474;0	092105;0	013158;0	039474;0	039474;0	013158;0;0	013158;0	092105;0	14474;0	10526;0	15789;0;0	36842;0	065789;0	11842;0	026316;0	092105;0	10526;0	11842;0	013158;0	039474;0	065789;0	18421;0	11842;0	11842;0;0	052632;0	21053;0	039474;0	052632;0	013158;0	092105;0	21053;0	19737;0	23684;0	013158;0;0;0	11842;0	013158;0	078947;0;0	065789;0;0	39474;0;0	11842;0	065789;0	13158;0	092105;0;0;0;0	013158;0	013158;0;0;0	013158;0	13158;0	065789;0;0;0
U176;0	517142857;0;0	32468;0	23377;0;0;0	038961;0;0;0;0;0	025974;0;0	064935;0;0;0	064935;0	090909;0	025974;0	090909;0;0;0;0	012987;0	23377;0;0;0	012987;0;0;0	051948;0;0;0;0	25974;0	012987;0	12987;0	2987;0;0;0;0;0	012987;0;0;0	23377;0;0	090909;0;0	090909;0;0	23377;0;0;0;0	012987;0;0;0;0;0;0	23377;0;0;0;0	025974;0	28571;0;0;0	4026;0;0;0;0;0;0;0;0;0;0;0	012987;0;0;0;0;0;0;0;0;0;0;0;0;0;0;0;0;0;0;0;0;0;0	46753;0	14286;0;0;0;0;0;0;0	14286;0;0	012987;0;0;0;0;0;0;0;0;0;0;0;0;0;0;0;0;0;0;0;0;0;0;0;0;0	038961;0;0;0;0;0;0;0;0;0;0;0;0;0;0;0;0	090909;0;0;0	012987;0;0;0;0	025974;0;0;0;0	064935;0;0;0;0;0	051948;0	23377;0;0;0;0	051948;0;1;0	012987;0	20779;0;0	1039;0;0;0	20779;0;0;0	24675;0;0	090909;0	23377;0;0;0;0	23377;0;0;0;0;0;0;0;0;0;0;0;0;0;0;0;0;0;0;0;0;0
U177;0	253787879;0;0	17714;0	037619;0	051429;0;0;0	13857;0;0;0	31952;0	21524;0	00095238;0	090476;0;0	08;0	029524;0	13762;0	17524;0	19429;0;0	15952;0;0;0	064286;0	12524;0;0	044286;0	18048;0	19476;0	1719;0	06;0;0	0038095;0	17476;0	31;0	12524;0	54667;0	002381;0;0;0	11048;0	37667;0;0;0	18667;0;0	12571;0;0	18429;0;0	00047619;0	0085714;0	0042857;0;0	15762;0;0;0	15762;0;0	18905;0	15762;0	098571;0;0;0	10429;0	042381;0	12667;0	028571;0	30714;0	0057143;0	13524;0	0085714;0;0
U178;0	474885845;0	13788;0	065152;0	048485;0	013636;0	0068182;0	10606;0	025;0;0;0	053788;0	10758;0	078788;0	016667;0	0037879;0	175;0	070455;0	13712;0	15;0	10076;0	051515;0	11742;0	019697;0	19697;0	11667;0	071212;0	015909;0	061364;0	00075758;0	056818;0	25076;0	0090909;0	086364;0	13106;0	047727;0	059848;0	11212;0	17197;0	0015152;0;0	068182;0	048485;0	031818;0	013636;0	019697;0	17273;0;0	13939;0;0	30455;0	0022727;0	088636;0	027273;0	025758;0
U179;0	115281501;0	031963;0	050228;0	086758;0	0045662;0	0091324;0	022831;0	045662;0;0	0045662;0	045662;0	10502;0	063927;0	10502;0	054795;0	077626;0	21461;0	22831;0;0	077626;0	26484;0	054795;0;0	031963;0	041096;0	22374;0	022831;0	031963;0	0091324;0	082192;0	28767;0	0045662;0	0091324;0	0045662;0	054795;0	12785;0	3653;0	17352;0	0045662;0;0;0	050228;0	14612;0	045662;0	0091324;0	0045662;0	0045662;0	0091324;0;0	031963;0	018265;0	13242;0	14155;0;0	0045662;0	0091324;0
U180;0	628571429;0	043968;0	29491;0	024129;0	0048257;0	01555;0	096515;0	083646;0;0	00053619;0	036997;0	043968;0	14692;0	1437;0	00053619;0	095442;0	084182;0	1689;0	04504;0	062198;0	10241;0	07882;0	024129;0	04933;0	10617;0	10831;0	018231;0	20804;0	014477;0	10188;0	20965;0	072386;0	015013;0	0032172;0	12493;0	10402;0	087399;0	13298;0	0032172;0	00053619;0	0096515;0	11475;0	027882;0	045576;0	014477;0	18552;0;0	21233;0	00053619;0	11743;0	077748;0
U181;0	20431396;0;0	14286;0	11429;0;0	28571;0;0;0;0;0;0	2;0	028571;0;0;0	25714;0	057143;0;0	085714;0	057143;0;0	085714;0	085714;0	11429;0;0;0;0;0	14286;0	057143;0	4;0;0;0	085714;0;0	057143;0;0	085714;0;0;0;0;0	057143;0;0;0;0;0;0;0	028571;0	085714;0;0;0;0;0;0;0;0;0;0;0	057143;0;0;0;0;0	11429;0;0;0;0;0;0;0;0;0;0;0;0;0;0;0;0;0	14286;0;0;0;0;0	057143;0;0;0;0;0;0;0;0;0;0;0;0;0;0	085714;0	057143;0;0;0;0;0;0;0;0;0;0;0;0;0;0;0;0;0;0;0;0;0;0;0;0;0;0;0;0;0;0;0	34286;0;0;0;0;0;0;0;0;0	11429;0;0;0;0;0;0;0;0;0;0;0;0;0	028571;0;0;0	11429;0;0;0	2;0	28571;0;0;0;0	085714;0	085714;0	028571;0	11429;0;0;0;0;0	085714;0;0;0;0;0;1;0;0;0;0;0;0;0;0	085714;0;0	28571;0;0;0;0;0;0;0;0;0;0;0;0;0;0;0;0	45714;0;0;0;0;0;0;0;0;0;0;0;0;0;0	028571;0;0;0;0;0	057143;0;0;0	34286;0;0;0	085714;0;0	057143;0	028571;0;0	22857;0;0;0;0
U182;0	174033149;0	013781;0	29239;0	046135;0	0065908;0	0023966;0	03595;0	077891;0;0;0	053925;0	038945;0	074895;0	066507;0	0041941;0	071899;0	13841;0	11264;0	088676;0	10485;0	13301;0	061714;0	003595;0	023966;0	095267;0	04314;0	017376;0	092271;0	023367;0	065309;0	13901;0	03595;0	016177;0	0011983;0	08568;0	10186;0	1456;0	15339;0	0011983;0;0	0041941;0	043739;0	016177;0	054524;0	02157;0	11444;0;0	1414;0	0023966;0	13361;0	048532;0	10845;0	22528;0
U183;0	005405405;0	024862;0	15608;0	017956;0	029006;0	016575;0	060773;0	027624;0;0	015193;0	10497;0	038674;0	15193;0	11602;0	0013812;0	12569;0	098066;0	26105;0	030387;0	13674;0	075967;0	049724;0	0096685;0	023481;0	15608;0	078729;0	0055249;0	092541;0	0082873;0	093923;0	098066;0	058011;0	012431;0;0	08011;0	073204;0	082873;0	06768;0	0055249;0	0041436;0	0041436;0	074586;0	015193;0	063536;0	026243;0	16575;0;0	1326;0;0	25414;0	12155;0	10359;0	11188;0
U184;0;0;0	02973;0	010811;0;0;0	016216;0	0027027;0;0;0	0027027;0;0	027027;0	016216;0;0	010811;0	018919;0	40541;0	075676;0	016216;0	0027027;0	010811;0;0	0054054;0	12162;0	032432;0;0	17297;0;0	0054054;0	035135;0	075676;0	0027027;0;0	016216;0	010811;0	0027027;0	013514;0;0;0;0	021622;0	0027027;0;0;0	089189;0;0	07027;0;0	23243;0	086486;0	02973;0	089189;0;0;0;0;0;0;0;0	0054054;0	067568;0	072973;0;0;0	010811;0	22432;0	021622;0	021622;0	27568;0;0	064865;0;0;0	0027027;0	02973;0	027027;0;0;0;0	056757;0;0	016216;0	0027027;0;0;0
U185;0	298076923;0;0	1573;0;0;0	011236;0	32584;0;0;0	022472;0	044944;0;0	1236;0	1236;0;0;0;0	044944;0;0	011236;0;0;0;0	25843;0	11236;0;0;0	067416;0;0	011236;0;0	067416;0;0;0;0;0;0;0;0;0;0	022472;0;0	05618;0;0	11236;0;0	044944;0;0	078652;0	10112;0	078652;0	11236;0;0;0;0;0	011236;0;0;0;0	044944;0;0;0;0;0	16854;0	022472;0	067416;0	19101;0;0	022472;0;0;0;0	067416;0	033708;0;0;0;0;0;0	044944;0	033708;0;0;0	078652;0	022472;0	1236;0	011236;0;0;0	25843;0;0;0;0;0;0	32584;0	033708;0;0	33708;0	4382;0;0;0	011236;0	044944;0;0	078652;0;0;0;0	089888;0;0;0	11236;0	033708;0;0
U186;0	025641026;0	0064103;0	060897;0	019231;0	057692;0	012821;0	019231;0	083333;0;0;0	038462;0	012821;0	032051;0	019231;0	0032051;0	051282;0	13782;0	19231;0	080128;0	11859;0	0096154;0	064103;0	012821;0	0096154;0	032051;0	035256;0	028846;0	16987;0	0064103;0	051282;0	044872;0;0	016026;0;0	23077;0	032051;0	089744;0	064103;0;0;0	0032051;0	11859;0	0064103;0	035256;0	019231;0	24679;0;0	076923;0;0	16987;0	012821;0	025641;0	20192;0	0032051;0	0064103;0	0032051;0	0032051;0
U187;0	17877095;0;0;0	025641;0;0;0;0;0;0;0;0;0	12821;0	12821;0;0;0	025641;0	15385;0	051282;0;0;0;0;0;0	25641;0;0;0	17949;0;0;0	025641;0	025641;0;0;0;0;0;0;0;0;0;0	12821;0;0	17949;0;0	12821;0;0	025641;0;0	051282;0;0	23077;0	12821;0;0;0;0;0;0;0;0;0	23077;0;0;0;0;0	076923;0	076923;0	12821;0	076923;0;0;0;0;0;0	12821;0	051282;0;0;0;0	051282;0;0	12821;0	076923;0;0;0	12821;0	23077;0;0;0;0;0	4359;0;0;0;0;0;0	12821;0;0;0	025641;0;0;0;0	20513;0	12821;0;0;0;0;0;0	076923;0;0;0	12821;0;0;0	12821;0;0;0;0;0;0;0;0;0;0;0;0;0;0;0;0;0;0;0;0;0;0;0;0;0;0;0;0;0;0;0;0;0;0;0	15385;0;0;0;0;0;0;0;0;0;0;0	10256;0;0;0;0;0;0;0;0;0;0;0;0;0;0	025641;0;0	17949;0;0	15385;0	12821;0	051282;0	15385;0;1;0;0	20513;0	051282;0;0;0;0;0	025641;0;0;0;0
U188;0	279869067;0	0055866;0	10056;0	055866;0	011173;0	027933;0	089385;0	044693;0;0;0	011173;0	011173;0	32402;0	039106;0	0055866;0	083799;0	083799;0	19553;0	22905;0	067039;0	027933;0	13966;0;0	027933;0	094972;0	039106;0	027933;0	15084;0	0055866;0	078212;0	18994;0	061453;0	011173;0	0055866;0	03352;0	061453;0	078212;0	12291;0	0055866;0;0;0	027933;0	011173;0	01676;0	011173;0	13408;0;0	078212;0	0055866;0	23464;0	0055866;0	044693;0	078212;0;0;0	0055866;0	011173;0
U189;0	023640662;0	018822;0	21931;0	060556;0	018822;0	0090016;0	031097;0	05401;0;0	0016367;0	03928;0	072831;0	075286;0	14239;0	0040917;0	19067;0	0982;0	27332;0	085925;0	08347;0	080196;0	086743;0	00081833;0	041735;0	2275;0	053191;0	042553;0	28151;0	097381;0	072831;0	2545;0	066285;0	0090016;0	018822;0	067103;0	095745;0	13175;0	19804;0	0090016;0	0032733;0	0065466;0	031097;0	057283;0	08838;0	01964;0	18085;0;0	17676;0;0	41408;0	19394;0	10638;0
U190;0	41218638;0	0023641;0	11111;0	035461;0;0;0	021277;0	0070922;0;0;0	040189;0	049645;0	23168;0	36879;0;0	17258;0	044917;0	18676;0	14657;0	37589;0	061466;0	07565;0	014184;0	0023641;0	094563;0	10638;0;0	23641;0	0094563;0	068558;0	30733;0	030733;0	016548;0	0070922;0	033097;0	0023641;0	35225;0	14657;0;0;0;0	16312;0	040189;0	13948;0	037825;0	23404;0;0	23168;0;0	52719;0	0094563;0	32624;0	22695;0	0094563;0;0;0	047281;0	082742;0;0;0	037825;0	078014;0	47518;0;0;0	080378;0
U191;0	461538462;0	019713;0	19892;0	077061;0	041219;0	037634;0	10394;0	11828;0;0;0	077061;0	13978;0	13799;0	087814;0	0053763;0	17563;0	181;0	21864;0	17563;0	17742;0	10215;0	13262;0	0071685;0	039427;0	096774;0	066308;0	046595;0	11111;0	044803;0	14337;0	17921;0	043011;0	064516;0	0053763;0	15412;0	14337;0	24194;0	28674;0	016129;0;0	010753;0	057348;0	050179;0	041219;0	030466;0	10932;0;0	1595;0	0017921;0	23297;0	032258;0	046595;0	10753;0
U192;0	021035599;0	35897;0	53846;0	008547;0;0	034188;0	059829;0	35043;0;0;0	051282;0	17094;0	51282;0	51282;0;0	18803;0	17949;0	13675;0	034188;0	16239;0	33333;0	47863;0	017094;0	47009;0	08547;0	50427;0	051282;0	11966;0	017094;0	63248;0	61538;0	18803;0	008547;0;0	15385;0	36752;0	12821;0	29915;0;0	059829;0;0	47009;0	37607;0	051282;0	017094;0	47863;0;0	28205;0;0	20513;0	08547;0	068376;0	52137;0;0	051282;0	008547;0	008547;0	059829;0	059829;0;0
U193;0	023255814;0	0048544;0	24757;0	095469;0	0016181;0;0	30744;0	074434;0;0	0016181;0	082524;0	0016181;0	11489;0	17152;0;0	043689;0	10518;0	25081;0	1068;0	15049;0	0097087;0	032362;0	032362;0	0097087;0	15372;0	090615;0	0016181;0	20065;0	029126;0	1343;0	19741;0	02589;0	038835;0;0	21521;0	0064725;0	022654;0	10032;0;0;0;0	042071;0	0016181;0	040453;0	0016181;0	17314;0;0	14239;0;0	10032;0	040453;0	082524;0	032362;0;0;0	0032362;0	0048544;0	0048544;0	0032362;0;0;0	10518;0
U194;0	199654278;0;0	27907;0;0;0	046512;0	069767;0;0;0;0;0;0	27907;0	30233;0;0;0	023256;0	046512;0	046512;0;0;0	023256;0	023256;0;0	2093;0;0;0	023256;0;0;0;0	11628;0	023256;0;0	046512;0;0	046512;0	023256;0;0;0;0;0;0	18605;0;0	23256;0;0	18605;0;0	2093;0	023256;0	18605;0	37209;0;0;0;0;0	093023;0;0;0;0;0;0;0;0;0	18605;0	023256;0	18605;0	32558;0;0;0;0;0;0	18605;0;0;0	023256;0;0;0;0;0	046512;0;0;0	18605;0	069767;0	23256;0;0;0;0	25581;0;0;0;0;0	023256;0	18605;0	046512;0;0	23256;0	34884;0	023256;0;0;0	18605;0;0	023256;0	023256;0;0;0	23256;0;0;0	23256;0	046512;0;0
U195;1;0	1478;0	33449;0	06828;0	0077787;0	13656;0	075194;0	16335;0;0;0	035436;0	050994;0	2057;0	13656;0;0	071737;0	091616;0	1331;0	01815;0	067416;0	092481;0	016422;0	0043215;0	11495;0	10285;0	075194;0	057908;0	024201;0	0025929;0	1478;0	21175;0	097666;0	013829;0;0	089888;0	10977;0	17632;0	058773;0;0;0;0	0017286;0	12965;0	038029;0	038894;0	18237;0;0	10372;0;0	19793;0	30337;0	12273;0	19188;0	0025929;0	0034572;0	013829;0	16076;0	012965;0;0;0	0051858;0
U196;0;0	055556;0	27778;0	055556;0;0	11111;0	22222;0;0;0;0;0	16667;0	055556;0;0;0	11111;0	11111;0;0	22222;0;0	11111;0	055556;0;0;0;0	11111;0;0;0	055556;0	055556;0	11111;0;0;0;0;0	33333;0	11111;0;0	16667;0;0;0	11111;0;0;0;0	055556;0;0;0;0	16667;0;0;0	055556;0;0	16667;0;0;0;0;0;0	11111;0;0;0;0;0;0;0;0;0;0;0;0;0;0	055556;0;0;0	055556;0;0;0;0;0;0	055556;0;0;0	055556;0;0	11111;0;0	11111;0;0	055556;0;0;0	055556;0;0;0;0;0;0;0;0;0;0;0;0;0;0;0;0;0;0;0;0;0;0;0;0;0;0;0;0;0	055556;0;0;0;0;0	055556;0;0;0	16667;0;0;0;0;0;0;0;0;0;0;0	11111;0;0;0;0;0;0	16667;0;0;0;0	27778;0;0	055556;0;0;0;0	16667;0;0;0;0	11111;0;0;0;0;0;0;0	055556;0;0;0;0	055556;0;0;0;0;0;0;0;0	055556;0;0;0;0;0;0;0	11111;0;0	055556;0;0;0;0	055556;1;0;0;0;0;0;0;0;0;0;0	055556;0
U197;1;0;0;0;0;0;0;0;0;0;0;0;0;0;0;0;0;0;0;0;0;0;0;0;0;0;0;0;0;0;0;0;0;0;0;0;0;0;0;0;0;0;0;0;0;0;0;0;0;0;0;0;0;0;0;0;0;0;0;0;0;0;0;0;0;0;0;0;0;0;0;0;0;0;0;0;0;0;0;0;0;0;0;0;0;0;0;0;0;0;0;0;0;0;0;0;0;0;0;0;0;0;0;0;0;0;0;0;0;0;0;0;0;0;0;0;0;0;0;0;0;0;0;0;0;0;0;0;0;0;0;0;0;0;0;0;0;0;0;0;0;0;0;0;0;0;0;0;0;0;0;0;0;0;0;0;0;0;0;0;0;0;0;0;0;0;0;0;0;0;0;0;0;0;0;0;0;0;0;0;0;0;0;0;0;0;0;0;0;0;0;0;0;0;0;0;0;…
U198;0	080536913;0;0;0;1;0;0;0;0;0;0;1;0;0;0;0;0;0;0;1;0;0;0;0;0;0;0;0;0;0;1;0;0;0;0;0;0;0;0;0;0;0;0;0;0;0;0;0;0;0;0;0;0;0;0;0;0;0;0;0;0;0;0;0;0;0;0;1;0;1;0;0;0;0;0;0;0;0;0;0;1;0;0;0;0;0;0;0;0;0;0;0;0;0;0;0;0;0;0;0;0;0;0;0;0;0;0;0;1;0;0;0;0;0;0;0;0;0;0;0;0;0;0;0;0;0;0;0;0;0;0;0;0;0;0;0;0;0;0;0;0;0;0;0;0;0;0;0;0;0;0;0;0;1;0;0;0;0;0;0;0;0;0;0;0;0;0;0;0;0;0;0;0;0;0;0;0;0;0;0;0;0;0;0;0;0;0;0;0;0;0;0;0;1;0;0…
U199;0	225806452;0;0	12919;0	018456;0	0083893;0	035235;0	036913;0	0033557;0;0;0	0033557;0	078859;0	18121;0	19631;0;0	13087;0	19128;0	22987;0	075503;0	033557;0	057047;0	0016779;0	0067114;0;0	031879;0	12248;0;0	075503;0;0	018456;0	12248;0	016779;0;0	0016779;0	15772;0	082215;0	16946;0	057047;0	0016779;0;0;0	050336;0	0016779;0	030201;0;0	20302;0;0	37248;0;0	21477;0	020134;0	073826;0	020134;0;0;0;0	026846;0	0016779;0;0;0;0	018456;0	19966;0;0;0	10403;0	11409;0	16946;0	0033557;0	25503;0;0
U200;0;0;0	25806;0	096774;0	064516;0;0	16129;0	032258;0;0;0	064516;0	096774;0	032258;0	29032;0;0	032258;0	16129;0	12903;0	29032;0	32258;0;0	096774;0	064516;0	032258;0	032258;0	064516;0	032258;0	12903;0	032258;0	45161;0	032258;0	25806;0	032258;0	032258;0	032258;0	064516;0	70968;0	29032;0	064516;0;0;0;0	064516;0;0;0	32258;0;0;0;0	16129;0;0	064516;0	19355;0	032258;0;0;0	032258;0	096774;0;0;0	032258;0;0	096774;0;0;0	032258;0;0	12903;0;0	22581;0;0	16129;0	032258;0;0;0	25806;0;0;0;0	064516;0;0;0;0
U201;0;0;0	3617;0;0;0;0;0;0;0;0;0;0	028369;0	014184;0;0;0;0;0;0;0;0;0;0;0;0;0;0;0;0;0;0;0;0;0;0;0;0;0;0;0;0;0;0;0;0	0070922;0;0	014184;0;0;0;0	43972;0;0;0;0;0;0;0;0;0;0;0;0;0;0;0;0;0;0	8156;0;0;0;0;0;0;0;0;0;0;0;0;0;0;0;0;0;0;0;0;0;0;0;0;0;0;0;0;0;0;0;0;0	014184;0;0;0;0;0;0;0;0;0;0	035461;0;0;0;0	34752;0;0;0;0;0;0;0;0;0;0;0;0;0;0;0;0;0;0;0;0;0;0;0;0;0;0;0;0;0;0;0;0;0;0;0;0;0;0;0;0;0;0;0;0;0;0;0;0	34752;0;0;0;0;0	028369;0;0;0;0;0;0;0;0;0;0;0	021277;0;0	070922;0	34752;0;0;0;0;0;0	014184;0;0;0;0;0	028369;0	0070922;0;0;0;0;0;1;0;0;0;0;0;0;0;0;0;0;0;0;0;0;0;0;0;0;0;0;0;0;0;0;0;0;0;0;0;0;0;0;0	028369;0;0	14894;0;0	13475;0;0;0;0;0;0;0;0;0;0;0;0;0;0;0;0;0;0;0;0;0;0;0;0;0;0;0;0;0;0;0;0;0;0;0;0;0;0;0;0;0;0	028369;0;0;0;0;0;0;0;0;0;0;0;0;0;0;0	035461;0;0;0;0;0;0;0;0;0;0;0;0;0;0;0;0;0;0;0;0;0;0;0;0;0;0;0;0;0;0;0;0;0;0;0;0;0;0;0;0;0;0;0;0;0;0;0	028369;0;0;0;0;0	0070922;0;0	0070922;0;0	028369;0;0;0;0	014184;0;0;0;0;0;0;0	014184;0;0	0070922;0;0;0;0;0;0;0;0;0;0;0;0;0;0;0;0;0;0;0	014184;0;0;0	014184;0	014184;0;0	48227;0;0;0;0;0;0;0;0;0;0;0;0;0;0;0;0;0;0;0;0;0;0;0;0;0;0;0;0;0;0;0;0;0;0;0;0;0;0;0;0;0;0	3617;0;0	34752;0;0;0	028369;0;0;0;0;0;0;0;0;0;0	3617;0;0;0	021277;0;0;0;0;0;0;0;0;0;0;0;0;0;0;0;0;0;0;0;0;0;0;0;0;0;0;0;0;0;0;0;0;0;0;0;0;0	014184;0;0;0;0;0;0;0;0;0;0;0;0;0;0	34752;0;0;0;0;0;0;0;0;0;0;0;0;0;0;0;0;0	0070922;0;0;0;0;0;0;0;0;0;0;0;0;0;0;0;0;0;0;0;0;0;0;0;0;0;0;0;0;0;0;0;0;0;0;0;0;0;0;0;0;0;0;0	014184;0;0	34752;0;0;0;0;0	0070922;0;0;0;0;0;0;0;0;0;0;0;0;0;0;0;0;0;0;0;0;0;0;0	0070922;0;0;0;0;0;0;0	0070922;0;0;0;0;0;0;0;0;0;0;0;0;0;0;0;0;0;0;0;0;0;0;0;0;0;0;0;0;0;0;0;0;0;0;0;0	49645;0;0;0;0;0;0;0;0;0;0;0;0;0;0;0;0;0;0;0;0;0;0;0;0	042553;0;0;0;0;0;0;0;0;0;0;0;0;0;0;0;0;0;0;0;0;0;0;0;0;0;0
U202;0;0;0	076923;0;0;0;0;0;0;0;0;0;0	038462;0	15385;0;0;0;0	26923;0	076923;0;0;0;0;0;0	15385;0;0;0	076923;0;0;0;0	5;0;0;0;0;0;0;0;0;0;0;0;0;0;0;0;0	038462;0;0	26923;0	30769;0	076923;0	076923;0;0;0;0;0;0;0;0;0	15385;0;0;0;0	038462;0;0	076923;0	23077;0	11538;0;0	26923;0;0;0;0	26923;0;0;0;0;0;0;0	076923;0	076923;0;0;0;0	5;0	11538;0;0;0;0;0;0;0;0;0;0;0	038462;0;0	26923;0	15385;0;0;0;0;0;0;0;0;0;0	076923;0;0;0	26923;0	038462;0;0;0;0	15385;0;0;0;0;0;0;0;0;0;0;0;0;0;0;0;0;0;0;0;0;0;0;0;0;0;0;0;0;0;0;0;0;0;0;0;0;0;0;0;0;0;0;0;0	19231;0;0;0;0;0;0;0;0;0;0;0;0;0;0;0;0	61538;0;0	15385;0	076923;0;0	34615;0;0;0;0	23077;0;0;0;0;0	038462;0	038462;0;0;0;0;0;0;1;0;0;0;0;0;0;0;0;0;0;0;0;0;0;0	038462;0;0;0;0;0;0	038462;0;0;0;0;0;0;0;0;0;0;0;0;0;0;0;0;0	076923;0;0;0;0;0;0;0;0;0;0;0;0;0;0;0;0;0;0;0;0;0;0;0;0;0;0;0;0;0;0;0;0;0;0;0;0;0;0;0;0;0;0;0;0;0;0;0;0;0;0;0	038462;0;0	038462;0;0	19231;0;0;0;0;0	11538;0;0;0;0;0	15385;0;0;0;0;0;0;0;0;0;0;0;0;0;0;0;0;0	23077;0;0;0;0;0;0;0;0;0;0;0;0;0;0;0;0;0;0;0;0;0;0;0;0;0;0;0	038462;0;0;0;0;0
U203;0;0;0;0;0;0;0;0;0;0;0;0;0;0;0;0;0;0;0;0;0;0;0;0;0;0;0;0;0;0;0;0;0;0;0;0;0;0;0;0;0;0;0;0;0;0;0;0;0;0;0;0;0;0;0;0;0;0;0;0;0;0;0;0;0;0;0;0;0;0;0;0;0;0;0;0;0;0;0;0;0;0;0;0;0;0;0;0;0;0;0;0;0;0;0;0;0;0;0;0;0;0;0;0;0;0;0;0;0;0;0;0;0;0;0;0;0;0;0;0;0;0;0;0;0;0;0;0;0;0;0;0;0;0;0;0;0;0;0;0;0;0;0;0;0;0;0;0;0;0;0;0;0;0;0;0;0;0;0;0;0;0;0;0;0;0;0;0;0;0;0;0;0;0;0;0;0;0;0;0;0;0;0;0;0;0;0;0;0;0;0;0;0;0;0;0;0;…
U204;0;0;0	055556;0;0;0;0	055556;0;0;0;0;0;0;0;0;0	11111;0	055556;0	33333;0	11111;0	11111;0;0;0;0;0	33333;0;0;0;0;0;0;0;0;0;0;0;0;0;0;0;0;0;0;0;0;0	22222;0;0;0;0	33333;0	16667;0;0;0;0;0;0;0;0;0;0;0;0	27778;0;0;0	16667;0;0;0;0	77778;0;0;0;0;0;0;0	27778;0;0;0;0;0;0;0	11111;0;0;0;0;0;0;0;0;0;0;0;0;0;0;0;0;0;0	66667;0	055556;0;0;0;0;0;0;0;0;0;0	22222;0;0;0;0;0;0;0;0;0;0;0;0;0;0;0;0;0;0;0;0;0;0;0;0;0;0;0;0;0;0;0;0;0;0;0;0;0;0;0;0;0;0;0;0;0;0;0;0;0;0;0;0	055556;0;0;0;0;0;0;0;0;0;0;0;0;0;0;0;0	11111;0;0;0;0;0;0;0;0;0	61111;0	16667;0;0;0;0;0;0;0;0;0;0;0;0;0;1;0;0;0;0;0;0;0;0;0;0;0;0;0	27778;0;0;0;0;0;0;0;0;0;0;0;0	11111;0;0;0;0;0;0;0	11111;0;0;0;0	055556;0;0;0;0;0;0;0;0;0;0;0;0;0;0;0;0;0;0;0;0;0;0;0;0;0;0;0;0;0	11111;0;0;0;0;0;0	055556;0;0;0	11111;0;0;0;0	11111;0;0;0;0;0;0;0;0;0	055556;0;0	11111;0;0;0;0;0;0;0;0;0;0;0;0;0;0;0;0;0;0;0;0;0;0;0;0	16667;0;0;0	11111;0;0;0;0;0	27778;0;0;0;0;0;0;0;0;0;0;0;0;0;0;0;0;0	38889;0;0;0;0;0;0;0;0;0	055556;0;0	11111;0;0	055556;0;0;0;0;0;0;0	22222;0;0;0;0;0;0;0;0;0;0;0;0;0;0;0;0;0;0;0;0;0;0;0;0;0;0;0;0;0;0;0;0;0;0;0;0;0;0;0;0;0;0	5;0;0;0;0;0;0;0;0;0	11111;0;0;0;0;0	11111;0	11111;0;0;0;0;0;0;0;0	11111;0;0;0;0;0;0;0;0;0	16667;0	11111;0;0;0;0;0;0;0;0;0;0;0;0;0;0;0;0;0;0	11111;0;0;0;0
U205;0	958075274;0;0;0;0;0;0;0;0;0;0;0;0;0	076923;0;0;0	076923;0;0;0;0;0;0;0;0;0;0;0;0;0;0;0;0;0;0;0;0;0;0;0;0;0;0;0;0;0;0;0	53846;0;0;0;0	53846;0;0;0;0;0;0;0;0;0;0;0	076923;0;0;0;0;0;0;0;0;0;0;0;0;0;0;0;0;0;0;0;0;0;0;0;0;0;0;0;0;0;0;0;0;0;0;0;0;0;0;0;0	61538;0;0;0;0;0;0;0;0;0;0;0;0;0;0;0;0;0;0;0;0;0;0;0;0;0;0;0;0;0;0;0;0;0;0;0;0;0;0;0;0;0;0;0;0;0;0;0;0;0;0;0;0;0;0;0;0;0;0;0;0;0;0	15385;0;0;0;0;0;0;0;0;0;0;0;0;0;0	076923;0;0	46154;0;0;0;0;0;0	076923;0;0;0;0;0;0;0;0;0;0;0;0;0;0;0;0;0;0;1;0;0;0;0;0;0;0;0;0;0;0;0	76923;0;0;0;0;0;0;0;0;0;0;0;0;0;0;0;0;0;0;0	69231;0;0;0;0;0;0;0;0;0;0;0;0;0;0;0;0;0;0;0;0;0;0;0;0;0;0;0;0;0;0;0;0;0;0;0;0;0;0;0;0;0;0;0;0;0;0;0;0;0;0;0;0;0;0;0;0;0;0;0	46154;0;0;0;0	61538;0;0;0;0;0;0;0;0;0;0;0;0;0;0;0;0;0;0;0;0;0;0;0;0;0;0;0;0;0;0;0;0;0;0;0;0;0;0;0;0;0;0;0;0;0;0;0;0;0;0;0;0;0;0;0;0;0;0;0;0;0;0;0;0;0;0;0;0;0;0;0;0;0;0;0;0;0;0;0;0;0;0;0;0;0;0;0	30769;0;0;0;0;0;0;0;0;0;0;0;0;0;0;0;0;0;0	30769;0;0;0;0;0;0;0;0;0;0;0;0;0;0;0;0;0;0;0;0;0;0;0;0;0;0;0;0;0;0;0;0;0;0;0;0;0;0;0;0;0;0;0;0;0;0;0;0;0;0;0;0;0;0;0;0;0;0;0;0;0;0;0;0;0;0;0;0;0;0;0;0;0;0;0;0;0;0;0;0;0;0;0;0;0;0;0;0;0;0;0;0;0;0;0;0;0;0;0;0;0;0;0;0;0;0;0;0;0;0;0;0;0;0;0;0;0;0;0;0;0;0;0;0;0;0;0;0;0;0;0;0;0;0;0;0;0;0;0;0;0;0;0;0;0;0;0;0;0;0;0;0;0;0;0;0;0;0;0	15385;0;0;0;0;0	53846;0;0	30769;0;0;0;0;0;0;0;0;0;0;0;0;0;0;0;0;0;0;0;0;0;0;0;0;0;0;0;0;0;0;0;0;0;0;0;0;0;0;0;0;0;0;0;0;0;0;0;0;0;0;0;0;0;0;0;0;0;0;0;0;0;0;0;0;0;0;0;0;0;0;0;0;0;0;0;0;0;0;0;0;0;0;0;0;0;0;0;0;0;0;0;0;0;0;0;0;0	30769;0;0;0;0;0;0;0;0;0;0;0;0;0;0;0;0;0;0;0;0;0;0;0;0;0;0;0;0;0;0;0;0;0;0;0;0	46154;0;0;0;0;0;0;0;0;0;0;0;0;0;0;0;0;0;0;0;0;0;0;0;0;0;0;0	46154;0;0;0;0;0;0;0;0;0;0;0;0;0;0;0;0;0;0;0;0;0;0;0;0;0;0;0;0;0;0;0;0;0;0;0;0;0;0;0;0;0;0;0;0;0;0;0;0;0;0;0;0;0;0;0;0;0;0;0;0;0;0;0;0;0;0;0;0;0;0;0;0;0;0;0;0;0;0;0;0;0;0;0;0;0;0;0;0;0;0;0;0;0;0;0;0;0;0;0;0;0;0;0;0	46154;0;0;0;0;0;0;0;0;0;0;0;0;0;0;0;0;0;0;0;0;0;0;0;0;0;0;0;0;0;0;0;0;0;0;0;0;0;0;0;0;0;0;0;0;0;0;0;0;0	46154;0;0;0;0;0;0;0;0;0;0;0;0;0;0;0;0;0;0;0;0	30769;0;0;0;0;0;0;0;0;0;0;0;0;0;0;0;0;0;0;0;0;0;0;0;0;0;0;0;0;0;0;0;0;0;0;0;0;0;0;0;0;0;0	46154;0;0;0;0;0;0;0;0;0;0;0;0;0;0;0;0;0;0;0;0;0;0;0;0;0;0;0;0;0;0;0;0;0;0;0;0;0;0;0;0;0;0;0;0;0;0;0;0;0;0;0;0;0;0;0
U206;0	684568321;0	70129;0	14531;0	2344;0	062411;0	39924;0	69176;0	2201;0;0	017627;0	1353;0	15626;0	27966;0;0	0052406;0	18342;0	13816;0	049071;0	005717;0	11815;0;0	019057;0	00095283;0	18914;0;0	0095283;0	052882;0;0	13387;0	0071463;0	27775;0;0;0;0	022868;0	48213;0	3011;0	12911;0	13006;0;0;0;0	28252;0;0;0;0	038113;0	12911;0;0;0;0;0;0	0042878;0;0	0071463;0;0	16008;0;0;0	38542;0;0;0;0;0;0;0	11815;0;0;0;0;0	31396;0;0	00047642;0;0;0	0023821;0	041925;0;0;0;0;0;0;0;0	11815;0;0;0;0	11815;0;0;0;0;0;0;0;0;0;0;0;0	25822;0	11815;0;0;0;0;0;0;0;0;0;0;0;0;0;0;0;0;0;0;0;0	050977;0	14435;0;0;0;0;0;0;0;0;0;0
U207;1;0	078858;0	047587;0	1312;0	03399;0	03535;0	099932;0	12712;0	0013596;0	0061183;0	090415;0	094494;0	053705;0	047587;0	023793;0	11421;0	25833;0	23589;0	062542;0	048946;0	067301;0	23182;0	0020394;0	056424;0	1346;0	13256;0	03739;0	03739;0	040789;0	11285;0	29028;0	015636;0	0047587;0	0027192;0	078858;0	18695;0	090415;0	16315;0	012237;0;0	0054385;0	16111;0	052345;0	026513;0	025833;0	1985;0	0047587;0	057784;0;0	080218;0	012237;0	13324;0
U208;1;0	05717;0	049547;0	27251;0	096713;0	0028585;0	053359;0	1596;0	029061;0	049547;0	023344;0	1596;0	04526;0	010005;0	060981;0	076703;0	17723;0	09576;0	07051;0	013816;0	00095283;0	06384;0	0028585;0	20724;0	014769;0	06384;0	10434;0	00095283;0	026679;0	023821;0	14102;0;0	0052406;0	00095283;0	030967;0	13911;0	040019;0	060981;0	072415;0;0	019057;0	0019057;0	054788;0;0;0;0	055264;0	00095283;0;0	00095283;0	0014293;0;0;0	027632;0	010958;0	042401;0	0019057;0	0095283;0
U209;1;0	19057;0	34493;0	081944;0	019533;0	0038113;0	067175;0	19628;0	00047642;0	00095283;0	067651;0	44831;0	14293;0	0014293;0	0076227;0	040495;0	21439;0	073368;0	027632;0	080515;0	059552;0	16675;0	0080991;0	042401;0	079085;0	024297;0	2768;0	00095283;0	11053;0	1515;0	17532;0	0047642;0	016198;0	0014293;0	15531;0	15055;0	048118;0	36303;0	0033349;0;0	0090519;0	12339;0	17008;0	032873;0	035731;0	057646;0;0	038113;0;0	072415;0	0047642;0	0095283;0	040019;0
U210;0	403903904;0;0;0	32825;0	0061934;0	040019;0	033349;0	13292;0	031444;0	00047642;0;0	42925;0	064793;0;0	040019;0	0047642;0	38876;0	057646;0	00047642;0;0;0	015722;0;0	15198;0	0090519;0	053835;0	030014;0;0	00095283;0	0090519;0	0061934;0;0;0;0	00047642;0	074321;0;0;0	11243;0;0;0;0;0;0;0;0	027156;0;0;0;0	057646;0;0;0;0;0;0;0;0;0;0;0;0;0;0;0;0;0;0;0;0;0;0;0;0;0;0;0;0;0;0;0;0;0;0;0;0;0;0;0;0;0;0;0;0;0;0;0;0;0;0;0;0;0;0;0;0;0;0;0;0;0;0;0;0;0;0;0;0;0;0;0;0;0	11815;0	11577;0;0;0;0;0;0;0;0;0;0;0;0;0;0;0;0;0;0;0	049071;0	14578;0	13673;0	4102;0	046689;0;0	32063;0;0	066698;0	00095283;0	034302;0	42068;0;0	015722;0;0	040019;0	04526;0	033349;0	0019057;0;0	074798;0	00095283;0	040019;0;0	01858;0;0;0;0;0;0;0;0;0;0;0;0;0;0;0;0;0;0;0;0;0;0;0;0;0;0;0;0;0;0;0;0;0;0;0;0;0;0;0
U211;1;0	003003;0	075075;0	01952;0	039039;0	01952;0	066066;0	1036;0;0;0	045045;0	088589;0	018018;0	054054;0;0	14414;0	18018;0	14264;0	085586;0	078078;0	057057;0	04955;0;0	042042;0	058559;0	045045;0	027027;0	048048;0	024024;0	11562;0	10961;0	006006;0	0045045;0;0	099099;0	043544;0	12162;0	16366;0	0075075;0;0;0	021021;0	061562;0	081081;0	027027;0	10811;0;0	040541;0;0	17117;0	003003;0	06006;0	039039;0	024024;0	0075075;0	013514;0	040541;0	042042;0	003003;0;0
U212;1;0	021905;0	031905;0	30476;0	052857;0	002381;0	042857;0	099048;0	007619;0	027619;0	024762;0	14952;0	097619;0	0080952;0	13143;0	04;0	11857;0	069048;0	02381;0	0085714;0	00047619;0	061429;0	0019048;0	16714;0	02;0	020476;0	11905;0	0033333;0	0080952;0	025714;0	12286;0;0	0042857;0;0	014762;0	075714;0	033333;0	08;0	04;0;0	0033333;0	0095238;0	028571;0;0	00047619;0;0	010952;0;0;0	0033333;0;0	0014286;0	00095238;0	010952;0	0057143;0	032381;0	0066667;0	018571;0
U213;0	60952381;0;0;0	46154;0	11538;0;0;0	038462;0;0;0	15385;0	038462;0;0;0	42308;0;0	38462;0;0;0;0;0	038462;0;0;0;0;0;0;0;0;0;0;0	038462;0;0;0;0;0;0	038462;0;0;0;0	15385;0;0;0;0;0;0;0;0;0;0;0;0;0;0;0;0;0;0;0;0;0;0;0;0;0;0;0;0;0;0;0;0;0;0;0;0;0;0;0;0;0;0;0;0;0;0;0;0;0;0;0;0;0;0;0;0;0;0;0;0;0;0;0;0;0;0;0;0;0;0;0;0;0;0;0;0;0;0;0;0;0	23077;0	11538;0;0;0;0;0;0;0;0;0;0;0;0;0;0;0;0;0;0;0	076923;0;0;0;0	038462;0;0;0;0;0	11538;0;0;0;0;0;0;0;0;0;0;0;0;0;0;0;0;0;0;0;0;0;0;0;0;0	076923;0;0;0;0;0;0;0;0;0;0;0;0;0;0;0;0;0;0;0;0;0;0;0;0;0;0;0;0;0;0;0	53846;0;0;0;0;1;0;0;0;0;0	11538;0;0	11538;0;0;0;0;0;0	19231;0;0;0;0;0;0;0	038462;0;0	076923;0;0;0	42308;0;0;0	46154;0;0;0;0;0;0;0;0;0	23077;0;0;0;0;0	076923;0;0;0;0;0;0;0	11538;0	19231;0	076923;0;0;0;0;0;0;0;0;0;0;0;0;0;0;0;0;0;0;0	15385;0;0;0;0;0;0;0;0;0;0;0;0;0;0;0;0;0	038462;0	076923;0;0;0;0;0;0;0;0;0;0;0;0;0;0;0;0;0;0;0;0;0;0;0;0;0;0;0;0;0;0;0;0;0;0;0;0;0;0;0;0;0;0;0;0;0;0;0;0;0;0;0;0;0;0;0;0;0;0;0;0;0;0;0;0;0;0;0;0;0;0;0;0;0;0;0;0;0;0;0;0;0;0;0;0;0;0;0;0;0;0;0;0;0;0;0;0;0;0;0;0;0;0;0;0;0;0;0;0;0;0;0;0;0;0;0;0;0;0;0;0;0;0;0;0;0;0;0;0;0;0;0;0;0;0;0;0;0;0;0;0;0;0;0;0;0;0;0;0;0;0;0;0;0;0;0;0;0;0;0;0;0;0;0;0;0;0;0;0;0;0;0;0;0;0;0;0;0;0;0;0;0;0;0;0;0;0;0;0;0;0;0;0;0;0;0;0;…	46154;0;0;0;0;0;0	15385;0	38462;0;0;0;0;0;0;0;0;0;0;0;0	15385;0;0;0;0;0;0;0;0;0;0;0;0;0;0;0;0;0;0;0;0;0;0;0;0;0;0;0;0;0;0;0;0;0;0;0;0;0;0	076923;0;0;0;0	11538;0;0;0;0;0;0;0;0;0;0;0;0;0;0;0;0;0;0;0;0;0;0;0;0;0;0;0;0;0;0;0;0;0;0;0;0;0;0;0;0;0;0;0;0;0;0;0;0;0;0;0;0;0;0;0;0;0;0;0;0;0;0;0;0;0;0;0;0;0;0;0;0;0;0;0;0;0;0;0;0;0;0;0;0;0;0;0;0;0;0;0;0;0;0;0;0;0;0;0;0;0;0;0;0;0;0;0;0;0;0;0;0;0;0;0;0;0;0;0;0;0;0;0;0;0;0;0;0;0;0;0;0;0;0;0;0;0;0;0;0	46154;0;0;0;0;0;0;0;0;0;0;0;0;0;0;0;0;0	42308;0;0	5;0	038462;0;0;0;0;0;0;0;0;0;0;0;0;0;0;0;0;0;0;0;0;0;0;0;0;0;0;0;0;0;0;0;0;0;0;0;0;0;0;0;0;0;0;0;0	076923;0;0;0;0;0;0;0;0;0;0;0;0;0;0;0;0;0;0;0;0;0;0;0;0;0;0;0;0;0;0;0;0;0;0;0;0;0;0;0;0;0;0;0;0;0;0;0;0;0;0;0;0;0;0;0;0;0;0;0;0;0;0;0;0;0;0	076923;0;0;0;0;0;0;0;0;0;0;0;0;0;0;0;0;0;0;0;0;0;0;0;0;0;0;0;0;0;0;0;0;0;0;0;0;0
U214;0	812064965;0	045714;0	19619;0	15952;0	032857;0	032857;0	01381;0	1919;0;0	010952;0	065714;0	094762;0	085714;0	086667;0	018571;0	091905;0	13;0	18476;0	067619;0	093333;0	067143;0	2281;0	0052381;0	091429;0	079524;0	18524;0	056667;0	084286;0	026667;0	07619;0	26476;0	00095238;0	01381;0	00095238;0	062381;0	1319;0	20952;0	24143;0	0028571;0;0	0071429;0	068571;0	091905;0	096667;0	038095;0	064762;0	0057143;0	049048;0;0	1881;0	0095238;0	051429;0
U215;0	802588997;0	12993;0	17865;0	23782;0	17633;0	018561;0	13457;0	31903;0	0046404;0	017401;0	023202;0	32599;0	18445;0	0069606;0	037123;0	22738;0	20302;0	42575;0	10905;0	12297;0	085847;0	28654;0	0069606;0	022042;0	0081206;0	0081206;0	017401;0	34223;0	037123;0	28074;0	22042;0	0081206;0	0011601;0;0	13805;0	37587;0	57541;0	11369;0	14849;0	0011601;0	0011601;0;0	020882;0	038283;0	0034803;0	2761;0	0023202;0	082367;0;0	38863;0	46636;0	12297;0
U216;0	44869403;0	020227;0	15453;0	026699;0	050971;0	0072816;0	0072816;0	3479;0	00080906;0	012945;0	069579;0	33333;0	11893;0	075243;0	021845;0	048544;0	25324;0	19822;0	06877;0	049353;0	17071;0	10356;0	00080906;0	075243;0	1165;0	15129;0	06877;0	0064725;0	10437;0	24595;0	04288;0	05178;0	053398;0;0	22411;0	10194;0	090615;0	36084;0	0040453;0;0	0064725;0	029935;0	13997;0;0	088997;0	076861;0	0016181;0	036408;0;0	10437;0	029935;0;0	029935;0;0	014563;0
U217;0	749295775;0	045709;0	13993;0	087687;0	044776;0	01959;0	092351;0	088619;0	0037313;0	00093284;0	039179;0	07556;0	10914;0	059701;0	033582;0	10821;0	13619;0	20709;0	083955;0	063433;0	04291;0	12687;0	0037313;0	074627;0	11474;0	072761;0	041045;0	068097;0	028918;0	081157;0	15299;0	036381;0	013993;0	022388;0	060634;0	14086;0	12034;0	1959;0	015858;0;0	0065299;0	041045;0	030784;0	025187;0	029851;0	125;0	00093284;0	12687;0	0018657;0	19216;0
U218;0	579079498;0	11831;0	071362;0	42347;0	10329;0	075117;0	10798;0	10798;0	053521;0	10141;0	1108;0	1784;0	30047;0	0065728;0	27418;0	082629;0	18685;0	076995;0	092958;0	068545;0	011268;0	16338;0	00093897;0	15117;0	048826;0	13991;0	1108;0	049765;0	039437;0	087324;0	19812;0	021596;0	0084507;0	024413;0	061033;0	16526;0	057277;0	123;0	01784;0;0	0046948;0	028169;0	031925;0	00093897;0	0056338;0	042254;0	023474;0	067606;0;0	085446;0	0018779;0
U219;0	697951405;0	072803;0	061088;0	32803;0	16067;0	045188;0	026778;0	34059;0	03682;0	076151;0	23264;0	22678;0	17406;0	022594;0	12469;0	22762;0	26276;0	23431;0	22594;0	03682;0	062762;0	049372;0	00083682;0	22176;0	049372;0	063598;0	081172;0	028452;0	058577;0	093724;0	15649;0	076151;0	025105;0	00083682;0	11883;0	090377;0	33222;0	22594;0	05272;0;0	009205;0	012552;0	1364;0	046862;0	046862;0	087866;0	061088;0	17155;0;0	087029;0	025105;0
U220;0	851502146;0	022868;0	079085;0	056694;0	019533;0	046689;0	048595;0	10434;0	0066698;0	0023821;0	022868;0	14197;0	083373;0	14388;0	034302;0	34397;0	10719;0	17723;0	060505;0	094331;0	13149;0	18199;0;0	13864;0	059552;0	27299;0	037637;0	054312;0	010481;0	16818;0	14864;0	10529;0	0090519;0	0019057;0	26251;0	12482;0	19962;0	14626;0	01334;0;0	0014293;0	032873;0	032873;0	12816;0	0047642;0	15007;0	0023821;0	10767;0;0	041925;0	047165;0	0095283;0
U221;1;0	051502;0	28584;0	11416;0	12189;0	0077253;0	040343;0	2824;0	0017167;0	043777;0	076395;0	20172;0	04721;0	081545;0	034335;0	26352;0	17167;0	17167;0	067811;0	080687;0	0085837;0	13476;0	00085837;0	44807;0	07382;0	054936;0	11073;0	075536;0	025751;0	1794;0	25064;0	021459;0	014592;0	0034335;0	10987;0	13133;0	066953;0	20773;0	021459;0;0	0077253;0	021459;0	069528;0	024893;0	016309;0	020601;0	04721;0	036052;0;0	16738;0	0034335;0	0103;0
U222;0	271236087;0	23571;0	13333;0	082381;0	14714;0	016667;0	042381;0	59333;0	010952;0	084286;0	31429;0	23476;0	092381;0	0047619;0	025238;0	029048;0	05;0	64048;0	12952;0	27762;0	09381;0	027143;0	002381;0	44905;0	16619;0	030952;0	14286;0	0019048;0	13905;0	14429;0	24857;0	0014286;0	002381;0	002381;0	12143;0	26619;0	35;0	22429;0	0019048;0	00047619;0	0042857;0	0028571;0	11286;0	0042857;0	0038095;0	013333;0	018095;0	2519;0;0	16381;0
U223;1;0	011716;0	15583;0	041008;0	024019;0	03222;0	10721;0	047452;0;0;0	32396;0	082015;0	060926;0	11834;0	0011716;0	13591;0	11892;0	14294;0	23199;0	10896;0	030463;0	10486;0	0052724;0	058582;0	047452;0	050967;0	072642;0	17047;0	018746;0	034564;0	10721;0	019918;0	064441;0	26245;0	094318;0	028705;0	23023;0	17809;0	026362;0;0;0	028705;0	047452;0	012888;0	020504;0	18864;0;0	15407;0	0017575;0	2812;0	0035149;0	097832;0	079672;0	0046866;0	0058582;0
U224;1;0	039267;0;0	92147;0	16492;0	17016;0	23037;0;0	31675;0	31675;0;0	23037;0	68325;0;0	92147;0	16492;0	28272;0	16492;0	23037;0;0;0;0;0;0;0	54712;0;0;0;0;0	26963;0;0;0;0	039267;0	20419;0;0;0;0;0;0;0;0;0;0;0;0	16492;0;0;0;0;0;0;0;0;0;0;0;0;0;0;0;0;0;0;0;0;0;0;0;0;0;0;0;0;0;0;0;0;0;0;0;0;0;0;0;0;0;0;0;0;0;0;0;0;0;0;0;0;0;0;0;0;0;0;0;0;0;0;0;0;0;0;0;0;0;0;0;0;0;0;0;0	24869;0;0	31675;0;0;0;0;0;0;0;0;0;0;0;0;0;0;0;0;0;0	83508;0	17016;0	17016;1;0	6911;0;0	37435;0	16492;1;0;0;0	96073;0;0	71204;0;0	56545;0	43979;0;0	16492;0;0	20942;0	078534;0	96073;0;0	58639;0;0	16492;0;0;0;0	039267;0;0;0;0;0;0	039267;0;0;0;0;0;0;0;0;0;0;0;0;0;0;0;0;0;0;0;0;0;0;0;0;0;0;0;0	48168;0	75131;0	31675;0	17016;0;0	40052;0;0	1178;0	92147;0	52618;0	039267;1;1;0	65183;0
U225;1;0	0071429;0	03;0	081905;0	044762;0;0	029048;0	23238;0;0	044762;0	024762;0	12762;0	030476;0	045714;0	007619;0	15524;0	08;0	064286;0	043333;0	0052381;0	0042857;0	15667;0;0	089524;0	010952;0	04381;0	05381;0	0038095;0	01;0	041905;0	10524;0;0;0;0	011429;0	10238;0	085714;0	12143;0	12857;0;0	0071429;0	01381;0	018095;0;0	00095238;0;0	0061905;0;0;0	013333;0;0;0;0	031429;0	007619;0	0019048;0	0095238;0	045714;0;0;0	0033333;0	0028571;0	037143;0	00095238;0;0;0	0028571;0	002381;0;0
U226;1;0	072381;0	088095;0	23429;0	10524;0	0028571;0	030952;0	17143;0	0095238;0	038095;0	03619;0	12429;0	093333;0	02619;0	052381;0	14048;0	14762;0	1081;0	057143;0	05381;0	032381;0	095714;0	00047619;0	14571;0	037619;0	068095;0	074286;0	022857;0	01381;0	058095;0	18143;0	0066667;0	0057143;0	0019048;0	05619;0	17143;0	091429;0	15333;0	049048;0	0019048;0	017619;0	007619;0	06;0	0047619;0	0061905;0	012381;0	058095;0	0095238;0;0	071905;0	028571;0
U227;1;0	16038;0	066038;0	28302;0	037736;0	056604;0	009434;0	15094;0	009434;0	037736;0	15094;0	17925;0	19811;0	009434;0	18868;0	066038;0	09434;0	10377;0	075472;0;0	009434;0	14151;0;0	16981;0	028302;0	13208;0	14151;0	009434;0	066038;0	066038;0	16038;0;0;0;0	20755;0	16038;0	009434;0	21698;0;0;0	028302;0;0	16038;0;0;0;0	04717;0	028302;0;0	009434;0;0;0;0;0	04717;0	037736;0	018868;0	018868;0;0;0	018868;0	018868;0	037736;0	018868;0;0;0	009434;0;0;0	066038;0;0;0;0;0	018868;0;0;0;0;0;0;0;0;0	018868;0;0;0;0;0
U228;0	561585366;0;0;0	10571;0	21952;0;0;0;0;0;0;0;0	11476;0;0	053333;0	64857;0	050476;0	09;0;0	0014286;0;0;0;0	1319;0;0;0	062381;0;0;0;0	18;0;0;0;0;0;0;0	09;0;0;0;0;0;0;0;0;0	060952;0;0;0;0;0;0;0;0;0;0;0;0;0;0;0;0	30333;0;0;0;0;0;0;0;0;0;0;0;0;0;0;0;0;0;0;0;0;0;0;0;0;0;0;0	16429;0;0;0;0;0;0;0;0;0;0;0;0;0;0;0;0;0;0;0;0;0;0;0;0;0;0;0;0;0;0;0;0;0;0;0;0;0;0;0;0;0;0;0;0;0;0;0;0;0;0;0;0;0;0;0	11476;0;0	30333;0	09;0;0	049048;0;0	075238;0;0	048571;0	36143;0;0;0;0;0;0;0;0	049048;0;0;0;0;0	16429;0;0	0014286;0	049048;0;0;0;0;0;0;0;0;0;0;0;0;0;0;0;0;0;0;0;0;0;0;0;0;0;0;0;0;0;0;0;0;0;0;0;0;0;0	50762;0;0;0;0	1919;0;0;0;0;0	049048;0;0;0;0;0;0;0;0;0;0;1;0;0;0;0;0;0;0	15905;0;0	10571;0;0;0;0	4319;0;0;0;0;0	16429;0;0	1319;0;0	22857;0;0;0;0;0;0;0;0;0;0	10571;0;0	50857;0;0;0;0;0	049048;0;0;0;0;0;0;0;0;0	075238;0;0	10571;0	3181;0;0;0;0;0;0;0;0;0;0;0;0;0;0;0;0;0	060952;0;0;0;0;0	075238;0;0;0;0;0;0;0;0;0;0;0;0;0;0;0;0;0;0;0;0;0;0;0;0;0;0;0;0;0;0;0;0;0;0;0;0;0;0;0;0;0;0;0;0;0;0;0;0;0;0;0;0;0;0;0;0;0;0;0;0;0;0;0;0;0;0;0;0;0;0;0;0;0;0;0;0;0;0;0;0;0;0;0;0;0;0;0;0;0;0;0;0;0;0;0;0;0;0;0;0;0;0;0;0;0;0;0;0;0;0;0;0;0;0;0;0;0;0;0;0;0;0;0;0;0;0;0;0;0;0;0;0;0;0;0;0;0;0;0;0;0;0;0;0;0;0;0;0;0;0;0;0;0;0;0;0;0;0;0;0;0;0;0;0;0;0;0;0;0;0;0;0;0;0;0;0;0;0;0;0;0;0;0;0;0;0;0;0;0;0;0;0;0;0;0;0;…	060952;0;0;0;0;0;0;0;0;0;0;0;0;0;0;0;0;0;0;0;0;0;0;0;0;0;0;0;0;0;0;0;0;0;0;0;0;0;0;0;0;0;0;0;0;0;0;0;0;0;0;0;0;0;0;0;0;0;0;0;0;0;0;0;0;0;0;0	11476;0	10571;0;0	77476;0;0;0;0;0	11476;0;0
U229;1;0	030488;0	090854;0	07561;0	034146;0	033537;0	060976;0	12378;0	00060976;0	00060976;0	05;0	10427;0	24512;0	042073;0	036585;0	13537;0	12378;0	15732;0	15366;0	033537;0	05122;0	12134;0	0067073;0	059146;0	04878;0	066463;0	057927;0	052439;0	033537;0	053659;0	13963;0	016463;0	0085366;0	004878;0	067073;0	15732;0	15854;0	20854;0	012195;0;0	0060976;0	042683;0	10305;0	028049;0	013415;0	1128;0;0	10061;0	0018293;0	19085;0	025;0	097561;0
U230;1;0;0;0	98276;0;0;0	93103;0;0	043103;0	043103;0;0;0	93103;0;0	043103;0;0	0086207;0	93103;0;0	93103;0;0;0;0;0;0	043103;0;0;0;0	93103;0	94828;0;0;0;0;0	93103;0	93103;0;0;0;0;0;0;0;0;0;0;0;0;0	93103;0	93103;0	93103;0;0;0;0;0;0;0;0;0;0	93103;0;0;0;0;0;0	93103;0;0	93103;0;0	93103;0;0;0;0;0;0;0;0;0;0;0;0;0;0;0;0;0	93103;0;0;0;0	93103;0;0;0;0;0;0;0;0;0;0;0;0;0;0	93103;0;0;0;0;0;0;0;0;0;0;0;0;0;0;0;0;0;0;0	043103;0;0;0;0;0;0;0;0;0;0;0;0;0;0;0;0;0;0	051724;0;0;0	043103;0	043103;0;0	025862;0;0	043103;0;0;0	051724;0;0	043103;0;0	043103;0;0;0;0;0;0;0	043103;0	93103;0	043103;0;0;0;0;0;0;0;0;0;0;0;0;0;0;0;0;0;0;0;0;0;0;0;0	93103;0;0;0;0	93103;0;0;0;0;0;0;0;0;0;0;0;0	043103;0	051724;0	043103;0;0;0;0;0;0	97414;0	043103;0;0	051724;0	97414;0	043103;0	043103;0	043103;0;0	043103;0;0
U231;1;0	082857;0	065238;0	13762;0	07381;0	0028571;0	04;0	10667;0	0061905;0	030952;0	15048;0	12429;0	084286;0	0028571;0	041429;0	10095;0	10333;0	099048;0	056667;0	032381;0	01;0	10857;0	00095238;0	28905;0	015238;0	047143;0	035714;0	025238;0	060476;0	052381;0	15476;0	0090476;0	080476;0	0066667;0	027143;0	12333;0	079524;0	10857;0	01619;0;0	018095;0	0014286;0	044762;0	0057143;0	010476;0	012857;0	0090476;0	023333;0;0	041905;0	011905;0;0;0	052857;0
U232;0	993333333;0	013333;0	26143;0	16857;0	15762;0;0	079048;0	16952;0	00047619;0	0057143;0	19714;0	082857;0	062857;0	04381;0	012381;0	046667;0	18095;0	042381;0	040476;0	0085714;0	019048;0	099524;0	0085714;0	17333;0	025238;0	04;0	085238;0	0033333;0	065714;0	022857;0	12571;0;0	00047619;0	00095238;0	017143;0	1319;0	01;0	23714;0	055238;0;0;0	0038095;0	060476;0	079048;0	0052381;0	028571;0	02381;0	0033333;0;0	061905;0	0038095;0	0071429;0	0052381;0	14905;0;0
U233;0	276685393;0	051429;0	23476;0	015714;0;0	28286;0	0066667;0	015714;0	002381;0	0085714;0	13143;0	40238;0	13333;0;0	0052381;0	010476;0	5081;0;0	15333;0;0;0	002381;0;0	015714;0;0	01;0	33286;0;0;0	24333;0	24333;0	0066667;0;0;0	19762;0	4281;0	24333;0	0028571;0	011905;0;0;0;0	056667;0;0;0	24333;0;0	42667;0;0	0066667;0;0;0	24333;0;0;0;0;0	052381;0;0;0	20476;0	17667;0;0;0;0;0;0	24333;0;0	12952;0;0;0	42;0;0;0;0;0;0;0;0	0066667;0;0;0;0;0;0;0;0	53095;0;0;0	17667;0	12952;0;0;0;0;0;0;0;0;0;0;0;0;0;0;0;0;0;0;0;0;0;0;0;0;0;0;0;0;0;0;0	0033333;0;0;0;0;0;0;0;0;0;0;0;0;0;0	12952;0;0;0;0;0;0	0014286;0	0090476;0;0;0;0;0;0	13476;0;0;0	0019048;0
U234;1;0	0070225;0	13624;0	12921;0	002809;0	018258;0	087079;0	21629;0	073034;0	039326;0	029494;0	094101;0	037921;0	067416;0	002809;0	060393;0	085674;0	19944;0	10253;0	10534;0	029494;0	011236;0;0	11798;0	10253;0	033708;0	0098315;0	061798;0	005618;0	022472;0	094101;0	019663;0	01264;0;0	014045;0	036517;0	073034;0	064607;0	067416;0;0;0	015449;0	01264;0	015449;0	021067;0	1236;0	074438;0	16292;0;0	3441;0	0042135;0	02809;0	029494;0	008427;0	0042135;0
U235;0	449047619;0	065714;0	082857;0	18857;0	11286;0	018571;0	040476;0	14286;0	017143;0	029048;0	029048;0	1419;0	15524;0	037143;0	032381;0	11667;0	12952;0	11952;0	057619;0	022857;0	012857;0	067619;0	0033333;0	1581;0	030476;0	087619;0	10524;0	0028571;0	05619;0	03619;0	14286;0	007619;0	0061905;0	00095238;0	068095;0	16143;0	077619;0	18333;0	088095;0	00095238;0	0090476;0	022381;0	061905;0	01619;0	00095238;0	015238;0	029524;0	041429;0;0	050952;0
U236;0	932380952;0	036667;0	1381;0	065714;0	027143;0	039524;0	046667;0	082857;0	0033333;0	0052381;0	085238;0	13667;0	089524;0	098095;0	011429;0	12714;0	1481;0	20095;0	11381;0	077619;0	032857;0	089048;0	0047619;0	068095;0	081429;0	064286;0	042857;0	11762;0	035238;0	091429;0	17476;0	040952;0	012857;0	024286;0	061429;0	11429;0	12143;0	18857;0	014762;0;0	012381;0	035238;0	064762;0	035238;0	020476;0	12952;0	0052381;0	1881;0	0014286;0	21429;0
U237;0	47107438;0	057619;0	019048;0	2281;0	093333;0	017619;0	022381;0	10476;0	0042857;0	0095238;0	031905;0	16286;0	082381;0	039524;0	08;0	14762;0	1581;0	091905;0	068095;0	02;0	012857;0	052381;0	00047619;0	32429;0	0090476;0	037143;0	08381;0	0095238;0	0038095;0	055238;0	1481;0	0085714;0	017619;0	0033333;0	03381;0	13095;0	02;0	038571;0	084762;0;0	02;0	0061905;0	047143;0	0061905;0	002381;0	030952;0	02381;0	017143;0;0	022857;0	0033333;0
U238;0	428070175;0	01708;0	22534;0	057851;0	055647;0	036364;0	16088;0	10248;0	0033058;0	0027548;0	032507;0	10083;0	10138;0	053444;0	012672;0	059504;0	17521;0	10854;0	10248;0	045179;0	10083;0	076033;0	0016529;0	069421;0	036364;0	053444;0	042975;0	030854;0	0066116;0	035813;0	19725;0	035813;0	0016529;0;0	05124;0	16529;0	12782;0	15317;0	036364;0;0;0	02314;0	052893;0	013774;0	032507;0	15758;0	0038567;0	076033;0;0	10744;0	016529;0	070523;0	032507;0
U239;0	086956522;0	017544;0	10526;0	049123;0	031579;0	0035088;0	12982;0	15439;0	0035088;0;0	084211;0	25614;0	1193;0	024561;0	010526;0	094737;0	17544;0	12982;0	087719;0	12632;0	084211;0	11579;0	014035;0	038596;0	1193;0	045614;0	084211;0	073684;0	052632;0	10526;0	19649;0	05614;0	045614;0	021053;0	10877;0	094737;0	14035;0	24912;0	031579;0;0;0	021053;0	031579;0	021053;0	045614;0	17193;0;0	17544;0;0	15789;0	014035;0	05614;0	098246;0	010526;0
U240;1;0	021739;0	22826;0	043478;0	01087;0	032609;0	043478;0	032609;0;0;0;0	021739;0	043478;0	1087;0;0	076087;0	065217;0	11957;0	065217;0	086957;0	043478;0	054348;0;0	043478;0	21739;0	021739;0	01087;0	065217;0	021739;0	15217;0	076087;0	032609;0;0	021739;0	01087;0	13043;0	1087;0	097826;0;0;0	01087;0	021739;0	021739;0	054348;0	01087;0	1413;0;0	19565;0;0	054348;0;0	043478;0	076087;0;0;0;0	021739;0;0;0;0	021739;0	054348;0	065217;0;0;0	021739;0	032609;0	054348;0	01087;0
U241;0	880733945;0	054762;0	030952;0	20143;0	15333;0	0047619;0	024286;0	20762;0	0019048;0	011905;0	012857;0	15048;0	10429;0	024762;0	045238;0	11095;0	23619;0	06;0	027619;0	0066667;0	0033333;0	14286;0	017143;0	091905;0	14619;0	047143;0	056667;0	0047619;0	050476;0	02619;0	16333;0;0	007619;0;0	084762;0	15524;0	071429;0	14524;0	036667;0;0	032381;0	00095238;0	059524;0	026667;0	0085714;0	0090476;0	01;0	032381;0;0	08381;0	0033333;0	0052381;0	0066667;0
U242;0	965116279;0	020642;0	034404;0	33028;0	071101;0	0045872;0	043578;0	15826;0	077982;0	048165;0	011468;0	12385;0	061927;0	013761;0	016055;0	061927;0	061927;0	043578;0	073394;0	0022936;0	016055;0	043578;0	0045872;0	15367;0	016055;0	045872;0	055046;0	041284;0	0091743;0	038991;0	16284;0;0	016055;0;0	0045872;0	094037;0	0091743;0	038991;0	038991;0;0	016055;0	020642;0	018349;0	0045872;0	0045872;0	018349;0	080275;0	025229;0;0	050459;0	0045872;0	043578;0	0068807;0;0
U243;0	591836735;0	046512;0	05814;0	30233;0	093023;0;0	034884;0	2093;0;0	046512;0	05814;0	15116;0	093023;0	023256;0	05814;0	05814;0	22093;0	069767;0	034884;0;0;0	19767;0	011628;0	2907;0	023256;0	11628;0	069767;0;0;0	10465;0	26744;0	011628;0;0	023256;0	046512;0	33721;0	069767;0	081395;0	011628;0;0	023256;0;0	15116;0	011628;0;0	011628;0	023256;0	023256;0;0	011628;0	011628;0	011628;0	023256;0	011628;0	034884;0	023256;0;0	023256;0;0;0	023256;0	011628;0	011628;0;0
U244;1;0;0	10629;0	10714;0;0	062925;0;0;0	020408;0	020408;0	02381;0;0	072279;0	097789;0	05102;0	16922;0	13861;0	13946;0;0	041667;0;0	1301;0	030612;0	14031;0	030612;0	020408;0;0	068878;0;0	048469;0	14966;0;0;0	027211;0	037415;0	072279;0;0	40731;0;0;0;0;0	065476;0;0;0	038265;0	090136;0	039116;0;0	056973;0;0	21599;0;0;0	056973;0;0;0;0;0;0;0	047619;0	11735;0;0;0;0	02551;0	11905;0;0	037415;0;0;0;0;0	059524;0;0	044218;0;0;0;0;0;0;0;0;0;0	022959;0;0;0;0	05017;0	065476;0	2551;0;0;0;0;0;0	026361;0	012755;0;0;0	27296;0;0;0;0;0;0;0;0	18707;0	026361;0;0;0;0;0;0;0;0;0;0;0;0	085884;0;0
U245;0	912044818;0;0;1;0;0	5;0;0;0;0;0;0;0	5;0;0	5;0;0;0;0;0;0;0;0;0;0;0;0	5;0;0;0;0;0;0;0;0;0;0;0;0	5;0;0;0;0;0;0;0;0;0;0;0;0;0;0;0;0;0;0;0;0;0;0;0;0;0;0;0;0;0;0;0;0;0;0;0;0;0;0;0;0;0;0;0;0;0;0;0;0;0;0;0;0;0;0;0;0;0;0;0;0;0;0;0;0;0;0;0;0;0;0;0;0;0;0;0;0;0;0;0;0;0;0;0;0;0	5;0;0;0;0;0;0;0;0;0;0;0;0;0;0;0;0;0;0;0;0	5;0	5;0	5;0	5;0	5;0;1;0;0	5;0;0;0	5;0;0;0;0	5;0	5;0;0;0;0	5;0;0	5;0;0;0;0;0;0;0;0;0;0;0;0;0;0;0;0;0;0;0;0;0;0;0;0;0;0;0;0;0;0;0;0;0;0;0;0;0;0;0;0;0;0;0	5;0;0	5;0;0	5;0;0;0	5;0	5;0;0	5;0	5;0	5;0;0	5;0;0	5;0;0	5;0	5;0;0;0;1;0;0;0;0	5;0;0	5;0;0;0;0	5;0	5;0;0	5;1;0;0;0;0	5;1;0	5;0;0;0;0;0;0;0;0;0;0;0	5;0;0;0;0;0;0;0;0;0;0;0;0;0;0;0	5;0;0;0;0;0;0	5;0	5;0;0;0	5;0;0;0;0;0;0;0;0;0;0;0	5;0;0;0;0;0;0;0;0;0;0;0;0;0;0;0;0;0;0;0;0;0;0;0;0;0;0;0;0;0;0;0;0;0;0;0;0;0;0;0;0;0;0;0;0;0;0;0;0;0;0;0;0;0;0;0;0;0;0;0;0;0;0;0;0;0;0;0;0;0;0;0;0;0;0;0;0;0;0;0;0;0;0;0;0;0;0;0;0;0;0;0;0;0;0;0;0;0;0;0;0;0;0;0;0;0;0;0;0;0;0;0;0;0;0;0;0;0;0;0;0;0;0;0;0;0;0;0;0;0;0;0;0;0;0;0;0;0;0;0;0;0;0;0;0;0;0;0;0;0;0;0;0;0;0;0;0;0;0;0;0;0;0;0;0;0;0;0;0;0;0;0;0;0;0;0;0;0;0;0;0;0;0;0;0;0;0;0;0;0;0;0;0;0;0;0;0;0;0;0…	5;0	5;0;0	5;0;0;0	5;0;0;0	5;0;0;0;0;0;0;0;0	5;0;0;0;0;0;0
U246;1;0	0493;0	034734;0	1098;0	040896;0	016807;0	019608;0	071709;0	0011204;0	014006;0	037535;0	1451;0	042577;0	017367;0	043137;0	061064;0	19608;0	081793;0	033053;0	040896;0	021849;0	052661;0	00056022;0	082913;0	033053;0	078431;0	067227;0	015686;0	011204;0	043697;0	094118;0	0044818;0	0056022;0	0061625;0	072269;0	1014;0	10588;0	073389;0	021849;0;0	0016807;0	028011;0	05042;0	019048;0	010084;0	047059;0	0044818;0	037535;0;0	0493;0	012885;0	016807;0
U247;1;0	2459;0	04918;0	91803;0	098361;0;0	57377;0;0;0;0	04918;0	62295;1;0;0	91803;0	098361;0	37705;0	098361;0	57377;0;0;0	04918;0;0;0;0	62295;0	04918;0;0	04918;0;0	81967;0;0;0;0	2459;0	34426;0;0;0;0;0;0;0;0;0;0;0;0	098361;0;0;0;0;0;0;0;0;0;0;0;0;0;0;0;0;0;0;0;0;0;0;0;0;0;0;0;0;0;0;0;0;0;0;0;0;0;0;0;0;0;0;0;0;0;0;0;0;0;0;0;0;0;0;0;0;0;0;0;0;0;0;0;0;0;0;0;0;0;0;0;0;0;0;0;0	081967;0;0;0;0;0;0;0;0;0;0;0;0;0;0;0;0;0;0;0;0	90164;0	04918;0;1;0	34426;0;0	29508;0	098361;1;0	04918;0;0	7541;0;0	72131;0;0	081967;0	81967;0;0	098361;0;0	19672;0	081967;0	7541;0;0	81967;0;0	098361;0;0;0;0	19672;0	04918;0;0;0;0;0	2459;0;0;0;0;0;0;0;0;0;0;0;0;0;0;0;0;0;0;0;0;0;0;0;0;0;0;0	04918;0	098361;0	86885;0;0;0;0	57377;0;0	32787;0	91803;0	2459;0	19672;1;0	95082;0
U248;1;0	022857;0	01619;0	34238;0	041429;0;0	096667;0	13048;0	0061905;0	018095;0	0019048;0	15333;0	05619;0;0	047143;0	05619;0	15524;0	037143;0	094762;0	01381;0;0	039524;0;0	35286;0;0	085714;0	04;0;0	038571;0	01;0	13;0;0	013333;0;0	029524;0	15;0;0;0	066667;0;0;0;0	01;0;0;0;0	098095;0;0;0;0;0;0;0;0;0	038571;0;0;0;0;0	022857;0;0;0;0;0;0;0;0;0;0;0;0;0;0;0;0;0;0;0;0;0;0;0;0;0;0;0;0;0;0;0;0;0;0;0;0;0;0;0;0;0;0;0;0;0;0;0;0;0;0;0;0;0;0;0;0;0;0;0;0;0;0;0	12667;0	030476;0	002381;0;0;0;0;0;0;0;0;0;0;0;0;0;0;0;0;0;0	058095;0	038095;0	033333;0	055238;0	028095;0	0042857;0	11286;0	064762;0	08;0	018571;0	00095238;0	17857;0;0	10381;0	00095238;0
U249;1;0	60955;0	13764;0	98876;0	016854;0	022472;0	020599;0	20974;0	31929;0	76592;0	58427;0	36798;0	68071;0;0	98876;0	46348;0	29026;0	25375;0	020599;0;0;0	58427;0;0;0;0	47753;0	13764;0;0	13764;0	20974;0	63015;0;0;0;0	16292;0	6264;0;0;0;0;0;0;0;0;0;0;0;0	016854;0;0;0;0;0;0;0	44663;0;0;0	23689;0;0;0;0;0;0;0	23689;0;0;0;0;0;0;0;0;0;0;0;0;0	20974;0;0;0;0;0;0;0;0;0;0;0;0;0;0;0;0;0;0;0;0;0;0;0;0;0;0;0;0;0;0;0;0;0;0;0;0;0;0;0;0;0;0;0;0;0;0	033708;0	23689;0	31929;0;0;0;0;0;0;0;0;0;0;0;0;0;0;0;0;0;0	98315;0	16011;0	022472;1;0	52154;0;0	51124;0	016854;1;0	37453;0;0	62734;0;0	73127;0;0	353;0	65262;0;0	016854;0;0	047753;0	45787;0	62734;0;0	94944;0;0
U250;1;0	049524;0	02381;0	40429;0	099048;0	027619;0	10619;0	12286;0	055714;0	060476;0	077143;0	17333;0	14286;0	002381;0	12905;0	13095;0	19905;0	048571;0	03381;0	0033333;0;0	079048;0	00047619;0	1619;0	0057143;0	13381;0	071429;0	00047619;0	02381;0	031905;0	16333;0;0	0019048;0	00095238;0	06381;0	16524;0	022857;0	0047619;0	061905;0;0	03;0	0042857;0	028095;0;0;0;0	035714;0	015238;0;0;0	00095238;0;0;0	002381;0	022381;0	0090476;0;0	0038095;0	00047619;0;0	0038095;0;0;0;0;0;0;0;0;0;0;0;0	0038095;0;0
U251;0	442159383;0;0;0	97095;0;0	55333;0;0;0	41762;0	41762;0;0;0	58238;0;0	97095;0;0	029048;0;0;0;0;0;0;0;0;0	41762;0;0;0;0;0;0;0;0;0;0;0;0;0;0;0;0;0;0;0;0;0;0;0;0;0;0;0;0;0;0;0;0;0;0;0;0;0;0;0;0;0;0;0;0;0;0;0;0;0;0;0;0;0;0;0;0;0;0;0;0;0;0;0;0;0;0;0;0;0;0;0;0;0;0;0;0;0;0;0;0;0;0;0;0;0;0;0;0;0;0;0;0;0;0;0;0;0;0	58238;0;0	41762;0;0;0;0;0;0;0;0;0;0;0;0;0;0;0;0;0;1;0	55333;0	55333;1;0	97095;0;0	55333;0;1;0;0;1;0;0	41762;0;1;0	55333;0;0;0;0	55333;0	029048;1;0;0	41762;0;0;0;0;0;0;0;0;0;0;0;0;0;0;0;0;0;0;0;0;0;0;0;0;0;0;0;0;0;0;0;0;0;0;0;0;0;0;0;0	41762;0	41762;0	41762;0	55333;0;0	55333;0;0	029048;0	97095;0	97095;0;1;1;0	97095;0	41762;1;0;1;0;0	58238;0	97095;0;0;0	41762;0	58238;0;0;0;0;0;0;0;0;0;0	55333;0;0;1;0	55333;0;0	029048;0	41762;1;1;1;0	41762;0;0;0;0;0;0;0;0	41762;0;1;0	41762;0;0;0;0;0;0	41762;0;0;0;0;0;0;0;0	97095;0	41762;0;0;0;0;0	97095;1;0;0;0	97095;0;0;0;0;0;0;0;0;0;0;0	55333;0;0;0;0;0;0;0;0;0;0;0;0;0;0;0;0;0;0;0;0	41762;0;0;0;0;0;0;0;0;0;0;0;0;0;0;0;0;0;0;0;0;0;0;0;0;0;0;0;0;0;0;0;0;0;0;0;0;0;0;0;0;0;0;0;0;0;0;0;0;0;0;0;0;0;0;0;0;0;0;0;0;0;0;0;0;0;0;0;0;0;0;0;0;0;0;0;0;0;0;0;0;0;0;0;0;0;0;0;0;0;0;0;0;0;0;0;0;0;0;0;0;0;0;0;0;0;0;0;0;0;0;0;0;0;0;0;0;0;0;0;0;0;0;0;0;0;0;0;0;0;0;0;0;0;0;0;0;0;0;0;0;0;0;0;0;0;0;0;0;0;0;0;0;0;0;0;0;0;0;0;0;0;0;0;0;0;0;0;0;0;0;0;0;0;0;0;0;0;0;0;0;0;0;0;0;0;0;0;0;0;0;0;0;0;0;0;0;0…	97095;0;0;0
U252;0	937215651;0	01671;0	05527;0	12982;0	077121;0	0051414;0	046272;0	088689;0	0051414;0	029563;0	032134;0	10283;0	070694;0	062982;0	014139;0	065553;0	13239;0	12725;0	10283;0	05527;0	048843;0	07455;0	0051414;0	10668;0	088689;0	10797;0	064267;0	044987;0	01928;0	041131;0	15296;0	030848;0	0064267;0;0	097686;0	065553;0	079692;0	09383;0	030848;0;0	012853;0	025707;0	053985;0	017995;0	01671;0	13368;0	037275;0	13496;0;0	21208;0	0064267;0	041131;0
U253;0	222010481;0	026388;0	061874;0	030027;0	093722;0	015469;0	0072793;0	13103;0;0;0	050955;0	16561;0	042766;0	040946;0	0054595;0	12011;0	25114;0	081893;0	029117;0	044586;0	044586;0	071884;0;0	079163;0	050955;0	10646;0	10828;0	013649;0	012739;0	045496;0	11374;0	0072793;0	039126;0	0063694;0	043676;0	084622;0	23112;0	20382;0	036397;0;0	0063694;0	0054595;0	12011;0	085532;0	053685;0	091902;0	0036397;0	054595;0;0	25478;0	088262;0	0063694;0	020018;0	029117;0
U254;0	231292517;0	00047642;0	034778;0	00047642;0;0	034302;0	00047642;0	081944;0;0;0	101;0	0061934;0	02525;0	075274;0	010958;0	039543;0	041448;0;0	010005;0	016198;0	02525;0	0014293;0;0	00095283;0	040495;0;0	059076;0	30538;0;0	101;0	23726;0;0	034302;0;0	00047642;0	0080991;0	010005;0	032396;0;0;0	00047642;0;0;0	079562;0;0	069081;0;0	0061934;0;0	12768;0	021439;0	012863;0	14674;0;0;0	0061934;0;0;0;0;0	054312;0;0;0;0;0;0	25774;0	14293;0;0	040495;0;0;0;0;0	034302;0;0	48404;0;0;0;0;0;0;0;0;0;0;0;0	066698;0;0;0;0	1596;0;0;0;0;0;0;0;0;0;0	097666;0;0;0	098142;0;0;0;0;0;0;0;0;0;0	012863;0;0;0;0;0;0;0;0
U255;1;0	017007;0	05102;0	064626;0	044218;0	0068027;0	0068027;0	071429;0	0034014;0	0068027;0	047619;0	054422;0	14286;0	037415;0	0068027;0	047619;0	22789;0	23469;0	071429;0	017007;0	034014;0	027211;0;0	040816;0	16327;0	027211;0	037415;0	057823;0	0068027;0	054422;0	19728;0	017007;0;0	0034014;0	034014;0	054422;0	07483;0	061224;0	0034014;0;0	013605;0	027211;0	034014;0	044218;0	020408;0	19728;0	0068027;0	23469;0;0	21769;0	057823;0	0068027;0	0068027;0	0068027;0
U256;1;0	14286;0	21429;0	35714;0	14286;0;0	071429;0	10714;0;0	10714;0	14286;0	17857;0	17857;0;0	17857;0	25;0	071429;0	21429;0	035714;0;0;0	14286;0;0	17857;0;0	071429;0	035714;0;0	21429;0	035714;0	21429;0;0;0;0	035714;0	21429;0	071429;0	14286;0;0;0;0;0;0;0;0;0;0;0;0;0;0;0;0;0	10714;0	17857;0	035714;0	071429;0;0;0;0;0;0;0	071429;0;0	071429;0;0;0;0;0;0;0;0;0;0;0	035714;0;0;0;0;0;0;0;0;0;0;0;0;0;0;0;0;0;0;0;0;0;0;0;0;0;0;0;0;0;0;0;0;0;0;0;0;0;0;0;0;0;0;0;0;0;0	14286;0	071429;0;0;0;0;0;0;0;0;0;0;0;0;0;0;0;0;0;0;0	39286;0	035714;0;0	21429;0	035714;0;0	10714;0;0	17857;0	10714;0	14286;0	32143;0;0	14286;0;0;0	21429;0;0;0;0;0	21429;0	10714;0;0	17857;0;0;0;0;0;0;0
U257;1;0	076471;0	082353;0	26471;0	15882;0	035294;0	041176;0	31176;0;0	19412;0	052941;0	22941;0	11176;0	058824;0	11765;0	14118;0	17647;0	16471;0	088235;0	029412;0;0	17647;0	0058824;0	48824;0;0	18824;0	2;0;0	035294;0	10588;0	19412;0;0;0;0	11765;0	27059;0	12353;0	29412;0	023529;0;0	041176;0	017647;0	088235;0;0;0;0	0058824;0	035294;0;0;0;0;0;0	017647;0	023529;0	17059;0	0058824;0	070588;0;0;0	064706;0;0	076471;0;0	0058824;0;0	023529;0;0;0	029412;0;0;0;0;0	035294;0	011765;0;0	029412;0;0;0;0;0;0
U258;0	707874016;0	063725;0	0098039;0	18627;0	039216;0;0	039216;0	093137;0;0	044118;0	078431;0	068627;0	078431;0	004902;0	04902;0	053922;0	25;0	078431;0	12255;0	004902;0;0	2598;0;0	15196;0	014706;0	014706;0	044118;0	019608;0	034314;0	029412;0	30392;0;0;0;0	019608;0	10294;0	29902;0	39216;0	004902;0;0	004902;0;0	044118;0;0;0;0;0;0;0;0	004902;0;0;0	014706;0	044118;0	02451;0	004902;0	02451;0;0;0	034314;0;0	0098039;0;0	0098039;0;0	004902;0;0;0	0098039;0;0;0;0;0;0;0;0	088235;0;0;0;0;0;0	0098039;0;0;0;0;0;0;0;0;0;0;0;0;0;0;0;0;0;0;0;0;0;0;0;0;0;0;0;0;0;0;0;0;0;0;0;0;0;0;0;0	04902;0	088235;0;0;0;0;0;0;0;0;0;0;0;0;0;0;0;0;0;0;0
U259;0	565517241;0	016535;0	074016;0	073228;0	045669;0	03937;0	032283;0	14016;0	0015748;0	010236;0	048819;0	13937;0	090551;0	023622;0	015748;0	12362;0	12598;0	14331;0	044882;0	065354;0	03937;0	12756;0	0047244;0	10551;0	048031;0	05748;0	027559;0	037795;0	12992;0	10866;0	16535;0	013386;0	027559;0	0070866;0	052756;0	23858;0	062992;0	097638;0	018898;0;0	0023622;0	0094488;0	056693;0	016535;0	05748;0	062205;0	007874;0	041732;0;0	09685;0	0023622;0
U260;0	525114155;0	031034;0	2069;0	15172;0	051724;0	024138;0	065517;0	07931;0	024138;0	010345;0	051724;0	14138;0	055172;0	051724;0	041379;0	2;0	16207;0	07931;0	13448;0	11724;0	086207;0	065517;0;0	051724;0	065517;0	051724;0	058621;0	051724;0	024138;0	075862;0	1931;0	02069;0	086207;0;0	17931;0	15517;0	1069;0	12414;0	027586;0;0	02069;0	089655;0	031034;0	0034483;0	048276;0	086207;0	0034483;0	11379;0;0	07931;0	017241;0	12759;0	082759;0
U261;0	965221534;0	018265;0	11872;0	26027;0	0091324;0	013699;0	050228;0	045662;0;0;0	17808;0	068493;0	03653;0	073059;0	018265;0	10959;0	14612;0	050228;0	031963;0	19635;0	045662;0	15982;0	0091324;0	077626;0	018265;0	045662;0	0091324;0	0045662;0	031963;0	11416;0	11416;0	054795;0;0	0045662;0	17352;0	03653;0	11872;0	086758;0	0091324;0;0	0045662;0	018265;0	045662;0	013699;0	0045662;0	03653;0;0	054795;0;0	077626;0	022831;0	027397;0	0045662;0	013699;0	03653;0
U262;0	927108147;0	086708;0	13959;0	15007;0	060981;0	019057;0	039543;0	12482;0	00047642;0	033826;0	074321;0	17866;0	14483;0	028109;0	086232;0	28204;0	23678;0	21486;0	066222;0	085279;0	032873;0	17627;0	021915;0	11005;0	08242;0	077656;0	11386;0	042401;0	050977;0	10862;0	22344;0	021915;0	0052406;0	0023821;0	098142;0	21677;0	092425;0	25345;0	024774;0	0019057;0	01334;0	013816;0	099095;0	01191;0	038113;0	044783;0	0023821;0	059076;0;0	13768;0
U263;0	710005992;0	042401;0	080038;0	14578;0	033826;0	035731;0	02001;0	10529;0	0019057;0	012387;0	07718;0	23392;0	098142;0	072892;0	052882;0	12387;0	19867;0	1091;0	06384;0	021915;0	089566;0	070986;0	0042878;0	040019;0	040972;0	053835;0	042878;0	014769;0	024297;0	05717;0	11529;0	005717;0	010481;0	0061934;0	065746;0	12863;0	089566;0	2525;0	01858;0;0	00095283;0	0080991;0	098142;0	017151;0	010481;0	039066;0	014293;0	03859;0;0	05717;0	0042878;0
U264;0	017605634;0	04973;0	13901;0	09287;0	031756;0	036549;0	022768;0	087478;0;0	0083883;0	059916;0	14979;0	17675;0	037148;0	011983;0	19293;0	17256;0	16417;0	032355;0	091072;0	068904;0	17196;0	0089874;0	11684;0	038945;0	083883;0	058119;0	05692;0	029359;0	1462;0	15339;0	031156;0	020371;0	003595;0	061714;0	15099;0	17915;0	27322;0	0071899;0;0	0083883;0	034152;0	06411;0	045536;0	013781;0	087478;0	0059916;0	14979;0	0011983;0	13661;0	020971;0
U265;0	454545455;0;0	15141;0	024648;0;0;0	010563;0	052817;0;0;0	14085;0	0035211;0	049296;0	11268;0	0035211;0	27817;0	014085;0	13732;0	29577;0	045775;0	0070423;0	070423;0;0;0	045775;0	13028;0;0	16901;0;0	010563;0	30986;0	066901;0	017606;0	059859;0	042254;0	10211;0	073944;0	1831;0;0;0	22183;0	1162;0	0035211;0	049296;0;0	077465;0;0	13732;0;0	21831;0	0035211;0	042254;0	088028;0	0035211;0;0;0;0	066901;0;0;0	0070423;0	23592;0	30634;0;0;0	077465;0	11268;0	06338;0	0070423;0	25704;0;0
U266;0	519047619;0	030303;0	060606;0	060606;0;0	030303;0	27273;0	060606;0;0	030303;0;0	030303;0	21212;0	18182;0	030303;0	12121;0	060606;0	090909;0;0	18182;0;0	060606;0	030303;0	030303;0	030303;0;0	060606;0	060606;0;0;0	060606;0;0	030303;0;0;0	090909;0;0	24242;0	060606;0;0;0	15152;0	030303;0	030303;0;0;0;0;0;0	090909;0	030303;0	21212;0	24242;0;0;0;0;0;0;0;0;0;0	27273;0;0;0	15152;0	030303;0;0	030303;0	12121;0;0	12121;0;0;0;0	030303;0;0;0	030303;0;0;0;0;0;0;0	030303;0;0;0;0;0	030303;0;0	18182;0;0;0;0;0;0;0	060606;0;0;0	090909;0;0;0;0;0;0	15152;0;0;0;0;0;0;0	090909;0;0;0;0;0;0;0;0
U267;1;0	034762;0	17048;0	10762;0	017143;0	029048;0	062381;0	029048;0;0	00095238;0	070476;0	027143;0	3119;0	23429;0	070476;0	25762;0	092381;0	23286;0	026667;0	043333;0	2081;0	13524;0	038571;0	075714;0	011905;0	073333;0	03;0	087619;0	0047619;0	11476;0	20476;0	0047619;0	015714;0	00095238;0	042857;0	017143;0	15238;0	16429;0	00095238;0;0	002381;0	089524;0	035238;0	0095238;0	02619;0	16952;0;0	077619;0;0	40714;0	091905;0	13381;0	06619;0	0042857;0
U268;0	31005291;0	018349;0	024465;0	06422;0;0;0;0	06422;0;0;0	024465;0	021407;0	033639;0	055046;0;0	082569;0	015291;0	024465;0	018349;0	012232;0	04893;0;0;0	15291;0	0091743;0	082569;0	012232;0;0	012232;0;0	12538;0	018349;0	0091743;0;0	012232;0	042813;0	024465;0	027523;0;0;0;0;0	012232;0;0;0;0;0;0;0	051988;0;0	012232;0;0;0;0;0	012232;0	018349;0;0;0	012232;0	012232;0	06422;0;0;0;0	045872;0	12538;0;0	051988;0;0	0091743;0;0;0;0;0	012232;0;0;0;0;0;0;0;0;0;0	027523;0;0	0091743;0;0;0;0	021407;0;0;0;0;0	0061162;0;0;0	015291;0	0061162;0	045872;0	0061162;0	0091743;0;0;0;0;0;0;0;0;0;0;0;0;0;0;0;0;0;0;0
U269;0	131944444;0	021164;0	065608;0	070899;0	019048;0	0074074;0	060317;0	073016;0	005291;0	0074074;0	047619;0	042328;0	066667;0	12063;0	019048;0	087831;0	12275;0	20741;0	063492;0	089947;0	058201;0	068783;0	01164;0	049735;0	077249;0	06455;0	020106;0	07619;0	0074074;0	028571;0	12063;0	014815;0	017989;0	0021164;0	056085;0	053968;0	09418;0	12275;0	012698;0	0010582;0	0063492;0	037037;0	031746;0	044444;0	012698;0	16296;0	012698;0	079365;0;0	098413;0
U270;0	334070796;0	013889;0	16667;0	076389;0	017361;0	020833;0	10069;0	052083;0;0	010417;0	045139;0	041667;0	15972;0	09375;0	0034722;0	19097;0	15972;0	15278;0	11111;0	12847;0	065972;0	09375;0	0069444;0	027778;0	09375;0	086806;0	0034722;0	13194;0;0	041667;0	21875;0	013889;0	03125;0	0034722;0	10764;0	052083;0	10069;0	14931;0	017361;0;0	0034722;0	076389;0	024306;0	03125;0	034722;0	13194;0;0	14583;0;0	25347;0	010417;0	079861;0	090278;0	024306;0;0
U271;0	863333333;0	037611;0	24115;0	16372;0	059735;0	037611;0	18142;0	3031;0	0044248;0	075221;0	048673;0	086283;0	081858;0	061947;0	057522;0	079646;0	1792;0	38717;0	20575;0	23451;0;0	13496;0	0022124;0	10177;0	14159;0	10177;0	22566;0	068584;0	028761;0	064159;0	16372;0	086283;0	061947;0	028761;0	12168;0	11726;0	084071;0	17035;0	022124;0;0;0	024336;0	033186;0;0;0	05531;0	037611;0	011062;0;0	088496;0	019912;0	068584;0	0088496;0;0;0	057522;0;0	0022124;0
U272;1;0	2681;0	16571;0	15952;0	043333;0	052381;0	17857;0	87476;0;0	32381;0	052857;0	67619;0;0	35762;0	041905;0	064286;0	70476;0	071429;0	048571;0	10286;0	12381;0	097619;0;0	59238;0	19476;0	16095;0	041905;0	0052381;0	25238;0	47619;0	49286;0	05619;0;0;0	43143;0	42286;0	26905;0	4381;0;0;0	21381;0;0	32619;0;0;0	012381;0	0052381;0	21905;0;0	31524;0	20571;0;0	028095;0	21667;0	21381;0	1;0;0	0052381;0;0;0	1081;0	0038095;0	03619;0	047143;0;0;0	17762;0
U273;0	916666667;0	041667;0	041667;0	125;0	25;0;0	041667;0	041667;0;0;0	041667;0	25;0	041667;0;0	041667;0	083333;0	125;0	125;0;0;0;0	041667;0	20833;0	125;0;0	125;0	041667;0;0	041667;0;0	041667;0;0;0;0	041667;0	125;0;0;0;0;0;0;0;0;0;0;0;0;0;0;0;0;0;0;0;0;0;0;0;0;0;0;0;0;0;0;0;0;0;0;0;0;0;0;0;0;0;0;0;0;0;0;0;0;0;0;0;0;0;0;0;0;0;0;0;0;0;0;0;0;0;0;0;0;0;0;0;0;0;0;0;0;0;0;0;0;0;0;0;0;0;0;0;0	083333;0;0;0;0;0;0;0;0;0;0;0;0;0;0;0;0;0;0;0;0	083333;0	041667;0;0	041667;0	16667;0;0	20833;0;0	083333;0	041667;0;0;0;0	041667;0;0;0	083333;0	125;0;0;0	083333;0	083333;0;0;0	20833;0;0;0;0;0;0;0	083333;0;0;0;0;0	041667;0;0;0;0;0;0;0;0;0;0;0;0;0;0;0;0;0;0;0;0;0;0;0;0;0;0;0	041667;0;0	41667;0;0	083333;0;0	125;0;0	125;0	20833;0	25;0;0	20833;0;0;0	083333;0	041667;0;0;0;0;0
U274;0	388349515;0	43333;0	083333;0	21667;0	28333;0	15;0;1;0;0;0;0	85;0	56667;0;0	033333;0;0	28333;0	53333;0	31667;0;0;0	083333;0;0	3;0	083333;0;0	21667;0;0;0	2;0	85;0;0;0;0;0	63333;0	31667;0	4;0;0;0	21667;0;0	85;0;0;0	43333;0	21667;0;0;0;0;0	13333;0	31667;0;0	05;0	033333;0	66667;0	016667;0;0;0	11667;0;0	05;0;0;0;0	066667;0	43333;0;0	16667;0;0;0;0;0	2;0;0;0	066667;0;0;0	11667;0;0;0;0;0;0;0;0;0;0;0	56667;0;0;0;0;0;0	05;0;0;0;0	066667;0	05;0;0;0;0;0;0	11667;0;0;0;0;0;0;0;0;0;0;0;0;0;0;0	21667;0	91667;0;0;0	083333;0;0	066667;0;0;0	083333;0;0
U275;1;0	033981;0	1699;0	033981;0	048544;0	019417;0	10194;0	15049;0;0;0	097087;0	14563;0	14078;0	048544;0	0097087;0	087379;0	25728;0	17961;0	072816;0	072816;0	033981;0	072816;0	0048544;0	067961;0	063107;0	048544;0	092233;0	053398;0	058252;0	053398;0	16505;0	019417;0	014563;0;0	097087;0	12621;0	097087;0	13107;0	029126;0;0	0048544;0	019417;0	067961;0	048544;0;0	13592;0;0	063107;0;0	16019;0;0	043689;0	043689;0	014563;0	0097087;0	024272;0	043689;0	058252;0
U276;0	464983325;0	058252;0	019417;0	19417;0	1068;0;0	029126;0	18447;0	0097087;0	067961;0	067961;0	07767;0	14563;0	0097087;0	13592;0	14563;0	2233;0	1165;0	07767;0	019417;0;0	087379;0;0	14563;0	019417;0	17476;0	097087;0	0097087;0	019417;0	019417;0	19417;0;0;0;0	097087;0	24272;0	07767;0	097087;0	019417;0;0	07767;0;0	07767;0;0;0;0	019417;0	0097087;0;0;0;0;0;0	0097087;0	038835;0	058252;0;0	038835;0;0;0	029126;0;0;0;0	0097087;0;0;0;0;0	029126;0;0;0;0;0	0097087;0;0;0	0097087;0;0;0;0;0;0	0097087;0;0;0;0;0;0;0;0;0;0;0;0;0;0;0;0;0;0;0;0;0;0;0;0;0;0;0;0;0;0;0;0;0;0;0;0;0;0;0;0	12621;0	1165;0;0;0;0;0;0;0;0
U277;0	352644836;0	084802;0	050977;0	041448;0	021915;0	018104;0	016675;0	074798;0	00047642;0	0095283;0	041448;0	077656;0	059076;0	023344;0	02001;0	10719;0	24011;0	1191;0	014293;0	040972;0	062887;0	17818;0	0028585;0	086708;0	030491;0	029538;0	04383;0	030014;0	0090519;0	023344;0	12625;0	010481;0	0061934;0;0	024774;0	052882;0	26584;0	51691;0	0028585;0	00047642;0	032873;0	017627;0	060029;0	0033349;0	0038113;0	1253;0	0023821;0	06384;0;0	19628;0	046689;0
U278;0	738571429;0	015113;0	095718;0	1461;0	035264;0	0075567;0	055416;0	057935;0	0075567;0	015113;0	047859;0	050378;0	073048;0	095718;0	057935;0	17128;0	18892;0	17632;0	083123;0	057935;0	027708;0	042821;0	020151;0	062972;0	042821;0	065491;0	050378;0	09068;0	017632;0	035264;0	16625;0	04534;0	050378;0	010076;0	060453;0	073048;0	073048;0	070529;0	012594;0;0	012594;0	052897;0	012594;0	15365;0	13098;0	083123;0	012594;0	10076;0;0	33249;0	015113;0
U279;0	287787183;0	049048;0	15905;0	062381;0	059524;0	049048;0	035714;0	14667;0	00095238;0	0038095;0	061429;0	1381;0	13238;0	087143;0	020952;0	14667;0	20143;0	16286;0	084286;0	11524;0	054286;0	15571;0	0033333;0	085714;0	062857;0	090952;0	12571;0	065238;0	028095;0	11952;0	20476;0	036667;0	030476;0	002381;0	094762;0	19857;0	19571;0	36333;0	020952;0;0	0038095;0	022381;0	07619;0	03381;0	044286;0	14429;0;0	14667;0;0	15143;0	0085714;0	07619;0
U280;1;0	051995;0	12092;0	10036;0	032648;0	033857;0	085852;0	12455;0	0072551;0	0048368;0	077388;0	094317;0	07497;0	062878;0	0072551;0	10278;0	16324;0	16082;0	1185;0	13785;0	085852;0	1052;0	0024184;0	049577;0	076179;0	097944;0	042322;0	16324;0	012092;0	10399;0	17533;0	03023;0	029021;0	0096735;0	090689;0	12092;0	21886;0	17533;0	012092;0;0	0024184;0	042322;0	088271;0	026602;0	031439;0	1584;0	016929;0	18017;0	0024184;0	17896;0	0084643;0
U281;0	35282838;0	12968;0	040346;0	38905;0	14986;0	011527;0	034582;0	29107;0	025937;0	15274;0	023055;0	27089;0	080692;0	011527;0	10375;0	054755;0	1585;0	095101;0	07781;0	020173;0;0	11816;0;0	37176;0	028818;0	066282;0	12104;0	0028818;0	0086455;0	069164;0	17867;0;0;0;0	097983;0	12104;0	037464;0	074928;0	066282;0;0	069164;0;0	095101;0;0;0;0	13833;0;0;0;0;0;0;0	011527;0	0086455;0	060519;0;0	0057637;0	0086455;0;0	054755;0;0;0;0	0057637;0;0;0;0;0	011527;0;0;0;0;0	020173;0;0;0	0057637;0;0;0;0;0;0;0;0;0;0;0;0;0;0;0;0;0;0;0	0028818;0	0028818;0;0;0
U282;1;0	014861;0	18504;0	064238;0	022531;0	01534;0	077661;0	03164;0;0;0	068552;0	091563;0	15724;0	11361;0	012943;0	15724;0	13902;0	13231;0	14717;0	073826;0	041227;0	11266;0	0052733;0	065676;0	13135;0	19367;0	01582;0	19175;0	024928;0	1697;0	32311;0	12943;0	064238;0;0	08581;0	17546;0	10834;0	15964;0	019175;0	0067114;0	0028763;0	11026;0	061841;0	050336;0	0033557;0	26942;0;0	1908;0	0014382;0	20326;0	067593;0	098754;0	12176;0;0	02349;0
U283;1;0;0	044118;0	30882;0	073529;0	10294;0;0	014706;0	029412;0	044118;0	044118;0;0	20588;0;0	20588;0	35294;0	22059;0	13235;0;0;0;0;0;0	029412;0;0	029412;0	044118;0;0;0	044118;0	058824;0;0;0;0;0	073529;0;0;0	16176;0;0;0;0	014706;0;0;0;0;0	058824;0;0;0;0;0;0;0;0;0;0;0;0;0;0;0;0;0;0;0;0;0;0;0;0;0;0;0;0;0;0;0;0;0;0;0;0;0;0;0;0;0;0;0;0;0;0;0;0;0;0;0;0;0;0;0;0;0;0;0;0;0;0;0;0;0;0;0;0;0;0;0;0;0;0;0;0	20588;0;0	044118;0;0;0;0;0;0;0;0;0;0;0;0;0;0;0;0;0;0	14706;0	11765;0	10294;0	22059;0	23529;0;0	23529;0	058824;0	19118;0	058824;0;0	29412;0;0	10294;0;0	13235;0	10294;0;0	058824;0;0	13235;0;0	23529;0;0	029412;0;0	058824;0;0;0;0	014706;0;0;0;0;0;0;0;0;0;0;0;0;0;0;0;0;0;0;0;0;0;0;0;0;0;0;0;0;0;0;0;0;0;0	088235;0	42647;0	029412;0	14706;0;0	30882;0	044118;0;0
U284;0;0	61017;0	31638;0	99435;0	084746;0	067797;0	11299;0	28249;0	11864;0	40113;0	59887;0	71186;0	88136;0;0	99435;0	36723;0	10169;0	084746;0	11299;0;0;0	59887;0;0;0;0	54802;0	31638;0;0	31638;0	28249;0	72316;0;0;0;0	32768;0	69492;0;0;0;0;0;0;0;0;0;0;0;0	084746;0;0;0;0;0;0;0	28249;0;0;0;0;0;0;0;0;0;0;0;0;0;0;0;0;0;0;0;0;0;0;0	28249;0;0;0;0;0;0;0;0;0;0;0;0;0;0;0;0;0;0;0;0;0;0;0;0;0;0;0;0;0;0;0;0;0;0;0;0;0;0;0;0;0;0;0;0;0;0	073446;0;0	11864;0;0;0;0;0;0;0;0;0;0;0;0;0;0;0;0;0;0	91525;0	38418;0	067797;1;0	59887;0;0	44633;0	084746;1;0	31638;0;0	38983;0;0	63277;0;0	19209;0	79096;0;0	084746;0;0	079096;0	28814;0	38983;0;0	84181;0;0	084746;0;0;0;0	011299;0	59887;0;0;0;0;0
U285;1;0;0	5;0	16667;0;0;0	083333;0;0;0;0	083333;0;0	083333;0;0;0;0;0;0	25;0;0;0;0;0;0;0;0;0	083333;0;0;0	083333;0	33333;0;0;0	083333;0;0;0;0;0;0;0;0;0;0;0	083333;0;0	33333;0;0	16667;0;0	41667;0	16667;0;0;0;0;0;0;0;0;0;0;0;0;0	25;0;0;0;0	25;0;0	33333;0;0;0;0;0	16667;0;0;0	083333;0;0;0;0	083333;0;0;0;0;0	083333;0;0;0;0	083333;0;0;0;0;0;0;0;0;0	083333;0	33333;0;0;0	083333;0;0;0;0;0;0;0;0;0;0;0;0;0;0;0;0;0;0;0;0;0;0;0;0;0;0;0;0;0;0;0;0;0;0;0;0;0;0;0;0;0;0;0;0	083333;0;0;0;0	33333;0;0;0;0;0;0;0;0;0;0;0	16667;0;0;0	083333;0;0;0;0;0;0;0;0;0;0;0;0;0	25;0;0	58333;0	16667;0;0;0;0;0;0;0;0	083333;0;0;0;0	083333;0;0;0;0	083333;0;0;0;0;0;0;0;0;0;0;0;0;0;0;0;0;0;0	16667;0	16667;0	083333;0;0;0;0	083333;0;0;0;0;0;0	083333;0;0;0;0;0;0;0	25;0;0;0;0;0;0;0;0;0;0;0;0;0;0;0;0;0;0;0;0;0;0;0;0	25;0;0;0;0;0	25;0;0	083333;0;0;0;0;0;0;0;0	083333;0;0	16667;0;0;0;0;0	083333;0;0;1;0;0;0;0;0;0;0;0;0;0	25;0;0
U286;1;1;0;0;1;0;0;0;0;0;0;1;1;0;0;0;0;0;0;0;0;0;0;0;0;0;0;0;0;0;0;0;0;0;0;0;0;0;0;0;0;0;0;0;0;0;0;0;0;0;0;0;0;0;0;0;0;0;0;0;0;0;0;0;0;0;0;0;0;0;0;0;0;0;0;0;0;0;0;0;0;0;0;0;0;0;0;0;0;0;0;0;0;0;0;0;0;0;0;0;0;0;0;0;0;0;0;0;0;0;0;0;0;0;0;0;0;0;0;0;0;0;0;1;0;0;0;0;0;0;0;0;0;0;0;0;0;0;0;0;0;0;0;0;0;0;0;0;0;0;0;0;0;0;1;0;0;0;0;0;0;0;0;0;0;0;0;0;0;0;0;0;0;0;0;0;0;0;0;0;0;0;0;0;0;0;0;0;0;0;0;0;0;0;0;0;0;…
U287;0	489051095;0	33333;0;0	57143;0	2381;0	14286;0	047619;0	52381;0	095238;0	28571;0;0	38095;0	095238;0;0	28571;0	047619;0	14286;0;0	047619;0	047619;0;0;0;0	47619;0;0	047619;0	28571;0;0;0;0	2381;0;0;0;0	047619;0	047619;0;0	095238;0	19048;0;0	33333;0;0	28571;0;0;0;0	33333;0;0;0;0;0;0;0;0;0	047619;0;0;0;0;0;0;0;0;0;0;0;0;0;0;0;0;0;0;0	095238;0;0;0;0;0;0;0;0;0;0;0;0;0;0;0;0;0;0;0;0;0;0;0;0;0;0;0;0;0;0;0;0;0;0;0;0;0;0;0;0;0;0;0;0;0;0;0;0;0	61905;0	42857;0	047619;0;0;0;0;0;0;0;0;0;0;0;0;0;0;0;0;0;0	19048;0	047619;0	047619;0	19048;0	14286;0;0	19048;0;0	095238;0	047619;0;0	33333;0;0	047619;0;0	095238;0	095238;0;0;0;0	19048;0	095238;0	095238;0;0	095238;0;0;0;0;0;0;0;0;0;0;0;0;0;0;0;0;0;0;0;0;0;0;0;0;0;0;0;0;0;0;0;0;0;0;0;0;0;0;0	047619;0
U288;0	056603774;0	010949;0	26642;0	21898;0	025547;0;0	13504;0	051095;0;0	018248;0	0036496;0	12044;0	094891;0	025547;0	014599;0	60949;0	16788;0	45985;0	09854;0	66423;0	0072993;0	043796;0	0036496;0	036496;0	14964;0	029197;0	043796;0	11314;0	0072993;0	29197;0	24088;0	051095;0;0;0	22263;0	054745;0	062044;0	31752;0	0036496;0;0;0	22993;0	12774;0	12409;0	0072993;0	25182;0;0	27372;0;0	55474;0	058394;0	051095;0	018248;0	018248;0	018248;0	025547;0	0036496;0
U289;1;0	037736;0	075472;0	15094;0	018868;0	018868;0	09434;0	018868;0;0;0	09434;0	037736;0	09434;0	16981;0	018868;0	075472;0	056604;0	11321;0	18868;0	16981;0	018868;0	037736;0	037736;0	018868;0	13208;0	037736;0;0	18868;0;0	018868;0	15094;0	056604;0	018868;0	037736;0	09434;0	037736;0	075472;0	15094;0;0;0;0	018868;0;0	075472;0	018868;0	11321;0;0	09434;0;0	37736;0;0	056604;0	075472;0;0;0;0;0;0;0;0;0	018868;0	075472;0;0;0	075472;0	15094;0	056604;0;0	30189;0;0	018868;0	037736;0;0;0;0
U290;0	301204819;0;0	14286;0	57143;0;0;0;0	14286;0;0;0;0;0	42857;0;0;0;0	14286;0;0;0;0;0;0;0	14286;0;0;0;0;0;0;0	42857;0;0;0;0;0;0;0;0;0;0;0;0;0;0;0;0;0;0;0;0;0;0;0;0;0;0;0	14286;0;0;0;0;0;0;0;0;0;0;0;0;0;0;0;0;0;0;0;0;0;0;0;0;0;0;0;0;0;0;0;0;0;0;0;0;0;0;0;0;0;0;0;0;0;0;0;0;0;0;0;0;0;0;0;0;0;0;0;0;0;0;0;0;0;0	14286;0	14286;0;0;0;0;0;0;0;0;0;0;0;0;0;0;0;0;0;0;0	14286;0	14286;0;0;0;0;0;0;0;0	42857;0;0	14286;0;0	14286;0;0;0;0;0;0;0;0;0;0;0;0;0;0;0;0;0;0;0;0;0;0;0;0;0;0;0;0;0;0;0;0;0;0;0;0;0;0;0;0;0;0;0;0;0;0;0;0;0;0;0	14286;0	71429;0;0;0;0	42857;0;0;0;0;0;0;0;0;0;0;0;0;0	14286;0	71429;0;0;0;0;0;0	42857;0;0;0;0;0;0;0;0;0;0;0;0;0;0;0;0;0;0	42857;0;0	42857;0;0;0;0;0	14286;0	14286;0;0;0;0;0;0;0;0;0;0;0	42857;0;0;0;0;0;0;0;0;0;0	14286;0;0;0;0;0;0;0;0;0;0;1;0;0;0;0;0;0;0;0;0;0	14286;0;0;0;0;0;0;0;0;0;0;0;0;0;0;0;0;0	14286;0;0;0;0;0;0;0;0;0;0;0;0;0;0;0;0;0;0;0;0;0;0;0;0;0;0;0;0;0;0;0;0;0;0;0;0;0;0;0;0;0;0;0;0;0;0;0;0;0;0;0;0;0;0;0;0;0;0;0;0;0;0;0;0;0;0;0;0;0;0;0;0;0;0;0;0;0;0;0;0;0;0;0;0;0;0;0;0;0;0;0;0;0;0;0;0;0;0;0;0;0;0;0;0;0;0;0;0;0;0;0;0;0;0;0;0;0;0;0;0;0;0;0;0;0;0;0;0;0;0;0;0;0;0;0;0;0;0;0;0;0;0;0;0;0;0;0;0;0;0;0;0;0;0;0;0;0;0;0;0;0;0;0;0;0;0;0;0;0;0;0;0;0;0;0;0;0;0;0;0;0;0;0;0;0;0;0;0;0;0;0;0;0;0;0;0;0…	42857;0;0;0;0;0;0	42857;0;0;0;0;0;0;0;0;0;0	42857;0;0	14286;0;0;0;0;0;0;0;0;0;0;0;0;0;0;0	28571;0;0;0	14286;0;0;0;0;0;0;0;0;0	28571;0;0;0;0;0;0;0;0;0;0;0;0;0;0;0;0;0;0;0;0;0	14286;0;0;0;0;0;0;0	14286;0;0;0;0;0;0;0;0;0	14286;0;0;0;0;0;0;0;0;0;0;0;0;0;0;0;0;0;0;0;0;0;0;0;0;0;0;0;0;0;0;0;0;0;0;0;0;0;0;0;0;0;0;0;0;0;0;0;0;0;0;0;0;0;0;0;0;0;0;0;0;0;0;0;0;0;0;0;0;0;0;0;0;0;0;0;0;0;0;0;0;0;0;0;0;0;0;0;0;0;0;0;0;0;0;0;0;0;0;0;0;0;0;0;0;0;0;0;0;0;0;0;0;0	14286;0;0;0;0;0;0;0;0;0;0;0;0;0;0;0;0;0;0;0;0;0;0;0;0;0;0;0;0;0;0;0;0	14286;0;0	71429;0;0	14286;0;0;0;0;0;0;0;0;0;0;0;0;0;0;0;0;0;0;0;0;0	28571;0;0;0	14286;0;0;0;0;0;0;0;0;0;0;0;0;0;0;0;0;0;0;0;0;0;0;0;0;0;0;0;0;0;0;0;0;0;0;0;0;0;0;0;0;0;0;0;0;0;0;0;0;0;0;0;0;0;0;0;0;0;0;0;0;0;0;0;0;0;0;0;0;0;0;0;0;0;0;0;0;0;0;0;0	42857;0;0;0;0;0;0;0;0;0;0;0;0;0;0;0;0;0;0;0;0;0;0;0;0;0;0;0;0;0;0;0;0;0;0;0;0;0;0;0;0;0;0
U291;0	142857143;0	012048;0	10241;0	024096;0	0060241;0;0	078313;0	054217;0;0;0	012048;0	048193;0	084337;0	096386;0;0	13253;0	13253;0	19277;0	18072;0	14458;0	018072;0	1506;0;0	066265;0	054217;0	060241;0	024096;0	13253;0	036145;0	072289;0	18675;0	012048;0	012048;0	0060241;0	012048;0	03012;0	20482;0	22289;0;0;0	012048;0	024096;0	018072;0	036145;0	018072;0	22892;0;0	1506;0;0	16867;0	090361;0	054217;0	018072;0	012048;0	018072;0	0060241;0	012048;0	012048;0
U292;0	338181818;0;0;0;0	14286;0;0	14286;0	14286;0;0;0;0;0	28571;0	14286;0;0	14286;0;0;0;0	14286;0;0	14286;0;0	14286;0	14286;0;0;0	28571;0;0;0	28571;0;0;0;0	14286;0	14286;0	14286;0	42857;0;0;0;0	14286;0;0;0	28571;0	28571;0;0	42857;0;0	28571;0;0	14286;0	14286;0;0;0;0;0;0;0;0;0	14286;0	14286;0;0;0;0;0	14286;0;0	14286;0;0;0;0;0;0	14286;0;0;0	14286;0;0;0;0;0;0;0;0;0;0;0;0;0;0;0;0;0	14286;0;0;0;0;0;0;0	42857;0;0;0	14286;0;0;0;0	14286;0;0;0	14286;0;0;0;0;0	14286;0;0;0;0;0;0;0;0;0;0;0;0;0;0;0;0;0;0;0;0;0;0;0;0;0;0	14286;0;0;0	14286;0;0;0;0;0;0;0;0;0;0;0;0;0;0;0;0;0;0;0;0;0	14286;0;0;0	28571;0;0;0	14286;0	14286;0;0;0;0;0;0	14286;0;0	14286;0;0;0;0;0;0;0	14286;0	14286;0;0;0	28571;0;0;0;0;0;0;0;0;0;0;0;0;0;0;0;0;0;0	14286;0;0;0;0;0;0	14286;0
U293;0	98540146;0	018182;0	22909;0	047273;0	021818;0	010909;0	072727;0	061818;0;0;0	061818;0	08;0	076364;0	094545;0	018182;0	16727;0	087273;0	14909;0	083636;0	12;0	04;0	08;0	018182;0	054545;0	065455;0	069091;0	047273;0	098182;0	021818;0	04;0	098182;0	065455;0	021818;0;0	10545;0	11636;0	11273;0	17455;0	0072727;0;0	0072727;0	029091;0	032727;0	065455;0	047273;0	10909;0;0	098182;0;0	14182;0	029091;0	032727;0	083636;0	018182;0	0036364;0
U294;0	142613151;0	072993;0	18735;0	092457;0	03163;0	038929;0	06326;0	21168;0	019465;0	034063;0	038929;0	22384;0	11192;0	0097324;0	017032;0	16788;0	20681;0	27251;0	10949;0	099757;0	12409;0	16302;0	024331;0	10949;0	051095;0	18005;0	27737;0	034063;0	036496;0	17518;0	26034;0	11922;0;0;0	07056;0	40633;0	29927;0	25304;0	043796;0;0	0048662;0	012165;0	092457;0	055961;0	012165;0	12652;0	041363;0	034063;0;0	2871;0	024331;0	034063;0	11436;0
U295;1;0	010248;0	23057;0	057216;0	011956;0	0076857;0	13407;0	052092;0;0	0025619;0	063194;0	04953;0	039283;0	086251;0	0025619;0	10077;0	15542;0	19812;0	13664;0	099061;0	021349;0	060632;0	0025619;0	017933;0	10589;0	056362;0	018787;0	13407;0	011956;0	071734;0	087105;0	092229;0	020495;0;0	069172;0	052092;0	1076;0	12383;0	0042699;0	00085397;0	0059778;0	025619;0	022203;0	087105;0	0538;0	16311;0	0017079;0	16311;0;0	24509;0	028181;0	061486;0	034159;0
U296;0	121629718;0	024038;0	048077;0	24038;0	091346;0	0048077;0	0048077;0	086538;0;0	038462;0	024038;0	096154;0	17308;0;0	024038;0	11058;0	15865;0	076923;0	0096154;0	014423;0	0048077;0	091346;0;0	20673;0	014423;0	038462;0	22115;0;0;0	052885;0	11058;0;0	014423;0;0	024038;0	18269;0	028846;0	043269;0	019231;0;0	0048077;0;0	043269;0;0	052885;0;0	028846;0;0;0	014423;0;0	038462;0	0096154;0	0048077;0;0	019231;0	0096154;0	057692;0;0;0	014423;0	0048077;0	028846;0;0;0;0	0048077;0;0;0;0;0	0048077;0;0;0	0048077;0;0;0
U297;1;0	019772;0	10126;0	086279;0	019772;0	003595;0	017975;0	03595;0;0	0059916;0	034152;0	04973;0	033553;0	08568;0	003595;0	074895;0	091072;0	09287;0	076693;0	071899;0	017376;0	028161;0;0	022169;0	054524;0	14859;0	026962;0	12283;0	022768;0	043739;0	11564;0	02157;0	0059916;0	0059916;0	10126;0	029359;0	055123;0	079089;0	013182;0;0	0053925;0	10545;0	013781;0	019173;0	003595;0	11324;0	0077891;0	23008;0	0053925;0	073697;0	049131;0	026363;0	016777;0
U298;0	368974584;0	30769;0	19231;1;0	038462;0	15385;0;0	11538;0;0	11538;0	30769;0	30769;1;0;1;0	15385;0	038462;0	038462;0;0;0;0	30769;0;0;0;0	19231;0	19231;0;0	19231;0	11538;0	30769;0;0;0;0	19231;0	34615;0;0;0;0;0;0;0;0;0;0;0;0	038462;0;0;0;0;0;0;0	11538;0;0;0;0;0;0;0;0;0;0;0;0;0;0;0;0;0;0;0;0;0;0;0	11538;0;0;0;0;0;0;0;0;0;0;0;0;0;0;0;0;0;0;0;0;0;0;0;0;0;0;0;0;0;0;0;0;0;0;0;0;0;0;0;0;0;0;0;0;0;0	15385;0;0;0;0;0;0;0;0;0;0;0;0;0;0;0;0;0;0;0;0	46154;0	34615;0	15385;0	5;0	38462;0;0	30769;0	038462;0	5;0	19231;0;0	19231;0;0	23077;0;0	15385;0	46154;0;0	038462;0;0	15385;0	11538;0	19231;0;0	30769;0;0	038462;0;0;0;0;0	30769;0;0;0;0;0	19231;0;0;0;0;0;0;0;0;0;0;0;0;0;0;0;0;0;0;0;0;0;0;0;0;0;0;0	19231;0	15385;0	038462;0;0	15385;0;0
U299;0	440047962;0;0	30237;0	081507;0	0017528;0;0	034181;0	0052585;0;0	00087642;0	054338;0	090272;0	0035057;0	0043821;0;0	22787;0	26205;0	11744;0	1411;0	0017528;0	071867;0	12358;0;0	038563;0	0035057;0	24189;0;0	06135;0	099912;0	16126;0	12883;0	13672;0;0;0	25504;0	23751;0	0078878;0	21998;0	0087642;0;0;0	082384;0;0	10167;0	0017528;0	047327;0	0035057;0	21472;0;0	17528;0	052585;0	053462;0	30412;0;0;0;0;0	0026293;0	0017528;0;0	10605;0	00087642;0	36021;0;0;0	05872;0	17616;0	038563;0
U300;1;0	034772;0	1223;0	070743;0	05036;0	020384;0	038369;0	11031;0	001199;0	0071942;0	070743;0	11151;0	085132;0	085132;0	015588;0	17026;0	1235;0	19664;0	068345;0	1199;0	061151;0	11631;0	0095923;0	052758;0	063549;0	070743;0	067146;0	083933;0	023981;0	11631;0	18825;0	06235;0	014388;0	0047962;0	079137;0	10192;0	18225;0	17266;0	0023981;0	0023981;0	0023981;0	059952;0	049161;0	043165;0	029976;0	14149;0	0023981;0	10552;0	0035971;0	16667;0
U301;0;0	07575;0	07575;0	16008;0	026203;0;0	024774;0	10624;0	00047642;0	013816;0	035255;0	098618;0	0505;0	0028585;0	029538;0	074321;0	16436;0	061458;0	030967;0	10815;0	0066698;0	15007;0	0019057;0	17437;0	0505;0	13435;0	056217;0	0019057;0	052882;0	030491;0	14197;0	0028585;0	0023821;0	0014293;0	043354;0	081944;0	073845;0	18485;0	0023821;0	00047642;0	00047642;0	0019057;0	03859;0	0052406;0	0042878;0	0505;0	017151;0	010481;0;0	029538;0	047165;0	0019057;0
U302;0	559585492;0;0;0;0;0;0;0;0;0;0;0;0;0;0;0;0;0;0;0;0;0;0;0;0;0;0;0;0;0;0;0;0;0;0;0;0;0;0;0;0;0;0;0;0;0;0;0;0;0;0;0;0;0;0;0;0;0;0;0;0;0;0;0;0;0;0;0;0;0;0;0;0;0;0;0;0;0;0;0;0;0;0;0;0;0;0;0;0;0;0;0;0;0;0;0;0;0;0;0;0;0;0;0;0;0;0;0;0;0;0;0;0;0;0;0;0;0;0;0;0;0;0;0;0;0;0;0;0;0;0;0;0;0;0;0;0;0;0;0;0;0;0;0;0;0;0;0;0;0;0;0;0;0;0;0;0;0;0;0;0;0;0;0;0;0;0;0;0;0;0;0;0;0;0;0;0;0;0;0;0;0;0;0	83333;0;0;0;0;0;0;0;0;0;0;0;0;0;0;0;0;0;0;0;0;0;0;0;0;0;0;0;0;0;0;0;0;0;0	83333;0;0;0;0;0;0;0;0;0;0;0;0;0;0;0;0;0	83333;0;0;0;0;0;0;0;0;0;0;0;0;0;0;0;0;0;0;0;0;0;0;0;0;0;0;0;0;0;0;0;0;0;0;0;0;0;0;0;0;0;0;0;0;0;0;0;0;0;0;0;0;0;0;0;0;0;0;0	83333;0;0	83333;0;0;0;0;0;0;1;0;0;0;0;0;0;0;0;0;0;0;0;0;0;0;0;0;0;0;0;0;0;0;0;0;0;0;0;0;0;0;0;0;0;0;0;0;0;0;0;0;0;0;0;0;0;0;0;0	83333;0;0;0;0;0;0;0;0;0;0;0;0;0	83333;0;0;0;0;0;0;0;0;0;0;0	16667;0;0;0;0;0;0;0;0;0;0;0;0;0;0;0;0;0;0;0;0;0;0;0;0;0;0;0;0;0;0;0;0;0;0;0;0;0;0;0;0;0;0;0	16667;0;0;0;0;0;0;0;0;0;0;0;0;0;0;0;0;0;0;0;0;0;0;0;0;0;0;0;0;0;0;0;0;0;0;0;0;0;0;0;0;0;0;0;0;0;0;0;0;0;0;0;0;0;0;0;0;0;0;0;0;0;0;0;0;0;0;0;0;0;0;0;0;0;0;0;0;0;0;0;0;0;0;0;0;0;0;0;0;0;0;0;0;0;0;0;0;0;0;0	83333;0;0;0;0;0;0;0;0;0;0;0;0;0;0;0;0;0;0;0;0;0;0;0;0;0;0;0;0;0;0;0;0;0;0;0;0;0;0;0;0;0;0;0	83333;0;0;0;0;0;0;0;0	16667;0;0;0;0;0;0;0;0;0;0;0;0;0;0;0;0;0;0;0;0;0;0;0;0;0;0;0;0;0;0;0;0;0;0;0;0;0;0	83333;0;0;0;0;0;0;0;0;0;0;0;0;0;0;0;0;0;0;0;0;0;0;0;0;0;0;0;0;0;0;0;0;0;0;0;0;0;0;0;0;0;0;0;0;0;0;0;0;0;0;0;0;0;0;0;0;0;0;0;0;0;0;0;0;0;0;0;0;0;0;0;0;0;0;0;0;0;0;0;0;0;0;0;0;0;0;0;0;0;0;0;0;0;0;0;0;0;0;0;0;0;0;0;0;0;0;0;0;0;0;0;0;0;0;0;0;0;0;0;0;0;0;0;0;0;0;0;0;0;0;0;0;0;0;0;0;0;0;0;0;0;0;0;0;0;0;0;0;0;0;0;0;0;0;0;0;0;0;0;0;0;0;0;0;0;0;0;0;0;0;0;0;0;0;0;0;0;0;0;0;0;0;0;0;0;0;0;0;0;0;0;0;0;0;0;0;0…	83333;0;0;0;0;0;0;0;0;0;0;0;0;0;0;0;0;0;0;0;0;0;0;0;0	83333;0;0;0;0;0;0;0;0;0;0;0;0;0;0;0;0;0;0;0;0;0;0;0;0;0;0;0;0;0;0;0;0;0;0;0;0;0;0;0;0;0;0;0;0;0;0;0;0;0	83333;0	83333;0	83333;0;0;0;0;0;0;0;0;0;0;0;0;0;0;0;0;0;0;0;0;0;0;0;0;0;0;0;0;0
U303;0	484536082;0	015544;0	098446;0	088083;0	062176;0	041451;0	025907;0	12953;0;0	0051813;0	056995;0	12435;0	10881;0	025907;0;0	17098;0	17617;0	2228;0	067358;0	16062;0	088083;0	12435;0;0	088083;0	067358;0	10881;0	025907;0	088083;0	031088;0	20207;0	26425;0	041451;0	046632;0	010363;0	046632;0	17617;0	26425;0	32124;0	015544;0	0051813;0	0051813;0	051813;0	072539;0	036269;0	031088;0	17098;0;0	11399;0;0	19171;0;0	041451;0	082902;0	010363;0	020725;0
U304;0	171974522;0	041237;0	17526;0	041237;0	010309;0	020619;0	072165;0	092784;0;0;0	092784;0	10309;0	14433;0	061856;0	020619;0	061856;0	12371;0	15464;0	12371;0	12371;0	041237;0	10309;0	010309;0	10309;0	061856;0	10309;0	010309;0	092784;0	061856;0	051546;0	16495;0	061856;0	030928;0;0	082474;0	10309;0	13402;0	21649;0	020619;0;0;0	020619;0	041237;0	020619;0	041237;0	15464;0;0	15464;0;0	17526;0	041237;0	072165;0	092784;0	051546;0	020619;0	020619;0
U305;0	149758454;0;0	10828;0	10191;0	044586;0	012739;0	070064;0	044586;0;0	012739;0	025478;0	082803;0	063694;0	057325;0;0	025478;0	095541;0	15287;0	12102;0	089172;0	012739;0	025478;0;0	031847;0	082803;0	031847;0	019108;0	10191;0;0	0063694;0	14013;0	082803;0;0;0	044586;0	019108;0	057325;0	057325;0;0;0	0063694;0	025478;0	025478;0	038217;0	0063694;0	076433;0;0	13376;0;0	11465;0	025478;0	082803;0	044586;0;0;0;0	019108;0	019108;0	057325;0;0;0	038217;0	082803;0;0;0	050955;0	12102;0
U306;0	778181818;0	050725;0	19807;0	18116;0	014493;0;0	33816;0	041063;0;0	0024155;0	11594;0	041063;0	089372;0	028986;0	0048309;0	19807;0	17391;0	05314;0	1256;0	25845;0	20048;0	060386;0	0024155;0	024155;0	094203;0	089372;0	0048309;0	05314;0	0024155;0	14251;0	1087;0	050725;0	014493;0;0	10386;0	060386;0	089372;0	096618;0	016908;0;0;0	10145;0	016908;0	024155;0	0096618;0	16425;0;0	17633;0;0	35266;0	0096618;0	041063;0	055556;0	0096618;0;0;0	0072464;0	057971;0;0;0
U307;1;0	065455;0	16;0	050909;0	058182;0	050909;0	032727;0	24;0;0	025455;0	12727;0	24727;0	090909;0	04;0	036364;0	12364;0	19636;0	22909;0	094545;0	090909;0	094545;0	18909;0;0	14909;0	018182;0	050909;0	13091;0	10182;0	065455;0	22182;0	21818;0	018182;0	032727;0	032727;0	069091;0	21455;0	24;0	31273;0	0036364;0	0036364;0;0	069091;0	043636;0	021818;0	054545;0	15273;0;0	10545;0;0	15273;0	032727;0	047273;0	069091;0	014545;0	04;0
U308;0	6;0	090909;0	15909;0;0	045455;0	13636;0;0	29545;0;0;0	068182;0	34091;0	068182;0	045455;0;0	25;0	15909;0	34091;0	18182;0;0	15909;0	13636;0;0	045455;0	045455;0	045455;0	13636;0;0	13636;0	18182;0	18182;0	068182;0	045455;0;0	18182;0	22727;0	22727;0	22727;0;0;0;0	022727;0	20455;0	13636;0	090909;0	15909;0;0	15909;0;0	31818;0;0	022727;0	090909;0	045455;0	068182;0	11364;0	045455;0	090909;0	045455;0;0	090909;0	068182;0	5;0	068182;0;0;0	11364;0
U309;0	504587156;0;0;0	1;0;0;0;0;0;0;0;0	1;0	2;0	2;0;0	1;0;0;0;0;0;0	2;0;0	1;0;0;0;0;0;0;0	1;0;0;0;0;0;0;0;0;0;0;0;0	1;0;0;0;0;0;0;0;0;0	1;0;0;0;0;0	1;0;0;0;0;0;0;0;0;0;0	1;0;0;0	1;0;0;0;0;0	2;0	1;0;0;0;0;0;0;0;0;0;0;0;0;0;0;0;0;0;0;0;0;0;0;0;0;0;0;0	2;0;0;0;0;0;0;0;0;0;0;0;0;0;0;0;0;0;0;0;0;0	1;0;0;0;0;0;0;0;0;0;0;0	1;0;0;0;0;0;0;0;0;0;0;0;0	1;0;0;0	2;0;0;0;0;0;0;0;0;0;0;0;0;0;0;0;0;0;0	2;0;0;0;0;0;0;0;0;0;0;0;0	2;0;0;0;0;0;0;0;0;0;0;0;0;0;0;0;0;0;0;0;0;0;0;0;0;0;0;0	1;0;0	3;0;0;0;0	1;0;0	1;0	1;0	1;0;0	1;0;0;0	1;0;0;0;0;0	1;0;0;0;0;0	1;0;0;0;0	1;0;0	1;0;0;0;0	2;0;0	1;0;0;0	1;0;0;0;0	2;0;0;0;0;0;0;0;0;0;0	1;0	1;0;0;0	1;0;0;0;0;0	3;0;0	1;0;0;0;0;0;0;0;0;0	2;0;0;0;0;0;0;0;0;0;0;0;0;0;0;0;0	1;0	1;0;0;0	1;0;0;0;0;0;0;0;0;1;0;0	2;0;0;0;0;0;0;0;0;0;0;0;0;0;0;0;0;0;0;0;0;0;0;0;0;0;0;0;0;0;0;0;0;0;0;0;0;0;0;0;0;0
U310;1;0	019659;0	06291;0	023591;0	072084;0	018349;0	032765;0	038008;0;0	0091743;0	013106;0	081258;0	073394;0	06422;0	0013106;0	14286;0	13237;0	23067;0	044561;0	044561;0	038008;0	030144;0	0026212;0	04194;0	093054;0	014417;0	027523;0	12713;0	035387;0	086501;0	11009;0	015727;0	04325;0	0013106;0	074705;0	066841;0	08519;0	20708;0	014417;0;0	0026212;0	0052425;0	051114;0	023591;0	0052425;0	086501;0;0	15072;0;0	33028;0	13106;0	032765;0	12451;0	0078637;0
U311;0;0	083333;0;0	66667;0	083333;0	083333;0;0	083333;0;0	083333;0;0	16667;0	083333;0;0	083333;0	16667;0	083333;0	083333;0;0;0;0	16667;0;0	33333;0;0	25;0	16667;0;0;0	083333;0	16667;0;0;0;0;0;0	083333;0;0;0;0;0;0	083333;0;0;0;0	083333;0;0;0;0;0;0;0	083333;0;0;0;0	16667;0;0;0;0;0;0;0;0;0;0;0;0;0;0;0	083333;0;0	16667;0;0;0;0;0;0;0;0;0;0;0;0;0;0;0;0;0;0;0;0;0;0;0;0;0;0;0;0;0;0;0;0;0;0;0;0;0;0;0;0;0;0;0;0;0;0;0;0;0	16667;0;0;0;0;0;0;0;0;0;0;0;0;0;0;0;0;0;0;0;0;0;0	16667;0	25;0;0;0	083333;0;0	083333;0;0;0	083333;0;0;0;0;0;0;0;0;0;0	083333;0;0;0;0;0;0;0;0;0;0;0;0;0;0;0	083333;0;0;0;0;0;0;0;0;0;0;0;0;0;0;0;0;0;0;0;0;0;0;0;0;0;0;0	16667;0;0	58333;0;0;0;0	41667;0;0	083333;0;0;0;0;0;0;0;0;0;0;0;0;0;0;0;0;0;0;0;0	083333;0	58333;0	25;0	33333;0;0;0;0	58333;0;0	16667;0;0;0	083333;0;0;0;0	5;0;0;0;0;0;0;0;0;0;0;0;0	083333;0	16667;0	16667;0;0;0;0;0	16667;0;0
U312;0;0;0;0;0;0;0;0;0;0;0;0;0;0;0;0;0;0;0;0;0;0;0;0;0;0;0;0;0;0;0;0;0;0;0;0;0;0;0;0;0;0;0;0;0;0;0;0;0;0;0;0;0;0;0;0;0;0;0;0;0;0;0;0;0;0;0;0;0;0;0;0;0;0;0;0;0;0;0;0;0;0;0;0;0;0;0;0;0;0;0;0;0;0;0;0;0;0;0;0;0;0;0;0;0;0;0;0;0;0;0;0;0;0;0;0;0;0;0;0;0;0;0;0;0;0;0;0;0;0;0;0;0;0;0;0;0;0;0;0;0;0;0;0;0;0;0;0;0;0;0;0;0;0;0;0;0;0;0;0;0;0;0;0;0;0;0;0;0;0;0;0;0;0;0;0;0;0;0;0;0;0;0;0;0;0;0;0;0;0;0;0;0;0;0;0;0;…
U313;0;0;0;0;0;0;0;0;0;0;0;0;0;0;0;0;0;0;0;0;0;0;0;0;0;0;0;0;0;0;0;0;0;0;0;0;0;0;0;0;0;0;0;0;0;0;0;0;0;0;0;0;0;0;0;0;0;0;0;0;0;0;0;0;0;0;0;0;0;0;0;0;0;0;0;0;0;0;0;0;0;0;0;0;0;0;0;0;0;0;0;0;0;0;0;0;0;0;0;0;0;0;0;0;0;0;0;0;0;0;0;0;0;0;0;0;0;0;0;0;0;0;0;0;0;0;0;0;0;0;0;0;0;0;0;0;0;0;0;0;0;0;0;0;0;0;0;0;0;0;0;0;0;0;0;0;0;0;0;0;0;0;0;0;0;0;0;0;0;0;0;0;0;0;0;0;0;0;0;0;0;0;0;0;0;0;0;0;0;0;0;0;0;0;0;0;0;…
U314;0	053333333;0;0;0;0;0;0;0;0;0;0;0;0;0;0;0;0;0;0;0;0;0;0;0;0;0;0;0;0;0;0;0;0;0;0;0;0;0;0;0;0;0;0;0;0;0;0;0;0;0;0;0;0;0;0;0;0;0;0;0;0;0;0;0;0;0;0;0;0;0;0;0;0;0;0;0;0;0;0;0;0;0;0;0;0;0;0;0;0;0;0;0;0;0;0;0;0;0;0;0;0;0;0;0;0;0;0;0;0;0;0;0;0;0;0;0;0;0;0;0;0;0;0;0;0;0;0;0;0;0;0;0;0;0;0;0;0;0;0;0;0;0;0;0;0;0;0;0;0;0;0;0;0;0;0;0;0;0;0;0;0;0;0;0;0;0;0;0;0;0;0;0;0;0;0;0;0;0;0;0;0;0;0;0;0;0;0;0;0;0;0;0;0;0;0;0…
U315;0	904761905;0;0	053333;0	066667;0;0;0	16;0	026667;0;0;0	066667;0;0	013333;0	22667;0;0	08;0	14667;0	08;0	17333;0	18667;0	066667;0	013333;0	013333;0	026667;0	18667;0	066667;0;0	29333;0;0	066667;0	13333;0	14667;0	026667;0;0	13333;0	013333;0	04;0	066667;0;0;0;0	013333;0	013333;0	04;0	026667;0	13333;0;0	08;0;0	33333;0	066667;0	10667;0	053333;0;0;0;0;0	026667;0;0;0;0	093333;0	13333;0;0;0	013333;0	16;0	16;0	013333;0	44;0;0	093333;0	013333;0;0;0;0	12;0
U316;0	494285714;0	095238;0	047619;0	14286;0	19048;0;0	095238;0;0	047619;0;0;0	19048;0	047619;0;0	047619;0	14286;0	2381;0	095238;0	047619;0;0	095238;0	14286;0;0	14286;0;0;0	19048;0;0;0	047619;0	095238;0;0;0;0;0	14286;0	047619;0	19048;0;0;0	047619;0;0	047619;0;0;0	14286;0;0	047619;0;0;0;0;0;0;0	047619;0;0;0	095238;0;0;0;0;0	047619;0;0	047619;0;0;0;0;0	095238;0;0;0;0;0	19048;0;0;0;0;0;0;0;0;0	095238;0;0;0;0;0	047619;0;0;0;0	095238;0;0;0;0;0;0;0;0;0	095238;0;0;0;0;0;0;0;0;0;0;0;0;0;0;0;0;0;0;0;0;0;0	047619;0	19048;0;0;0;0;0;0;0;0;0;0;0;0;0;0;0;0;0;0;0;0	14286;0	047619;0	14286;0	047619;0	047619;0	14286;0;0;0	14286;0	14286;0	14286;0;0	14286;0;0
U317;1;0	016667;0	11905;0	038571;0	010476;0	01381;0	012381;0	04381;0;0	002381;0	025714;0	048571;0	051905;0	077143;0	011905;0	091429;0	070952;0	25143;0	05619;0	032381;0	074286;0	081905;0	019524;0	022381;0	07;0	028571;0	032381;0	099048;0	030476;0	012857;0	20619;0	01;0	0028571;0;0	064286;0	12095;0	084286;0	32571;0	0066667;0	0019048;0	0014286;0	078571;0	022857;0	002381;0	0057143;0	17524;0	0019048;0	21238;0;0	20143;0	031429;0	065714;0	048095;0
U318;0	192;0;0;1;0;0;0;0;0	16667;0	16667;0;0;0	83333;0;0	16667;0;0;0;0;0;0;0;0;0;0;0	16667;0;0;0;0;0;0;0;0;0;0;0;0;0;0;0;0;0;0;0;0;0;0;0;0;0;0;0;0;0;0;0;0;0;0;0;0;0;0;0;0;0;0;0;0;0;0;0;0;0;0;0;0;0;0;0;0;0;0;0;0;0;0;0;0;0;0;0;0;0;0;0;0;0;0;0;0;0;0;0;0;0;0;0;0;0;0;0;0;0;0;0;0;0;0;0;0;0;0;0;0	16667;0;0;0;0;0;0;0;0;0;0;0;0;0;0;0;0;0;1;0;0;0	16667;0	16667;0;0;0;0	16667;0;0;1;0;0	16667;0;0	16667;0;0;0;0;0;0;0	16667;0;0	16667;0;0;0;0;0;0;0;0;0;0;0;0;0;0;0;0;0;0;0;0;0;0;0;0;0;0;0;0;0;0;0;0;0;0;0;0;0;0;0;0	16667;0	16667;0	16667;0;0;0;0;0;0	16667;0	16667;0;0	16667;0	16667;0	16667;0	16667;0	16667;0;0	16667;0;0;0	16667;0;0;0	16667;0;0	83333;0;0;0	83333;0;0;0;0;0;0;0;0;0	16667;0;0;0;0	16667;0	16667;1;0	16667;0	16667;0;0;0;0;0;0;0;0	16667;0;0	16667;0	16667;0	83333;0;0;0;0;0	16667;0;0;0;0;0;0;0;0	16667;0	16667;0;0;0;0;0	16667;0	16667;0;0;0	16667;0;0;0;0;0;0;0;0;0;0;0;0;0;0;0;0;0;0;0;0;0;0;0;0;0;0;0;0;0;0;1;0;0;0;0;0;0;0;0;0;0;0;0;0;0;0;0;0;0;0;0;0;0;0;0;0;0;0;0;0;0;0;0;0;0;0;0;0;0;0;0;0;0;0;0;0;0;0;0;0;0;0;0;0;0;0;0;0;0;0;0;0;0;0;0;0;0;0;0;0;0;0;0;0;0;0;0;0;0;0;0;0;0;0;0;0;0;0;0;0;0;0;0;0;0;0;0;0;0;0;0;0;0;0;0;0;0;0;0;0;0;0;0;0;0;0;0;0;0;0;0;0;0;0;0;0;0;0;0;0;0;0;0;0;0;0;0;0;0;0;0;0;0;0;0;0;0;0;0;0;0;0;0;0;0;0;0;0;0;0;0;0;0;0;0;0;0…	16667;0	16667;0;1;0;0;0;0;0;0	16667;0	83333;0;1;0;0;0;0;1;0;0;0;0	16667;0;0;0;0;0;0;0
U319;0	310286678;0	016;0	12;0	048;0	024;0	032;0	056;0	048;0;0;0	032;0	04;0	128;0	056;0;0	096;0	088;0	12;0	048;0	104;0	064;0	072;0;0;0	056;0	04;0	024;0	16;0	048;0	056;0	128;0	024;0	016;0	016;0	032;0	04;0	2;0	176;0	016;0;0;0	016;0	016;0	024;0	024;0	168;0;0	128;0;0	352;0	08;0	128;0	072;0;0	016;0;0	048;0	008;0;0;0	024;0	136;0
U320;1;0	011804;0	048904;0	03204;0	005059;0	011804;0	0084317;0	048904;0;0;0	057336;0	070826;0	10287;0	11298;0	010118;0	20573;0	17538;0	18381;0	17707;0	079258;0	01855;0	11804;0	0033727;0	021922;0	064081;0	14334;0	048904;0	26981;0	15514;0	055649;0	15514;0	005059;0	038786;0;0	025295;0	10287;0	14334;0	32378;0	0033727;0;0	010118;0	14503;0	028668;0	23946;0	0067454;0	16863;0	0033727;0	25464;0;0	21079;0	01855;0	1855;0	011804;0	040472;0	010118;0
U321;0	043478261;0	015091;0	027163;0	50704;0	092555;0;0	037223;0	63179;0;0	36217;0	089537;0	34809;0	025151;0;0	071429;0	027163;0	17203;0	033199;0	077465;0;0;0	21429;0;0	65795;0;0	38431;0	093561;0;0	032193;0	069416;0	088531;0;0;0;0	12173;0	52918;0	099598;0	11771;0;0;0;0;0	11972;0;0;0;0	10161;0;0;0;0;0;0;0	059356;0	0030181;0	017103;0	0070423;0	055332;0;0;0	11368;0;0	0070423;0;0;0;0;0;0;0;0;0;0;0;0;0;0;0	012072;0;0;0;0;0;0	01006;0;0;0;0;0;0;0;0;0;0;0;0;0;0;0;0;0;0;0;0;0;0;0;0;0;0;0;0;0;0;0;0;0;0;0;0;0;0;0;0	38632;0	056338;0;0;0;0;0;0;0;0	0080483;0;0;0;0;0;0;0;0;0;0;0	038229;0	057344;0;0	026157;0	14185;0;0	40845;0;0	021127;0	016097;0	0070423;0
U322;0;0	01087;0	15217;0	054348;0;0;0	1413;0;0;0;0	032609;0	032609;0	1087;0	086957;0;0	17391;0	054348;0	22826;0	097826;0	18478;0	032609;0	043478;0	043478;0	065217;0	086957;0	054348;0;0	22826;0;0	065217;0	065217;0	11957;0;0;0	076087;0	032609;0	097826;0	11957;0	01087;0;0;0	021739;0	01087;0	086957;0	021739;0	15217;0;0	13043;0;0	38043;0	28261;0	032609;0	13043;0	032609;0;0;0	01087;0	032609;0;0;0	01087;0	11957;0	25;0;0;0	01087;0	27174;0	065217;0	23913;0	1087;0;0
U323;0	593272171;0;0;0;0;0;0;0;0;0;0;0;0;0;0;0;0;0;0;0;0;0;0;0;0;0;0;0;0;0;0;0;0;0;0;0;0;0;0;0;0;0;0;0;0;0;0;0;0;0;0;0;0;0;0;0;0;0;0;0;0;0;0;0;0;0;0;0;0;0;0;0;0;0;0;0;0;0;0;0;0;0;0;0;0;0;0;0;0;0;0;0;0;0;0;0;0;0;0;0;0;0;0;0;0;0;0;0;0;0;0;0;0;0;0;0;0;0;0;0;0;0;0;0;0;0;0;0;0;0;0;0;0;0;0;0;0;0;0;0;0;0;0;0;0;0;0;0;0;0;0;0;0;0;0;0;0;0;0;0;0;0;0;0;0;0;0;0;0;0;0;0;0;0;0;0;0;0;0;0;0;0;0;0;0;0;0;0;0;0;0;0;0;0;0;0…
U324;0	521276596;0	018349;0	20183;0	10703;0	073394;0;0	073394;0	16514;0;0	0061162;0	10092;0	10703;0	088685;0	039755;0	021407;0	17125;0	17431;0	17737;0	14067;0	10703;0	061162;0	11009;0	012232;0	067278;0	042813;0	10703;0	036697;0	10092;0	051988;0	055046;0	20489;0	030581;0	036697;0;0	042813;0	11315;0	10092;0	19266;0;0;0;0	030581;0	058104;0	051988;0	012232;0	10398;0	0061162;0	088685;0	015291;0	29052;0	0061162;0	085627;0	085627;0	033639;0	039755;0
U325;1;0	021277;0	12766;0	010638;0;0	021277;0	031915;0;0;0;0	021277;0	06383;0	031915;0	06383;0;0	15957;0	12766;0	06383;0	1383;0	095745;0	053191;0	042553;0;0	031915;0	11702;0	042553;0	010638;0	031915;0	010638;0	10638;0	19149;0	021277;0;0;0	042553;0	042553;0	085106;0	095745;0	021277;0;0;0	021277;0;0	010638;0	021277;0	074468;0;0	021277;0;0	085106;0	031915;0	15957;0	042553;0	021277;0	042553;0;0;0;0	010638;0;0	042553;0	19149;0	14894;0;0;0	010638;0	021277;0	14894;0	021277;0
U326;0	258715596;0	6;0;1;0	4;0;0;0;0;0;0;0;1;0;1;0	4;1;0	4;0;0;0;0;0;0;0;0;0;0;0;0;0	6;0;0;0;0	6;1;0;0;0;0;0;0;0;0;0;0;0;0	4;0;0;0;0;0;0;0;0;0;0;0;0;0;0;0;0;0;0;0;0;0;0;0;0;0;0;0;0;0;0;0;0;0;0;0;0;0;0;0;0;0;0;0;0;0;0;0;0;0;0;0;0;0;0;0;0;0;0;0;0;0;0;0;0;0;0;0;0;0;0;0;0;0;0;0;0;0;0;0;0;0;0;0;0;0;0;0;0;0;0;0;0;0;0;0;0	6;0;0;1;1;0;1;0	4;1;0;0;0	4;0;0	4;0;0;0	6;0;0	4;0;0	6;0;0	4;0;0	6;0;0	4;0;0;0;0	6;0;0;0;0;0;0	6;0;0;0;0;0;0;0;0;0;0;0;0;0;0;0;0;0;0;0;0;0;0;0;0;0;0;0;0	4;1;0;0;0;0;0;0	6;1;0	6;0	6;1;1;0	4;0;0;0;1;0;0	4;1;0;0;0;1;0;0;0;0;0;0	6;0;0;0;0	4;0	4;0;0;0;0	6;1;0;1;1;0;0;0	4;0;0;0;0;0;0;0;0;1;1;0;0;0;0;0;0;0;0;0;0;0;0;1;0	4;0	4;0;0;0;0	6;0	4;1;0;0;0;0;0;0;0;0;0;0;0;0;0	4;0	4;0;0;0	6;0;0;0;0;0;0	6;0;0;0;0;0;0;0;0;0;0;0;0;0;0;0;0;0;0;1;0;0;1;0;0;0;0;0;1;1;0;0;0;0;0;0;0;0;0;0;0;0;0;0;0;0;0;0;0;0;0	6;0;0;0;0;0;0;0;0;0;0;0;0;0;0;0;0;0;0;0;0;0;0;0;0;0;0;0;0;0;0;0;0;0;0;0;0;0;0;0;0;0;0;0;0;0;0;0;0;0;0;0;0;0;0;0;0;0;0;0;0;0;0;0;0;0;0;0;0;0;0;0;0;0;0;0;0;0;0;0;0;0;0;0;0;0;0;0;0;0;0;0;0;0;0;0;0;0;0;0;0;0;0;0;0;0;0;0;0;0;0;0;0;0;0;0;0;0;0;0;0;0;0;0;0;0;0;0;0;0;0;0;0;0;0;0;0;0;0;0;0;0;0;0;0;0;0;0;0;0;0;0;0;0;0;0;0;0;0;0;0;0;0;0;0;0;0;0;0;0;0;0;0;0;0;0;0;0;0;0;0;0;0;0;0;0;0;0;0;0;0;0;0;0;0;0;0;0;0;0…	4;0;0;0	4;0;0;1;0;0;1;1;0;0;0;1;0;0;0;0	4;0;0	4;0	6;0;0;0;0;0;0;1;0	6;0;0;0	6;0;0;0;0;0	6;1;0;0;0;0;0;0;1;0;0;0;0;0;0;0;0;0;0;0;1;0;0;0;0;0;0;0;0	6;0;0;0;0;0;0;0;0;0;0;0;0;0;0;0;0;0;0;0;0;0;0;0;0;0;0;0;0;0;0;0;0;0
U327;1;0	025688;0	12477;0	049541;0	018349;0	014679;0	034862;0	078899;0;0;0	080734;0	077064;0	053211;0	078899;0	0091743;0	099083;0	11193;0	20183;0	17431;0	10459;0	10092;0	075229;0	0036697;0	045872;0	073394;0	055046;0	044037;0	21284;0	020183;0	053211;0	16514;0	089908;0	0055046;0	0036697;0	07156;0	091743;0	17615;0	11927;0	011009;0;0	0091743;0	020183;0	036697;0	045872;0	0018349;0	14679;0;0	1211;0	012844;0	23119;0	088073;0	034862;0	031193;0	011009;0
U328;0	99122807;0	5;0;0	5;0;0;0;0;0;0	5;0	5;0;0	5;0;0	5;0	5;0	5;0	5;0;0;0;0	5;0	5;0;0;0;0;0;0;0	5;0	5;0;0;0;0;1;0;0;0;0;0;0;0;0;0;0;0;0;0;0;0;0;0;0;0	5;0;0;0	5;0;0;0;0;0;0;0	5;0;0;0;0;0;0;0;0;0;0;0;0;0;0;0;0;0;0;0;0;0;0;0;0;0;0;0;0;0;0;0;0;0;0;0;0;0;0;0;0;0;0;0;0;0;0;0;0;0;0;0;0;0;0;0;0;0;0;0;0	5;0;0;0;0;0;0;0;0;0;0;0;0;0;0;0;0;0;0;0	5;0;0;0	5;0;0;0	5;0;0	5;0	5;0;0	5;0;0	5;0;0;0	5;0;0;0;0;0	5;0	5;0;0	5;0;0;0;0;0;0;0	5;0;0;0;0;0;0;0;0;0;0;0;0;0;0;0;0;0;0;0;0;0;0;0;0;0;0;0;0;0;0;0;0;0	5;0;0;0;0;0	5;0;0	5;0;0	5;0	5;0;0;0	5;0;0;0;0;0;0	5;0;0;0;0;0	5;0;0;0;0	5;0;0;0	5;0;0;0;0;0	5;0;0;0	5;0;0;0	5;0;0;0;0;0;0;0	5;1;0	5;0;0;0;0	5;0	5;0;0;0;0;0;0;0;0;0;0;0;0;0	5;0	5;0;0;0;0;0;0;0;0;0;0;0;0;0;0;0;0;0;0;0;0;0;0;0;0;0;0;0;0;0;0;0;0;0;0;0;0;0;0;0;0;0;0;0;0;0;0;0;0;0;0;1;0;0;0;0;0;0;0;0
U329;0	897435897;0	10526;0;0	99123;0	41228;0;0	47368;0;0;0;0;0	47368;0	99123;0;0	99123;0	41228;0	51754;0	42105;0	47368;0;0;0;0;0;0;0	47368;0;0;0;0;0	58772;0;0;0;0	10526;0	51754;0;0;0;0;0;0;0;0;0;0;0;0	41228;0;0	0087719;0;0;0;0;0;0;0;0;0;0;0;0;0	0087719;0;0;0;0;0;0;0	0087719;0;0;0;0;0;0;0;0;0;0;0;0;0;0;0;0;0;0;0;0;0;0;0	0087719;0;0;0;0;0;0;0;0;0;0	0087719;0;0;0;0;0;0;0;0;0;0;0;0;0;0;0;0;0;0;0;0;0;0;0;0;0;0;0;0;0;0;0;0;0;0;0;0;0;0;0;0;0	57895;0;0;0	99123;0	51754;0;0	51754;0	41228;0	99123;0;0;0	88596;0;0	88596;0;0;0	57895;0;0	41228;0;0	10526;0	0087719;0	88596;0;0	57895;0;0	41228;0;0;0;0	10526;0;0;0;0;0;0	10526;0;0;0;0;0	0087719;0;0;0;0;0;0;0;0;0;0;0;0;0;0;0;0;0;0;0;0;0;0;0	41228;0	99123;0;0;0;0	47368;0;0	10526;0	99123;0	10526;0	10526;0	99123;0	99123;0
U330;0	142857143;0	025641;0	12821;0	12821;0	15385;0;0	025641;0	051282;0;0;0	051282;0	10256;0	10256;0;0	051282;0	10256;0	20513;0	025641;0;0	076923;0	051282;0	076923;0;0	025641;0;0	10256;0;0	051282;0	025641;0	10256;0	076923;0	025641;0;0;0	076923;0	17949;0	10256;0	23077;0	025641;0;0	025641;0	025641;0;0;0	025641;0	076923;0;0	076923;0;0	10256;0	025641;0	076923;0;0	025641;0;0;0	051282;0;0	025641;0;0	025641;0	10256;0	076923;0;0;0	051282;0	076923;0	076923;0	025641;0	10256;0;0	076923;0
U331;0	807692308;0;0	21429;0	14286;0;0;0	14286;0	14286;0;0;0	21429;0	14286;0	14286;0	071429;0;0	14286;0	35714;0;0;0;0	14286;0	071429;0;0	071429;0	21429;0	21429;0;0	28571;0;0;0	21429;0;0	071429;0;0	5;0;0	14286;0;0;0;0;0	14286;0;0;0	21429;0	071429;0;0	35714;0;0	28571;0;0;0	071429;0;0;0;0;0	28571;0;0;0	071429;0	071429;0	14286;0;0;0	14286;0	14286;0;0	071429;0	28571;0;0;0;0;0	071429;0	14286;0	21429;0;0;0;0	28571;0;0;0	071429;0;0;0;0;0;0;0;0;0	071429;0;0;0;0;0;0;0;0;0;0	21429;0;0;0;0;0;0	071429;0	071429;0	14286;0;0;0;0;0	071429;0;0	071429;0;0;0;0;0;0;0;0;0;0;0	14286;0;0;0;0;0;0;0;0;0;0;0;0;0;0;0;0;0;0;0;0;0	071429;0;0;0
U332;0	661016949;0	057692;0	17308;0	17308;0	076923;0	057692;0	057692;0	19231;0;0;0	019231;0	21154;0	038462;0	096154;0	038462;0	25;0	32692;0	096154;0	11538;0	15385;0	096154;0	096154;0;0	17308;0	038462;0	057692;0	11538;0	096154;0;0	038462;0	23077;0	019231;0;0;0	11538;0	038462;0	076923;0	36538;0	038462;0;0	038462;0	057692;0	076923;0	038462;0;0	076923;0;0	15385;0;0	19231;0	019231;0;0	038462;0	038462;0	057692;0	019231;0	057692;0	076923;0;0;0	096154;0	076923;0
U333;1;0	016949;0	15254;0	067797;0	033898;0	016949;0	050847;0	16949;0;0	016949;0	050847;0	084746;0	084746;0;0	067797;0	11864;0	13559;0	30508;0	016949;0	10169;0	11864;0	11864;0	050847;0	15254;0	13559;0	10169;0	10169;0	050847;0	033898;0	15254;0	20339;0	050847;0	016949;0;0	067797;0	11864;0	16949;0	25424;0;0;0	016949;0	016949;0	084746;0	033898;0	033898;0	11864;0	016949;0	15254;0;0	084746;0;0	033898;0	084746;0	033898;0	016949;0	033898;0;0	016949;0;0;0
U334;1;0	06383;0	042553;0	10638;0	085106;0	06383;0	021277;0	23404;0;0	021277;0	12766;0	2766;0	10638;0	06383;0	021277;0	19149;0	3617;0	25532;0	17021;0	12766;0	042553;0	21277;0;0	25532;0	10638;0	021277;0	17021;0;0	085106;0	19149;0	21277;0	021277;0	021277;0;0	10638;0	23404;0	12766;0	3617;0	042553;0;0;0	021277;0	06383;0	021277;0	042553;0	06383;0;0	042553;0;0	17021;0;0;0	042553;0;0	021277;0;0	085106;0	085106;0	042553;0;0	042553;0	042553;0	14894;0;0;0;0
U335;0	913793103;0	25926;0;1;0	1746;0;0	56614;0;0;0;0;0	56614;1;0;1;0	1746;0	43386;0	1746;0	56614;0;0;0;0;0;0;0	56614;0;0;0;0;0	8254;0;0;0;0	25926;0	43386;0;0;0;0;0;0;0;0;0;0;0;0	1746;0;0;0;0;0;0;0;0;0;0;0;0;0;0;0;0;0;0;0;0;0;0;0;0;0;0;0;0;0;0;0;0;0;0;0;0;0;0;0;0;0;0;0;0;0;0;0;0;0;0;0;0;0;0;0;0;0;0;0;0;0;0;0;0;0;0;0;0;0;0;0;0;0;0;0;0;0;0;0;0;0;0;0;0;0;0;0;0;0;0;0;0;0;0;0;0	8254;0;0;1;0	43386;0;0	43386;0	1746;1;0;0;0	74074;0;0	74074;0;0;0	8254;0;0	1746;0;0	25926;0;0	74074;0;0	8254;0;0	1746;0;0;0;0	25926;0;0;0;0;0;0	25926;0;0;0;0;0;0;0;0;0;0;0;0;0;0;0;0;0;0;0;0;0;0;0;0;0;0;0;0	1746;1;0;0;0;0	56614;0;0	25926;1;0	25926;0	25926;1;1;0	1746;0;0	56614;0;1;0;0	1746;1;0;0;0;1;0;0;0;0	56614;0;0	25926;0;0;0;0	74074;0	1746;0;0;0;0	25926;1;0;1;1;0;0;0	1746;0;0;0	56614;0;0;0	56614;0	56614;0;1;1;0;0;0;0;0;0;0;0;0;0;0;0;1;0	74074;0	1746;0;0;0;0	25926;0	1746;1;0;0;0;0;0;0;0;0;0;0;0;0;0
U336;1;0	11576;0	15764;0	1601;0	10345;0	049261;0	054187;0	12562;0;0	027094;0	093596;0	19951;0	083744;0	046798;0	054187;0	16256;0	27833;0	2734;0	041872;0	061576;0	086207;0	20936;0	014778;0	19951;0	11576;0	054187;0	064039;0	029557;0	034483;0	12315;0	25616;0	014778;0	012315;0	086207;0	098522;0	14532;0	19951;0	23892;0	051724;0;0	017241;0	0049261;0	071429;0	019704;0	13054;0	046798;0	0024631;0	083744;0;0	12315;0	0024631;0	017241;0	044335;0
U337;0;0	33333;0;0;0;0;0;0;0;0;0	33333;0;0;0;0;0;0	33333;0;0;0;0;0;0;0	66667;0;0;0	33333;0;0;0;0;0;0;0;0;0;0;0	33333;0;0;0;0;0;0;0;0;0;0;0;0;0	33333;0;0;0;0;0;0;0;0;0;0;0;0;0;0;0;0;0;0	66667;0;0;0;0;0;0;0;0;0;0;0;0;0;0;0;0;0;0;0;0;0	33333;0	33333;0	33333;0;0;0;0;0;0;0;0;0;0;0;0;0;0;0;0;0;0;0;0;0;0;0;0;0;0;0;0;0;0;0;0;0;0;0;0	33333;0;0;0;0	33333;0;0;0;0	33333;0;0	33333;0;0;0	33333;0;0;0	33333;0;0;0	33333;0;0;0;0;0;0;0;0;0;0	33333;0;0	33333;0	33333;0;0;0;0;0;0;0;0;0;0;0;0;0;0;0;0;0;0;0;0;0;0;0;0;0;0;0;0;0;0;0;0;0;0;0;0;0;0;0;0;0;0;0;0;0;0;0;0;0;0	33333;0;0;0;0;0;0;0;0;0;0;0;0;0;0;0;0;0;0;0;0;0;0;0;0;0;0	33333;0	33333;0;0;0;0;0;0;0;0;0;0	33333;0;0;0;0;0;0;0;0;0;0;0;0;0;0;0;0	33333;0;0;0;0;0;0;0;0;0;0;0;0;0;0;0;0;0;0;0;0;0;0;0;0;0;0;0;0;0;0;0;0;0;0;0;0;0;0;0	66667;0;0;0;0;0;0;0;0;0	33333;0;0;0;0;0;0;0	33333;0;0;0;0;0;0;0;0;0;0;0;0;0;0;0;0;0;0;0;1;0;0;0;0;0;0;0;0;0;0;0;0;0;0;0;0;0;0;0;0;0;0;0;0;0;0;0;0;0;0;0;0;0;0;0;0;0;0;0;0;0;0;0;0;0;0;0;0;0;0;0;0	33333;0;0;0;0;0;0;0;0;0;0;0;0;0;0;0;0;0;0;0;0;0;0;0;0;0	33333;0;0;0;0;0;0;0;0;0;0;0;0;0;0;0;0;0;0;0;0;0;0;0;0;0;0;0;0;0;0;0;0	33333;0;0;0;0;0;0;0;0;0;0;0;0;0;0;0;0;0;0;0;0;0;0;0;0;0;0;0;0;0;0;0;0;0;0;0;0;0;0;0;0;0;0;0;0;0;0;0;0;0;0;0;0;0;0;0;0;0;0;0;0;0;0;0;0;0;0;0;0;0;0;0;0;0;0;0;0;0;0;0;0;0;0;0;0;0;0;0;0;0;0;0;0;0;0;0;0;0;0;0;0;0;0;0;0;0;0;0;0;0;0;0;0;0;0;0;0;0;0;0;0;0;0;0;0;0;0;0;0;0;0;0;0;0;0;0;0;0;0;0;0;0;0;0;0;0;0;0;0;0;0;0;0;0;0;0;0;0;0;0;0;0;0;0;0;0;0;0;0;0;0;0;0;0;0;0	33333;0;0	33333;0;0;0	33333;0;0;0;0;0;0;0;0	33333;0;0;0;0;0;0;0;0;0;0	66667;0;0;0;0;0;0;0;0;0;0	33333;0;0;0;0;0;0;0;0;0;0;0;0;0;0;0;0;0;0;0;0;0;0;0;0;0;0;0;0	33333;0;0;0;0;0;0;0;0;0;0;0;0;0;0;0;0;0;0;0;0;0	33333;0;0;0;0;0;0;0;0	33333;0;0	33333;0;0;0	33333;0;0;0;0;0;0;0;0;0;0;0;0;0;0;0;0;0;0;0;0;0;0;0;0;0;0;0;0;0;0;0;0;0;0;0;0;0;0;0;0;0;0;0;0;0;0;0;0;0;0;0;0;0;0;0	33333;0;0;0;0	33333;0;0;0;0;0;0;0;0;0;0;0;0;0;0;0;0;0;0;0;0;0;0;0;0;0;0;0;0;0;0;0;0;0;0;0;0;0;0;0;0;0;0;0;0;0;0;0;0;0;0;0;0;0;0;0;0;0;0;0	33333;0;0;0;0	33333;0;0;0;0;0;0;0;0;0;0;0;0;0;0;0;0;0;0;0;0;0;0;0;0;0;0;0;0;0;0;0;0;0;0;0;0;0;0;0;0;0;0;0;0;0;0;0;0;0;0;0;0;0;0;0;0;0;0;0;0;0;0;0;0;0;0;0;0;0;0;0;0;0;0;0;0;0;0;0;0;0;0;0;0;0;0;0;0;0;0;0;0;0;0;0;0;0;0;0;0;0;0;0;0;0;0;0;0;0;0;0;0;0;0;0;0;0;0;0;0;0	66667;0;0	33333;0;0;0;0;0;0;0;0;0;0;0;0;0;0;0;0;0;0;0;0;0;0;0;0;0;0;0;0;0;0;0;0;0;0;0;0;0;0;0
U338;1;0;0;0;0;0;0;0;0;0;0;0;0;0;0;0;0;0;0;0;0;0;0;0;0;0;0;0;0;0;0;0;0;0;0;0;0;0;0;0;0;0;0;0;0;0;0;0;0;0;0;0;0;0;0;0;0;0;0;0;0;0;0;0;0;0;0;0;0;0;0;0;0;0;0;0;0;0;0;0;0;0;0;0;0;0;0;0;0;0;0;0;0;0;0;0;0;0;0;0;0;0;0;0;0;0;0;0;0;0;0;0;0;0;0;0;0;0;0;0;0;0;0;0;0;0;0;0;0;0;0;0;0;0;0;0;0;0;0;0;0;0;0;0;0;0;0;0;0;0;0;0;0;0;0;0;0;0;0;0;0;0;0;0;0;0;0;0;0;0;0;0;0;0;0;0;0;0;0;0;0;0;0;0;0;0;0;0;0;0;0;0;0;0;0;1;0;…
U339;1;0	33333;0;0	33333;0;0;0;0	33333;0;0	33333;0	33333;1;0	33333;0;0	33333;0	33333;0;0	66667;0;0;0;0	33333;0;0;0;0;0;0;0;0	33333;0	33333;0;0;0;0;0	33333;0;0	66667;0;0;0;0;0;0;0;0	66667;0;0;0;0	66667;0;0;0;0;0	33333;0;0;0;0;0;0;0;0;0;0;0;0;0;0;0;0;0;0;0;0;0;0;0	33333;0;0;0;0;0;0;0;0;0;0;0;0;0;0;0;0;0;0;0;0	66667;0;0;0;0;0;0;0;0;0;0;0;0;0;0;0;0;0;0;0;0;0;0;0;0;0;0;0;0;0;0;0;0;0;0;0;0;0;0;0;0;0;0;0;0;0;0	33333;0;0;0	33333;0;0;0	33333;0;0	33333;0;0;0;0;0;0;0;0	33333;0;0;0;0;0	33333;0;0;0	33333;0;0;0;0;0;0;1;0;0;0;0;0;0;0;0;0;0;0;0;0;0;0;0;0;0;0;0;0;0;0;0;0;0;0;0;0;0;0;0;0	33333;0;0;0;0;0	33333;0;0	33333;0	33333;0	33333;0;0	33333;0;0	33333;0;0;0;0;0;0	33333;0;0;0;0;0	33333;0;0;0;0	66667;0;0;0	33333;0;0;0	33333;0;0;0;0;0;0;0;0	33333;0	33333;0;0;0	66667;0;0;0	33333;0	33333;0	33333;0;0;0;1;0	33333;0;0;0;0;0;0;0;0;0;0;0;0;0	33333;0	33333;0;0;0;0	33333;0;0;0	33333;0;0;0;0;0;0;0;0;0;0;0;0;0;0
U340;0	581395349;0;0	33333;0	33333;0;0;0;0;0;0;0;0;0;0;0;0	33333;0	66667;0;0;0;0;0	66667;0;0;0;0;0;0;0;0;0;0;0;0;0;0;0;0;0;0;0;0;0;0;0;0;0;0;0;0;0;0;0;0;0;0;0	66667;0;0;0;0;0;0	33333;0;0;0;0;0;0;0;0;0;0;0;0;0;0;0;0;0;0;0;0;0;0;0;0;0;0;0;0;0;0;0;0;0;0;0;0;0;0;0;0;0;0;0;0;0;0;0;0;0;0;0;0;0;0;0;0;0;0;0;0;0;0;0;0;0;0;0;0;0;0;0;0;0;0;0;0;0;0;0;0;0;0;0;0;0;0;0;0;0;0;0;0;0;0;0;0	33333;0	66667;0	66667;0;0;0;0;0;0;0;0;0;0;0;0;0;0;0;0;0;0;0;0;0;0;0;0;0;0;0;0;0;0;0;0;0;0;0;0;0;0;0;0;0;0;0;0;0;0;0;0;0	66667;0;0;0;0;0;0;0;0;0;0;0;0;0;0;0;0;0;0;0;0;0;0;0	66667;0;0;0;0;0;0;0;0;0;0;0;0;0;0;0;0;0;0;0;0	66667;0;0;0;0;0;0;0;0;0;0	66667;0;0;0;0;0;0;0;0;0;0;0;0;0;0;0;0;0;0;0;0;0;0;0;0;0;0;0;0;0;0;0;0;0;0;0;0;0;0;0;0;0;0;0;0;0;0;0;0;0;0;0;0;0;0;0;0;0;0;0;0;0;0;0;0;0;0;0;0;0;0;0;0;0;0;0;0;0;1;0;0;0;0;0;0;0;0;0;0;0;0;0;0;0;0;0;0;0;0;0;0;0;0;0;0;0;0;0;0;0;0;0;0;0;0;0;0;0;0;0;0;0;0;0;0;0	33333;0;0;0;0;0;0;0;0;0;0;0;0;0;0;0;0;0;0;0;0;0;0;0;0;0;0;0;0;0;0;0;0;0;0;0;0;0;0;0;0;0;0;0;0;0;0;0;0;0;0;0;0;0;0;0;0;0;0;0;0;0;0;0;0;0;0;0;0;0;0;0;0;0;0;0;0;0;0;0;0;0;0;0;0;0;0;0;0;0;0;0;0;0;0;0;0;0;0;0;0;0;0;0;0;0;0;0;0;0;0;0;0;0;0;0;0;0;0;0;0;0;0;0;0;0;0;0;0;0;0;0;0;0;0;0;0;0;0;0;0;0;0;0;0;0;0;0;0;0;0;0;0;0;0;0;0;0;0;0;0;0;0;0;0;0;0;0;0;0;0;0;0;0;0;0;0;0;0;0;0;0;0;0;0;0;0;0;0;0;0;0;0;0;0;0;0;0…	33333;0;0;0	66667;0;0;0;0;0;0	66667;0;0;0;0;0;0;0;0;0;0;0;0;0;0;0	33333;0;0;0;0;0;0;0;0;0;0;0;0;0;0;0;0;0;0;0;0;0;0;0;0;0;0;0;0;0;0;0;0;0;0;0;0;0;0;0;0;0;0;0;0;0;0;0;0;0;0;0;0;0;0;0;0;0;0;0;0;0;0;0;0;0;0;0;0;0;0;0;0;0;0;0;0;0;0;0;0;0;0;0;0;0;0;0;0;0;0;0;0;0;0;0;0;0;0;0;0;0;0;0;0;0;0;0;0;0;0;0;0;0;0;0;0;0;0;0;0;0;0;0;0;0;0;0;0;0;0;0;0;0;0;0;0;0;0;0;0;0;0;0;0;0;0;0;0;0;0;0;0;0;0;0;0;0;0;0;0;0;0;0;0;0;0;0;0;0;0;0;0;0;0;0;0;0;0;0;0;0;0;0;0;0;0;0;0;0;0;0;0;0;0;0;0;0…	66667;0;0;0;0;0;0;0;0;0;0;0;0;0;0;0;0;0;0;0;0;0;0;0;0;0;0;0;0;0;0	66667;0;0;0;0;0;0;0;0;0;0;0;0;0;0;0;0;0;0;0;0;0;0;0;0;0;0;0;0;0;0;0;0;0;0;0;0;0;0;0;0;0;0;0;0;0;0;0;0;0;0;0;0;0;0;0;0;0;0;0;0;0;0;0;0;0;0;0;0;0;0;0;0;0;0;0;0;0;0;0;0;0;0;0	33333;0;0;0;0;0;0;0;0;0
U341;0	273371105;0	069767;0	087209;0	093023;0	023256;0	087209;0	011628;0	14535;0;0	005814;0	040698;0	12791;0	05814;0	034884;0	011628;0	093023;0	11047;0	14535;0	05814;0	087209;0	075581;0	087209;0	005814;0	034884;0	093023;0	069767;0	11628;0	12791;0	05814;0	081395;0	11047;0	034884;0;0;0	069767;0	18605;0	11047;0	22674;0	005814;0;0	011628;0	011628;0	040698;0	02907;0	040698;0	11047;0;0	098837;0;0	26744;0	011628;0	040698;0	02907;0	02907;0	017442;0
U342;1;0	018414;0	18839;0	015581;0	015581;0	025496;0	066572;0	03966;0;0	0014164;0	024079;0	077904;0	12748;0	032578;0;0	067989;0	2068;0	15722;0	05949;0	029745;0	041076;0	072238;0	038244;0	016997;0	22238;0	021246;0	033994;0	058074;0	05949;0	029745;0	14873;0	0042493;0;0	0028329;0	053824;0	1289;0	14731;0	11473;0	014164;0;0	0028329;0	016997;0	036827;0	016997;0	01983;0	14589;0	0014164;0	073654;0;0	1898;0	018414;0	050992;0	01983;0;0	0014164;0;0	018414;0
U343;0	068880689;0	17778;0	13333;0	46667;0	022222;0;0;0	15556;0;0	022222;0	17778;0	24444;0	2;0;0	15556;0	066667;0	11111;0	044444;0	022222;0;0;0	17778;0;0	15556;0;0	17778;0	13333;0	11111;0	15556;0	022222;0	26667;0;0;0;0	17778;0	22222;0;0	044444;0	022222;0;0;0	022222;0	022222;0;0;0;0	022222;0;0;0;0;0;0;0	022222;0	044444;0	088889;0;0;0;0;0;0;0;0;0;0;0;0;0;0;0;0;0;0;0;0;0;0	022222;0;0;0;0;0;0	088889;0;0;0;0;0;0;0;0;0;0;0;0;0;0;0;0;0;0;0;0;0;0;0;0;0;0;0;0;0;0;0;0;0;0;0;0;0;0;0;0	022222;0	46667;0;0;0;0;0;0;0;0;0;0;0;0;0;0;0;0;0;0;0	17778;0	15556;0;0	17778;0	13333;0;0	044444;0;0	15556;0	13333;0	044444;0	11111;0;0	17778;0	088889;0;0	2;0;0;0;0;0
U344;1;0;0	052891;0	55474;0;0;0	071341;0;0;0;0	55843;0;0	02952;0	082411;0	02952;0	00123;0	03813;0;0;0	00123;0;0;0;0;0	00492;0	00123;0;0;0;0	22386;0	00369;0	00369;0;0;0	58795;0;0	0061501;0	00123;0;0;0;0	00246;0;0	00369;0	02952;0	057811;0;0	0246;0;0	12792;0;0	03075;0;0;0	02952;0;0;0	00123;0;0;0;0	00246;0	25461;0;0;0	03198;0	056581;0	0086101;0;0	36531;0;0	00123;0	00123;0;0	03075;0;0	075031;0;0;0;0	19311;0;0;0	0073801;0;0;0;0	00246;0	00369;0;0;0;0	00246;0;0;0;0;0;0;0	19311;0;0;0	02706;0	00123;0;0	74785;0;0;0;0	00123;0;0;0;0;0;0	00369;0;0;0;0;0;0;0	00123;0;0;0;0;0;0;0;0;0;0;0;0;0;0;0
U345;0;0;0;0	71429;0;0;0;0	14286;0;0	14286;0;0;0;0;0;0;0	14286;0;0;0;0;0;0;0;0;0	14286;0;0;0;0;0;0;0;0;0;0	14286;0;0;0;0;0;0;0	14286;0;0;0;0;0;0;0;0;0;0;0;0;0;0;0;0;0;0	14286;0;0;0;0;0;0;0;0;0;0;0;0;0;0;0;0;0;0;0;0;0;0;0;0;0;0;0;0;0;0;0;0;0;0;0;0;0;0;0;0;0;0;0;0;0;0;0;0;0;0;0;0;0;0;0;0;0;0;0;0;0;0;0;0;0;0;0;0;0;0;0;0;0;0;0;0;0;0;0;0;0;0;0;0;0;0;0	14286;0;0	28571;0;0;0;0;0	14286;0;0;0;0;0;0;0;0;0;0;0;0;0;0;0;0;0;0;0;0;0;0;0;0;0	14286;0;0;0;0;0;0;0;0;0;0;0;0;0;0;0;0;0;0;0;0;0;0;0;0;0;0;0;0;0	28571;0;0;0;0	28571;0;0;0;0;0;0;0;0;0;0;0;0;0;0;0;0;0;0;0;0;0;0;0	14286;0;0;0	14286;0;0;0;0;0	14286;0;0;0;0;0;0;0;0;0;0;0;0;0;0;0;0;0;0;0;0	14286;0	14286;0;0	14286;0;0;0;0;0;0;0;0;0;0;0;0	14286;0;0;0;0;0;0;0;0;0;0;0;0;0;0;0;0;0;0;0;0;0;0;0	42857;0;0;0;0;0;0;0;0;0;0;0;0;0;0;0;0	14286;0;0;0;0;0;0;0;0;0;0;0;0;0;0;0;0;0;0;0;0;0;0;0;0;0;0;0;1;0;0;0;0;0;0;0;0;0;0;0;0;0;0;0;0;0;0;0;0;0;0;0;0;0;0;0;0;0;0;0;0;0;0;0;0;0;0;0;0;0;0;0;0;0;0;0;0;0;0;0;0;0;0;0;0;0;0;0;0;0;0;0;0;0;0;0;0;0;0;0;0;0;0;0;0;0;0;0;0;0;0;0;0;0;0;0;0;0;0;0;0;0;0;0;0;0;0;0;0;0;0;0;0;0;0;0;0;0;0;0;0;0;0;0;0;0;0;0;0;0;0;0;0;0;0;0;0;0;0;0;0;0;0;0;0;0;0;0;0;0;0;0;0;0;0;0;0;0;0;0;0;0;0;0;0;0;0;0;0;0;0;0;0;0;0;0;0;0…	14286;0;0;0;0;0;0;0;0;0;0;0;0;0;0;0;0;0;0;0	14286;0;0;0;0	14286;0;0;0;0;0;0;0;0;0;0;0;0;0;0;0;0;0;0;0;0;0;0;0;0;0;0;0;0;0;0;0;0;0;0;0;0;0;0;0;0;0;0;0;0;0;0;0;0;0;0;0;0;0;0;0;0;0;0;0;0;0;0;0;0;0;0;0;0;0;0;0;0;0;0;0;0;0;0;0;0;0;0;0;0;0;0;0;0;0;0;0;0;0;0;0;0;0;0;0;0;0;0;0;0;0;0;0;0;0;0;0;0;0	14286;0;0;0;0;0;0;0;0;0;0;0;0;0;0;0;0;0;0;0;0;0;0;0;0;0;0;0;0;0;0;0;0;0;0	28571;0	57143;0;0;0	14286;0;0;0;0;0;0;0;0;0;0;0;0;0;0;0;0;0;0;0	28571;0;0;0	14286;0;0;0;0;0;0;0;0;0;0;0;0;0;0;0;0;0;0;0;0;0;0;0;0;0;0;0;0;0;0;0;0;0;0;0;0;0;0;0;0;0;0;0;0;0;0;0;0;0;0;0;0;0;0;0;0;0;0;0;0;0;0;0;0;0;0;0;0;0;0;0;0;0;0;0;0;0;0;0;0;0;0	14286;0;0;0;0;0;0;0;0;0;0;0;0;0;0;0;0;0;0;0;0;0;0;0;0;0;0;0;0;0;0;0;0;0;0;0;0;0;0;0;0
U346;0	083333333;0;0;0;0;0;0;0;0;0;0;0;0;0;0;0;0;0;0;0;0;0;0;0;0;0;0;0;0;0;0;0;0;0;0;0;0;0;0;0;0;0;0;0;0;0;0;0;0;0;0;0;0;0;0;0;0;0;0;0;0;0;0;0;0;0;0;0;0;0;0;0;0;0;0;0;0;0;0;0;0;0;0;0;0;0;0;0;0;0;0;0;0;0;0;0;0;0;0;0;0;0;0;0;0;0;0;0;0;0;0;0;0;0;0;0;0;0;0;0;0;0;0;0;0;0;0;0;0;0;0;0;0;0;0;0;0;0;0;0;0;0;0;0;0;0;0;0;0;0;0;0;0;0;0;0;0;0;0;0;0;0;0;0;0;0;0;0;0;0;0;0;0;0;0;0;0;0;0;0;0;0;0;0;0;0;0;0;0;0;0;0;0;0;0;0…
U347;1;0	027778;0	19444;0	22222;0;0;0	055556;0	027778;0;0;0	055556;0;0	11111;0;0;0	13889;0	083333;0	16667;0	027778;0	13889;0;0;0	055556;0	055556;0	11111;0	027778;0;0	30556;0;0;0	055556;0	027778;0;0;0	083333;0	027778;0;0;0	027778;0;0;0;0;0;0;0	16667;0;0	055556;0;0	22222;0	055556;0	055556;0	25;0;0;0;0;0;0	055556;0;0;0	055556;0	055556;0;0;0;0	19444;0	055556;0;0	25;0;0;0;0;0	055556;0;0	055556;0;0;0;0;0;0;0;0;0;0;0	027778;0;0;0;0;0	055556;0;0;0;0;0;0;0;0;0	11111;0	33333;0;0;0	055556;0	055556;0;0	055556;0;0;0;0	13889;0;0;0;0;0;0;0;0;0;0;0	055556;0;0;0;0;0;0;0;0;0;0;0;0;0;0;0;0;0;0;0;0	027778;0	027778;0;0;0;0;0;0;0;0;0;0	027778;0;0;0;0;0	027778;0
U348;0	054279749;0	28125;0	34375;0	4375;0;0;0	09375;0	21875;0;0	15625;0	34375;0	375;0	3125;0;0	3125;0	21875;0	09375;0	0625;0;0;0;0	28125;0;0	375;0	03125;0	21875;0	1875;0	03125;0	125;0	1875;0	46875;0;0;0;0	21875;0	34375;0;0	1875;0;0;0;0;0	09375;0;0;0;0;0	1875;0;0;0;0;0;0;0	21875;0	1875;0;0	03125;0;0;0;0;0;0;0	03125;0;0;0;0;0;0;0	1875;0;0;0;0;0	03125;0	15625;0;0;0;0;0;0;0;0;0;0;0;0;0;0;0;0;0;0;0;0;0;0;0;0;0;0;0;0;0;0;0;0;0;0;0;0;0;0;0;0;0;0;0;0;0;0	03125;0;0;0;0;0;0;0;0;0;0;0;0;0;0;0;0;0;0;0;0	28125;0	125;0	03125;0	3125;0	125;0;0	21875;0;0	28125;0	1875;0;0	21875;0;0	25;0;0	03125;0	3125;0;0;0;0;0	15625;0;0;0
U349;1;0	012526;0	079332;0	060543;0	010438;0;0	16075;0	014614;0;0;0	018789;0	018789;0	25052;0	064718;0;0	016701;0	060543;0	51148;0	083507;0	066806;0	02714;0	06263;0;0	022965;0	14196;0	006263;0	016701;0	26722;0	0020877;0	031315;0	093946;0	0020877;0;0;0	010438;0	029228;0	045929;0	13779;0	010438;0;0;0	075157;0	018789;0	0020877;0	014614;0	26514;0;0	24843;0;0	24635;0	039666;0	070981;0	037578;0	006263;0;0	0041754;0	0041754;0	0083507;0	0041754;0;0	006263;0	048017;0	12735;0;0;0
U350;0	351119581;0	066667;0;0	4;0	066667;0;0	066667;0	4;0;0	066667;0;0	2;0	13333;0;0	2;0	33333;0	26667;0;0	066667;0;0;0	33333;0;0	4;0;0	066667;0	26667;0;0;0;0	066667;0;0;0;0	2;0	33333;0;0	2;0;0;0;0;0	26667;0;0;0;0	13333;0;0;0;0;0;0;0	13333;0	066667;0;0;0;0;0;0	066667;0;0	066667;0;0;0;0;0;0;0;0;0;0;0;0	066667;0;0;0;0;0;0;0;0;0;0;0;0;0;0;0;0;0;0;0;0;0;0;0	066667;0;0;0;0;0	066667;0;0;0;0;0;0;0;0;0;0;0;0;0;0;0;0;0;0;0;0;0	13333;0	13333;0;0;0	066667;0;0;0;0;0;0;0;0	066667;0;0;0;0;0;0;0;0	066667;0	33333;0	066667;0	066667;0;0;0;0;0	066667;0	26667;0;0	33333;0;0	066667;0	13333;0;0;0;0;0;0;0;0;0;0;0;0;0	066667;0;0;0;0;0;0;0;0;0;0;0;0	066667;0;0;0;0;0;0;0;0;0;0;0;0;0;0;0;0;0;0;0;0;0;0;0;0	26667;0;0	86667;0	066667;0;0;0	13333;0;0
U351;0	302325581;0	091949;0	1272;0	052406;0	034778;0	012387;0	099095;0	1253;0;0;0	073845;0	11768;0	087661;0	087661;0	016675;0	084802;0	21725;0	13101;0	05717;0	13721;0	020962;0	057646;0	0042878;0	088614;0	042401;0	11577;0	070033;0	071463;0	047165;0	13292;0	14674;0	08242;0	005717;0	0061934;0	057646;0	11768;0	11339;0	18009;0	0033349;0;0	0014293;0	033826;0	050024;0	02525;0	015245;0	15817;0;0	13149;0;0	17294;0	015722;0	046689;0	051929;0	0042878;0
U352;0;0	027907;0	2;0	032558;0	013953;0	032558;0	023256;0	046512;0;0	0093023;0	032558;0	15814;0	16279;0	065116;0	013953;0	097674;0	10698;0	16744;0	051163;0	037209;0	013953;0	060465;0;0	051163;0	069767;0	15349;0	018605;0	07907;0	032558;0	083721;0	16279;0	018605;0	013953;0;0	10698;0	060465;0	088372;0	16279;0	0093023;0;0	0046512;0	083721;0	04186;0	032558;0;0	17674;0;0	2;0;0	18605;0	023256;0	1907;0	04186;0;0	013953;0	013953;0	0093023;0	037209;0
U353;0	021084337;0;0	16463;0	10366;0;0;0	036585;0	02439;0;0;0	073171;0;0	067073;0	10976;0;0	12195;0	26829;0	14024;0	15854;0	097561;0	04878;0	073171;0;0	22561;0	079268;0	097561;0	0060976;0	13415;0	02439;0	13415;0	34146;0	04878;0	042683;0	0060976;0	036585;0	018293;0	15854;0	15244;0;0	0060976;0;0	060976;0	012195;0	0060976;0	042683;0	41463;0;0	18902;0;0	34146;0	02439;0	091463;0	13415;0	018293;0;0;0;0	097561;0	030488;0;0	012195;0	14024;0	15244;0;0;0	018293;0	085366;0
U354;0	17414248;0;0	033133;0	054217;0	003012;0;0	0060241;0	0090361;0;0;0;0	0090361;0	18072;0	027108;0;0	018072;0	072289;0	012048;0	018072;0	018072;0	003012;0	003012;0;0	19578;0	0060241;0	018072;0;0	018072;0;0	012048;0	066265;0	0060241;0	003012;0;0	0090361;0	0060241;0	0060241;0	021084;0;0;0;0	0090361;0	003012;0	0060241;0	0090361;0	13855;0;0	033133;0;0	096386;0	12651;0	17771;0	0090361;0;0;0	0060241;0	003012;0	003012;0;0;0	0060241;0;0	018072;0	0060241;0;0	0060241;0	033133;0	075301;0	31928;0	92169;0;0
U355;1;0	015831;0	1847;0	034301;0	0079156;0	010554;0	042216;0	073879;0;0;0	034301;0	023747;0	10818;0	11873;0;0	11873;0	094987;0	17942;0	08971;0	1029;0	039578;0	08971;0	0026385;0	042216;0	10554;0	07124;0	021108;0	17414;0	034301;0	042216;0	17414;0	11082;0	015831;0	005277;0	042216;0	05277;0	15831;0	16359;0	005277;0;0	010554;0	05277;0	026385;0	034301;0	036939;0	16623;0;0	12929;0	0026385;0	23483;0	079156;0	10554;0	079156;0	021108;0	010554;0
U356;1;0;0	16667;0	16667;0;0;0;0;0;0	16667;0;0	16667;0	16667;0	16667;0	33333;0	16667;0	5;0;0;0;0;0	33333;0;0;0;0	16667;0;0;0;0;0	16667;0;0;0;0	16667;0	16667;0	16667;0	16667;0;0;0;0;0;0;0;0;0;0;0;0;0;0;0;0;0;0;0;0;0;0;0	16667;0;0;0;0;0;0;0;0;0;0;0;0;0;0;0;0;0;0;0;0;0;0;0;0;0;0;0;0;0;0;0;0;0;0;0;0;0;0;0;0;0;0;0;0;0;0;0;0;0;0;0;0;0;0;0;0;0;0;0;0;0;0;0	33333;0;0;0;0;0;0;0;0;0;0;0;0;0;0;0;0;0;0;0;0	16667;0;0;0;0;0;0	16667;0	16667;0;0	16667;0	16667;0	16667;0;0;0;0	16667;0;0;0;0;0;0;0;0;0;0;0;0;0;0;0;0	16667;0;0;0;0;0;0;0;0;0;0;0;0;0;0;0;0;0;0;0;0;0;0;0;0;0;0;0;0;0;0;0;0;0;0	16667;0;0;0;0	16667;0;0;0;0;0;0	16667;0;0;0;0;0;0;0	16667;0	16667;0	16667;0;0	16667;0;0	16667;0;0;0;0;0;0;0;0;0;0;0;0;0;0;0;0;0;0;0	16667;0;0	16667;0;0;0;0;0;0;0;0;0;0;0	16667;0;0;0;0	16667;0;0;0;0;0;0;0;0;0;0;0	16667;0;0;0;0;0;0;0;0;0;0;0;0;0;0;0;0;0;0;0;0;0;0;0;0;0;0;0;0;0;0;0;0;0;0;0;0;0;0;0	16667;0;0;0;0;0;0;0;0;0;0;0;0;0;0;0;0;0;0;0;0;0;0;0;0;0;0;0;0;0;0;0;0;0;0;0;0;0;0;1;0;0;0;0;0;0;0;0;0;0;0;0;0;0;0;0;0;0;0;0;0;0;0;0;0;0;0;0;0;0;0;0;0;0;0;0;0;0;0;0;0;0;0;0;0;0;0;0;0;0;0;0;0;0;0;0;0;0;0;0;0;0;0;0;0;0;0;0;0;0;0;0;0;0;0;0;0;0;0;0;0;0;0;0;0;0;0;0;0;0;0;0;0;0;0;0;0;0;0;0;0;0;0;0;0;0;0;0;0;0;0;0;0;0;0;0;0;0;0;0;0;0;0;0;0;0;0;0;0;0;0;0;0;0;0;0;0;0;0;0;0;0;0;0;0;0;0;0;0;0;0;0;0;0;0;0;0;0…	16667;0;0;0;0;0;0;0;0;0	16667;0;0	16667;0;0;0;0;0;0;0	33333;0;0;0;0;0;0;0;0;0;0;0;0;0;0;0;0;0;0;0;0;0;0;0;0;0;0;0;0;0;0;0;0;0;0;0;0;0;0;0;0;0	16667;0	16667;0;0;0;0;0;0;0;0;0;0;0;0;0;0;0;0;0;0;0;0;0;0;0;0;0;0;0;0;0;0;0;0;0;0;0;0;0;0;0;0;0;0;0;0;0;0;0;0;0;0;0;0;0;0;0;0;0;0;0;0;0;0;0;0;0;0;0;0;0;0;0;0;0;0;0;0;0;0;0;0;0;0;0;0;0;0;0;0;0;0;0;0;0;0;0;0;0;0;0;0;0;0;0;0;0;0;0;0;0;0;0;0;0;0;0;0;0;0;0;0;0;0;0;0;0;0;0;0;0;0;0;0;0;0;0;0;0;0;0;0;0;0	16667;0	16667;0;0;0;0;0;0;0;0;0;0;0;0;0;0;0;0;0	33333;0;0;0;0;0;0;0;0;0;0;0;0;0;0;0;0;0;0;0;0;0;0;0;0;0;0
U357;0;0	5;0;1;0;0;0;0;0;0;0;0;0	5;0;1;0	5;0	5;0	5;0;0;0;0;0;0;0;0;0;0;0;0;0	5;0;0;0;0	5;0	5;0;0;0;0;0;0;0;0;0;0;0;0;0;0;0;0;0;0;0;0	5;0;0;0;0;0;0;0;0;0;0;0;0;0;0;0;0;0;0;0;0;0;0;0;0;0;0;0;0;0;0;0;0;0;0;0;0;0;0;0;0;0;0;0;0;0;0;0;0;0;0;0;0;0;0;0;0;0;0;0;0;0;0;0;0;0;0;0;0;0;0;0;0;0;0;0;0;0;0;0;0;0;0;0;0;0;0;0;1;0;0;0	5;0	5;0;0	5;0;0	5;0;0;0;0;0;0;0;0	5;0;0	5;0;0	5;0;0;0;0	5;0;0;0;0;0;0	5;0;0;0;0;0;0	5;0;0;0;0;0;0;0;0;0;0;0;0;0;0;0;0;0;0;0;0;0;0;0;0;0;0;0;0;1;0;0;0;0;0;0	5;0	5;0	5;1;0	5;0	5;0;0;0;0;0	5;0;0;0	5;0;0;0;0	5;0;0;0;0;0;0	5;0;0;0;0;0;0;0;0;0	5;0	5;0;0	5;0	5;0;0;0;0;0;0;0;0;0;0;0;0	5;0	5;0;0;0;0;0;0;0;0;0;0;0;0;1;0;0;0;0;0;0	5;0;0	5;0;0;0;0;0;0;0;0;0;0;0;0;0;0;0;0;0	5;0;0;0;0;0;1;0;0;0;0;0;0;0;0;0;0;0;0;0;0;0;0;0;0;0	5;0;0;0	5;0;0;0;0;0;0	5;0	5;0;0;0;0;0;0;0;0;0;0;0;0;0;0;0;0;0;0;0;0;1;0;0;0;0;0;0;0;0;0;0;0;0;0;0;0;0;0;0;0;0;0;0;0;0;0;0;0;0;0;0;0;0;0;0;0;0;0;0;0;0;0;0;0;0;0;0;0;0;0;0;0;0;0;0;0;0;0;0;0;0;0;0;0;0;0;0;0;0;0;0;0;0;0;0;0;0;0;0;0;0;0;0;0;0;0;0;0;0;0;0;0;0;0;0;0;0;0;0;0;0;0;0;0;0;0;0;0;0;0;0;0;0;0;0;0;0;0;0;0;0;0;0;0;0;0;0;0;0;0;0;0;0;0;0;0;0;0;0;0;0;0;0;0;0;0;0;0;0;0;0;0;0;0;0;0;0;0;0;0;0;0;0;0;0;0;0;0;0;0;0;0;0;0;0;0;0;0;0…	5;0	5;0;0;0;0;0;0;0;0	5;0;0;0	5;0	5;0;0;0;0	5;0;0;0;0;0;0;0	5;0;0;0;0;0;0;1;0	5;0;0;0
U358;0	272727273;0;0	6;0	1;0;0;0;0;0;0;0;0;0	2;0	2;0;0;0;0	5;0;0;0;0;0;0;0;0;0	1;0	1;0;0;0;0;0;0;0	3;0;0	1;0	1;0;0;0;0;0;0;0;0	1;0;0	2;0;0	2;0;0	1;0	4;0;0;0;0;0;0;0;0;0	3;0;0;0;0	1;0	3;0;0;0	3;0;0;0;0;0;0;0;0;0	1;0;0	1;0;0;0;0;0;0;0;0;0	1;0;0;0;0;0;0	3;0;0;0;0;0;0;0	6;0;0;0;0;0;0	2;0;0	4;0;0;0;0;0	1;0;0;0;0;0;0;0;0;0;0;0;0;0;0;0;0;0;0;0;0;0;0;0;0;0;0;0;0;0;0;0;0;0;0;0;0;0;0	3;0;0;0;0;0;0;0;0;0;0;0;0;0;0;0;0	1;0;0	1;0;0;0;0;0;0;0	1;0;0	6;0;0;0;0;0;0;0;0;0	4;0;0;0;0;0;0;0;0;0;0;0;0;0;0;0;0;0;0;0;0;0;0;0;0;0	1;0;0;0;0;0;0;0;0;0	4;0;0;0;0;0;0;0;0;0;0;0;0;0	2;0;0	2;0;0;0;0;0;0;0;0;0;0;0;0;0;0;0;0;0;0;0;0;0;0;0;0;0;0;0;0;0	3;0;0;0;0	5;0;0;0;0	2;0;0;0	4;0;0;0;0;0;0;0;0;0;0;0;0;0;0;0	6;0;0	4;0;0	1;0;0;0	2;0;0;0;0;0	1;0	2;0;0;0;0	1;0;0;0;0;0;0;0;0;0;0;0;0;0;0;0;0;0;0;0;0;0;0;0;0;0;0;0;0;0;0;0;0;0;0;0;0;0;0;0;0;0
U359;0	571428571;0;0	27273;0;0;0;0	090909;0	090909;0;0;0;0;0;0;0;0	18182;0	090909;0	090909;0;0	27273;0	27273;0;0;0	090909;0	090909;0;0;0;0;0	090909;0	45455;0;0;0;0;0	090909;0	18182;0;0;0;0;0;0;0	18182;0;0	27273;0;0	27273;0;0;0;0	18182;0;0;0;0;0;0;0;0;0;0	18182;0	090909;0;0;0;0;0	54545;0;0	090909;0;0;0	27273;0;0;0;0;0;0	090909;0;0;0;0;0;0;0;0;0;0;0;0;0;0	18182;0;0;0;0;0;0;0;0;0;0;0;0;0;0;0;0;0;0;0;0;0;0;0;0;0;0;0;0;0;0;0;0;0;0;0	090909;0;0;0;0;0	090909;0;0	090909;0;0;0;0;0;0;0;0;0	18182;0;0;0;0;0;0	27273;0;0;0;0;0;0;0;0;0;0;0;0;0;0	090909;0	36364;0;0;0;0;0	090909;0	090909;0;0;0	27273;0	45455;0;0;0;0;0	090909;0	090909;0;0	18182;0;0;0;0;0;0;0;0;0;0	090909;0;0;0;0;0;0;0;0;0;0;0;0;0;0;0;0;0;0;0;0	090909;0;0;0;0;0	090909;0;0;0;0;0;0;0;0;0;0;0;0	18182;0;0	090909;0;0;0;0	090909;0	090909;0;0;0;0;0	18182;0;0;0;0;0;0;0;0;0;0;0;0;0;0;0;0;0;0	090909;0;0
U360;1;0;0	14286;0	14286;0	14286;0	14286;0	14286;0;0;0;0;0;0	57143;0;0;0	14286;0;0	28571;0	28571;0	14286;0;0	14286;0	14286;0	14286;0;0;0	14286;0	14286;0;0	14286;0	14286;0;0;0;0;0	28571;0	28571;0;0;0;0;0	14286;0;0;0;0	42857;0;0;0;0	57143;0	57143;0	14286;0	28571;0;0;0;0	14286;0;0;0;0;0	28571;0	28571;0;0;0;0;0	14286;0;0	14286;0;0	42857;0;0;0;0;0;0;0;0;0;0;0;0	28571;0;0;0;0;0;0;0;0;0	14286;0;0;0	28571;0;0;0;0;0;0;0	28571;0;0;0;0	14286;0;0	28571;0;0;0;0;0;0;0;0;0;0;0;0;0;0;0;0;0	14286;0;0;0;0;0;0;0;0;0;0;0;0;0;0;0;0;0;0	14286;0;0;0	14286;0;0;0;0;0;0;0	14286;0	14286;0;0;0;0;0	14286;0	14286;0;0;0;0	28571;0;0;0	14286;0;0;0;0;0;0;0;0;0;0;0	14286;0;0	14286;0;0;0	14286;0;0;0;0;0;0;0;0
U361;0	132885906;0	03937;0	070866;0	11024;0	18898;0	007874;0	03937;0	18898;0;0	062992;0	14173;0	24409;0	023622;0	10236;0	086614;0	047244;0	15748;0	13386;0;0	03937;0	007874;0	15748;0	015748;0	40157;0	062992;0	03937;0	094488;0;0	023622;0	03937;0	11811;0	015748;0;0;0	20472;0	11811;0	031496;0	14961;0	015748;0;0	007874;0;0	16535;0;0	015748;0;0	03937;0	007874;0;0	070866;0;0	007874;0;0	086614;0	007874;0	047244;0	015748;0	086614;0;0;0	11024;0	023622;0	13386;0
U362;1;0	020134;0	10738;0	068456;0	016107;0	030872;0	036242;0	036242;0;0;0	028188;0	052349;0	11544;0	077852;0	0013423;0	083221;0	087248;0	2094;0	073826;0	092617;0	028188;0	053691;0	0067114;0	099329;0	091275;0	037584;0	01745;0	11141;0	012081;0	079195;0	14228;0	034899;0	010738;0	0026846;0	048322;0	05906;0	096644;0	11275;0	010738;0;0;0	024161;0	028188;0	026846;0	022819;0	17987;0;0	15705;0;0	22685;0	11946;0	10738;0	05906;0	0067114;0;0	0026846;0	026846;0
U363;0	388641975;0	33333;0;0	73333;0	2;0;0;0	46667;0;0	066667;0;0	46667;0	066667;0;0	13333;0	26667;0	26667;0	13333;0	066667;0	066667;0;0	13333;0;0	4;0;0	2;0	4;0;0;0;0	26667;0;0;0;0;0	33333;0	13333;0;0;0;0	26667;0;0	4;0;0;0;0	4;0;0;0;0;0;0;0;0;0;0;0;0;0;0;0;0;0;0;0;0;0;0;0;0;0;0;0;0;0;0;0	26667;0;0;0;0;0;0;0;0;0;0;0;0;0;0;0;0;0;0;0;0;0;0;0;0;0;0;0;0;0;0;0;0;0;0;0;0;0;0;0;0;0;0;0;0;0;0	26667;0	26667;0;0;0;0;0;0;0;0;0;0;0;0;0;0;0;0;0;0;0;0;0;0;0;0;0	13333;0;0;0;0;0	26667;0;0	066667;0;0;0;0;0;0;0;0;0;0;0	13333;0;0;0;0;0;0;0;0;0;0;0;0;0;0;0;0;0;0;0;0;0;0;0;0;0;0;0;0;0;0;0;0;0;0;0;0;0;0;0	066667;0;0	33333;0;0;0;0	066667;0;0	066667;0;0;0;0	066667;0	066667;0;0	2;0;0;0;0;0	066667;0	066667;0;0	066667;0;0	4;0;0;0	13333;0	6;0	26667;0	26667;0;0;0;0	4;0;0	33333;0;0;0	13333;0;0;0;0;0;0
U364;1;0	019753;0	20691;0	057778;0	030617;0	017778;0	030617;0	10519;0;0	0019753;0	062222;0	069136;0	087901;0	089877;0	0079012;0	14815;0	11506;0	21185;0	1121;0	10123;0	054815;0	073086;0	011358;0	044444;0	059259;0	051852;0	049877;0	12691;0	014321;0	076543;0	13185;0	04;0	013827;0	0074074;0	068642;0	1116;0	1516;0	17037;0	011852;0;0	00098765;0	014815;0	072099;0	039506;0	011852;0	11259;0	00098765;0	12741;0;0	24099;0	04642;0	066667;0	098272;0
U365;0	576923077;0;0;0	66667;0	33333;0;0;0	33333;0;0;0;0	33333;0	33333;0;0;0;0;0;0;0;0;0	33333;0;0;0;0;0;0;0;0;0	33333;0;0;0;0;0	33333;0;0;0;0;0;0	33333;0;0;0;0;0;0;0;0;0;0;0;0;0;0;0;0;0;0;0;0;0;0;0;0;0;0;0;0;0;0;0;0;0;0;0;0;0;0;0;0;0;0;0;0;0;0;0;0;0;0;0;0;0;0;0;0;0;0;0;0;0;0;0;0;0;0;0;0;0;0;0;0;0;0;0;0;0;0;0;0;0;0;0	33333;0;0;0;0;0;0;0;0;0;0;0;0;0;0;0;0;0;0;0;0;0;0;0;0;0	33333;0;0;0	33333;0;0	66667;0;0	33333;0;0	66667;0;0;0;0;0;0;0;0;0	33333;0;0;0;0;0;0;0;0;0;0;0;0;0;0;0;0;0;0;0;0;0;0;0;0;0;0;0;0;0;0;0;0;0;0;0;0;0;0;0;0	33333;0	33333;0;0;0;0;0;0;0;0	33333;0;0	33333;0;0;0;0;0;0;0	33333;0;0;0;0;0;0	33333;0;0;0;0;0;0;0;0;0;0;0;0	33333;0;0;0	33333;0;0;0;0	66667;0;0	33333;0;0;0;0;0	33333;0;0;0;0;0;0	33333;0;0;0;0;0;0;0;0;0;0;0;0;0;0;0;0;0;0;0;0;0;0;0;0;0	33333;0;0;0;0;0;0;0;0;0;0;0;0;0;0;0;0;0;0;0;0;0;0;0;0;0;0;0;0;0	33333;0;0;0;0;0;0;0;0;0;0;0;0;0;0;0;0;0;0;0;0;0;0;0;0;0;0;0;0;0;0;0;0;0;0;0;0;0;0;0;0;0;0;0;0;0;0;0;1;0;0;0;0;0;0;0;0;0;0;0;0;0;0;0;0;0;0;0;0;0;0;0;0;0;0;0;0;0;0;0;0;0;0;0;0;0;0;0;0;0;0;0;0;0;0;0;0;0;0;0;0;0;0;0;0;0;0;0;0;0;0;0;0;0;0;0;0;0;0;0;0;0;0;0;0;0;0;0;0;0;0;0;0;0;0;0;0;0;0;0;0;0;0;0;0;0;0;0;0;0;0;0;0;0;0;0;0;0;0;0;0;0;0;0;0;0;0;0;0;0;0;0;0;0;0;0;0;0;0;0;0;0;0;0;0;0;0;0;0;0;0;0;0;0;0;0;0;0…	33333;0;0;0;0;0;0;0;0;0;0;0;0	66667;0;0;0;0;0;0;0	33333;0;0;0;0;0;0;0;0;0;0;0;0;0;0;0;0;0;0;0;0;0;0;0;0;0;0;0;0;0;0;0;0;0;0;0;0;0;0;0;0;0;0	33333;0	33333;0;0;0;0;0	33333;0;0;0;0;0;0;0;0;0	33333;0;0;0;0;0;0;0;0;0;0;0;0;0;0;0;0;0;0;0;0;0;0;0;0;0;0;0;0;0;0;0;0;0;0;0;0;0;0;0;0;0;0;0;0;0;0;0;0;0;0;0;0;0;0;0;0;0;0;0;0;0;0;0;0;0;0;0;0;0;0;0;0;0;0;0;0;0;0;0;0;0;0;0;0;0;0;0;0;0;0;0;0;0;0;0;0;0;0;0;0;0;0;0;0;0;0;0;0;0;0;0;0;0	33333;0;0;0;0;0;0;0;0;0;0;0;0;0;0;0;0;0;0;0;0;0;0;0;0;0;0;0;0;0;0;0;0	33333;0;0;0	66667;0;0;0;0;0;0;0;0;0;0;0;0;0;0;0;0;0;0;0;0;0;0;0;0;0	33333;0;0;0;0;0;0;0;0;0;0;0;0;0;0;0;0;0;0;0;0;0;0;0;0;0;0;0;0;0;0;0;0;0;0;0;0;0;0;0;0;0;0;0;0;0;0;0;0;0;0;0;0;0;0;0;0;0;0;0;0;0;0;0;0;0;0;0;0;0;0;0;0;0;0;0;0;0;0;0;0;0;0;0;0;0	33333;0;0;0;0;0;0;0;0;0;0;0;0;0;0;0;0;0;0;0;0;0;0;0;0;0;0;0;0;0;0;0;0;0;0;0;0;0
U366;1;0	26923;0	038462;0;0	11538;0;0;0	5;0;0;0	076923;0	5;0;0	038462;0;0	15385;0	076923;0	11538;0	11538;0;0	076923;0	26923;0;0	5;0	038462;0	26923;0;0;0	11538;0	076923;0	11538;0	11538;0;0;0;0;0	076923;0	53846;0;0;0;0;0;0	34615;0;0	076923;0;0	11538;0;0	076923;0	15385;0	038462;0	11538;0;0;0;0;0	076923;0;0;0;0	038462;0	076923;0;0;0;0	23077;0;0;0	15385;0;0;0;0;0;0	11538;0;0;0;0;0;0;0;0;0;0;0	26923;0;0;0	038462;0;0;0	038462;0;0;0;0;0;0;0;0;0	15385;0	038462;0;0;0;0;0;0;0;0;0;0	038462;0;0;0	038462;0;0;0;0;0;0;0;0;0;0;0;0;0;0;0;0;0	34615;0;0;0;0;0;0;0;0;0;0;0	076923;0;0;0;0;0;0;0;0;0	38462;0	076923;0;0;0;0;0;0	34615;0;0;0	46154;0	038462;0
U367;0	02;0;0;1;0;0;0;0	33333;0;0;0;0	33333;0;0;0	33333;0	33333;0;0	33333;0;0;0;0	33333;0;0;0;0	33333;1;0;0;0;0;0;0;0;0;0;0	33333;0;0;0;0;0;0	33333;0;0;0;0;0;0;0;0;0;0;0;0;0;0;0;0;0;0;0;0;0;0;0;0;0;0;0;0;0;0;0;0;0;0;0	66667;0;0;0;0;0;0;0;0;0;0;0;0;0;0;0;0;0;0;0;0;0;0;0;0;0;0;0;0;0;0;0;0;0;0;0;0;0;0;0;0;0;0;0;0;0;0;0;0;0;0;0;0;0;0;0;0;0;0;0;0;0;0;0;0;0;0;0;0;0;0;0;0	33333;0;0;0;0;0;0;0;0;0;0;0;0;0;0;0;0;0;0;0;0;0;0;0;0;0;0;0;0;0;0;0;0;0;0;0;0;0;0;0;0;0;0;0;0;0;0;0;0;0;0;0;0;0;0;0;0;0;0;0;0;0;0;0;0;0;0;0;0;0;0;0;0;0;0;0;0;0;0;0;0;0;0	66667;0;0;0	33333;0	33333;0;0	66667;0;0;0;0	33333;0;0	33333;0;0;0	33333;0;0;0;0;0;0;0;0;0;0;0;0;0;0;0;0;0	66667;0	33333;0;0;0;0;0;0;0;0;0;0;0;0;0;0;1;0;0;0;0;0;0;0;0;0;0;0;0;0;0;0;0;0;0;0;0;0	33333;0;0;0;0;0;0;0;0;0;0;0	33333;0;0;0;0;0;0;0;0;0;0;0;0;0;0;0;0;0;0;0;0;0;0;0;0;0;0;0;0;0;0;0;0;0;0;0;0;0;0;0;0;0;0;0;0;0;0;0;0;0;0;0;1;0;0;0;1;0;0;0;0;0;0;0;0;0;0;0;0;0;0;0;0;0;0;0;0;0;0;0;0;0;0;0;0;0;0;0;0;0;0;0;0;0;0;0;0;0;0;0;0;0;0;0;0;0;0;0;0;0;0;0;0;0;0;0;0;0;0;0;0;0;0;0;0;0;0;0;0;0;0;0;0;0;0;0;0;0;0;0;0;0;0;0;0;0;0;0;0;0;0;0;0;0;0;0;0;0;0;0;0;0;0;0;0;0;0;0;0;0;0;0;0;0;0;0;0;0;0;0;0;0;0;0;0;0;0;0;0;0;0;0;0;0;0;0;0;0…	33333;0;0;0;0;0;0;0;0;0	33333;0;0;0;0;0;0;0;0;0;0;0;0	33333;0;0;0;0	33333;0;0;0	33333;0;0;0;0;0;0;0;0;0;0;0;0;0	66667;0;0;0;0;0;0;0	66667;0;0;0;0;0;0;0;0;0;0;0;0;0;0;0;0;0;0;0;0;0	33333;0;0;0;0;0;0;0;0;0;0;0;0;0;0	33333;0;0;0;0;0;0;0;0;0;0;0	33333;0;0;0;0;0;0;0;0;0;0;0;0;0;0;0;0;0;0;0;0;0;0;0;0;0;0;0;0;0;0;0;0;0;0;0;0;0;0;0;0;0;0;0;0;0;0;0;0;0;0;0;0;0;0;0;0;0;0;0;0;0;0;0;0;0;0;0;0;0;0;0;0;0;0;0;0;0;0;0;0;0;0;0;0;0;0;0;0;0;0;0;0;0;0;0;0;0;0;0;0;0;0;0;0;0;0;0;0;0;0;0;0;0;0;0;0;0;0;0;0;0;0;0;0;0;0;0;0;0;0;0;0;0;0;0;0	33333;0;1;0	66667;0	33333;0;0;0;0;0;0;0;0;0;0;0;0;0;0;0;0;0;0;0;0;0;0;0;0;0;0;0;0;0;0;0;0;0;0;0;0;0;0;0;0;0;0;0;0;0;0;0;0	33333;0;0;0;0;0;0;0;0;0;0;0;0;0;0;0;0;0;0;0;0;0;0;0;0;0;0;0;0;0;0;0;0;0;0;0;0;0;0;0;0;0;0;0;0;0;0;0;0;0;0;0;0;0;0;0;0;0;0;0;0;0	66667;0;0;0;0;0;0;0;0;0;0;0;0;0;0	33333;0;0;0;0;0;0;0;0;0;0;0;0;0;0;0;0;0;0;0;0;0;0;0
U368;0;0	02;0	28;0;0;0;0;0;0;0;0;0	02;0	02;0	06;0;0	06;0	02;0	4;0	2;0	02;0;0;0	02;0;0	58;0;0;0;0;0;0	02;0;0;0;0	02;0;0;0	02;0;0;0;0;0;0;0;0	02;0;0	04;0;0	28;0	24;0;0	22;0;0;0;0	02;0	2;0;0;0;0;0	08;0;0;0;0	4;0;0	12;0	76;0;0	24;0;0;0;0;0	04;0;0;0	02;0;0;0;0;0;0;0;0	42;0	26;0	14;0;0;0	04;0;0;0;0;0;0;0;0;0	2;0	52;0;0;0	02;0;0;0	02;0;0	22;0;0	04;0;0;0;0;0;0;0;0;0;0;0;0;0;0;0;0;0;0;0;0;0;0;0;0;0;0;0;0;0;0;0;0;0;0;0;0;0;0;0;0;0	04;0;0;0;0;0;0;0;0;0;0	04;0	76;0;0;0;0;0;0;0;0;0;0;0	02;0;0;0;0;0	18;0;0	02;0;0;0;0;0;0	24;0	54;0;0	02;0;0;0;0	1;0;0;0;0
U369;1;0;0;0;0;0;0;0;0;0;0;0;0;0;0;0;0;0;0;0;0;0;0;0;0;0;0;0;0;0;0;0;0;0;0;0;0;0;0;0;0;0;0;0;0;0;0;0;0;0;0;0;0;0;0;0;0;0;0;0;0;0;0;0;0;0;0;0;0;0;0;0;0;0;0;0;0;0;0;0;0;0;0;0;0;0;0;0;0;0;0;0;0;0;0;0;0;0;0;0;0;0;0;0;0;0;0;0;0;0;0;0;0;0;0;0;0;0;0;0;0;0;0;0;0;0;0;0;0;0;0;0;0;0;0;0;0;0;0;0;0;0;0;0;0;0;0;0;0;0;0;0;0;0;0;0;0;0;0;0;0;0;0;0;0;0;0;0;0;0;0;0;0;0;0;0;0;0;0;0;0;0;0;0;0;0;0;0;0;0;0;0;0;0;0;0;0;…
U370;1;0	0625;0	15625;0	0625;0	03125;0	03125;0	078125;0	1875;0;0;0	03125;0	26562;0	125;0	078125;0;0	26562;0	28125;0	34375;0	078125;0	078125;0	09375;0	1875;0	015625;0	125;0	0625;0	0625;0	078125;0	09375;0	046875;0	17188;0	09375;0;0	03125;0;0	078125;0	1875;0	078125;0	23438;0	03125;0;0;0	015625;0	0625;0;0	0625;0	10938;0;0	078125;0;0	20312;0	03125;0;0	10938;0	015625;0	03125;0	046875;0	078125;0	09375;0	015625;0;0	015625;0	03125;0
U371;0;1;1;1;0;0;0;0;0;0;1;1;1;0;1;0;0;0;0;0;0;1;0;0;0;1;1;0;1;0;1;0;0;0;1;1;0;0;0;0;0;0;0;0;0;0;0;0;0;0;0;0;0;0;0;0;0;0;0;0;0;0;0;0;0;0;0;0;0;0;0;0;0;0;0;0;0;0;0;0;0;0;0;0;0;0;0;0;0;0;0;0;0;0;0;0;0;0;0;0;0;0;0;0;0;0;0;0;0;0;0;0;0;0;0;0;0;0;0;0;0;0;0;0;0;0;0;0;0;0;0;0;0;0;0;0;0;0;0;0;0;0;0;1;1;0;1;1;0;0;0;1;1;0;0;0;1;0;0;1;0;0;0;0;0;0;0;1;0;0;0;0;0;0;1;0;0;0;0;1;0;0;0;0;0;0;0;0;0;0;0;0;0;0;0;0;0;…
U372;1;0;0;0;0;0;0;0;0;0;0;0;0;0;0;0;0;0;0;0;0;0;0;0;0;0;0;0;0;0;0;0;0;0;0;0;0;0;0;0;0;0;0;0;0;0;0;0;0;0;0;0;0;0;0;0;0;0;0;0;0;0;0;0;0;0;0;0;0;0;0;0;0;0;0;0;0;0;0;0;0;0;0;0;0;0;0;0;0;0;0;0;0;0;0;0;0;0;0;0;0;0;0;0;0;0;0;0;0;0;0;0;0;0;0;0;0;0;0;0;0;0;0;0;0;0;0;0;0;0;0;0;0;0;0;0;0;0;0;0;0;0;0;0;0;0;0;0;0;0;0;0;0;0;0;0;0;0;0;0;0;0;0;0;0;0;0;0;0;0;0;0;0;0;0;0;0;0;0;0;0;0;0;0;0;0;0;0;0;0;0;0;0;0;0;0;0;…
U373;0	631067961;0;0	39474;0	13158;0	65789;0;0;0	21053;0;0;0;0	21053;0	13158;0;0	26316;0	13158;0;0;0	26316;0;0;0;0;0	26316;0	39474;0;0	21053;0;0;0;0	13158;0;0;0;0	21053;0	26316;0;0	34211;0;0;0;0;0;0;0;0;0;0;0;0;0;0;0;0;0;0;0;0	39474;0;0;0;0;0;0;0;0;0;0	21053;0;0;0;0;0;0;0;0;0;0;0;0;0;0;0;0;0;0;0;0;0;0;0;0;0;0;0;0;0;0;0;0;0;0;0;0;0;0;0;0;0;0;0;0;0;0;0;0;0;0;0;0;0;0;0;0;0	26316;0;0;0;0;0;0;0;0	21053;0;0;0;0;0;0;0;0;0;0;0	26316;0;0;0	26316;0;0;0;0;0	39474;0;0;0	39474;0;0;0;0	21053;0	39474;0;0;0;0;0	21053;0;0	39474;0	13158;0;0;0;0;0;0;0;0;0;0;0;0;0;0;0;0;0;0;0;0;0;0;0;0;0;0;0;0;0;0;0;0;0;0;0;0;0;0;0;0;0	13158;0;0;0;0	60526;0;0	21053;0;0;0;0;0;0	13158;0;0;0;0;0;0;0;0;0	26316;0;0	21053;0	52632;0;0;0	65789;0	39474;0;0	39474;0	21053;0;0	60526;0;0;0;0;0	39474;0;0;0;0	26316;0;0	39474;0	21053;0;0;0;0;0	26316;0;0;0;0;0;0;0;0;0;0;0;0;0;0;0;0;0;0	26316;0	21053;0;0;0;0;0;0;0;0;0;0;0
U374;0	230769231;0	048544;0	1699;0	13107;0	087379;0	024272;0	038835;0	1068;0;0	0048544;0	082524;0	13107;0	087379;0	092233;0	0097087;0	18447;0	21359;0	22816;0	15534;0	11165;0	053398;0	14078;0;0	067961;0	072816;0	092233;0	043689;0	16019;0	048544;0	14078;0	14563;0	033981;0	024272;0	0048544;0	063107;0	16019;0	15534;0	22816;0	024272;0;0	0048544;0	048544;0	07767;0	067961;0	053398;0	15534;0;0	092233;0;0	14078;0	029126;0	12136;0	10194;0;0	019417;0
U375;0	421686747;0	076923;0	13462;0	15385;0	038462;0;0	038462;0	038462;0;0	096154;0	15385;0	096154;0	057692;0	076923;0	057692;0;0	038462;0	15385;0	057692;0	019231;0;0	096154;0;0	17308;0	019231;0;0	076923;0	038462;0	019231;0	096154;0	038462;0	019231;0	076923;0;0	13462;0	038462;0	076923;0	076923;0;0;0;0;0	11538;0	019231;0;0	13462;0	038462;0	076923;0;0	11538;0;0;0;0	038462;0;0	019231;0;0	038462;0	019231;0;0	13462;0	076923;0	057692;0	019231;0;0	019231;0	038462;0	019231;0;0	057692;0;0
U376;0	9;0	060241;0	14458;0	084337;0	036145;0	048193;0	084337;0	084337;0;0;0	048193;0	12048;0	084337;0	024096;0;0	19277;0	14458;0	24096;0	060241;0	096386;0	10843;0	12048;0;0	024096;0	072289;0	13253;0	072289;0	12048;0	024096;0	16867;0	13253;0	12048;0	012048;0	012048;0	12048;0	15663;0	20482;0	36145;0	012048;0;0;0	072289;0	048193;0	036145;0	024096;0	10843;0;0	16867;0;0	3012;0	024096;0	096386;0	096386;0	048193;0;0	012048;0	024096;0	036145;0
U377;0	042016807;0	2;0;0	05;0;0;0;0	1;0;0;0;0	45;0;0;0;0;0	25;0;0;0;0;0;0	1;0	05;0;0;0	3;0;0;0	05;0	05;0;0;0;0	05;0	05;0;0	25;0;0;0;0;0;0;0;0;0;0;0;0	4;0;0;0;0;0;0;0;0;0;0;0;0;0	4;0;0;0;0;0;0;0;0;0;0;0;0;0;0;0;0;0;0;0;0;0;0;0;0;0;0;0;0;0;0;0;0;0;0;0	25;0;0;0;0;0;0;0;0;0;0;0;0;0;0;0;0;0;0;0;0;0;0;0;0;0;0;0;0;0;0;0;0;0;0;0	4;0;0;0;0;0;0;0;0;0;0;0	15;0	05;0;0	15;0;0;0;0;0;0	05;0;0	05;0;0;0;0;0;0;0;0;0	35;0;0;0;0	15;0;0;0;0;0;0;0	15;0;0;0;0;0;0;0;0;0;0;0;0;0;0;0;0;0	4;0;0;0;0;0;0;0;0;0;0;0;0;0;0;0	05;0;0	25;0;0;0;0;0;0;0;0;0;0	15;0;0;0	4;0;0	4;0;0;0	05;0;0;0;0;0	05;0;0;0;0	15;0	4;0;0	05;0;0;0	15;0;0;0;0;0	25;0;0;0;0;0;0;0;0;0;0;0;0;0	25;0;0;0	65;0	65;0;0;0;0;0;0	1;0;0;0;0;0;0;0;0;0;0	15;0	1;0;0;0;0;0;0;0;0	05;0;0;0;0;0;0;0;0	05;0;0;0;0;0	05;0;0;0;0;0;0;0;0;0	15;0;0;0;0;0;0
U378;0	271604938;0;0	12605;0	07563;0	0084034;0	016807;0	07563;0;0;0;0	084034;0	0084034;0	067227;0	07563;0;0	15126;0	10924;0	2605;0	23529;0	11765;0	042017;0	084034;0;0	05042;0	092437;0	10084;0	0084034;0	38655;0;0	033613;0	21849;0	0084034;0	092437;0	0084034;0	15966;0	033613;0	10924;0	2437;0	0084034;0;0;0	21008;0	058824;0	016807;0	058824;0	19328;0;0	30252;0;0	5042;0	0084034;0	084034;0	14286;0;0;0;0;0	0084034;0	0084034;0;0;0	15126;0	27731;0;0;0	0084034;0	10084;0	067227;0
U379;1;0;0;0;0;0;0;0	2716;0;0;0	16049;0	012346;0;0	08642;0;0	024691;0	024691;0	25926;0;0	8642;0;0	23457;0;0	012346;0;0;0;0;0	024691;0	012346;0	40741;0;0	24691;0;0	08642;0	024691;0	012346;0	28395;0;0;0;0	037037;0;0;0	074074;0	4321;0;0	50617;0;0	2716;0;0;0	012346;0;0;0;0;0	24691;0;0;0	037037;0;0;0;0;0;0	049383;0	024691;0	049383;0	33333;0;0;0	037037;0;0;0;0;0;0;0;0;0;0;0;0;0;0;0;0	2963;0;0;0	024691;0	012346;0;0;0;0;0	012346;0;0;0;0;0	30864;0;0;0	08642;0;0;0	66667;0;0;0;0;0;0;0	08642;0;0;0;0;0;0;0;0;0;0;0;0;0;0;0;0;0;0;0	2716;0;0;0;0;0;0;0;0;0	024691;0;0;0;0;0;0	012346;0;0;0;0	061728;0;0;0;0;0;0;0;0;0;0;0	1358;0;0	34568;0;0;0	012346;0	012346;0;0;0;0	25926;0;0	049383;0
U380;0	147368421;0;0;0;0;0;0;0;0;0;0;0;0;0;0;0;0	33333;0;0;0;0;0;0;0;0;0	66667;0;0;0;0	33333;0;0;0;0;0;0;0;0	33333;0;0;0;0;0;0;0;0;0;0;0;0;0;0;0;0;0;0;0;0;0;0;0;0;0;0;0;0;0;0;0;0;0;0;0;0;0;0;0;0;0;0;0;0;0;0;0;0;0;0;0;0;0;0;0;0;0;0;0;0;0;0;0;0;0;0;0;0;0;0;0;0;0;0;0;0;0;0;0;0;0;0;0;0;0;0;0;0;0;0;0;0;0;0;0;0;0;0;0;0;0;0;0;0;0;0;0;0;0;0;0;0;0;0;0;0;0;0;0;0;0;0;0;0;0;0;0;0;0;0;0;0;0;0;0;0;0;0;0;0;0;0;0;0;0;0;0;0;0;0;0;0;0;0;0;0;0;0;0;0;0;0;0;0;0;0;0;0;0;0;1;0;0;0;0;0;0;0;0;0;0;0;0;0;0;0;0;0;0;0;0;1;0;0;0;0;0…	33333;0;0;0;0;0;0;0;0;0;0;0;0;0;0;0;0;0;0;0;0;0;0;0;0;0;0;0;0;0;0;0;0;0;0;0;0;0;0;0;0;0;0;0;0;0;0;0;0;0;0;0;0;0;0;0;0;0;0;0;0;0;0;0;0;0;0;0;0;0;0;0;0;0;0;0;0;0;0;0;0;0;0;0;0;0;0;0;0;0;0;0;0;0;0;0;0;0;0;0;0;0;0;0;0;0;0;0;0;0;0;0;0;0;0;0;0;0;0;0;0;0;0;0;0;0;0;0;0;0;0;0;0;0;0;0;0;1;0;0;0;0;0;0;0;0;0;0;0;0;0;0;0;0;0;0;0;0;0;0;0;0;0;0;0;0;0;0;0;0;0;0;0;0;0;0;0;0;0;0;0;0;0;0;0;0;0;0;0;0;0;0;0;0;0;0;0;0…	33333;0;0;0;0;0;0;0;0;0;0;0;0;0;0;0;0;0;0;0;0;0;0;0;0;0;0;0;0;0;0	66667;0;0;0;0;0;0;0;0;0;0;0;0;0;0;0;0;0;0;0;0;0;0;0;0;0;0;0;0;0;0;0;0;0;0;0;0;0;0;0;0;0;0;0;0;0;0;0;0;0;0;0;0;0;0;0;0;0;0;0;0;0;0;0;0;0;0;0;0;0;0;0;0;0;0;0;0;0;0;0;0;0;0;0;0;0;0;0;0;0;0;0;0;0;0;0;0;0;0;0;0;0;0;0;0;0;0;0;0;0;0;0;0;0;0;0;0;0;0;0;0;0;0;0;0;0;0;0;0;0;0;0;0;0;0;0;0;0;0;0;0;0;0;0;0;0;0;0;0;0;0;0;0;0;0;0;0;0;0;0;0;0;0;0;0;0;0;0;0;0;0;0;0;0;0;0;0;0;0;0;0;0;0;0;0;0;0;0;0;0;0;0;0;0;0	33333;0;0;0;0;0;0;0;0;0;0;0;0;0;0;0;0;0;0;0;0;0;0;0	66667;0;0;1;0;0;0;0;0;0;0;0;0;0;0;0;0;0;0;0;0;0;0;0;0;0;0;0;0;0;0;0;0;0;0;0;0;0;0;0;0;0;0;0;0;0;0;0;0;0;0;0;0;0;0;0;0;0;0;0;0;0;0;0;0;0;0;0;0;0;0;0;0;0;0;0;0;0;0;0;0;0;0;0;0;0;0;0;0;0;0;0;0;0;0;0;0;0;0;0;0;0;0;0;0;0;0;0;0;0;0;0;0;0;0;0;0;0;0;0;0;0;0;0;0;0
U381;0;0;0	042105;0	29474;0	021053;0;0;0	021053;0;0;0	042105;0;0	052632;0	021053;0	031579;0	32632;0	21053;0	010526;0	14737;0	031579;0	12632;0	094737;0;0	042105;0	34737;0	010526;0	042105;0	15789;0	010526;0;0	12632;0;0;0;0	010526;0	17895;0	021053;0	052632;0;0;0;0	094737;0	10526;0	47368;0;0	33684;0;0	41053;0;0	16842;0;0	41053;0;0;0;0;0;0	031579;0;0;0;0	62105;0	44211;0;0	010526;0	063158;0	41053;0	15789;0;0	21053;0;0	021053;0	21053;0;0;0;0;0;0	063158;0;0	021053;0;0	13684;0;0;0;0;0;0;0;0;0;0;0;0;0;0;0;0	28421;0;0;0;0	063158;0;0;0;0;0;0;0;0;0;0;0;0;0;0;0;0;0;0;0;0;0;0	021053;0;0;0;0;0;0;0;0;0;0;0;0;0;0;0;0;0;0;0;0;0;0;0;0;0
U382;0	098837209;0;0;0;0;0;0;0;0;0;0;0;0;0;0;0;0;0;0;0;0;0;0;0;0;0;0;0;0;0;0;0;0;0;0;0;0;0;0;0;0;0;0;0;0;0;0;0;0;0;0;0;0;0;0;0;0;0;0;0;0;0;0;0;0;0;0;0;0;0;0;0;0;0;0;0;0;0;0;0;0;0;0;0;0;0;0;0;0;0;0;0;0;0;0;0;0;0;0;0;0;0;0;0;0;0;0;0;0;0;0;0;0;0;0;0;0;0;0;0;0;0;0;0;0;0;0;0;0;0;0;0;0;0;0;0;0;0;0;0;0;0;0;0;0;0;0;0;0;0;0;0;0;0;0;0;0;0;0;0;0;0;0;0;0;0;0;0;0;0;0;0;0;0;0;0;0;0;0;0;0;0;0;0;0;0;0;0;0;0;0;0;0;0;0;0…
U383;1;0	021318;0	16279;0	087209;0	0077519;0	017442;0	081395;0	025194;0;0;0	20155;0	042636;0	050388;0	067829;0	001938;0	12791;0	17636;0	10465;0	14922;0	18605;0	065891;0	079457;0	001938;0	01938;0	23837;0	060078;0	021318;0	19574;0	005814;0	046512;0	11822;0	02907;0	011628;0	098837;0	085271;0	044574;0	21899;0	16473;0	02907;0;0;0	02907;0	032946;0	0077519;0	075581;0	18798;0;0	18411;0;0	16085;0;0	13566;0	093023;0	021318;0;0;0	0077519;0	017442;0	001938;0;0
U384;1;0	021739;0	26087;0	065217;0	043478;0	065217;0	021739;0	15217;0;0	021739;0	19565;0	34783;0	15217;0;0	021739;0	23913;0	32609;0	21739;0	021739;0	086957;0	1087;0	043478;0;0	1087;0;0	065217;0	26087;0;0	1087;0	15217;0	17391;0	021739;0	065217;0	021739;0	086957;0	19565;0	23913;0	36957;0;0;0;0;0	1087;0	021739;0	086957;0	086957;0;0	043478;0;0	21739;0;0	021739;0	043478;0;0	086957;0	1087;0	021739;0	043478;0;0;0	15217;0	1087;0	26087;0	043478;0;0;0	1087;0
U385;0	157480315;0;0;0	2103;0;0;0;0	12275;0;0;0	1176;0;0;0	14592;0;0;0	27554;0	12275;0;0;0;0;0;0;0	12275;0;0;0;0;0	38369;0;0;0;0;0	12275;0	1279;0	15279;0;0;0;0;0;0;0;0;0;0;0;0;0;0;0	52618;0	1176;0;0	1176;0;0;0;0;0;0;0	1176;0;0;0;0;0	39657;0	64378;0;0	1279;0;0;0;0;0;0;0;0;0;0;0;0;0;0;0;0;0	15279;0;0;0;0;0;0	15279;0;0;0;0;0;0;0;0;0;0	1176;0;0;0;0;0;0;0;0;0;0;0;0;0;0;0;0;0;0;0;0;0;0;0;0;0;0;0;0;0;0;0;0;0;0;0;0;0;0;0;0;0	21974;0;0;0;0;0;0	36824;0;0;0	12275;0;0;0;0;0;0;0;0;0;0	1176;0;0;0;0;0;0;0;0	1176;0;0;0;0;0;0;0;0;0	1176;0;0;0	1176;0;0;0;0;0;0;0;0;0;0;0;0;0	1176;0;0;0;0;0;0;0;0;0;0;0;0;0;0;0;0;0;0;0;0;0;0;0;0;0;0;0	24549;0;0;0;0	14335;0;0;0	15279;0;0;0;0;0;0;0;0;0;0;0;0;0;0;0;0;0;0;0;0;0;0;0;0;0;0;0;0;0;0;0;0;0;0;0;0;0;0;0;0;0;0;0;0;0;0;0;0;0;0;0;0;0;0;0;0;0;0;0;0;0;0;0;0;0;0;0;0;0;0;0	27039;0;0;0;0	1279;0;0;0;0;0;0;0;0;0;0;0;0;0	14335;0;0;0;0;0;0;0;0;0;0;0;0;0;0;0;0;0;0;0;0;0;0;0;0;0;0;0;0;0;0;0;0;0;0;0;0;0;0;0;0;0;0;0;0;0;0;0	1176;0;0;0;0;0;0;0;0;0;0	1176;0;0;0;0;0;0;0;0;0;0;1;0;0;0;0;0;0;0;0;0;0;0;0;0;0;0;0;0;0;0;0;0;0;0;0;0;0;0;0;0;0;0;0;0;0;0;0;0;0;0;0;0;0;0;0;0;0;0;0;0;0;0;0;0;0;0;0;0;0;0;0;0;0;0;0;0;0;0;0;0;0;0;0;0;0;0;0;0;0;0;0;0;0;0;0;0;0;0;0;0;0;0;0;0;0;0;0;0;0;0;0;0;0;0;0;0;0;0;0;0;0;0;0;0;0;0;0;0;0;0;0;0;0;0;0;0;0;0;0;0;0;0;0;0;0;0;0;0;0;0;0;0;0;0;0;0;0;0;0;0;0;0;0;0;0;0;0;0;0;0;0;0;0;0;0;0;0;0	15279;0;0;0;0;0;0;0;0;0;0	12275;0;0;0;0;0;0;0;0;0;0;0;0;0;0;0;0;0;0;0;0;0;0;0;0;0;0;0;0;0;0;0;0;0;0;0;0;0;0;0;0;0;0;0;0;0;0;0;0;0;0;0;0;0;0;0;0;0;0;0	14335;0;0;0;0;0	15279;0;0	1176;0	21288;0;0;0	1176;0;0;0	1176;0;0;0;0;0;0;0;0;0;0;0;0;0;0;0;0;0;0;0;0;0;0;0;0	1279;0;0;0;0;0;0;0;0;0;0;0;0;0;0;0;0;0;0;0;0;0;0;0;0;0;0;0;0;0;0;0;0;0;0;0;0;0;0;0;0;0;0;0;0;0;0;0;0;0;0;0;0	1176;0	1176;0;0;0;0;0;0;0;0;0
U386;0	393382353;0	057087;0	19488;0	049213;0	015748;0	015748;0	062992;0	07874;0;0	015748;0	055118;0	098425;0	062992;0	068898;0	007874;0	094488;0	064961;0	10827;0	096457;0	062992;0	035433;0	043307;0	003937;0	03937;0	12008;0	094488;0	03937;0	15157;0	015748;0	061024;0	18307;0	023622;0	0059055;0	0098425;0	061024;0	070866;0	080709;0	14173;0	017717;0;0	003937;0	027559;0	045276;0	025591;0	003937;0	19291;0;0	12205;0;0	14961;0	041339;0	082677;0	049213;0
U387;1;0	014706;0	1875;0	033088;0	029412;0	014706;0	029412;0	12868;0;0	0036765;0	044118;0	066176;0	084559;0	091912;0	022059;0	088235;0	16912;0	18015;0	091912;0	069853;0	051471;0	11765;0;0	029412;0	12868;0	080882;0	040441;0	088235;0	014706;0	077206;0	20221;0	047794;0	029412;0;0	036765;0	10294;0	14706;0	18382;0	0036765;0;0	0036765;0	018382;0	069853;0	051471;0	036765;0	13603;0;0	077206;0;0	17647;0	044118;0	033088;0	069853;0	014706;0	025735;0	029412;0
U388;0	27254902;0;0;0;0	5;0;0;0;0;0;0;0;0;0;0;0;0;0;0;0;0;0	5;0;0;0;0;0;0;0	5;0;0;0;0;0;0;0;0;0;0;0;0;0	5;0;0;0;0;0;0;0;0;0;0;0;0	5;0;0;0;0;0;0;0;0;0;0;0;0;0;0;0;0;0;0;0;0;0;0;0;0;0;0;0;0;0;0;0;0;0;0;0;0;0;0;0;0;0;0;0;0;0;0;0;0;0;0;0;0;0;0;0;0;0;0;0;0;0;0;0;0;0;0;0;0;0;0;0;0;0;0;0;0;0;0;0;0;0;0;0;0;0;0;0;0;0;0;0;0;1;0;0;0;0;0;0;0;0	5;0;0	5;0;0;0;0;0;0;0;0;0;0;0;0;0;0;0;0;0;0;0;0;0;0;0;0;0;0;0;0;0;0;0;0;0;0;0;0;0;0;0;0;0;0;0;0;0;0;0;0;0;0;0;1;0;0;0;0;0;0	5;0;0;0;0	5;0;0;0;0;0;0;0;0	5;0;0;0;0;0;0	5;0;0;0	5;0;0;0;0;0;0;0;0;0;0;0;0;0;0;0	5;0;0;0;0;0;0;0	5;0;0;0;0;0	5;0;0	5;0;0;0;0;0;0;0;0;0;0;0;0;0;0;0	5;0;0;0;0;0;0;0;0;0;0;0;0;0;0;0;0;0;0;0;0;0;0;0;0	5;0;0;0;0;0;0;0;0;0;0;0;0;0;0;0;0;0;0;0;0;0;0;0;0;0;0;0;0;0;0;0;0;0;0;0;0;0;0;0;0	5;0;0;0;0;0;0;0;0;0;0;0;0;0;0;0;0;0;0;0;0;0;0;0;0;0;0;0;0;0;0;0;0;0;0;0;0;0;0;0;0;0;0;0;0	5;1;0;0;0;0;0;0;0;0;0;0;0;0;0;0;0;0;0;0;0;0;0;0;0;0;0;0;0;0;0;0;0;0;0;0;0;0;0;0;0;0;0;0;0;0;0;0;0;0;0;0;0;0;0;0;0;0;0;0;0;0;0;0;0;0;0;0;0;0;0;0;0;0;0;0;0;0;0;0;0;0;0;0;0;0;0;0;0;0;0;0;0;0;0;0;0;0;0;0;0;0;0;0;0;0;0;0;0;0;0;0;0;0;0;0;0;0;0;0;0;0;0;0;0;0;0;0;0;0;0;0;0;0;0;0;0;0;0;0;0;0;0;0;0;0;0;0;0;0;0;0;0;0;0;0;0;0;0;0;0;0;0;0;0;0;0;0;0;0;0;0;0;0;0;0;0;0;0;0;0;0;0;0;0;0;0;0;0;0;0;0;0;0;0;0;0;0;0;0…	5;0;0;0;0	5;0;0	5;1;0;0;0;0;0;0;0;0;0;0;0;0;0;0;0;0;0;0;0;0;0;0;0;0;0;0;0;0;0;0;0;0;0;0;0;0;0;0;0;0;0;0;0;0;0;0;0;0;0;0;0;0;0;0;0;0;0;0;0;0;0;0;0;0;0;0;0;0;0;0;0;0;0;0;0;0;0;0;0;0;0;0;0;0;0;0;0;0;0;0;0;0;0;0;0;0;0;0;0;0;0;0;0;0;0;0;0;0;0;0;0;0;0;0;0;0;0;0;0;0;0;0;0;0;0;0;0;0;0;0;0;0;0;0;0;0;0;0;0;0;0;0;0;0;0;0;0;0;0;0;0;0;0;0;0;0;0;0;0;0;0;0;0;0;0;0;0;0;0;0	5;0;0;0;0;0;0;0;0;0;0;0;0;0;0	5;0;0;0;0;0;0;0;0;0;0;0;0;0;0;0;0;0;0	5;0;0;0;0;0;0;0;0;0;0;0;0;0;0;0;0;0;0;0;0;0;0;0;0;0;0;0;0	5;0;0;0;0;0;0;0;0;0;0;0;0;0;0;0;0;0;0;0;0;0;0;0;0;0;0;0;0;0;0;0;0;0;0;0;0;0;0;0;0;0;0;0;0;0;0;0;0;0;0;0;0;0;0;0;0;0;0;0;0;0;0;0;0;0;0;0;0;0;0;0;0;0;0;0;0;0;0;0;0;0;0;0;0;0;0;0;0;0;0;0;0;0;0;0;0;0;0;0;0;0;0;0;0;0;0;0;0;0;0;0;0;0;0;0;0;0;0;0;0;0;0
U389;1;0	039216;0	24216;0	058824;0	033333;0	055882;0	047059;0	063725;0;0	0019608;0	0068627;0	069608;0	034314;0	066667;0	014706;0	046078;0	09902;0	12549;0	096078;0	065686;0	014706;0	072549;0	00098039;0	11471;0	12059;0	027451;0	036275;0	053922;0	010784;0	096078;0	10392;0	035294;0;0;0	037255;0	07451;0	066667;0	10882;0	0088235;0	00098039;0	00098039;0	0088235;0	029412;0	10098;0	016667;0	17647;0;0	11176;0;0	15784;0	018627;0	11373;0	088235;0	00098039;0	0078431;0
U390;1;0	5;0	5;0;0;0;0;0;0;0;0;0;0;0;0;0;1;0;0;0;0;0	5;0;0;0;0	5;0;0;0;0;0;0;0;0;0	5;0;0;1;0;0;0;0;0;0;0;0;0;0	5;0;0	5;0;0;0;0;0;0;0;0;0;0;0;0;0;0;0;0;0;0;0;0;0;0;0;0;0;0;0;0	5;0;0;0;0;0;0;0;0;0;0;0;0;0;0;0;0;0;0;0;0;0;0;0;0;0;0;0;0;0;0;0;0;0;0;0;0;0;0;0;0;0;0;0;0;0;0;0;0;0;0;0;0;0;0;0;0;0;0;0;0;0;0;0;0;0;0;0;0;0;0;0;0;0;0;0;0	5;0;0;0	5;0;0;0;0;0;0;0;0;0;0;0;0;0;0	5;0;0;0;0;0;0;0;0;0;0;0;0;0;0;0;0;0;0;0;0;0	5;0;0	5;0;0;0;0;0;0;0;0;0;0;0;0;0;0	5;0;0;0;0;0;0;0;0;0;0;0;0;0;0;0;0;0;0;0	5;0;0;0;0;0;0	5;0;0;0;0;0;0	5;0;0;0;0;0;0;0;0;0;0;0;0;0;0;0	5;0;0;0;0;0;0;0;0;0;0	5;0;0;0;0;0;0;0;0;0;0;0;0;0;0;0;0;0;0;0;0;0;0;0;0;0;0;0;0	5;0;0;0;0;0;0;0;0;0;0;0;0;0;0;0;0;0;0;0;0;0;0;0;0;0;0;0;0;0;0;0;0;0;0;0;0;0;0;0;0;0;0;0	5;0;0;0;0;0;0;0;0;0;0;0;0;0;0;0;0;0	5;0;0;0;0;0;0;0;0;0;0;0;0;0;0;0;0;0;0;0;0;0;0;0;0;0;0;0;0;0;0;0;0;0;0;0;0;0;0	5;1;0;0;0;0;0;0;0;0;0;0;0;0;0;0	5;0;0;0;0;0;0;0;0;0;0;0;0;0;0;0;0;0;0;0;0;0;0;0;0;0;0;0;0;0;0;0;0;0;0;0;0;0;0;0;0;0;0;0;0;0;0;0;0;0;0;0;0;0;0;0;0;0;0;0;0;0;0;0;0;0;0;0;0;0;0;0;0;0;0;0;0;0;0;0;0;0;0;0;0;0;0;0;0;0;0;0;0;0;0;0;0;0;0;0;0;0;0;0;0;0;0;0;0;0;0;0;0;0;0;0;0;0;0;0;0;0;0;0;0;0;0;0;0;0;0;0;0;0;0;0;0;0;0;0;0;0;0;0;0;0;0;0;0;0	5;0;0;0;0;0;0;0;0;0;0;0;0;0;0;0;0;0;0;0;0;0;0;0;0;0;0;0;0;0;0;0;0;0;0;0;0;0;0;0;0;0;0;0;0;0;0;0;0;0;0;0;0;0;0;0;0;0;0;0;0;0;0;0;0;0;0;0	5;0;0;0;0	5;0;0;0;1;0;0;0;0	5;0;1;0;0;0;0	5;0;0;0;0;0;0	5;0;0	5;0	5;0;0;0;0;0;0	5;0;0;0;0;0	5;0;0;0;0;0;0;0;0;0;0;0	5;0;0;0;0;0	5;0	5;0;0;0	5;0;0	5;0;0	5;0;0;0;0;0;0;0;0;0;0;0	5;0;0;0;0;0;0;0;0;0;0;0;0;0;0;0;0;0;0;0;0;0;0;0;0;0;0;0;0	5;0;0;0;0;0;0;0;0;0;0;0;0;0;0;0;0;0;0;0;0;0;0;0;0;0;0;0;0;0;0;0;0;0;0;0;0;0;0;0	5;0;0;0;0;0;0	5;0;0;0;0;0;0;0;0;0;0;0;0;0;0;0;0;0;0;0;0;0;0;0;0;0;0;0;0;0;0;0;0;0;0;0;0;0;0;0;0;0;0;0;0;0;0;0;0;0;0;0;0;0;0;0;0;0;0;0;0;0;0;0;0;0;0;0;0;0;0	5;0;0;0;0;0;0;0;0;0;0;0;0;0;0;0	5;0;1;0;0;0;0;0;0;0;0;0;0;0;0;0;0;0;0;0;0;0;0;0;0;0;0;0;0;0;0;0;0;0;0;0;0;0;0;0;0;0	5;0;0;0;0;0;0;0;0;0;0;0;0;0;0;0;0	5;0;0;0;0;0	5;0;0;0;0;0;0;0;0;0;0;0;0;0
U391;0;0;0;0	5;0;0;0;0;0;0;0;0;0	5;0;0;0;0	5;0;0;0;0;0;0;0;0	5;0;0	5;0	5;0;0;0	5;0;0;0;0;0	5;0;0;0;0;0;0;0;0;0;0;0;0;0;0;0;0;0;0;0;0;0;0;0;0;0;0;0;0;0;0;0;0;0;0;0;0;0;0;0	5;0;0;0;0;0;0;0;0;0;0;0;0;0;0;0;0;0;0;0;0;0;0;0;0;0;0;0;0;0;0;0;0;0;0;0;0;0;0;0;0;0;0;0;0;0;0;0;0;0	5;0	5;0;0;0;0;0;0;0;0;0;0;0;0;0;0;0;0;0;0;0;0;0;0;0;0;0	5;0;0;0;0;0;0;0;0;0;0	5;0;0;0;0;0;0;0;0;0;0;0;0;0;0	5;0;0;0;0;0;0;0;0;0;0;0;0;0;0;0;0;0;0;0;0;0;0;0;0;0;0;0;0;0;0;0;0;0;0;0	5;0;0;0;0;0;0;0;0;0;0;0;0;0;0;0;0;0	5;0;0;0;0;0;0;0;0;0;0;0;0;0;0;0;0;0	5;0;0;0;0;0;0;0;1;0;0;0	5;0	5;0;0;0;0	5;0;0;0;0;0;1;0;0;0;0;0;0;0;0;0;0;0;0;0;0;0;0;0;0	5;0;0;0;0;0;0;0;0;0;0;0;0;0;0;0;0;0;0;0	5;0;0;0;0;0;0	5;0;0;0;0;0;0;0;0;0;0;0;0;0;0;0;0;0;0;0;0;0;0;0;0;0;0;0;0;0	5;0;0;0;0;0;0;0	5;0;0;0;0;0;0;0;0	5;0;0;0;0;0;0;0;0;0;0;0;0;0;0;0;0;0;0;0;0;0;0;0;0;0;0;0;0;0;0;0;0;0;0;0;0;0;0;0;1;0;0;0;0;0;0;0;0;0;0;0;0;0;0;0;0;0;0;0;0;0;0;0;0;0;0;0;0;0;0;0;0;0;0;0;0;0;0;0;0;0;0;0;0;0;0;0;0;0;0;0;0;0;0;0;0;0;0;0;0;0;0;0;0;0;0;0;0;0;0;0;0;0;0;0;0;0;0;0;0;0;0;0;0;0;0;0;0;0;0;0;0;0;0;0;0;0;0;0;0;0;0;0;0;0;0;0;0;0;0;0;0;0;0;0;0;0;0;0;0;0;0;0;0;0;0;0;0;0;0;0;0;0;0;0;0;0;0;0;0;0;0;0;0;0;0;0;0;0;0;0;0;0;0;0;0;0;0;0…	5;0;0;0;0;0	5;0;0;0;0;0;0;0;0;0	5;0;0;0;0;0	5;0;0;0;0;0;0	5;0;0;0;0;0;0;0;0;0;0;0;0;0;0;0;0;0;0;0;0;0;0	5;0;0;0;0;0;0;0;0;0;0;0;0;0;0;0;0;0;0;0;0;0;0;0;0;0;0;0;0;0;0;0;0;0;0;0;0;0;0;0;0;0;0;0;0;0;0;0;0;0;0;0;0;0;0;0;0;0;0;0;0;0;0;0;0;0;0;0;0;0;0;0;0;0;0;0;0;0;0;0;0;0;0;0;0;0;0;0;0;0;0;0;0;0;0;0;0;0;0;0;0;0;0;0;0;0;0;0;0;0;0;0;0;0;0;0;0;0;0;0;0;0;0;0;0;0;0;0;0;0;0;0;0;0;0;0;0;0;0;0;0;0;0;0;0;0;0;0;0	5;0;0;0;0;0;0;0;0;0;0;0;0;0;0	5;0;0;0;0;0;0;0;0;0;0;0;0;0;0;0;0;0;1;0;0;1;0	5;0;0;0;0;0;0;0;0;0;0;0;0;0;0;0;0;0;0;0;0;0	5;0;0;1;0;0;0;0;0;0;0;0;0;0;0;0;0;0;0;0;0;0;0;0;0;0;0;0;0;0;0;0;0;0	5;0;0;0;0;0;0;0;0;0;0;0;0;0;0;0;0;0;0;0;0;0;0;0;0;0;0;0;0;0;0;0;0;0;0;0;0;0;0;0;0;0;0;0;0;0;0;0;0;0;0;0;0;0;0;0	5;0;0;0;0;0;0;0;0;0;0;0;0;0;0;0;0;0;0;0;0;0;0;0;0;0;0;0;0;0;0;0;0;0;0;0;0;0
U392;0;0;0;0;0;0;0;0;0;0;0;0;0;0;0;0;0;0;0;0;0;0;0;0;0;0;0;0;0;0;0;0;0;0;0;0;0;0;0;0;0;0;0;0;0;0;0;0;0;0;0;0;0;0;0;0;0;0;0;0;0;0;0;0;0;0;0;0;0;0;0;0;0;0;0;0;0;0;0;0;0;0;0;0;0;0;0;0;0;0;0;0;0;0;0;0;0;0;0;0;0;0;0;0;0;0;0;0;0;0;0;0;0;0;0;0;0;0;0;0;0;0;0;0;0;0;0;0;0;0;0;0;0;0;0;0;0;0;0;0;0;0;0;0;0;0;0;0;0;0;0;0;0;0;0;0;0;0;0;0;0;0;0;0;0;0;0;0;0;0;0;0;0;0;0;0;0;0;0;0;0;0;0;0;0;0;0;0;0;0;0;0;0;0;0;0;0;…
U393;0	75;0;0;0;0;0;0;0;0;0;0;0;0;0;0;0;0;0;0;0;0;0;0;0;0;0;0;0;0;0;0;0;0;0;0;0;0;0;0;0;0;0;0;0;0;0;0;0;0;0;0;0;0;0;0;0;0;0;0;0;0;0;0;0;0;0;0;0;0;0;0;0;0;0;0;0;0;0;0;0;0;0;0;0;0;0;0;0;0;0;0;0;0;0;0;0;0;0;0;0;0;0;0;0;0;0;0;0;0;0;0;0;0;0;0;0;0;0;0;0;0;0;0;0;0;0;0;0;0;0;0;0;0;0;0;0;0;0;0;0;0;0;0;0;0;0;0;0;0;0;0;0;0;0;0;0;0;0;0;0;0;0;0;0;0;0;0;0;0;0;0;0;0;0;0;0;0;0;0;0;0;0;0;0;0;0;0;0;0;0;0;0;0;0;0;0;0;0;0;…
U394;0;0	23214;0	23214;0	035714;0	053571;0	017857;0	053571;0	28571;0;0;0	017857;0	30357;0	089286;0;0;0	30357;0	17857;0	32143;0	053571;0	089286;0	071429;0	23214;0;0	035714;0	035714;0	053571;0	089286;0	035714;0	071429;0	14286;0	125;0	017857;0	017857;0;0	071429;0	39286;0	375;0	125;0	053571;0;0;0	035714;0	053571;0	017857;0	017857;0	35714;0;0	071429;0;0	19643;0	39286;0	089286;0	25;0;0	017857;0	071429;0	053571;0	035714;0	017857;0;0	089286;0	10714;0
U395;0;0;0;0;0;0;0;0;0;0;0;0;0;0;0;0;0;0;0;0;0;0;0;0;0;0;0;0;0;0;0;0;0;0;0;0;0;0;0;0;0;0;0;0;0;0;0;0;0;0;0;0;0;0;0;0;0;0;0;0;0;0;0;0;0;0;0;0;0;0;0;0;0;0;0;0;0;0;0;0;0;0;0;0;0;0;0;0;0;0;0;0;0;0;0;0;0;0;0;0;0;0;0;0;0;0;0;0;0;0;0;0;0;0;0;0;0;0;0;0;0;0;0;0;0;0;0;0;0;0;0;0;0;0;0;0;0;0;0;0;0;0;0;0;0;0;0;0;0;0;0;0;0;0;0;0;0;0;0;0;0;0;0;0;0;0;0;0;0;0;0;0;0;0;0;0;0;0;0;0;0;0;0;0;0;0;0;0;0;0;0;0;0;0;0;0;0;…
U396;0;0;0;0;0;0;0;0;0;0;0;0;0;0;0;0;0;0;0;0;0;0;0;0;0;0;0;0;0;0;0;0;0;0;0;0;0;0;0;0;0;0;0;0;0;0;0;0;0;0;0;0;0;0;0;0;0;0;0;0;0;0;0;0;0;0;0;0;0;0;0;0;0;0;0;0;0;0;0;0;0;0;0;0;0;0;0;0;0;0;0;0;0;0;0;0;0;0;0;0;0;0;0;0;0;0;0;0;0;0;0;0;0;0;0;0;0;0;0;0;0;0;0;0;0;0;0;0;0;0;0;0;0;0;0;0;0;0;0;0;0;0;0;0;0;0;0;0;0;0;0;0;0;0;0;0;0;0;0;0;0;0;0;0;0;0;0;0;0;0;0;0;0;0;0;0;0;0;0;0;0;0;0;0;0;0;0;0;0;0;0;0;0;0;0;0;0;…
U397;0;0;0;0;0;0;0;0;0;0;0;0;0;0;0;0;0;0;0;0;0;0;0;0;0;0;0;0;0;0;0;0;0;0;0;0;0;0;0;0;0;0;0;0;0;0;0;0;0;0;0;0;0;0;0;0;0;0;0;0;0;0;0;0;0;0;0;0;0;0;0;0;0;0;0;0;0;0;0;0;0;0;0;0;0;0;0;0;0;0;0;0;0;0;0;0;0;0;0;0;0;0;0;0;0;0;0;0;0;0;0;0;0;0;0;0;0;0;0;0;0;0;0;0;0;0;0;0;0;0;0;0;0;0;0;0;0;0;0;0;0;0;0;0;0;0;0;0;0;0;0;0;0;0;0;0;0;0;0;0;0;0;0;0;0;0;0;0;0;0;0;0;0;0;0;0;0;0;0;0;0;0;0;0;0;0;0;0;0;0;0;0;0;0;0;0;0;…
U398;0;0;0;0;0;0;0;0;0;0;0;0;0;0;0;0;0;0;0;0;0;0;0;0;0;0;0;0;0;0;0;0;0;0;0;0;0;0;0;0;0;0;0;0;0;0;0;0;0;0;0;0;0;0;0;0;0;0;0;0;0;0;0;0;0;0;0;0;0;0;0;0;0;0;0;0;0;0;0;0;0;0;0;0;0;0;0;0;0;0;0;0;0;0;0;0;0;0;0;0;0;0;0;0;0;0;0;0;0;0;0;0;0;0;0;0;0;0;0;0;0;0;0;0;0;0;0;0;0;0;0;0;0;0;0;0;0;0;0;0;0;0;0;0;0;0;0;0;0;0;0;0;0;0;0;0;0;0;0;0;0;0;0;0;0;0;0;0;0;0;0;0;0;0;0;0;0;0;0;0;0;0;0;0;0;0;0;0;0;0;0;0;0;0;0;0;0;…
U399;0;0;0;0;0;0;0;0;0;0;0;0;0;0;0;0;0;0;0;0;0;0;0;0;0;0;0;0;0;0;0;0;0;0;0;0;0;0;0;0;0;0;0;0;0;0;0;0;0;0;0;0;0;0;0;0;0;0;0;0;0;0;0;0;0;0;0;0;0;0;0;0;0;0;0;0;0;0;0;0;0;0;0;0;0;0;0;0;0;0;0;0;0;0;0;0;0;0;0;0;0;0;0;0;0;0;0;0;0;0;0;0;0;0;0;0;0;0;0;0;0;0;0;0;0;0;0;0;0;0;0;0;0;0;0;0;0;0;0;0;0;0;0;0;0;0;0;0;0;0;0;0;0;0;0;0;0;0;0;0;0;0;0;0;0;0;0;0;0;0;0;0;0;0;0;0;0;0;0;0;0;0;0;0;0;0;0;0;0;0;0;0;0;0;0;0;0;…
U400;0;0;0;0;0;0;0;0;0;0;0;0;0;0;0;0;0;0;0;0;0;0;0;0;0;0;0;0;0;0;0;0;0;0;0;0;0;0;0;0;0;0;0;0;0;0;0;0;0;0;0;0;0;0;0;0;0;0;0;0;0;0;0;0;0;0;0;0;0;0;0;0;0;0;0;0;0;0;0;0;0;0;0;0;0;0;0;0;0;0;0;0;0;0;0;0;0;0;0;0;0;0;0;0;0;0;0;0;0;0;0;0;0;0;0;0;0;0;0;0;0;0;0;0;0;0;0;0;0;0;0;0;0;0;0;0;0;0;0;0;0;0;0;0;0;0;0;0;0;0;0;0;0;0;0;0;0;0;0;0;0;0;0;0;0;0;0;0;0;0;0;0;0;0;0;0;0;0;0;0;0;0;0;0;0;0;0;0;0;0;0;0;0;0;0;0;0;…
U401;0;0;0;0;0;0;0;0;0;0;0;0;0;0;0;0;0;0;0;0;0;0;0;0;0;0;0;0;0;0;0;0;0;0;0;0;0;0;0;0;0;0;0;0;0;0;0;0;0;0;0;0;0;0;0;0;0;0;0;0;0;0;0;0;0;0;0;0;0;0;0;0;0;0;0;0;0;0;0;0;0;0;0;0;0;0;0;0;0;0;0;0;0;0;0;0;0;0;0;0;0;0;0;0;0;0;0;0;0;0;0;0;0;0;0;0;0;0;0;0;0;0;0;0;0;0;0;0;0;0;0;0;0;0;0;0;0;0;0;0;0;0;0;0;0;0;0;0;0;0;0;0;0;0;0;0;0;0;0;0;0;0;0;0;0;0;0;0;0;0;0;0;0;0;0;0;0;0;0;0;0;0;0;0;0;0;0;0;0;0;0;0;0;0;0;0;0;…
U402;1;0;0;0;0;0;0;0;0;0;0;0;0;0;0;0;0;0;0;0;0;0;0;0;0;0;0;0;0;0;0;0;0;0;0;0;0;0;0;0;0;0;0;0;0;0;0;0;0;0;0;0;0;0;0;0;0;0;0;0;0;0;0;0;0;0;0;0;0;0;0;0;0;0;0;0;0;0;0;0;0;0;0;0;0;0;0;0;0;0;0;0;0;0;0;0;0;0;0;0;0;0;0;0;0;0;0;0;0;0;0;0;0;0;0;0;0;0;0;0;0;0;0;0;0;0;0;0;0;0;0;0;0;0;0;0;0;0;0;0;0;0;0;0;0;0;0;0;0;0;0;0;0;0;0;0;0;0;0;0;0;0;0;0;0;0;0;0;0;0;0;0;0;0;0;0;0;0;0;0;0;0;0;0;0;0;0;0;0;0;0;0;0;0;0;0;0;…
U403;0	026442308;1;0;0;0;1;0;0;0;0;0;0;0;0;0;0;0;0;0;0;0;0;0;1;0;0;1;0;0;0;0;0;0;0;0;0;0;0;0;0;0;0;1;0;0;0;0;0;0;0;0;0;0;0;0;0;0;0;0;0;0;0;0;0;0;0;0;0;0;0;0;0;0;0;1;0;0;0;1;0;0;0;0;0;0;0;0;0;0;0;0;0;0;0;0;0;0;0;0;0;0;0;0;0;0;0;0;0;0;0;0;0;0;0;0;0;0;0;0;0;0;0;0;0;1;1;0;1;0;0;0;0;0;0;0;0;0;0;0;0;0;0;0;0;0;0;0;1;0;0;0;0;0;0;0;0;0;0;0;0;0;0;0;0;0;0;0;0;0;0;0;0;0;0;0;0;0;0;0;0;0;0;0;0;0;0;0;0;0;0;0;0;0;0;0;0…
U404;1;0	0048077;0	26442;0	012019;0;0	019231;0	09375;0	086538;0;0;0	055288;0	0048077;0	10817;0	125;0	0024038;0	033654;0	055288;0	19712;0	098558;0	064904;0	014423;0	043269;0;0	0048077;0	22115;0	036058;0	0024038;0	23798;0	03125;0	021635;0	084135;0	076923;0	0048077;0;0	026442;0	012019;0	057692;0	072115;0;0;0;0	016827;0	0072115;0	014423;0	016827;0	17548;0;0	060096;0;0	29327;0	11538;0	055288;0	036058;0	0072115;0;0;0	0072115;0	019231;0	03125;0;0	024038;0	11298;0	12981;0;0;0
U405;0;1;0;1;0;0;0;0;0;1;1;0;1;0;1;1;1;1;0;0;0;1;0;0;0;0;0;0;0;0;1;0;0;0;0;1;0;0;0;0;0;0;0;0;0;0;0;0;0;0;0;0;0;0;1;0;0;1;0;0;0;0;0;0;1;0;0;0;0;0;0;0;0;0;0;0;0;0;0;0;0;0;0;0;0;0;0;0;0;0;0;0;0;0;0;0;0;0;0;0;0;0;0;0;0;0;0;0;0;0;0;0;0;0;0;0;0;0;0;0;0;0;0;0;1;0;0;0;0;0;0;0;0;0;0;0;0;0;0;0;0;0;0;1;0;0;1;0;0;1;0;1;1;0;1;0;1;0;0;1;0;0;0;0;1;1;0;1;0;0;0;0;0;0;1;0;0;0;0;0;0;0;0;0;0;0;0;0;0;0;0;0;0;0;0;0;0;…
U406;0	148148148;0;0;1;0;0;0;0;0;0;0;0;0;0;0;0;1;0;1;1;0;0;0;0;0;0;0;0;0;1;0;0;0;0;0;0;0;0;0;0;0;0;0;0;0;1;0;1;0;0;0;0;0;0;0;0;0;0;0;0;0;0;0;0;0;0;0;0;0;0;0;0;0;0;0;0;0;0;0;0;0;0;0;0;0;0;0;0;1;0;0;0;0;0;0;0;0;0;0;0;0;0;0;0;0;0;0;0;0;0;0;0;0;0;0;0;0;0;0;0;0;0;0;0;0;0;0;0;0;0;0;0;0;0;0;0;0;0;0;0;0;0;0;0;0;0;0;0;0;0;0;0;0;0;0;0;0;0;0;0;0;0;0;0;0;0;0;0;0;0;0;0;0;0;0;0;0;0;0;0;0;0;0;0;0;0;0;0;0;0;0;0;0;0;0;0…
U407;0	666666667;0;0	14815;0	18519;0;0;0	074074;0;0;0;0;0	11111;0	37037;0	11111;0;0;0;0	11111;0;0;0;0;0;0;0	40741;0;0;0	11111;0;0;0	22222;0	11111;0;0;0	11111;0	11111;0;0	18519;0;0;0;0;0;0	037037;0;0	11111;0;0	11111;0;0;0;0	11111;0	37037;0;0;0;0;0	037037;0;0;0;0;0	037037;0;0;0;0	074074;0;0;0	14815;0;0;0;0;0;0;0;0;0	11111;0;0;0;0	037037;0;0;0;0;0	11111;0;0;0;0;0	48148;0;0;0;0;0;0;0;0;0;0;0;0;0	11111;0;0;0;0;0;0;0	11111;0;0;0;0	037037;0;0;0;0;0;0;0;0;0;0;0;0;0;0;0;0;0;0;0;0;0;0;0;0;0;0;0	037037;0;0;0;0;0;0;0	11111;0;0;0;0;0;0;0;0;0;0;0;0;0;0	33333;0;0	11111;0;0;0;0	11111;0;0;0;0;0;0;0;0;0;0	22222;0;0	22222;0;0;0;0;0;0;0;0	11111;0;0;0;0	14815;0	14815;0;0;0;0	037037;0;0;0	14815;0;0;0;0;0;0	074074;0	037037;0;0;0	074074;0;0;0;0;0	037037;0;0;0;0	11111;0;0	11111;0;0;0
U408;0;0;0	066667;0;0;0	066667;0;0	066667;0;0;0	066667;0	066667;0;0;0;0	066667;0	066667;0;0;0	066667;0	2;0	26667;0;0;0	066667;0	066667;0	066667;0;0	2;0;0;0;0;0;0	066667;0	066667;0	13333;0	26667;0;0;0;0;0;0;0;0	066667;0;0	066667;0;0	33333;0;0;0;0;0;0;0;0;0;0;0	2;0;0	066667;0;0;0;0	13333;0;0;0	066667;0;0;0;0;0;0;0;0;0;0;0;0;0;0;0;0;0;0;0;0;0;0;0	13333;0	066667;0;0;0;0;0;0;0;0;0	13333;0;0;0;0;0;0;0;0;0;0	26667;0;0;0;0;0;0;0;0;0;0;0;0;0	066667;0;0;0;0	2;0	13333;0;0;0;0	066667;0;0;0;0;0;0;0;0;0	13333;0;0;0;0;0;0	066667;0;0;0	13333;0	066667;0;0;0	13333;0;0	066667;0;0	066667;0;0;0	066667;0	26667;0;0;0;0;0	066667;0	066667;0;0;0;0;0;0;0;0	13333;0;0	2;0;0	066667;0	066667;0;0	066667;0;0;0
U409;0;0;0;0;0;0;0;0;0;0;0;0;0;0;0;0;0;0;0;0;0;0;0;0;0;0;0;0;0;0;0;0;0;0;0;0;0;0;0;0;0;0;0;0;0;0;0;0;0;0;0;0;0;0;0;0;0;0;0;0;0;0;0;0;0;0;0;0;0;0;0;0;0;0;0;0;0;0;0;0;0;0;0;0;0;0;0;0;0;0;0;0;0;0;0;0;0;0;0;0;0;0;0;0;0;0;0;0;0;0;0;0;0;0;0;0;0;0;0;0;0;0;0;0;0;0;0;0;0;0;0;0;0;0;0;0;0;0;0;0;0;0;0;0;0;0;0;0;0;0;0;0;0;0;0;0;0;0;0;0;0;0;0;0;0;0;0;0;0;0;0;0;0;0;0;0;0;0;0;0;0;0;0;0;0;0;0;0;0;0;0;0;0;0;0;0;0;…
U410;0;0;0;0;0;0;0;0;0;0;0;0;0;0;0;0;0;0;0;0;0;0;0;0;0;0;0;0;0;0;0;0;0;0;0;0;0;0;0;0;0;0;0;0;0;0;0;0;0;0;0;0;0;0;0;0;0;0;0;0;0;0;0;0;0;0;0;0;0;0;0;0;0;0;0;0;0;0;0;0;0;0;0;0;0;0;0;0;0;0;0;0;0;0;0;0;0;0;0;0;0;0;0;0;0;0;0;0;0;0;0;0;0;0;0;0;0;0;0;0;0;0;0;0;0;0;0;0;0;0;0;0;0;0;0;0;0;0;0;0;0;0;0;0;0;0;0;0;0;0;0;0;0;0;0;0;0;0;0;0;0;0;0;0;0;0;0;0;0;0;0;0;0;0;0;0;0;0;0;0;0;0;0;0;0;0;0;0;0;0;0;0;0;0;0;0;0;…
U411;0	715719064;0;0;0;0;0;0;0;0;0;0;0;0;0;0;0;0;0;0;0;0;0;0;0;0;0;0;0;0;0;0;0;0;0;0;0;0;0;0;0;0;0;0;0;0;0;0;0;0;0;0;0;0;0;0;0;0;0;0;0;0;0;0;0;0;0;0;0;0;0;0;0;0;0;0;0;0;0;0;0;0;0;0;0;0;0;0;0;0;0;0;0;0;0;0;0;0;0;0;0;0;0;0;0;0;0;0;0;0;0;0;0;0;0;0;0;0;0;0;0;0;0;0;0;0;0;0;0;0;0;0;0;0;0;0;0;0;0;0;0;0;0;0;0;0;0;0;0;0;0;0;0;0;0;0;0;0;0;0;0;0;0;0;0;0;0;0;0;0;0;0;0;0;0;0;0;0;0;0;0;0;0;0;0;0;0;0;0;0;0;0;0;0;0;0;0…
U412;0	895833333;0	12709;0	28094;0	043478;0	013378;0	020067;0	056856;0	22074;0;0;0	090301;0	1505;0	17391;0	080268;0;0	25084;0	19732;0	20736;0	090301;0	090301;0	070234;0	1806;0	013378;0	16722;0	10368;0	076923;0	033445;0	14716;0	060201;0	23077;0	23077;0	013378;0	0033445;0	010033;0	086957;0	23411;0	23411;0	31773;0	026756;0;0	006689;0	090301;0	19064;0	013378;0	060201;0	14047;0;0	1505;0;0	27425;0	053512;0	086957;0	13043;0	013378;0	0301;0
U413;0	342857143;0	020833;0	27083;0	09375;0	11458;0	041667;0	052083;0	11458;0;0;0	072917;0	22917;0	17708;0	0625;0;0	14583;0	16667;0	21875;0	10417;0	0625;0	125;0	1875;0;0	072917;0	072917;0	13542;0	020833;0;0	020833;0	20833;0	23958;0	09375;0;0	020833;0	083333;0	19792;0	22917;0	30208;0	083333;0;0	010417;0	03125;0	16667;0	010417;0	052083;0	17708;0;0	0625;0;0	10417;0	072917;0	03125;0	13542;0;0	020833;0	083333;0	083333;0	010417;0	03125;0;0
U414;0	169117647;0	019048;0	25714;0	057143;0	019048;0	066667;0	066667;0	038095;0;0;0	047619;0	13333;0	17143;0	15238;0;0	10476;0	19048;0	21905;0	07619;0	12381;0	085714;0	07619;0	0095238;0	047619;0	14286;0	11429;0	085714;0	12381;0	057143;0	10476;0	15238;0	085714;0	038095;0	0095238;0	07619;0	19048;0	22857;0	21905;0	028571;0;0;0	047619;0	028571;0	019048;0	12381;0	095238;0;0	1619;0;0	27619;0	028571;0	057143;0	095238;0;0;0	0095238;0	066667;0	0095238;0;0;0
U415;0;0	029412;0	34559;0	036765;0	022059;0	014706;0	0073529;0	058824;0;0;0	036765;0	095588;0	066176;0	066176;0;0	088235;0	080882;0	13971;0	10294;0	058824;0	029412;0	058824;0	0073529;0;0	058824;0	051471;0	014706;0	10294;0	014706;0	044118;0	088235;0	088235;0	022059;0;0	080882;0	088235;0	095588;0	095588;0	0073529;0;0	0073529;0	051471;0	014706;0	036765;0	014706;0	095588;0;0	19118;0;0	16912;0	051471;0	036765;0	058824;0	0073529;0;0	0073529;0	014706;0	022059;0	014706;0;0
U416;0	372246696;0;0;0;0;0;0;0;0;0;0;0;0;0;0;0;0;0;0;0;0;0;0;0;0;0;0;0;0;0;0;0;0;0;0;0;0;0;0;0;0;0;0;0;0;0;0;0;0;0;0;0;0;0;0;0;0;0;0;0;0;0;0;0;0;0;0;0;0;0;0;0;0;0;0;0;0;0;0;0;0;0;0;0;0;0;0;0;0;0;0;0;0;0;0;0;0;0;0;0;0;0;0;0;0;0;0;0;0;0;0;0;0;0;0;0;0;0;0;0;0;0;0;0;0;0;0;0;0;0;0;0;0;0;0;0;0;0;0;0;0;0;0;0;0;0;0;0;0;0;0;0;0;0;0;0;0;0;0;0;0;0;0;0;0;0;0;0;0;0;0;0;0;0;0;0;0;0;0;0;0;0;0;0;0;0;0;0;0;0;0;0;0;0;0;0…
U417;0	777450258;0	030837;0	35463;0	07489;0	037445;0	024229;0	085903;0	12996;0;0;0	037445;0	13216;0	096916;0	055066;0	0066079;0	23568;0	20705;0	17621;0	10132;0	34141;0	077093;0	055066;0	013216;0	026432;0	07489;0	094714;0	030837;0	088106;0	0088106;0	072687;0	16079;0	046256;0	024229;0	0066079;0	085903;0	14097;0	14537;0	20485;0	0044053;0;0	0044053;0	12115;0	04185;0	059471;0	028634;0	055066;0;0	28634;0	0022026;0	2489;0	048458;0	15198;0	23128;0;0
U418;0	17167382;0	013265;0	1098;0	00958;0	008843;0	00958;0	016949;0	07664;0;0;0	021371;0	074429;0	049374;0	033898;0	0014738;0	042004;0	062638;0	084009;0	01916;0	053795;0	029477;0	081798;0	00073692;0	049374;0	044215;0	062638;0	11864;0	065586;0	014738;0	050111;0	071481;0	024318;0	0073692;0;0	017686;0	17465;0	16949;0	08622;0	011054;0;0	0029477;0	0073692;0	042004;0	030214;0	027266;0	11791;0;0	017686;0;0	045689;0	018423;0	018423;0	046426;0	0022108;0	012528;0
U419;0	203153989;0	017167;0	15451;0	060086;0	012876;0	0085837;0	072961;0	064378;0;0;0	04721;0	030043;0	081545;0	12876;0;0	081545;0	16738;0	1588;0	06867;0	12017;0	025751;0	077253;0	0042918;0	017167;0	11159;0	064378;0	030043;0	12876;0	025751;0	060086;0	15451;0	072961;0	034335;0	0042918;0	051502;0	077253;0	085837;0	13305;0	0042918;0;0	0085837;0	021459;0	021459;0	13305;0	051502;0	13734;0;0	13734;0;0	19742;0	034335;0	103;0	060086;0	0042918;0	0085837;0;0
U420;0	958333333;0	00092764;0	06679;0	012059;0	0055659;0	0046382;0	0027829;0	0083488;0;0;0	032468;0	0055659;0	029685;0	093692;0	00092764;0	26345;0	13173;0	39054;0	017625;0	05102;0	011132;0	080705;0	0064935;0	0055659;0	029685;0	038961;0	025974;0	50649;0	012987;0	011132;0	10946;0	0018553;0	03525;0	00092764;0	021336;0	020408;0	097403;0	028757;0;0;0	00092764;0	36827;0	0055659;0	091837;0	019481;0	11317;0;0	11317;0;0	1577;0	14286;0	021336;0	023191;0	0037106;0	053803;0
U421;0	666666667;0	16667;0	083333;0	125;0;0	29167;0	083333;0	33333;0;0;0;0	16667;0	29167;0	041667;0;0;0	29167;0	083333;0;0	041667;0	083333;0	20833;0;0	16667;0	25;0;0	25;0;0;0	16667;0	083333;0	083333;0	041667;0;0	083333;0	20833;0	20833;0	5;0;0;0;0	25;0	29167;0;0;0	083333;0;0	083333;0;0	083333;0;0;0;0;0	041667;0;0	125;0	041667;0;0;0	083333;0	041667;0;0;0;0;0	25;0	16667;0	041667;0	125;0;0	041667;0	083333;0;0	41667;0;0;0	083333;0	083333;0;0	083333;0;0;0;0	041667;0;0;0;0;0;0;0	375;0;0;0;0;0;0;0;0;0;0	083333;0
U422;0;0;0	33333;0;0;0;0;0	33333;0;0;0	33333;0	33333;0	33333;0;0;0;0	33333;0;0;0;0	33333;0;0;0;0;0	33333;0	33333;0;0;0	33333;0;0;0	33333;0;0;0	33333;0;0	66667;0;0;0;0;0	33333;0;0;0;0;0	33333;0;0	66667;0;0;0;0;0;0	33333;0;0;0;0;0	33333;0;0;0;0;0;0;0	33333;0;0;0;0	33333;0;0;0	66667;0;0;0;0;0;0;0;0;0;0;0;0;0;0;0;0;0;0;0;0;0;0;0;0;0;0;0;0;0;0;0;0;0;0;0;0;0;0;0;0;0;0;0;0;0;0;0;0;0;0	33333;0;0;0;0;0;0;0;0;0;0	33333;0;0;0;0;0;0;0;0;0;0;0;0;0;0;0	33333;0;0;0	33333;0	33333;0;0;0	66667;0;0;0;0;0;0;0;0;0;0;0;0;0	33333;0	66667;0;0;0;0	33333;0;0;0;0;0	33333;0	33333;0;0	66667;0;0;0;0;0;0;0;0;0;0;0;0;0	33333;0;0;0;0;0;0;0;0;0;0;0;0;0;0;0;0;0;0;0	33333;0;0	33333;0	33333;0;0;0;0;0;0;0;0;0;0;0;0	66667;0;0;0;0;0;0	33333;0;0	33333;0;0;0;0;0;0;0;0;0;0;0;0;0;0;0;0;0;0;0;0;0;0	33333;0;0;0;0	66667;0	66667;0;0;0;0;0;0;0;0;0;0;0;0;0;0;0	33333;0	33333;0;0;0;0;0;0;0;0;0;0;0;0;0;0;0;0;0	33333;0;0;0;0;0;0;0;0;0;0;0;0;0;0;0;0;0;0;0;0;0;0;0;0;0;0;0;0;0;0;0;0;0;0;0;0;0;0;0	33333;0;0;0;0;0	66667;0;0;0;0;0;0;0;0;0;0;0;0;0	33333;0;0;0;0;0;0;0;0;0;0
U423;1;0	66667;0;0;0;0	33333;0;0	66667;0;0;0;0	33333;0;0;0;0	33333;0;0	33333;0;0;0;0	33333;0;0;0;0;0;0	33333;0;0;0;0;0;0;0;0	66667;0;0	33333;0;0;0;0;0;0;0;0	66667;0;0;0;0;0	33333;0;0;0;0;0;0;0	33333;0;0;0;0;0;0;0;0;0;0;0;0;0;0	33333;0	33333;0;0;0;0;0;0;0;0;0;0;0;0;0;0;0;0;0;0;0;0;0;0;0;0;0;0;0;0;0;0;0;0;0;0;0;0;0;0;0;0;0;0;0;0;0;0;0;0;0;0;0;0;0	33333;0;0;0;0;0;0;0;0;0	33333;0;0;0;0	33333;0;0;0;0;0;0;0;0;0;0;0;0;0;0	33333;0;0;0;0;0;0	33333;0;0;0;0;0;0;0;0	33333;0;0;0;0	33333;0;0;0	66667;0;0;0;0;0;0;0;0;0;0	33333;0;0;0;0;0;0	33333;0;0;0;0;0;0	66667;0;0;0;0;0;0;0;0;0;0;0	33333;0	33333;0;0;0;0;0;0;0;0	33333;0;0;0;0	33333;0;0;0;0;0;0;0;0;0;0;0;0;0;0;0;0;0	66667;0;0;0;0;0;0;0;0	33333;0;0;0;0;0;0;0;0;0;0;0;0;0;0;0;0;0;0;0;0;0;0;0;0;0	33333;0;0;0;0;0;0;0;0;0;0;0	33333;0;0;0;0;0;0;0;0;0;0;0;0;0;0;0	33333;0;0	33333;0;0;0	33333;0;0;0;0;0;0;0	33333;0;0;0;0;0;0;0;0;0;0;0;0;0;0;0;0;0;0;0;0;0;0;0;0;0;0;0;0;0;0;0;0;0;0	33333;0;0;0;0;0;0;0;0;0;0	33333;0;0;0;0;0;0;0;0;0;0;0;0;0	33333;0;0;0;0;0;0;0;0;0;0;0;0;0;0;0;0;0;0;0;0;0;0;0;0;0;0;0;0;0;0	33333;0;0;0;0;0;0;0;0;0;0;0;0;0;0;0;0;0;0;0;0;0;0;0;0;0	33333;0;0;0;1;0;0;0;0;0;0;0;0;0;0;0;0;0;0;0;0;0;0;0;0;0	33333;0;0;0;0;0;0;0;0;0;0;0;0;0;0;0;0;0;0;0;0;0;0;0;0;0;0;0;0;0;0;0;0;0;0;0;0;0;0;0;0;0;0;0;0;0;0;0;0;0;0;0;0;0;0;0;0;0;0;0;0;0;0;0;0;0;0;0;0;0;0;0;0;0;0;0;0;0;0;0;0;0;0;0;0;0;0;0;0;0;0;0;0;0	66667;0;0;0;0;0;0;0;0;0;0;0;0	33333;0;0;0;0;0;0;0;0;0;0;0	33333;0;0;0	33333;0;0;0;0;0	33333;0;0;0;0;0;0;0;0;0;0;0;0;0;0;0;0;0;0;0;0;0;0;0;0;0;0;0;0;0;0;0;0;0;0;0;0;0;0;0;0;0;0;0;0;0;0;0;0;0;0;0;0;0;0;0;0;0;0;0;0;0;0;0;0;0;0;0;0;0;0;0
U424;0	315068493;0;0;0	044444;0;0;0;0	066667;0;0;0;0	022222;0	46667;0;0;0;0	022222;0	86667;0	044444;0;0;0	51111;0;0	066667;0;0	86667;0	022222;0;0;0;0	44444;0;0;0;0	066667;0	42222;0	066667;0	91111;0;0;0;0;0	11111;0;0;0;0;0;0;0	044444;0;0	44444;0	44444;0;0;0	066667;0;0;0;0;0;0;0	35556;0;0;0;0	066667;0;0;0;0;0;0;0;0	51111;0;0;0;0;0;0;0;0;0;0;0;0;0;0;0;0;0	066667;0;0	066667;0;0;0;0;0;0;0;0;0;0;0;0;0;0;0;0;0;0;0;0;0;0;0;0;0;0;0;0;0;0;0;0;0;0;0;0;0;0;0	066667;0;0;0;0;0;0;0;0;0;0;0	4;0;0;0	044444;0;0;0	84444;0	022222;0;0	022222;0;0;0;0	044444;0;0;0	84444;0;0;0;0;0	022222;0;0;0;0;0;0	91111;0;0;0;0	088889;0;0;0;0;0;0	35556;0;0;0;0;0;0;0;0	044444;0;0;0	044444;0;0;0;0;0;0;0;0;0;0;0;0;0;0;0;0	044444;0;0	044444;0;0;0;0;0	51111;0	022222;0	044444;0;0;0;0	088889;0;0	066667;0;0;0;0	42222;0;0;0
U425;1;0	013699;0	12329;0	054795;0	027397;0;0	041096;0	054795;0;0;0	21918;0	013699;0	027397;0	027397;0	013699;0	27397;0	16438;0	15068;0	24658;0	082192;0	068493;0	082192;0;0	054795;0	027397;0	027397;0	013699;0	19178;0;0	041096;0	12329;0	12329;0	013699;0	054795;0;0	13699;0	28767;0	27397;0	027397;0	013699;0	013699;0	19178;0	068493;0	068493;0	013699;0	13699;0;0	27397;0;0	30137;0	013699;0	09589;0	21918;0;0	013699;0;0	10959;0	041096;0;0;0	013699;0	16438;0
U426;0	095238095;0	12;0	04;0;0	08;0;0;0	16;0;0;0;0	16;0	16;0	12;0	04;0	12;0	16;0	24;0;0	12;0	04;0	2;0;0	2;0;0	04;0;0;0	08;0;0	2;0;0	04;0;0	16;0;0;0	32;0;0;0;0;0	12;0	12;0	04;0	12;0;0	04;0;0	12;0;0	04;0;0;0;0;0	2;0;0;0;0	08;0	04;0	28;0;0;0;0	08;0	32;0;0;0;0;0;0;0	04;0;0;0;0	04;0;0	08;0;0;0;0;0;0	04;0;0;0;0;0	08;0;0	04;0;0;0;0	08;0;0;0;0;0;0;0;0;0;0;0;0;0;0;0;0;0;0;0;0;0;0;0;0;0;0;0	16;0;0;0;0;0;0;0;0	04;0;0;0;0;0;0;0;0;0;0;0	32;0;0;0	2;0	08;0;0	28;0	04;0;0
U427;0	086419753;0;0	047619;0	025974;0;0	004329;0	017316;0	025974;0;0;0	038961;0	025974;0	069264;0	073593;0;0	056277;0	060606;0	27273;0	038961;0	038961;0	017316;0	025974;0	004329;0	008658;0	17749;0	030303;0	004329;0	069264;0	004329;0	030303;0	060606;0	073593;0	008658;0	004329;0	051948;0	047619;0	051948;0	051948;0	012987;0;0;0	008658;0	017316;0	056277;0	008658;0	11688;0;0	077922;0;0	14286;0	021645;0	060606;0	025974;0	004329;0	004329;0	004329;0	008658;0	008658;0;0;0
U428;0	071428571;0;0;0	024691;0	012346;0	012346;0	012346;0	012346;0;0;0	012346;0	037037;0	049383;0	18519;0;0	024691;0	049383;0	12346;0;0;0;0	012346;0;0;0	08642;0	012346;0;0	12346;0;0	012346;0	024691;0	024691;0;0;0	012346;0;0	049383;0	012346;0;0;0;0;0	012346;0	20988;0;0	17284;0;0	061728;0;0	24691;0	024691;0	22222;0	074074;0;0;0	012346;0	024691;0;0;0;0;0;0	012346;0	012346;0;0	049383;0	16049;0;0;0	049383;0;0	012346;0;0;0	012346;0	012346;0	024691;0;0	16049;0;0;0;0;0	024691;0;0;0	024691;0	16049;0	61728;0;0;0	012346;0	23457;0
U429;0	2;0	035714;0	071429;0;0;0	035714;0;0	035714;0;0;0;0	071429;0	035714;0	071429;0;0	035714;0	071429;0	035714;0	035714;0	14286;0	071429;0;0	035714;0;0;0;0;0	071429;0;0;0	10714;0;0;0;0;0	10714;0	071429;0	071429;0;0;0;0;0	035714;0	035714;0;0	25;0;0	071429;0;0	10714;0;0	035714;0	071429;0;0;0	035714;0;0;0;0;0;0;0;0;0;0;0	14286;0	071429;0	035714;0;0;0;0	035714;0;0;0;0	035714;0	10714;0	071429;0;0	071429;0;0;0;0;0;0;0;0;0;0;0;0	035714;0;0;0;0;0;0;0;0;0;0	14286;0;0;0;0;0;0	071429;0	035714;0;0;0	035714;0;0;0	071429;0	10714;0;0;0;0;0;0;0;0	035714;0;0;0;0;0;0;0;0;0;0;0;0;0;0;0;0;0;0;0;0;0;0;0	035714;0;0;0;0;0;0;0;0;0;0;0;0;0;0;0	035714;0;0	10714;0;0;0;0;0;0;0;0;0;0;0;0;0;0;0;0	035714;0;0	32143;0;0;0
U430;0	097493036;0;0	1;0	1;0;0;0;0;0;0;0;0	2;0	4;0;0;0	1;0	1;0	2;0;0	1;0	1;0;0;0;0	2;0;0;0;0;0;0;0;0;0;0;0;0	2;0	2;0;0;0	1;0;0;0	2;0;0	3;0;0	5;0;0	3;0	1;0;0	1;0;0;0;0;0	1;0;0;0;0	2;0;0;0;0	2;0;0;0;0	3;0;0;0;0;0;0;0;0;0;0;0;0;0;0	1;0;0;0;0;0;0;0;0;0	3;0;0;0;0;0;0;0;0;0;0	2;0;0;0;0;0;0;0;0;0;0;0;0;0	1;0;0;0;0;0;0;0;0;0;0;0;0;0;0;0;0;0;0;0;0;0;0;0;0;0;0;0;0;0;0;0;0;0;0	1;0;0;0;0;0;0;0;0;0;0;0;0	1;0;0	1;0;0;0;0;0;0	1;0	1;0;0;0;0;0;0;0;0;0;0	1;0;0	5;0	3;0	1;0;0;0;0;0	1;0;0	1;0;0;0;0	1;0;0;0;0;0;0;0;0;0;0;0;0;0;0	2;0;0;0;0;0	1;0;0;0;0	1;0;0;0;0	1;0;0;0;0;0;0;0	1;0;0;0;0;0	1;0;0	3;0;0;0;0;0	1;0;0;0;0;0;0;0;0;0;0;0	1;0;0;0;0;0;0;0;0;0;0
U431;0	413793103;0	030641;0	11142;0	038997;0;0	022284;0	050139;0	022284;0;0;0	027855;0	022284;0	083565;0	13092;0;0	089136;0	05571;0	20334;0	10864;0	075209;0	050139;0	052925;0;0	019499;0	11421;0	030641;0	0083565;0	13092;0	005571;0	030641;0	10864;0	038997;0	0027855;0;0	022284;0	041783;0	14763;0	13928;0;0;0	0027855;0	050139;0	005571;0	027855;0	019499;0	18106;0;0	16435;0;0	20891;0	047354;0	05571;0	072423;0;0	0083565;0	005571;0	027855;0	02507;0	013928;0;0	019499;0
U432;0	010498688;0;0	068966;0;0	068966;0	034483;0	17241;0	034483;0;0;0;0	13793;0	034483;0	068966;0	034483;0	17241;0	13793;0	17241;0	10345;0	034483;0	068966;0	17241;0;0;0	034483;0	13793;0	034483;0	17241;0;0	10345;0	068966;0;0;0;0;0	13793;0	17241;0	27586;0	034483;0;0;0;0	068966;0	068966;0;0	068966;0;0	13793;0;0	31034;0	13793;0	034483;0	068966;0;0;0;0;0;0	13793;0;0;0	068966;0	37931;0;0;0	068966;0	034483;0	034483;0	2069;0	034483;0;0	10345;0	034483;0;0	034483;0	13793;0;0	034483;0;0;0	24138;0;0
U433;0;0	0026247;0	094488;0	010499;0	0026247;0	018373;0	03937;0	015748;0;0;0	015748;0	013123;0	08399;0	052493;0;0	018373;0	010499;0	15748;0	031496;0	036745;0	018373;0	013123;0;0	026247;0	10761;0	010499;0	013123;0	052493;0	0026247;0	023622;0	03937;0	044619;0	0026247;0;0	0026247;0	013123;0	028871;0	041995;0	0026247;0;0	0026247;0	0052493;0	015748;0	034121;0	0052493;0	11024;0;0	07874;0;0	091864;0	070866;0	086614;0	097113;0;0	0026247;0;0	0026247;0	034121;0	0052493;0;0	007874;0
U434;0	666666667;0;0;0;0;0;0;0;0;0;0;0;0;0;0;0;0;0;0;0;0;0;0;0;0;0;0;0;0;0;0;0;0;0;0;0;0;0;0;0;0;0;0;0;0;0;0;0;0;0;0;0;0;0;0;0;0;0;0;0;0;0;0;0;0;0;0;0;0;0;0;0;0;0;0;0;0;0;0;0;0;0;0;0;0;0;0;0;0;0;0;0;0;0;0;0;0;0;0;0;0;0;0;0;0;0;0;0;0;0;0;0;0;0;0;0;0;0;0;0;0;0;0;0;0;0;0;0;0;0;0;0;0;0;0;0;0;0;0;0;0;0;0;0;0;0;0;0;0;0;0;0;0;0;0;0;0;0;0;0;0;0;0;0;0;0;0;0;0;0;0;0;0;0;0;0;0;0;0;0;0;0;0;0;0;0;0;0;0;0;0;0;0;0;0;0…
U435;0	061930783;0	05;0	1;0	1;0	13333;0	16667;0	05;0	21667;0;0;0	15;0	25;0	15;0	083333;0;0	2;0	2;0	26667;0	05;0	1;0	066667;0	11667;0	016667;0	066667;0	066667;0	1;0	066667;0	15;0	11667;0	13333;0	36667;0	083333;0	033333;0	016667;0	11667;0	38333;0	25;0	33333;0;0;0	016667;0	083333;0	11667;0	083333;0	05;0	11667;0;0	18333;0;0	2;0	033333;0	083333;0	1;0	016667;0;0	016667;0	083333;0
U436;0	031100478;0;0	17668;0	01275;0	003643;0	003643;0	01275;0	021858;0;0;0	007286;0	018215;0	020036;0	081967;0;0	023679;0	078324;0	087432;0	065574;0	045537;0	038251;0	023679;0	0091075;0	003643;0	063752;0	04918;0	0018215;0	040073;0	010929;0	034608;0	040073;0	03643;0	003643;0;0	032787;0	014572;0	08561;0	034608;0	003643;0;0;0	021858;0	027322;0	027322;0	01275;0	1184;0;0	074681;0;0	060109;0	18215;0	081967;0	092896;0	003643;0;0;0	007286;0	0091075;0	0091075;0;0	010929;0
U437;1;0	0023923;0	11962;0	028708;0	007177;0	0023923;0	023923;0	016746;0;0;0	023923;0	021531;0	043062;0	13158;0;0	050239;0	11483;0	050239;0	045455;0	066986;0	014354;0	007177;0;0	014354;0	064593;0	066986;0	016746;0	093301;0;0	04067;0	059809;0	019139;0	016746;0	0047847;0	052632;0	023923;0	055024;0	047847;0	0023923;0;0;0	028708;0	011962;0	0311;0	016746;0	11722;0;0	07177;0;0	10287;0	0095694;0	14354;0	08134;0	0023923;0;0;0	011962;0	021531;0	007177;0;0	011962;0	11005;0
U438;0	368421053;0	53846;0;0;0	23077;0;0;1;0;0;0;0	92308;0;0;0;0;0	69231;0	53846;0;0;0;0;0;0	69231;0;0;0;0;0;0;0	53846;0	15385;0;0;0;0;0	92308;0	61538;0;0;0;0;0	23077;0;0;0;0;0	30769;0;0;0;0;0	23077;0;0;0;1;0;0;0;0	23077;0	30769;0	30769;0;0;0;0;0;0;0;0;0;0;0;0	53846;0;0;0;0;0;0;0;0;0;0;0;0	38462;0;0;0;0;0	23077;0;0;0;0;0;0	15385;0;0;0;0;0;0;0;0;0;0;0;0;0;0;0;0;0;0;0;0;0;0;0;0;0;0;0	23077;0;0;0;0;0;0;0;0;0;0;0	46154;0;0	23077;0;0;0;0;0;0	38462;0;0;0;0;0;0;0;0;0;0;0;0;0;0;0;0	30769;0;0;0	84615;0;0	15385;0;0	15385;0	38462;0;0;0	15385;0;0;0;0	30769;0;0;0;0;0;0;0;0;0;0;0;0;0;0;0;0;0	38462;0;0;0;0;0;0;0;0;0;0;0;0;0;0;0;0;0;0	46154;0;0;0;0;0;0;0;0;0;0;0;0	46154;0	30769;0;0;0;0	23077;0;0;0;0;0	15385;0;0;0;0;0;0;0;0;0;0;0;0;0;0;0;0;0;0;0;0;0;0;0;0;0;0;0;0;0;0;0;0;0;0;0;0;0;0;0;0;0;0;0;0	15385;0;0;0;0;0;0;0;0;0;0;0;0;0;0;0;0;0;0;0	30769;0	38462;0;0;0;0;0	30769;0	53846;0;0;0	15385;0;0;0	30769;0;0;0;0;0;0;0;0;0;0	15385;0;0;0;0;0;0;0;0;0;0;0;0;0;0;0;0;0;0;0;0;0;0;0;0;0;0;0;0;0;0;0;0;0;0;0;0;0;0;0;0;0;0;0;0;0;0;0	23077;0;0;0;0;0;0;0;0;0;0;0;0;0;0;0;0;0;0;0;0;0;0;0;0;0	61538;0;0;0;0;0;0;0;0;0;0;0;0;0;0;0;0;0;0;0;0;0;0;0;0;0;0;0;0	15385;0;0;0;0;0;0;0;0;0;0;0;0;0;0;0;0;0;0;0;0;1;0;0;0;0;0;0;0;0;0;0;0;0;0;0;0;0;0;0;0;0;0;0;0;0;0;0;0;0;0;0;0;0;0;0;0;0;0;0;0;0;0;0;0;0;0;0;0;0;0;0;0;0;0;0;0;0;0;0;0;0;0;0;0;0;0;0;0;0;0;0;0;0;0;0;0;0;0;0;0;0;0;0;0;0;0;0;0;0;0;0;0;0;0;0;0;0;0;0;0;0;0
U439;0	186813187;0;0	10526;0	10526;0;0;0;0	052632;0;0;0	10526;0;0	052632;0;0;0	10526;0	15789;0	052632;0	052632;0	052632;0;0;0;0;0	052632;0;0;0	15789;0;0;0	10526;0;0;0;0;0	10526;0	15789;0	052632;0;0;0;0;0;0	052632;0;0	052632;0;0	052632;0;0	26316;0;0	052632;0;0;0	052632;0;0;0	052632;0;0;0	052632;0	10526;0	052632;0;0;0;0	052632;0	10526;0;0	15789;0;0;0;0;0;0	052632;0;0;0	15789;0;0;0;0;0;0;0;0;0;0	052632;0;0;0;0	052632;0;0;0	052632;0;0	052632;0;0;0;0	26316;0	15789;0;0;0	052632;0;0;0;0;0;0;0	15789;0;0;0	052632;0	052632;0;0;0;0;0;0;0;0	10526;0;0;0;0;0;0;0;0;0;0;0;0;0;0;0;0;0;0;0	10526;0;0;0	052632;0;0;0;0	052632;0;0	052632;0	052632;0;0;0	052632;0;0
U440;1;0	043956;0	18681;0	087912;0	010989;0	065934;0	032967;0	043956;0;0;0	043956;0	054945;0	032967;0	14286;0;0	15385;0	12088;0	1978;0	20879;0	13187;0	021978;0	065934;0;0	032967;0	087912;0	13187;0	054945;0	12088;0	065934;0	087912;0	27473;0	054945;0	010989;0	010989;0	12088;0	065934;0	10989;0	20879;0	010989;0;0	010989;0	032967;0	032967;0	065934;0	021978;0	15385;0;0	27473;0;0	31868;0	065934;0	10989;0	043956;0	010989;0	010989;0;0	021978;0	054945;0
U441;0	125;0	055556;0	19444;0;0;0;0	027778;0	25;0;0;0	13889;0	19444;0	11111;0	027778;0;0	16667;0	19444;0	30556;0	16667;0;0	16667;0	22222;0;0	027778;0;0	055556;0	11111;0	055556;0;0	25;0	11111;0;0;0	027778;0	13889;0	30556;0	16667;0	19444;0	027778;0;0;0;0	13889;0	027778;0	027778;0	027778;0;0;0;0	19444;0;0	11111;0	19444;0;0	19444;0	22222;0;0;0	055556;0;0;0	13889;0	19444;0	027778;0;0;0	055556;0	13889;0;0	083333;0;0;0	16667;0;0	083333;0	083333;0;0;0	055556;0;0;0;0;0;0;0;0	055556;0;0	055556;0;0
U442;0	411764706;0	013889;0	125;0	013889;0	055556;0	013889;0	097222;0	125;0;0;0	083333;0	027778;0	125;0	16667;0;0	083333;0	16667;0	125;0	23611;0	18056;0	069444;0	083333;0	013889;0;0	15278;0	083333;0	027778;0	16667;0	027778;0	11111;0	30556;0;0;0;0	26389;0	069444;0	19444;0	16667;0	013889;0	027778;0;0	041667;0	027778;0	027778;0	125;0	30556;0;0	125;0;0	26389;0	027778;0	013889;0	16667;0;0	013889;0	013889;0;0	27778;0	013889;0;0	041667;0	11111;0
U443;0	214285714;0;0	17647;0	058824;0;0;0	058824;0;0;0;0	058824;0	17647;0	17647;0	11765;0;0	29412;0	11765;0	17647;0	23529;0	23529;0	11765;0	058824;0;0	058824;0	11765;0	11765;0	11765;0	29412;0;0	17647;0	41176;0;0;0;0	058824;0	23529;0	23529;0	11765;0;0;0;0	058824;0	11765;0	058824;0	11765;0	17647;0;0	17647;0;0	41176;0;0	11765;0	11765;0;0	058824;0	058824;0;0;0;0;0;0	17647;0	35294;0;0;0	058824;0	29412;0	47059;0;0	23529;0;0	058824;0;0;0	11765;0;0	23529;0;0	23529;0;0	11765;0;0;0	058824;0;0;0
U444;0	355769231;0	02381;0	12554;0	069264;0	008658;0	010823;0	060606;0	051948;0;0;0	038961;0	090909;0	12554;0	095238;0;0	075758;0	22727;0	13203;0	095238;0	13203;0	10823;0	036797;0	0064935;0	015152;0	14719;0	062771;0	034632;0	088745;0	0064935;0	0671;0	18398;0	058442;0	030303;0	0021645;0	16883;0	097403;0	15368;0	17965;0	012987;0;0	0021645;0	036797;0	02381;0	054113;0	02381;0	20779;0;0	16017;0;0	14935;0	025974;0	093074;0	084416;0;0	0021645;0	0021645;0
U445;0	029177719;0	028846;0	19231;0	067308;0	028846;0	067308;0	34615;0	048077;0;0;0	25;0	22115;0	057692;0	24038;0;0	15385;0	375;0	10577;0	048077;0	067308;0	038462;0	30769;0;0	028846;0	028846;0	28846;0	057692;0	057692;0;0	096154;0	096154;0	028846;0;0;0	11538;0	096154;0	27885;0	125;0	038462;0;0;0	019231;0	067308;0	038462;0	26923;0	39423;0;0	076923;0;0	15385;0	038462;0	048077;0	038462;0;0	0096154;0;0	019231;0	019231;0	0096154;0;0	019231;0	076923;0	36538;0;0;0
U446;0	001428571;0	013263;0	12997;0	026525;0;0	02122;0	04244;0	029178;0;0;0	047745;0	005305;0	061008;0	098143;0;0	050398;0	06366;0	25729;0	12467;0	06366;0	0026525;0	04244;0	01061;0	047745;0	050398;0	061008;0	0079576;0	11671;0;0	045093;0	098143;0	045093;0	01061;0;0	047745;0	03183;0	04244;0	015915;0	0026525;0;0;0	01061;0	02122;0	005305;0	01061;0	18568;0;0	20424;0;0	23607;0	13528;0	098143;0	015915;0	0079576;0;0;0	005305;0	090186;0;0;0;0	12997;0	068966;0;0;0	087533;0
U447;0	4;0;0	26095;0;0;0;0;0	011905;0;0;0;0;0	00095238;0	19143;0;0	00095238;0	092381;0	0066667;0	21905;0	34238;0	007619;0	00047619;0;0;0	0066667;0;0	00095238;0;0;0	011905;0	26905;0;0;0;0;0	00095238;0	24714;0	19143;0;0;0;0;0	00095238;0;0	21905;0	21905;0;0	25619;0;0	21905;0;0;0;0;0;0;0;0;0;0;0;0;0;0;0;0;0;0	47286;0;0	16857;0	00095238;0;0	14;0;0;0;0;0;0	21905;0;0	11095;0;0;0;0;0;0;0;0;0;0;0;0;0;0;0;0;0;0;0;0;0;0	21;0	19143;0;0	057143;0;0;0	21905;0;0;0;0	31143;0;0;0;0;0;0;0;0;0;0;0;0;0;0;0	007619;0;0;0;0;0;0;0;0;0;0;0;0	00095238;0;0;0;0;0;0;0;0;0;0	035238;0;0;0;0	42714;0;0;0;0;0;0;0	14;0;0	00047619;0	21;0	26619;0;0;0	33571;0;0	16333;0;0;0;0	035238;0	00047619;0;0;0;0;0;0	011905;0;0;0;0;0;0;0;0;0;0	047619;0;0;0;0;0;0;0;0;0;0;0;0;0;0;0;0;0;0;0;0;0;0;0;0;0;0;0
U448;0;0;0;0;0;0;0;0;0;0;0;0	1;0	3;0;0;0	1;0	2;0;0	1;0	2;0;0;0;0;0;0;0;0;0;0	3;0	2;0	3;0;0;0;0	1;0;0	1;0;0;0;0;0	2;0;0;0;0;0;0;0	1;0;0;0	1;0;0;0;0;0;0;0;0;0;0	3;0;0;0;0;0	2;0;0;0;0;0;0;0	1;0;0;0;0;0;0;0;0;0;0;0;0;0;0;0;0;0;0;0;0;0;0;0;0;0;0;0;0	1;0;0;0;0;0;0;0;0;0;0;0;0;0;0;0;0;0;0;0;0;0;0;0;0;0;0;0;0;0;0	1;0;0;0;0;0;0;0;0;0;0;0;0;0;0;0;0;0;0;0;0;0;0;0;0	1;0;0;0;0;0;0;0;0;0;0;0	2;0	1;0;0;0;0;0;0	2;0;0;0;0;0	2;0	1;0;0;0	1;0;0	2;0;0;0;0;0;0	2;0;0;0;0	1;0;0;0;0;0;0;0;0;0;0;0;0;0;0;0;0;0;0;0	3;0;0;0;0;0;0;0	1;0;0	1;0;0;0;0;0;0	1;0;0;0;0;0	1;0;0	3;0;0	3;0;0;0;0;0;0;0;0;0;0;0;0;0;0;0;0;0;0;0;0;0;0;0;0	4;0	1;0;0;0;0;0;0;0;0;0;0;0;0;0;0;0;0	3;0;0;0	3;0;0;0;0;0;0;0;0;0	2;0;0	1;0;0;0;0;0;0;0;0;0;0;0;0	1;0;0;0;0;0	1;0;0;0;0;0;0;0;0;0;0;0;0;0;0;0;0;0;0;0;0;0;0;0;0	2;0;0;0;0;0;0;0;0;0;0;0;0;0;0;0;0;0	1;0;0;0;0	1;0;0;0;0;0;0;0;0;0	4;0;0;0;0;0;0;0;0;0;0	1;0;0;0
U449;0	238095238;0;0	13889;0	027778;0;0;0	027778;0;0;0;0	055556;0;0	055556;0;0;0	055556;0	027778;0	027778;0	055556;0;0;0;0;0;0	055556;0	055556;0;0	083333;0;0;0;0	083333;0;0;0	055556;0;0	027778;0;0;0;0;0;0;0;0;0	11111;0;0	083333;0;0	11111;0	11111;0	055556;0	083333;0;0;0;0;0;0;0;0;0;0;0;0;0	055556;0	055556;0	027778;0;0	52778;0;0;0;0;0	055556;0;0;0	027778;0;0;0;0;0;0;0;0;0;0	083333;0	13889;0;0;0;0	083333;0;0;0;0;0;0;0;0;0	027778;0	38889;0	027778;0;0	027778;0;0;0	055556;0	027778;0;0;0	11111;0;0;0	027778;0	083333;0;0;0;0;0;0;0;0;0;0;0;0;0;0;0;0;0;0;0;0;0;0;0;0;0;0;0;0;0;0;0;0;0;0;0;0;0	11111;0;0;0;0;0;0;0;0;0;0;0	19444;0;0;0;0;0;0	055556;0;0;0;0;0;0;0;0;0;0	41667;0;0	25;0	083333;0	027778;0	11111;0;0	027778;0;0
U450;1;0;0	047619;0;0;0;0	047619;0;0;0;0	095238;0;0	047619;0;0;0	14286;0	19048;0	095238;0	047619;0	14286;0	095238;0	14286;0;0;0	047619;0;0	047619;0	14286;0;0	095238;0	095238;0;0;0;0;0	14286;0	047619;0	14286;0;0;0;0	38095;0;0	095238;0;0	14286;0;0	095238;0;0	19048;0	047619;0	095238;0	14286;0;0;0;0;0;0;0;0;0	095238;0	2381;0;0;0	047619;0	19048;0	095238;0;0	19048;0;0	047619;0	2381;0;0;0;0	047619;0;0	047619;0;0;0;0;0;0	047619;0;0;0;0;0	047619;0;0;0	19048;0;0;0;0;0;0;0;0;0;0	33333;0	095238;0;0;0;0;0;0	047619;0	047619;0;0	095238;0;0;0	095238;0;0	047619;0;0;0;0;0;0;0;0;0;0;0;0;0;0;0;0;0;0;0;0;0;0;0;0;0;0	095238;0;0;0;0;0;0;0	19048;0;0
U451;0;0	83333;0	5;0;0;1;0;0	5;0;0;0;0	5;0;0;0;0;0;0	16667;0;0;0;0;0;1;0;0;0	33333;0;0;0	66667;0;0;0;0;0;0;0;0;0	5;0;0;0;0	33333;0;0;0;0;0;0;0;0;0;0;0;0;0;0;0;0;0;0;0;0;0;0;0;0;0;0;0	66667;0;0;0;0;0	33333;0;0;0;0	33333;0;0;0;0;0;0;0;0;0;0;0;0;0;0;0;0;0;0;0	5;0;0;0;0;0;0;0;0;0;0;0;0;0;0;0;0;0;0;0;0;0;0;0;0;0;0;0	83333;1;0;0	83333;0;0	16667;0;0	16667;0;0;0;0;0;0;0;0;0;0;0;0;0;0;0;0	5;0;0;0;0;0;0;0;0;0;0;0;0;0;0;0;0;0;0;0;0;0;0;0	5;0;0;0;0;0;0;0;0;0;0;0;0;0;0;0;0;0;0;0;0;0;0;0;0;0;0;0;0;0;0;0;0;0;0;0;0;0;0;0;0;0;0;0;0;0;0;0	16667;0;0;0;0;0;0;0;0;0;0;0;0;0;0;0;0;0;0;0	5;0;0	5;0;0;0;0;0;0;0;0	5;0;0;0;0;0;0;0;0;0;0;0;0;0;0;0;0;0	5;0;0;0;0;0;0;0;0;0;0;0;0;0;0;0;0;0;0;0;0;0;0;0;0;0;0;0;0;0;0;0;0;0;0;0;0;0;0;0;0;0;0;0;0;0;0;0;0;0;0;0;0;0;0;0;0;0;0;0;0;0;0;0;0;0;0;0;0;0;0;0	16667;0;0	83333;0;0;0;0;0;0;0;0;0;0;0;0;0;0;0;0;0;0;0;0;0;0;0;0;0;0	5;0;0;0;0;0;0;0;0;0;0;0;0	33333;0;0;0;0;0;0;0;0;0	33333;0;0;0	83333;0;0;1;0;0;0;0;0;0;0;0;0;0;0;0;0;0	33333;0;0;0;0;0;0;0;0;0;0;0;0;0;0;0;0;0;0;0;0;0;0;0;0;0;0;0;0;0;0;0;0;0;0;0;0;0	83333;0;0;0;0;0	5;0	5;0;0;0;0;1;0;0	16667;0;0;0;0	33333;0;0;0;0;0;0;0;0;0;0;0;0;0;0;0;0;0;0;0;0;0;0;0;0;0;0;0;0;0;0;0;0;0;0;0;0;0;0;0;0;0;0;0;0;0;0;0;0;0;0;0;0;0;0;0;0;0;0;0;0;0;0;0;0;0;0;0;0;0;0;0;0;0;0;0;0;0;0;0;0;0	5;0;0	16667;0;0;0;0;0;0;0;0;0	16667;0;0;0;0;0;0;0;1;0;0;0;0;0;0;0;0;0;0;0;0;0;0;0	33333;0;0;0;0;0;0;0;0;0;0;0;0;0;0;0;0;0;0;0;0;0;0;0;0;0;0;0;0;0;0;0;0;0;0;0;0;0;0;0;0;0;0;0;0;0;0;0;0;0;0;0;0;0;0;0;0	16667;0;0;0;0;0;0;0;0	5;0;0;0;0;0;0;0	66667;0;0;0;0;0;0	5;0;0;0;0;0;0;0;0;0;0;0;0;0;0;0;0;0;0;0;0;0;0;0	5;0;0	33333;0;0	33333;0	5;0;0;0;0	5;0
U452;1;0;0	18182;0	045455;0	045455;0	045455;0;0	090909;0;0;0;0	045455;0;0	18182;0;0	045455;0;0	36364;0	27273;0	22727;0;0	18182;0;0;0	13636;0;0	090909;0	45455;0;0;0	18182;0;0;0;0;0	045455;0	31818;0	27273;0;0;0	090909;0	090909;0	090909;0;0	045455;0	27273;0;0	22727;0	045455;0	54545;0;0;0;0;0;0;0	090909;0	090909;0;0;0;0	090909;0;0;0;0;0	045455;0	045455;0;0	22727;0;0	18182;0;0;0	090909;0	090909;0	18182;0;0	045455;0;0;0;0	045455;0	090909;0;0;0	045455;0;0	18182;0;0	090909;0;0	045455;0	045455;0;0	045455;0;0	045455;0;0	13636;0;0;0	27273;0;0;0
U453;0;0;0;0;0;1;0;0;0;0;0;0;0;0;0;0;0;1;0;0;0;0;0;1;0;0;0;0;0;1;0;0;0;0;0;0;0;0;0;0;0;0;0;0;0;0;0;0;0;0;0;0;0;0;0;0;0;0;0;0;0;0;0;0;0;0;0;0;0;1;0;0;0;0;0;0;0;0;0;0;0;0;0;0;0;0;0;0;0;0;0;0;0;0;0;0;0;0;0;0;0;0;0;0;0;0;0;0;0;0;0;0;0;0;0;0;0;0;0;0;0;0;0;0;0;1;0;0;0;1;0;1;0;0;0;0;0;0;0;0;0;0;0;0;0;0;0;1;0;0;0;0;0;0;0;0;0;0;0;0;0;0;0;0;0;0;0;0;0;0;0;0;0;0;0;0;0;0;0;0;0;0;0;0;0;0;0;0;0;0;0;0;0;0;0;0;0;…
U454;0	011235955;0;0	14493;0;0;0;0	086957;0	014493;0;0;0	086957;0;0	18841;0	11594;0;0	33333;0	14493;0	26087;0	23188;0	11594;0	043478;0	086957;0	014493;0;0	15942;0	10145;0;0	28986;0;0	21739;0	27536;0	014493;0	028986;0	11594;0	043478;0	11594;0	34783;0	34783;0;0;0	014493;0	14493;0	014493;0	028986;0;0	2029;0;0	2029;0;0	44928;0	014493;0	23188;0	27536;0;0;0;0	014493;0	028986;0;0;0	043478;0	13043;0	18841;0;0;0;0	14493;0	21739;0	057971;0	2029;0;0	11594;0	014493;0;0;0	043478;0
U455;0	2;0;0	089888;0	022472;0;0;0	067416;0	011236;0;0;0	011236;0	011236;0	089888;0	1236;0;0	044944;0	078652;0	14607;0	11236;0	13483;0	033708;0	033708;0;0	011236;0	089888;0	089888;0	011236;0	11236;0;0	033708;0	19101;0	033708;0	011236;0;0	078652;0	022472;0	078652;0	078652;0;0;0;0	044944;0	011236;0	044944;0	033708;0	16854;0;0	17978;0;0	11236;0	011236;0	14607;0;0;0;0;0	011236;0	011236;0;0;0	011236;0	1236;0	1236;0;0;0	011236;0	078652;0	1573;0;0	30337;0;0	05618;0	033708;0;0;0
U456;0	04;0;0;0;0;0;0	2;0	1;0;0;0	1;0	1;0	2;0	2;0;0;0	3;0;0	1;0	1;0;0	4;0;0;0;0	1;0;0	2;0;0	2;0	2;0;0;0;0;0	2;0;0	4;0;0;0;0	2;0;0;0;0;0;0	3;0;0	3;0;0	2;0;0;0;0;0	2;0;0;0;0;0;0	3;0;0;0;0	2;0	3;0;0	3;0;0	2;0	1;0;0	1;0	2;0;0;0;0;0;0;0;0;0	3;0;0	1;0;0;0;0;0;0;0;0;0;0;0;0;0;0;0;0	1;0	1;0;0;0;0;0;0;0;0;0;0;0;0;0;0;0;0;0;0;0;0;0;0;0;0;0;0;0;0;0;0;0;0;0;0;0;0;0;0;0;0;0;0;0;0;0;0	1;0;0;0;0	1;0;0;0;0;0;0;0;0;0;0;0	2;0;0;0	2;0;0;0	2;0;0;0	1;0	2;0;0;0;0;0;0	1;0;0;0;0	1;0;0;0;0	1;0	2;0	1;0;0;0;0;0;0;0;0;0;0;0;0;0;0;0;0;0	1;0;0;0;0;0;0;0	1;0;0;0;0;0;0	1;0;0;0
U457;0	230769231;0	02;0;0	02;0;0	02;0	02;0;0;0;0;0;0	02;0;0;0;0	04;0;0;0;0;0	02;0;0	92;0;0;0	02;0;0;0;0	9;0;0;0;0;0;0	02;0;0;0;0;0;0	02;0;0;0	94;0;0;0;0	02;0	02;0;0;0;0;0;0;0	04;0;0;0;0;0;0;0;0;0;0	02;0	9;0	94;0;0	94;0;0;0	02;0;0	02;0;0	02;0;0;0;0;0;0;0;0;0;0;0;0;0;0;0;0;0;0;0;0;0;0;0;0	9;0;0;0;0;0;0	02;0;0;0;0	9;0;0;0	02;0	02;0;0;0;0;0;0;0;0	02;0	02;0;0	02;0;0;0;0;0;0;0;0;0;0;0;0;0;0;0;0;0;0;0;0	02;0;0	02;0;0;0;0	02;0;0;0;0;0;0;0;0;0;0	02;0;0;0;0;0;0;0;0;0;0;0;0;0;0;0;0;0;0;0;0;0;0;0;0;0;0;0;0;0;0	9;0;0;0;0;0;0;0;0;0;0;0;0;0;0;0;0;0;0	02;0;0;0;0;0;0;0;0;0;0;0;0;0;0;0;0;0;0;0;0;0;0;0;0;0	04;0;0;0;0;0;0;0	02;0;0;0	02;0;0;0;0;0;0;0;0;0;0;0;0;0	9;0;0;0;0	02;0;0;0;0;0;0;0;0;0;0;0;0;0;0;0;0;0	92;0;0;0;0;0;0;0;0;0;0;0;0;0;0;0;0;0;0;0;0;0;0;0;0;0;0;0;0;0;0;0;0;0;0;0;0;0;0;0;0;0;0;0;0;0;0;0;0;0;0;0;0;0;0;0;0	02;0;0;0;0;0;0;0;0;0;0;0;0;0;0;0;0;0	94;0	92;0;0;0;0;0;0;0;0	96;0;0;0;0;0;0;0;0;0;0;0;0	02;0;0;0;0
U458;0	012195122;0;0	11538;0	038462;0;0;0;0	11538;0;0;0;0	11538;0;0	076923;0;0	23077;0	26923;0	23077;0	076923;0	15385;0	15385;0	038462;0;0;0	15385;0	076923;0;0	26923;0;0	11538;0	15385;0	038462;0	15385;0;0;0	076923;0	23077;0	26923;0;0;0;0	15385;0	076923;0	15385;0	076923;0	076923;0;0	30769;0;0	34615;0;0	19231;0	19231;0;0;0;0	076923;0	15385;0;0;0	038462;0	19231;0	19231;0;0;0;0	076923;0	19231;0;0	30769;0;0	19231;0;0;0	11538;0;0;0;0	076923;0;0	038462;0;0;0	19231;0;0;0	038462;0;0;0;0	038462;0;0	076923;0;0;0;0;0	038462;0;0;0;0;0
U459;0	1;0;0	19512;0	04878;0;0;0	097561;0;0;0;0	073171;0;0	04878;0	14634;0;0;0	012195;0	085366;0	073171;0	073171;0;0	012195;0;0	012195;0	13415;0	036585;0;0	036585;0;0	012195;0	14634;0	073171;0;0;0	02439;0	012195;0;0;0;0;0;0;0;0	036585;0;0	12195;0;0	29268;0;0	14634;0	073171;0	12195;0	012195;0;0;0;0;0	012195;0;0;0;0	085366;0	12195;0;0;0	18293;0	18293;0	097561;0	04878;0	34146;0;0	04878;0;0;0	012195;0	036585;0	097561;0;0	02439;0;0	073171;0;0;0	012195;0;0;0;0	012195;0	073171;0;0;0;0	10976;0;0;0;0;0;0;0	073171;0;0	060976;0	14634;0
U460;1;0;0;0;0;0;0;0	2;0;0;0;0	1;0	1;0	6;0;0;0	7;0;0;0	2;0	1;0	1;0;0;0;0;0;0	1;0;0;0	1;0	1;0	1;0;0;0;0	3;0	2;0;0;0;0;0;0;0;0;0;0	2;0;0	1;0;0;0;0;0;0;0;0;0;0;0;0	1;0;0;0;0;0;0;0;0	1;0;0;0;0;0;0;0	1;0	1;0;0;0;0;0;0;0;0;0;0;0;0;0;0;0;0;0;0;0;0;0;0;0;0;0	7;0;0;0	1;0;0;0;0;0;0;0	1;0;0;0;0;0;0;0;0;0;0;0;0;0;0;0;0;0;0;0;0;0;0;0;0;0;0;0;0;0;0;0;0;0;0;0;0;0;0;0;0	2;0	1;0;0;0;0;0	1;0;0;0;0;0;0;0;0;0;0	1;0	1;0	2;0;0;0	2;0;0;0	1;0;0	1;0	1;0	1;0;0	1;0;0;0;0;0;0;0;0;0	1;0;0;0;0;0;0;0;0;0;0;0;0;0;0;0;0;0;0;0;0;0;0;0;0;0;0;0;0;0;0;0;0	1;0;0;0;0;0;0	1;0;0;0;0;0;0;0;0	1;0;0	3;0	1;0;0;0;0;0;0	5;0;0;0;0;0;0;0;0;0;0;0;0;0	1;0;0;0;0;0	2;0	1;0;0;0;0	2;0	1;0;0;0;0;0;0;0	2;0	1;0
U461;0;0;0;0	5;0;0;0;0;0;0;0	5;0;0;0;0;0	5;0	5;0;0;0	5;0;0	5;0;0;0;0;0;0	5;0;0	5;0;0;0;0;0	5;0;0	5;0	5;0;0;0;0	5;0;0;0;0	5;0;0;0;0	5;0;0;0;0;0;0;0;0;0;0;0;0	5;0	5;0;0;0;0;0;0;0	5;0;0;0;0;0	5;0;0;0;0;0;0;0;0;0;0;0;0;0;0;0;0;0;0;0;0;0;0;0;0;0;0;0	5;0;0;0;0;0;0;0;0;0;0;0;0;0;0;0;0;0;0;0;0;0;0;0;0;0;0;0;0;0;0;0;0;0;0;0;0;0;0;0;0;0;0;0;0;0;0;0;0;0;0;0;0;0;0;0;0;0	5;0;0;0;0;0;0;0;0;0;0;0;0;0;0;0;0	5;0;0;0;0;0;0;0;1;0;0;0;0;0;0;0;0;0;0;0	5;0;0;0;0;0;0;0;0;0;0;0;0;0;0	5;0;0;0;0;0;0;0;0;0;0;0;0;0;0;0;0;0;0;0;0;0;0;0;0;0;0;0;0;0	5;0;0;0;0;0;0;0;0;0;0;0;0;0;0;0;0;0;0;0	5;0;0;0;0	5;0;0;0;0;0	5;0;0;0;0;0;0;0;0;0;0;0;0;0;0;0;0;0;0;0;0;0;0;0;0;0;0;0;0;0;0;0;0;0;0;0;0;0;0;0;0;0;0;0;0;0;0;0;0;0;0;0;0;0;0;0;1;0;0;0;0;0;0;0;0;0;0;0;0;0;0;0;0;0;0;0;0;0;0;0;0;0;0;0;0;0;0;0;0;0;0;0;0;0;0;0;0;0;0;0;0	5;0;0;0;0;0;0;0;0;0;0;0;0;0;0;0;0;0;0;0;0;0;0;0;0;0;0;0;0;0;0;0;0;0;0;0;0;0;0;0;0;0;0;0;0;0;0;0;0;0;0;0;0;0	5;0;0;0;0;0;0;0;0;0;0;0;0;0;0;0;0;0;0	5;0;0;0;0;0;0;0;0;0;0;0;0;0;0;0;0;0;0;0;0;0;0;0;0;0;1;0;0;0;0;0;0;0;0;0;0;0;0;0;0;0;0;0;0;0;0;0;0;0;0;0;0;0;0;0;0;0;0;0;0;0;0;0;0;0;0;0;0;0;0;0;0;0;0;0;0;0;0;0;0;0;0;0;0;0;0;0;0;0;0;0;0;0;0;0;0;0;0;0;0;0;0;0	5;0;0;0;0;0	5;0;0;0;0;0;0;0;0;0;0	5;0;0;0;0;0;0;0;0;0;0;0;0;0;0;0;0;0;0;0;0;0;0;0;0;0;0;0;0;0;0;0;0;0;0;0;0	5;0;0;0;0;0;0;0;0;0;0;0;0;0;0;0;0;0;0;0;0;0;0;0;0;0;0;0;0;0;0;0;0;0;0;0	5;0;0;0;0;0;0;0;0	5;0;0;0;0;0;0;0	5;0;0;0;0	5;0;0;0;0	5;0;0;0;0;0;0	5;0;0;0;0;0;0;0;0;0;0;0;0;0	5;0	5;0;0;0;0;0;0;0;0;0	5;0	5;0	5;0;0;0	5;0	5;0;0;1;0;0;0;0;0;0;0;0	5;0;0;0;0;0;0;0;0;0;0;0;0;0	5;0;0;0;0;0;0;0;0;0;0;0;0;0;0;0;0;0;0;0;0;0;0;0;0;0;0;0;0;0;0;0;0;0;0;0;0;0;0;0;0;0;0;0;0;0;0;0;0;0;0;0;0;0;0;0;0;0;0;0;0;0;0;0;0;0;0;0;0;0;0;0;0;0;0;0;0;0;0;0;0;0;0;0;0;0;0;0;0;0;0;0;0;0;0;0;0;0;0;0;0;0;0;0;0;0;0;0;0;0;0;0;0;0;0;0;0;0;0
U462;0	057142857;0;0;0;0;0;0;0;0;0;0;0;0;0;0;0;0;0;0;0;0;0;0;0;0;0;0;0;0;0;0;0;0;0;0;0;0;0;0;0;0;0;0;0;0;0;0;0;0;0;0;0;0;0;0;0;0;0;0;0;0;0;0;0;0;0;0;0;0;0;0;0;0;0;0;0;0;0;0;0;0;0;0;0;0;0;0;0;0;0;0;0;0;0;0;0;0;0;0;0;0;0;0;0;0;0;0;0;0;0;0;0;0;0;0;0;0;0;0;0;0;0;0;0;0;0;0;0;0;0;0;0;0;0;0;0;0;0;0;0;0;0;0;0;0;0;0;0;0;0;0;0;0;0;0;0;0;0;0;0;0;0;0;0;0;0;0;0;0;0;0;0;0;0;0;0;0;0;0;0;0;0;0;0;0;0;0;0;0;0;0;0;0;0;0;0…
U463;0	0625;0;0	12857;0;0	028571;0;0	1;0	014286;0;0;0	014286;0	057143;0	085714;0	071429;0;0	085714;0	17143;0	3;0	057143;0	057143;0	14286;0	014286;0;0	028571;0	14286;0	028571;0	028571;0	2;0;0	028571;0	27143;0	014286;0	014286;0;0	15714;0;0	042857;0	042857;0;0;0	1;0	057143;0;0;0	057143;0	21429;0;0	21429;0;0	31429;0	028571;0	057143;0	014286;0;0;0;0	014286;0	014286;0;0	028571;0	014286;0	2;0	22857;0;0;0;0	17143;0	12857;0	014286;0	1;0;0	071429;0;0;0	014286;0
U464;0	037037037;0;0;0	125;0;0;0;0	0625;0;0;0	1875;0	0625;0	125;0	0625;0;0	25;0	1875;0	125;0	25;0	375;0;0	0625;0	125;0;0;0	125;0;0	25;0;0	0625;0	3125;0	1875;0	0625;0;0	375;0;0	0625;0	125;0;0;0;0	0625;0;0	125;0;0	125;0;0	125;0;0	125;0;0;0;0;0;0;0	0625;0;0;0;0;0;0	125;0;0;0;0;0	0625;0;0	1875;0;0	1875;0;0;0;0;0	125;0;0;0	0625;0;0;0;0	125;0	125;0;0	0625;0;0	125;0;0;0;0	0625;0;0;0;0;0;0;0;0;0;0	4375;0;0;0	1875;0;0;0	1875;0	0625;0;0;0;0;0;0	0625;0	1875;0;0;0;0;0;0;0;0;0;0;0;0;0;0;0;0;0;0;0;0;0;0;0;0;0;0;0;0;0;0;0;0;0	125;0;0;0	0625;0	375;0;0;0;0;0;0;0
U465;0;0;0	037037;0;0;0;0	074074;0;0;0;0;0	037037;0;0	037037;0;0;0	11111;0	074074;0	074074;0	037037;0;0;0;0;0	037037;0	037037;0;0	074074;0;0;0	11111;0	074074;0;0;0	037037;0;0	037037;0;0;0;0;0	074074;0;0;0	037037;0	14815;0;0	037037;0;0	074074;0;0;0	037037;0;0;0;0	037037;0	11111;0;0;0	037037;0;0;0;0;0;0	074074;0	14815;0;0	18519;0;0	037037;0	037037;0;0	037037;0	074074;0	074074;0;0	037037;0;0	037037;0;0;0;0;0;0;0	18519;0	037037;0;0	037037;0;0;0;0;0;0;0;0;0	074074;0;0	074074;0	074074;0;0;0	037037;0;0;0	037037;0	037037;0;0;0	11111;0;0;0	074074;0;0;0;0;0;0	14815;0;0;0;0;0;0;0;0;0;0;0;0;0;0;0;0;0;0;0;0;0;0;0;0;0;0;0;0;0;0;0;0	037037;0;0;0;0;0;0;0	11111;0;0;0;0	11111;0;0;0
U466;0;0	015873;0	079365;0;0;0	015873;0	11111;0	031746;0;0	015873;0	047619;0;0	063492;0	031746;0;0	015873;0	079365;0	19048;0	095238;0	015873;0	047619;0	015873;0;0	015873;0	15873;0	047619;0	047619;0	031746;0	031746;0	031746;0	079365;0	047619;0;0;0;0;0	095238;0	095238;0;0;0;0	015873;0	031746;0	095238;0;0	20635;0;0	063492;0;0	031746;0	047619;0	11111;0	031746;0;0;0;0	031746;0;0;0;0;0	047619;0	047619;0;0;0	031746;0	20635;0	015873;0;0	46032;0;0	047619;0;0;0	031746;0	031746;0	015873;0;0;0;0;0;0	015873;0	015873;0;0;0
U467;0;0	0092593;0	18519;0	018519;0;0	018519;0	064815;0	074074;0;0;0	055556;0	037037;0	037037;0	25;0;0	092593;0	15741;0	10185;0	046296;0	2037;0	055556;0	13889;0;0	018519;0	064815;0	12037;0	037037;0	12037;0	037037;0	046296;0	2037;0	037037;0	037037;0	0092593;0	15741;0	092593;0	21296;0	18519;0;0;0;0	092593;0	027778;0	046296;0	027778;0	14815;0;0	22222;0	0092593;0	33333;0;0	11111;0	037037;0	037037;0;0;0	074074;0;0;0;0	037037;0	16667;0	17593;0;0;0	0092593;0	10185;0
U468;0;0;0	41667;0	083333;0;0;0	16667;0;0;0;0	25;0;0	41667;0	5;0;0	083333;0	083333;0	41667;0	5;0;0;0;0;0;0	083333;0	33333;0;0	25;0;0	33333;0	41667;0;0;0;0;0	16667;0	33333;0	33333;0;0	16667;0;0	58333;0;0;0;0	083333;0;0	58333;0;0	58333;0	25;0	083333;0	41667;0;0;0;0;0;0;0;0;0	41667;0	083333;0;0;0	083333;0	41667;0	5;0	41667;0	41667;0;0	083333;0	083333;0;0;0	5;0	25;0	16667;0;0;0	083333;0;0	41667;0	16667;0	41667;0	16667;0	41667;0;0	25;0;0;0;0	41667;0;0;0;0;0;0	25;0;0;0;0	41667;0	16667;0;0;0;0;0
U469;0;0;0	040404;0	13131;0;0	010101;0	14141;0	010101;0;0;0	020202;0	010101;0	020202;0	21212;0;0	030303;0	11111;0	050505;0	16162;0	17172;0	020202;0	020202;0;0;0	10101;0	12121;0;0	20202;0	010101;0	030303;0	19192;0	020202;0	12121;0;0	10101;0;0	040404;0	030303;0;0;0;0	020202;0;0	030303;0	010101;0	23232;0;0	080808;0;0	34343;0	010101;0	050505;0	030303;0;0;0;0;0	12121;0	010101;0;0	010101;0	050505;0	13131;0;0;0;0	060606;0	060606;0;0	40404;0	010101;0	040404;0	020202;0;0;0;0	16162;0	020202;0
U470;0;0;0	375;0	125;0;0;0;0;0;0;0	125;0;0	125;0;0;0	25;0	5;0;0;0;0;0;0;0	375;0	25;0	125;0;0	25;0;0	5;0	5;0	375;0;0;0;0;0;0	375;0;0;0;0	25;0;0;0	375;0	625;0;0	375;0;0	375;0;0;0	125;0;0;0;0;0;0;0;0	125;0;0	375;0;0;0;0	125;0	375;0	5;0	625;0;0	125;0;0;0;0	125;0	125;0;0;0;0	25;0;0	125;0;0;0;0	125;0;0	25;0;0;0;0	125;0;0;0;0;0;0;0;0;0;0;0	375;0;0;0;0;0	125;0	125;0;0;0	125;0;0;0;0;0;0;0;0;0;0;0;0;0;0;0;0;0;0;0;0;0;0;0;0;0;0;0;0;0;0;0;0;0;0;0;0;0;0;0;0;0;0;0;0;0;0;0;0;0;0;0	125;0	25;0;0;0	125;0;0;0;0;0;0;0;0;0;0	125;0;0;0;0;0	375;0	125;0	25;0;0;0;0;0;0;0;0	375;0;0;0;0;0;0;0;0;0;0;0;0;0;0;0;0;0;0;0;0;0;0;0;0;0	375;0;0;0	25;0;0;0;0;0;0;0;0;0;0;0;0;0;0;0;0	5;0;0;0
U471;0;0;0;0;0;0;0;0;0;0;0;0;0;1;0;0;0;0;0;0;0;0;0;0;0;0;0;0;0;0;0;0;0;0;0;0;0;0;0;0;0;0;0;0;0;0;0;1;0;0;0;0;0;0;0;0;0;0;0;0;0;0;0;0;0;0;0;0;0;1;0;1;0;0;0;1;1;0;0;0;0;0;0;0;0;0;0;0;0;0;0;0;0;0;0;0;0;0;0;0;0;0;0;0;0;0;0;0;0;0;0;0;0;0;0;1;0;0;0;0;0;0;0;0;0;0;0;0;0;0;0;0;0;0;0;0;0;0;0;0;0;0;0;0;0;0;0;0;0;0;0;0;0;0;0;0;0;0;0;0;0;0;0;1;0;0;0;0;0;0;0;0;0;0;0;0;0;0;0;0;0;0;1;0;0;0;0;0;0;0;0;0;0;0;0;0;0;…
U472;0;0;0;0;0;0;0;0;0;0;0;0;0;0;0;0;0;0;0;0;0;0;0;0;0;0;0;0;0;0;0;0;0;0;0;0;0;0;0;0;0;0;0;0;0;0;0;0;0;0;0;0;0;0;0;0;0;0;0;0;0;0;0;0;0;0;0;0;0;0;0;0;0;0;0;0;0;0;0;0;0;0;0;0;0;0;0;0;0;0;0;0;0;0;0;0;0;0;0;0;0;0;0;0;0;0;0;0;0;0;0;0;0;0;0;0;0;0;0;0;0;0;0;0;0;0;0;0;0;0;0;0;0;0;0;0;0;0;0;0;0;0;0;0;0;0;0;0;0;0;0;0;0;0;0;0;0;0;0;0;0;0;0;0;0;0;0;0;0;0;0;0;0;0;0;0;0;0;0;0;0;0;0;0;0;0;0;0;0;0;0;0;0;0;0;0;0;…
U473;0;0	0041667;0	11667;0	0625;0	0083333;0	029167;0	020833;0	0041667;0;0;0	14583;0;0	19583;0	13333;0;0	10833;0	17083;0	2;0	175;0	27083;0	029167;0	1;0	016667;0	033333;0	083333;0	10833;0	0083333;0	12917;0	045833;0	12083;0	175;0	033333;0	045833;0	0041667;0	13333;0	020833;0	14167;0	16667;0;0;0	0083333;0	0083333;0;0	070833;0	0083333;0	11667;0;0	13333;0;0	32917;0	0041667;0	033333;0	0083333;0;0;0;0	0041667;0	05;0	0083333;0;0	0041667;0	058333;0	12083;0;0;0
U474;0;0;0;0;0;0;0;0;0;0;0;0;0;0	47059;0;0	11765;0;0	58824;0	11765;0;0	11765;0;0;0;0;0;0;0	29412;0;0;0;0;0;0;0;0;0	29412;0;0;0;0;0;0;0;0;0;0;0	11765;0;0	11765;0;0;0	29412;0;0;0;0;0	11765;0;0;0;0;0	17647;0;0;0;0;0	11765;0;0;0;0;0;0;0;0;0;0;0;0;0	11765;0;0;0;0;0;0;0;0;0;0;0;0;0;0;0;0;0;0;0;0;0;0	17647;0;0;0;0;0;0	11765;0;0;0;0;0;0;0;0;0;0;0;0;0;0;0;0;0	11765;0;0	11765;0;0;0;0;0;0;0;0;0;0;0;0;0;0;0;0;0;0;0;0;0;0;0;0;0;0;0;0;0;0;0;0;0;0;0;0;0;0;0;0;0;0;0;0;0;0;0;0	47059;0;0;0;0;0;0;0;0;0;0;0;0;0;0;0;0;0;0;0;0;0;0;0;0;0;0;0;0;0;0;0;0;0;0;0;0;0;0;0;0;0;0;0;0;0;0;0;0	64706;0;0;0;0;0;0;0;0;0;0;0;0;0	29412;0;0;0;0;0;0;0;0;0;0	58824;0;0;0;0;0;0;0;0;0;0;0;0;0;0;0;0;0;0;0;0;0;0;0	11765;0	58824;0;0;0;0;0;0;0;0	47059;0;0	11765;0;0;0;0;0;0;0;0;0;0;0;0;0;0;0;0;0	47059;0;0;0;0;0;0;0;0;0	47059;0;0;0;0;0;0;0;0;0;0;0;0;0;0;0;0;0;0;0;0;0;0;0;0;0;0;0;0;0;0;0;0;0;0;0;0;0;0;0;0;0;0;0;0;0	11765;0;0;0;0;0;0;0;0;0;0;0;0;0;0;0;0;0;0;0;0;0;0;0;0;0	11765;0;0;0;0;0;0;0	47059;0;0;0;0;0;0;0;0;0;0;0;0;0;0;0;0;0;0;0;0;0;0;0;0;0;0;0;0;0;0;0;0;0;0;0;0;0;0;0;0;0;0;0;0	47059;0;0;0;0;0;0;0;0;0;0;0;0;0;0;0;0;0	11765;0;0;0;0;0;0;0;0;0;0;0;0;0;0;0;0	47059;0;0;0;0;0;0;0;0;0;0;0;0;0	11765;1;0;0;0;0;0;0;0	17647;0;0;0;0;0;0;0;0;0;0;0	47059;0	11765;0;0;0;0;0;0;0;0;0;0;0;0;0;0;0;0;0;0;0;0;0;0;0;0;0;0;0;0;0;0;0;0;0;0;0;0;0;0;0;0;0;0;0;0;0;0;0;0;0;0;0;0;0;0;0;0;0;0;0;0;0;0;0;0;0;0;0	17647;0;0;0	11765;0;0;0;0;0;0;0;0;0;0;0;0;0;0;0;0;0;0;0;0;0;0;0;0;0;0	11765;0;0;0;0;0;0;0;0;0;0;0;0;0;0;0;0;0;0;0;0;0;0;0;0;0;0;0;0;0;0;0;0;0;0;0;0;0;0;0	11765;0;0;0;0;0;0;0;0;0;0;0;0;0;0;0;0;0;0;0;0;0;0;0;0;0;0;0;0;0;0;0;0;0	11765;0;0	11765;0;0;0;0;0;0;0;0;0;0;0;0;0;0;0;0	11765;0;0;0;0;0;0;0;0;0;0	47059;0;0;0;0;0;0;0;0;0;0;0;0;0;0	17647;0;0;0;0;0;0;0;0;0;0;0;0;0;0;0;0	47059;0;0;0;0;0;0;0;0;0;0;0;0;0;0;0;0;0;0;0;0;0;0;0;0;0;0;0;0;0;0;0;0;0;0;0;0;0;0;0	47059;0;0;0;0;0;0;0;0;0;0;0;0;0;0;0;0;0;0;0;0;0;0;0;0;0;0;0
U475;0;0	25;0;0;0;0;0;0	25;0;0;0;0;0;0;0;0;0;0;0;0	25;0;0;0;0	25;0	25;0	25;0;0;0;0	5;0;0;0;0	25;0;0;0;0;0;0;0;0;0;0;0;0;0;0;0;0	25;0;0;0;0;0;0;0;0;0;0;0;0;0;0;0;0;0;0	5;0	5;0	25;0;0;0;0;0;0;0;0;0	5;0;0;0;0;0;0;0;0;0;0;0;0;0;0	25;0	25;0;0;0;0;0;0;0;0;0;0;0;0;0;0;0;0;0;0;0;0;0;0;0;0;0;0;0;0;0;0;0;0;0;0	25;0;0;0;0;0;0;0	5;0;0;0;0;0;0;0;0;0;0;0;0;0;0;0;0;0;0;0;0;0;0;0;0;0;0;0;0;0;0;0;0;0;0;0	25;0	25;0;0;0;0;0;0;0;0	25;0	25;0;0;0	25;0;0;0;0;0;0;0;0	25;0	75;0;0;0;0;0;0;0;0;0;0;0;0;0;0;0;0;0;0;0;0;0;0;0;0;0;0	25;0;0;0	25;0;0;0;0;0;0;0;0;0;0;0;0;0;0;0;0;0;0;0;0;0;0;0;0;0;0;0;0;0;0;0;0;0;0;0;0;0;0;0	25;0;0;0;0;0	25;0;0;0;0;0;0;0;0;0;0;0;0;0;0;0;0;0;0;0;0;0;0;0;0;0;0;0;0;0	25;0;0;0;0	25;0;0;0	25;0;0;0;0;0;0;0;0;0;0;0;0;0;0;0;0;0;0;0	25;0;0;0;0;0;0;0;0;0;0;0;0;0;0;0;0;0	25;0;0;0;0;0;0;0;0;0;0;0;0;0;0;0;0	5;0;0;0;0;0;0;0;0;0;0;0;0	25;0;0;0;0;0;0;0;0;0;0;0;0;0;0;0;0;0;0;0;0;0;0	25;0;0;0	25;0;0;0;0;0;0;0;0;0;0;0;0;0;0;0;0;0;0;0;0;0;0;0;0;0;0;0;0;0;0;0;0;0;0;0;0;0;0;0;0;0;0;0;0;0;0;0	25;0;0;0;0;0;0;0;0;0;0;0;0;0;0;0;0;0;0;0;0;0;0;0;0;0;0;0;0;0;0;0;0;0;0;0;0;0;0;1;0;0;0;0;0;0;0;0;0;0;0;0;0;0;0;0;0;0;0;0;0;0;0;0;0;0;0;0;0;0;0;0;0;0;0;0;0;0;0;0;0;0;0;0;0;0;0;0;0;0;0;0;0;0;0;0;0;0;0;0	25;0;0;0;0	25;0;0;0;0;0;0;0;0;0;0;0;0;0;0;0;0;0;0;0;0;0;0;0;0;0	25;0;0;0;0;0;0;0;0	25;0;0;0;0;0	25;0;0;0;0;0;0;0;0;0;0;0;0;0;0;0	25;0;0;0;0;0;0;0;0;0;0;0;0;0;0;0;0;0;0;0;0;0;0;0;0;0;0;0;0;0;0;0;0	25;0;0;0;0	25;0;0;0	25;0;0;0;0;0;0;0;0	5;0;0;0;0;0	5;0;0;0;0;0;0;0;0;0
U476;0;0;0	17857;0;0;0;0;0;0;0;0;0;0	035714;0;0;0;0;0	071429;0	10714;0	071429;0;0;0;0;0	10714;0;0;0	17857;0;0;0;0;0;0;0;0;0	071429;0;0;0;0;0;0;0;0;0	25;0;0	071429;0;0	10714;0	14286;0	10714;0	14286;0;0;0;0;0;0;0;0;0	071429;0	10714;0;0;0;0	17857;0;0;0	32143;0;0;0;0;0;0;0	035714;0;0	071429;0;0;0;0;0	035714;0;0;0;0	035714;0	035714;0;0;0;0;0;0;0;0;0;0	035714;0;0;0	17857;0	25;0;0;0;0;0;0	071429;0;0;0;0	10714;0;0;0;0;0;0;0;0;0;0;0;0;0;0;0;0;0;0;0;0;0;0;0;0;0;0;0;0;0;0;0;0;0;0;0;0;0	071429;0	071429;0;0;0	10714;0;0;0;0;0;0;0;0;0;0;0	14286;0;0;0;0	035714;0;0;0;0;0;0;0;0;0;0;0;0	071429;0;0	10714;0	035714;0;0;0;0	071429;0	14286;0	35714;0;0;0;0	10714;0	071429;0	071429;0;0;0;0;0;0;0;0;0;0;0;0;0;0;0;0;0;0;0;0;0	035714;0	17857;0;0;0;0	071429;0;0;0;0;0;0;0;0	14286;0;0;0;0;0;0;0	071429;0;0;0	035714;0;0;0;0;0;0;0;0;0;0;0;0;0;0;0;0;0;0;0;0;0;0	071429;0;0;0;0
U477;0;0;0	098361;0	081967;0;0;0;0;0;0;0	04918;0;0;0	065574;0;0	065574;0	14754;0	065574;0	032787;0;0;0	032787;0;0	45902;0	065574;0;0;0	098361;0;0	11475;0	27869;0	14754;0;0;0;0;0	016393;0	016393;0;0;0;0	016393;0	04918;0;0;0	44262;0;0;0;0	13115;0;0	016393;0	098361;0;0;0;0;0	081967;0	016393;0;0;0	04918;0	032787;0;0;0;0	081967;0	14754;0	27869;0	62295;0;0	4918;0;0;0;0	04918;0	098361;0;0	016393;0;0	032787;0;0;0	016393;0;0;0	016393;0	016393;0	13115;0;0	11475;0;0;0;0;0;0;0;0;0	016393;0;0	04918;0	31148;0;0;0;0;0;0	065574;0;0	04918;0;0	31148;0;0;0	032787;0;0;0;0;0;0;0;0;0;0	065574;0;0;0;0;0;0;0;0;0;0;0;0;0;0;0;0;0;0;0;0;0;0;0;0
U478;0;0;0	33333;0;0;0;0	33333;0	33333;0;0;0;0;0;0;0;0;0;0	33333;0;0;1;0;0;0;0;0;0	33333;0;0;0;0;0;0;0;0;0;0	33333;0;0;0;0;0;0;0;0;0;0;0;0;0	33333;0;0;0;0;0;0;0;0;0;0;0;0	66667;0;0;0;0;0;0;0;0;0;0;0;0;0;0;0;0;0;0;0;0;0;0;0;0;0;0;0;0;0;0;0;0;0;0;0;0;0;0;0;0;0;0;0;0;0;0;0	33333;0	66667;0;0;0;0;0;1;0;0;0;0;0;0;0;0;0;0;0;0;0;0;0;0;0;0;0;0;0;0;0;0;0;0;0;0;0;0;0;0;0;0;0;0;0;0;0;0;0;0;0;0;0;0;0;0;0;0;0;0;0;0	66667;0;0;0;1;0;0;0;0;0;0;0;0;1;0	66667;0;0;0;0;0;0;0;0	33333;0;0;0;0;0;0;0;0;0;0;0;0;0;0;0;0;0;0;0;0;0;0;1;0;0;0	33333;0;0;0;0;0;0;0;0;0;0;0;0	33333;0;0;0;0;0;0;0	66667;0;0	33333;0	66667;0;0;0;0;0;0;0;0;0;0;0;0;0;0;0;0;0;0;0;0;0;0;0;0;0;0;0;0;0;0	66667;0;0;0;0;0;0;0;0;0;0;0;0;0;0;0;0;0;0;0;0;0;0	33333;0;0;0;0;0;0	66667;0;0;0	66667;0;0;0;0;0;0;0;0;0;0;0;0;0;0;0	66667;0;0;0;0;0;0;0;0;0;0;0;0;0;0;0;0;0;0;0;0;0;0;0;0;0;0;0;0;0;0;0;0;0;0;0;0;0;0;0;0	33333;0;0;0;0;0;0;0;0;0;0;0;0;0;0;0;0;0;0;0;0;0;0;0;0;0;0;0;0;0;0;0;0;0;0;0;0;0;0;0;0;0;0;0;0;0;0;0;0;0;0;0;0;0;0;0;0;0;0;0;0;0;0;0;0;0;0;0;0;0;0	66667;0;0;0;0;0	66667;0;0;0;0;0;0;0;0;0;0;0;0;0;0;0;0;0;0;0;0;0;0;0;0;0;0;0;0	66667;0;0;0;0;0;0;0;0	33333;0;0;0;0;0;0;0;0;0;0;0;1;0;0;0;0;0;0;0;0;0;0;0;0;0;0;0;0;0;0;0;0;0;0;0;0;0;0;0;0;0;0;0;0;0;0;0;0;0;0;0;0;0;0;0;0;0;0;0;0;0;0;0;0;0;0;0;0;0;0;0;0;0;0;0;0;0;0;0;0;0;0;0;0;0;0;0;0;0;0;0;0;0;0;0;0;0;0;0;0;0;0	66667;0;0;0;0;0;0;0;0;0;0;0;0;0;0;0;0;0;0;0;0;0;0;0;0;0;0;0;0;0;0;0;0;0;0;0;0;0;0;0;0;0;0;0;0;0;0;0;0;0;0;0;0;0;0;0;0;0;0;0;0;0;0;0;0;0;0;0;0	33333;0;0;0;0;0;0;0;0;0;0;0;0;0;0;0;0;0;0;0;0;0;0;0	33333;0;0;0;0;0;0;0;0;0;0	66667;0;0;0;0;1;0;0;0;0;0;0;0;0;0;0;0;0;0;0;0	33333;0;0;0;0	33333;0;0;0;0;0;0;0;0;0;0;0;0;0;0;0;0;0;0;0;0;0;0;0;0;0;0;0;0	66667;0;0;0;0;0;0;0;0;0;0;0;0;0;0;0;0;0;0;0;0;0;0;0;0;0;0;0;0;0;0;0;0;0;0;0;0;0;0;0;0;0;0;0;0;0;0;0;0;0;0;0;0;0;0;0;0;0;0;0;0;0;0;0;0;0;0;0;0;0;0;0;0;0;0;0;0;0;0;0;0;0;0;0;0;0;0;0;0;0;0;0;0;0;0;0;0;0	66667;0;0;0;0;0;0;0;0;0;0;0;0;0;0;0;0;0;0;0;0;0;0;0;0;0;0;0;0;0;0;0;0;0;0;0;0;0;0;0;0;0;0;0;0;0;0;0;0;0;0;0;0;0;0;0;0;0;0	66667;0;0	66667;0;0;0;0;0;0;0;0;0;0;0;0	66667;0;0;0;0;0;0;0;0;0;0;0;0;0;0;0;0;0;0;0	66667;0;0;0;0;0;0;0;0;0;0;0;0;0;0;0;0;0;0	66667;0;0;0;0;0;0;0;0;0;0;0;0;0;0;0;0;0;0;0;0;0;0;0;0;0;0;0;0;0;0;0;0	33333;0;0;0;0;0;0;0	66667;0;0;0;0;1;0;0	33333;0;0;0;0;0;0;0;0;0;0;0;0;0;0;0;0;0;0;0;0;0;0;0;0;0;0;0
U479;0;0	052632;0	052632;0;0;0;0	052632;0;0;0;0	052632;0;0	052632;0;0;0;0	78947;0;0;0	10526;0;0;0;0;0	31579;0;0;0;0;0	052632;0;0;0;0;0;0	052632;0;0	052632;0;0;0;0;0	052632;0;0;0;0;0;0;0;0;0;0;0;0;0;0;0	31579;0;0;0;0	47368;0;0;0;0;0	52632;0;0;0;0;0;0;0;0;0;0;0;0	31579;0;0;0;0;0;0;0;0;0;0;0	10526;0;0;0	47368;0;0;0;0;0;0;0;0;0;0	31579;0;0;0;0;0;0	15789;0;0;0;0	052632;0;0;0;0;0;0;0;0;0;0;0;0;0;0;0;0;0;0;0;0;0;0;0;0;0;0;0;0;0;0;0;0;0;0;0;0;0;0;0;0;0	36842;0;0;0;0;0;0;0;0;0;0;0;0;0;0	052632;0	78947;0;0;0;0;0;0;0;0;0;0	47368;0;0;0;0	10526;0;0;0;0	052632;0;0;0;0;0;0;0;0;0;0;0;0;0;0;0;0;0;0;0;0;0;0;0;0;0;0;0;0;0;0;0	052632;0;0;0;0;0;0	31579;0;0;0;0;0;0;0;0;0;0;0;0;0;0;0;0;0;0;0;0;0;0;0	31579;0;0;0;0;0;0	47368;0;0;0;0;0;0;0;0;0;0;0;0;0;0;0	052632;0;0	31579;0	052632;0;0;0;0;0;0;0	052632;0;0	052632;0	052632;0;0	052632;0;0;0;0;0;0;0;0;0;0;0;0;0	36842;0;0;0;0;0;0;0;0;0;0;0;0;0;0;0;0;0;0;0;0;0;0;0;0;0	052632;0;0	052632;0;0;0;0;0	052632;0;0;0;0;0;0;0;0;0;0;0;0;0;0;0	052632;0;0	052632;0;0;0;0;0	052632;0;0	10526;0;0;0;0;0;0;0;0;0;0;0;0;0	052632;0;0;0;0;0;0;0;0;0;0;0;0;0;0;0;0;0;0;0;0;0;0	052632;0	31579;0;0;0;0;0;0;0;0;0;0;0;0;0;0;0;0;0;0;0;0;0;0;0;0;0
U480;0;0;0;0;0;0;0;0;0;0;0;0;0;0;0;0;0;0;0;0;0;0;0;0;0;0;0;0;0;0;0;0;0;0;0;0;0;0;0;0;0;0;0;0;0;0;0;0;0;0;0;0;0;0;0;0;0;0;0;0;0;0;0;0;0;0;0;0;0;0;0;0;0;0;0;0;0;0;0;0;0;0;0;0;0;0;0;0;0;0;0;0;0;0;0;0;0;0;0;0;0;0;0;0;0;0;0;0;0;0;0;0;0;0;0;0;0;0;0;0;0;0;0;0;0;0;0;0;0;0;0;0;0;0;0;0;0;0;0;0;0;0;0;0;0;0;0;0;0;0;0;0;0;0;0;0;0;0;0;0;0;0;0;0;0;0;0;0;0;0;0;0;0;0;0;0;0;0;0;0;0;0;0;0;0;0;0;0;0;0;0;0;0;0;0;0;0;…
U481;0;0	014286;0	15714;0	014286;0;0	014286;0	028571;0	042857;0;0;0	042857;0;0	071429;0	25714;0;0	085714;0	071429;0	15714;0	014286;0	25714;0	1;0	27143;0;0	028571;0	085714;0	12857;0;0	35714;0	057143;0	057143;0	21429;0	057143;0	014286;0;0	071429;0	014286;0	28571;0	34286;0;0;0	014286;0	071429;0	014286;0	014286;0	028571;0	17143;0;0	2;0;0	28571;0	014286;0	27143;0	1;0;0;0;0	071429;0	057143;0;0;0	057143;0	18571;0	1;0;0;0	014286;0	071429;0	12857;0	028571;0
U482;0;0;0;0;0;0;0;0;0;0;0;0;0;0;0;0;0;0;0;0;0;0;0;0;0;0;0;0;0;0;0;0;0;0;0;0;0;0;0;0;0;0;0;0;0;0;0;0;0;0;0;0;0;0;0;0;0;0;0;0;0;0;0;0;0;0;0;0;0;0;0;0;0;0;0;0;0;0;0;0;0;0;0;0;0;0;0;0;0;0;0;0;0;0;0;0;0;0;0;0;0;0;0;0;0;0;0;0;0;0;0;0;0;0;0;0;0;0;0;0;0;0;0;0;0;0;0;0;0;0;0;0;0;0;0;0;0;0;0;0;0;0;0;0;0;0;0;0;0;0;0;0;0;0;0;0;0;0;0;0;0;0;0;0;0;0;0;0;0;0;0;0;0;0;0;0;0;0;0;0;0;0;0;0;0;0;0;0;0;0;0;0;0;0;0;0;0;…
U483;0;0;0;0;0;0;0;0;0;0;0;0;0	14286;0	57143;0;0	57143;0;0	57143;0;0	57143;0;0	42857;0;0;0;0;0;1;0;0	14286;0	57143;0;0;0;0;0;0	57143;0	57143;0;0;0;0;0;0;0;0	57143;0;0	14286;0;0	57143;0;0	85714;0;0;0;0;0;0;0;0;0;0	57143;0;0;0;0;0;0;0;0	42857;0;0;0;0;0;0;0;0;0	14286;0;0;0;0;0	14286;0	14286;0;0;0;0;0;0;0;0;0;0;0	85714;0;0;0;0;0;0;0	57143;0;0;0	14286;0;0;0;0;0	42857;0;0	42857;0;0;0	42857;0;0;0;0;0;0;0;0;0;0;0;0;0;0;0;0;0;0;0;0;0;0;0;0;0;0;0;0;0;0;0;0;0;0;0;0;0;0	42857;0;0;0;0;0;0;0;0;0;0;0;0;0;0;0;0;0;0;0;0	42857;0;0;0;0;0;0;0;0;0;0;0;0;0;0;0;0	57143;0;0	42857;0;0;0;0;0;0;0;0;0;0;0;0;0;0;0;0;0;0;0;0;0;0;0	42857;0;0;0;0;0;0;0;0;0;0;0;0;0;0;0;0;0;0;0;0;0;0	14286;0;0;0;0	57143;0;0	42857;0;0;0;0;0;0;0;0;0;0;0;0;0;0;0;0;0;0;0;0;0;0;0;0;0;0;0	42857;0;0;0;0;0;0;0;0	42857;0;0;1;0;0;0;0;0;0;0;0;0;0;0	57143;0;0	42857;0;0	57143;0;0;0;0;0	57143;0;0;0;0;0;0;0	42857;0;0;0;0;0;0;0;0;0;0;0;0;0;0;0;0;0;0;0;0;0;0;0;0;0;0;0;0;0;0;0;0;0;0;0;0;0;0;0;0;0;0	42857;0;0;0	14286;0	14286;0;0	14286;0;0;0;0;0;0;0;0;0	85714;0;0;0;0;0;0;0;0;0;0;0;0;0;0	85714;0;0;0;0;0	42857;0;0;0;0;0;0;0;0;0;0;0;0;0;0;0;0;0;0;0;0;0	57143;0;0;0;0;0;0;0;0;0;0;0;0;0;0;0	42857;0;0;0;0;0;0;0;0;0;0;0;0
U484;0;0;0;0;0;0;0;0;0;0;0;0;0;0;0;0;0;0;0;0;0;0;0;0;0;0;0;0;0;0;0;0;0;0;0;0;0;0;0;0;0;0;0;0;0;0;0;0;0;0;0;0;0;0;0;0;0;0;0;0;0;0;0;0;0;0;0;0;0;0;0;0;0;0;0;0;0;0;0;0;0;0;0;0;0;0;0;0;0;0;0;0;0;0;0;0;0;0;0;0;0;0;0;0;0;0;0;0;0;0;0;0;0;0;0;0;0;0;0;0;0;0;0;0;0;0;0;0;0;0;0;0;0;0;0;0;0;0;0;0;0;0;0;0;0;0;0;0;0;0;0;0;0;0;0;0;0;0;0;0;0;0;0;0;0;0;0;0;0;0;0;0;0;0;0;0;0;0;0;0;0;0;0;0;0;0;0;0;0;0;0;0;0;0;0;0;0;…
U485;0;0;0;0;0;0;0	083333;0	083333;0;0;0;0;0;0	5;0;0	083333;0;0	75;0	083333;0	083333;0;0;0;0;0	083333;0;0;0	5;0	083333;0	083333;0;0	083333;0;0;0;0;0;0;0;0;0;0;0;0;0;0;0;0;0;0	083333;0;0;0	58333;0;0;0;0;0	083333;0;0;0	083333;0;0;0;0;0;0	083333;0;0;0	16667;0;0	083333;0;0;0;0;0	083333;0;0;0;0;0;0;0;0	083333;0;0	5;0	16667;0;0;0;0;0;0;0;0;0;0;0;0;0;0	083333;0	16667;0;0;0;0;0;0;0;0	083333;0;0;0;0;0	5;0;0;0;0;0;0;0;0;0;0;0;0;0;0;0;0;0;0;0;0;0;0;0;0;0;0;0;0;0;0;0;0;0;0;0;0;0	083333;0;0;0;0;0;0	083333;0;0;0;0;0;0	58333;0;0;0;0;0;0;0;0;0;0;0;0;0	083333;0;0;0	25;0;0;0;0;0	5;0;0;0	083333;0	16667;0;0	083333;0;0;0	083333;0;0;0;0;0	083333;0;0;0;0;0;0;0;0;0;0;0;0;0;0;0;0;0;0;0;0;0;0;0;0;0;0;0;0;0;0;0;0;0;0;0	083333;0;0	083333;0;0;0;0	083333;0;0;0;0;0;0;0;0;0;0;0;0;0;0;0;0;0;0;0;0;0;0;0;0;0;0;0;0;0;0;0;0;0;0;0;0;0;0	16667;0;0;0;0;0;0;0;0;0;0;0;0;0;0;0	083333;0;0	16667;0;0;0;0;0;0;0;0;0	083333;0;0;0;0;0;0	16667;0;0;0;0;0;0;0;0;0;0;0;0	083333;0;0;0;0;0;0;0;0;0;0;0;0;0;0;0;0;0;0;0;0	083333;0;0;0;0;0;0;0;0;0;0;0;0;0	083333;0;0;0;0;0;0;0
U486;0;0;0	22378;0	031469;0;0;0	059441;0;0;0;0	045455;0;0	06993;0	14336;0;0	052448;0	094406;0	13986;0	087413;0	083916;0;0;0	006993;0;0	13287;0	034965;0;0	1014;0;0	073427;0	052448;0	013986;0	0034965;0;0	041958;0;0	006993;0	0034965;0;0;0;0	020979;0	0034965;0	10839;0	01049;0	13986;0;0	11538;0;0	15385;0	059441;0	1014;0	038462;0;0;0;0	0034965;0	031469;0;0;0;0	017483;0	031469;0;0;0	017483;0	1049;0	10839;0	034965;0	22727;0;0	06993;0	0034965;0;0;0	017483;0	052448;0;0	024476;0;0	062937;0;0;0	020979;0	0034965;0;0
U487;0;0;0;0;0;0;0;0;0;0;0;0;0;0;0;0;0;0;0;0;0;0;0;0;0;0;0;0;0;0;0;0;0;0;0;0;0;0;0;0;0;0;0;0;0;0;0;0;0;0;0;0;0;0;0;0;0;0;0;0;0;0;0;0;0;0;0;0;0;0;0;0;0;0;0;0;0;0;0;0;0;0;0;0;0;0;0;0;0;0;0;0;0;0;0;0;0;0;0;0;0;0;0;0;0;0;0;0;0;0;0;0;0;0;0;0;0;0;0;0;0;0;0;0;0;0;0;0;0;0;0;0;0;0;0;0;0;0;0;0;0;0;0;0;0;0;0;0;0;0;0;0;0;0;0;0;0;0;0;0;0;0;0;0;0;0;0;0;0;0;0;0;0;0;0;0;0;0;0;0;0;0;0;0;0;0;0;0;0;0;0;0;0;0;0;0;0;…
U488;0;0;0	058824;0	058824;0;0;0;0;0;0;0	088235;0;0	29412;0;0;0	029412;0	029412;0	20588;0	088235;0	11765;0;0;0;0	029412;0	058824;0	058824;0;0	088235;0;0	058824;0	088235;0	058824;0	029412;0;0	029412;0;0;0;0;0;0	029412;0;0;0	029412;0;0	20588;0;0	11765;0;0	17647;0;0;0;0;0;0;0	029412;0;0;0;0;0;0	088235;0;0;0;0	088235;0	058824;0	088235;0	20588;0;0	029412;0;0;0;0	058824;0	20588;0;0;0;0	058824;0;0;0	058824;0;0;0	058824;0	11765;0	11765;0;0;0;0	029412;0;0;0	029412;0;0;0	088235;0	14706;0;0;0	26471;0;0;0	058824;0;0;0;0;0;0;0	11765;0;0;0	20588;0	11765;0;0;0;0;0;0;0;0;0	088235;0;0;0;0;0;0;0;0;0;0;0;0;0;0;0;0;0;0;0;0;0;0;0;0	029412;0	058824;0;0;0
U489;0;0;0	66667;0;0;0;0;0;0;0;0;0;0;0;0;0;0;0;0;0;0;0;0;0;0;0;0;0;0;0;0;0;0;0;0	33333;0;0;0	66667;0;0;0;0;0;0;0;0;0;0	33333;0;0	66667;0	33333;0;0;0;0;0;0;0;0;0;0;0;0;0;0;0	33333;0;0	33333;0;0	66667;0;1;0;0;0;0;0;0;0;0;0;0;0;0;0;0;0;0;0;0;0;0;0;0;0;0;0;0;0;0;0;0;0;0	66667;0;0;0;0;0;0;0;0;0;0;0;0	33333;0;0;0;0;0;0;0;0;0;0;0;0;0;0;0;0;0;0;0;0;0;0;0;0;0;0;0;0;0;0;0;0;0;0;0;0;0;0;0;0;0;0;0;0;0;0;0;0;1;0;0;0;0;0;1;0;0;0;0;0;0;0	66667;0;0;0;0;0;0;0;0;0;0;0;0;0;0;0;0;0;1;0;0;0;0;0;0;0;0;0;0;0;0;0;0;0;0;0;0;0	33333;0	33333;0;0	66667;0;0	33333;0;0;0;0;0;0;0;0;0;0;0;0;0;0;0;0;0;0;0;0;0;0;0;0;0;0;0;0;0;0;0;0;0;0;0;0;0;0;0;0;0;0;0;0;0;0;0;0;0;0;0;0;0;0;0;0;0;0;0;0	33333;0	66667;0;0;0;0;0;0;0;0;0;0;0;0;0;0;0;0;0;0;0;0;0;0;0	66667;0;0;0;0;0;0;0;0;0;0;0;0;0;0;0;1;0;0;0;0;0	66667;0;0;0;0;0;0;0;0;0;0;0;0;0;0;0;0;0;0;0;0;0;0;0;0;0;0;0	33333;0;0	66667;0;0;0;0;0;0;0;0;0;0;0;0;0;0;0;0;0;0;0;0;0	33333;0;0;0;0;0;0;0;0;0	66667;0;0;0;0;0;0;0;0;0;0;0	66667;0;0;0;0;0;0;0;0;0;0	66667;0;0;0;0;0;0;0;0;0;0;0;0;0;0;0;0;0;0;0;0;0;0;0;0;0;0;0;0;0;0;0;0;0;0;0;0;0;0;0;0;0	66667;0;0;0;0;0;0;0;0;0	66667;0	33333;0;0;0;0;0;0;0;0;0;0;0;0;0;0;0;0;0;0;0;0;0;0;0;0;0;0;0;0;0;0;0;0;0;1;0;0;0;0;0;0;0;0;0;0;0;0;0;0;0;0;0;0;0;0;0;0;0;0;0;0;0;0;0;0;0;0;0;0;0;0;0;0;0;0;0;0;0;0;0;0;0;0	66667;0;0;0;0;0;0;0;0;0;0;0;0;0;0;0;0	66667;0;0;0;0;0;0;0;0;0	66667;0;0;0;0;0;0;0;0	33333;0;0;0;0;0;0;0;0;0;0;0;0;0;0;0;0;0;0;0;0;0;0;0;0;0;0;0;0;0;0;0;0;0;0;0;0;0;0;0;0;0;0;0;0;0;0;0;0;0;0;0;0;0;0	66667;0;0;0;0;0;0;0;0;0;0;0;1;0;0;0;0;0;0;0;0;0;0;0;0;0;0;0;0;0;0;0;0;0;0;0;0;0;0;0;0;0;0;0	66667;0;0;0;0;0;0;0;0;0;0;0;0;0;0;0	66667;0;0;0;0;0;0;0;0;0;0;0;0;0;0;0;0;0;0;0;0;0	66667;0;0;0;0;0;0;0;0;0;0;0;0;0;0;0;1;0;0	33333;0;0;0;0;0;0;0;0;0;0;0;0;0;0;0;0;0;0;0;0;0;0;0;0;0;0;0;0;0;0;0;0;0;0;0;0;0;0;0;0;0;0;0;0;0;0;0;0;0;0;0;0;0;0;0;0;0;0;0;0;0;0;0;0;0;0;0;0;0;0;0;0;0;0;0;0;0;0;0;0;0;0;0;0;0;0;0;0;0;0;0;0;0;0;0;0;0	66667;0;0;0;0;0;0	66667;0;0;0;0;0;0;0;0;0;0;0;0;0;0;0;0;0;0;0;0;0;0;0;0;0;0;0;0;0;0;0;0;0;0;0;0;0;0;0;0;0;0;0;0;0;0;0;0;0;0;0;0	33333;0;0;0;0;0;0	33333;0	33333;0;0;0;0	33333;0;0;0;0;0;0;0;0;0;0;0;0;0	66667;0;0;0;0;0;0;0;0;0	33333;0;0;0;0;0;0;0;0;0;0;0;0;0;0;0;0;0;0;1;0;0;0;0;0;0;0;0;0;0;0;0;0;0;0;0;0;0;0;0;0;0;0;0;0;0;0;0;0;0;0;0;0;0;0	66667;0;0	66667;0;0;0;0	33333;0
U490;0;0;0;0;0;0;0;0;0;0;0;0;0;0;0;0;1;0;0;0;0;0;0;1;0;0;0;0;0;1;0;0;0;0;0;0;0;0;0;0;0;0;1;0;0;1;0;0;0;0;0;0;0;0;0;0;0;0;0;0;0;0;0;0;0;0;0;0;0;1;0;0;0;0;0;0;0;0;0;0;0;0;0;0;0;0;0;0;0;0;0;0;0;0;0;0;0;0;0;0;0;0;0;0;0;0;0;0;0;0;0;0;0;0;0;0;0;0;0;0;0;0;0;0;0;1;0;0;0;0;0;0;0;0;0;0;0;0;0;0;0;0;0;0;0;0;0;0;0;1;0;0;0;0;0;0;0;0;0;0;0;0;0;0;0;0;0;0;0;0;0;0;0;0;0;0;0;0;0;0;0;0;1;0;0;0;0;0;0;0;0;0;0;0;0;0;0;…
U491;0;0;0;0	08;0;0;0	08;0;0;0;0;0;0	2;0	08;0;0;0;0	32;0	08;0	08;0;0;0;0;0	24;0;0;0	08;0;0;0;0;0;0;0;0;0;0;0;0;0;0;0;0;0;0	12;0;0;0;0	08;0;0;0	08;0;0;0;0;0;0;0;0;0	08;0	08;0;0;0;0	16;0;0;0	16;0;0;0;0;0;0;0	08;0;0;0;0;0;0;0	08;0;0;0;0;0;0;0;0;0;0;0;0;0;0;0;0	08;0;0;0	4;0;0;0;0;0;0;0;0;0;0	08;0;0;0	04;0;0;0;0;0;0;0;0;0;0;0;0;0;0;0;0;0;0;0;0;0;0;0;0;0;0;0;0;0;0;0;0;0;0;0;0;0;0	12;0;0;0;0;0;0;0;0;0;0	08;0	24;0;0;0;0;0;0;0;0;0;0;0;0;0;0;0;0	16;0;0	12;0	04;0;0	04;0;0;0;0;0	08;0;0;0;0;0	16;0;0;0;0	08;0;0;0;0;0;0;0;0;0;0;0;0;0;0;0;0;0;0	32;0;0;0;0;0;0;0;0;0;0;0;0	04;0;0;0;0;0;0;0	04;0;0;0;0;0;0;0;0;0;0;0;0;0;0;0;0;0;0;0;0;0;0;0;0;0;0;0;0;0	08;0;0	08;0;0	08;0;0;0;0;0;0;0;0;0;0;0	24;0;0;0;0;0;0;0;0;0;0;0;0;0;0;0;0;0;0;0;0;0;0;0;0;0;0;0;0;0;0;0;0;0;0;0;0;0	16;0;0;0;0;0;0;0;0;0;0	08;0;0;0;0;0;0;0;0;0	08;0;0;0;0;0;0	08;0;0;0;0;0;0;0	08;0;0;0;0;0;0;0;0;0;0;0;0;0	08;0;0	16;0;0;0;0;0;0;0;0;0;0;0;0;0;0;0;0;0;0;0;0;0;0	04;0	04;0;0;0;0;0;0;0;0;0;0;0;0;0;0;0;0;0;0;0;0;0;0;0;0;0;0;0;0;0;0;0	08;0;0
U492;0;0;0	58065;0;0;0;0	064516;0;0;0;0;0;0	096774;0	45161;0;0	032258;0	032258;0	58065;0;0	032258;0;0;0;0;0	45161;0	12903;0;0	45161;0;0	064516;0	12903;0	032258;0	032258;0;0	032258;0;0;0	032258;0;0;0;0;0;0;0;0	096774;0;0	032258;0;0	48387;0;0	032258;0;0;0;0;0;0;0;0;0;0	032258;0;0;0;0;0	032258;0	096774;0;0	51613;0;0	064516;0;0;0;0;0	032258;0	096774;0;0;0	032258;0;0;0;0;0;0;0;0;0;0;0;0;0;0;0;0;0;0;0	032258;0;0	51613;0	064516;0;0;0	064516;0;0;0;0;0;0;0	032258;0;0;0;0;0;0;0;0;0;0;0;0;0;0;0;0;0;0;0;0;0;0;0;0;0;0;0;0;0;0;0;0;0;0;0;0;0;0;0;0;0	032258;0;0;0;0;0;0;0;0;0;0;0	16129;0;0;0;0	032258;0	032258;0;0;0;0;0;0	032258;0;0;0;0;0	096774;0;0	032258;0;0;0;0;0;0	032258;0	064516;0;0	032258;0;0	032258;0;0;0;0;0;0;0;0;0;0;0;0;0;0	032258;0;0;0;0;0;0;0;0;0;0;0	032258;0;0;0	45161;0;0	032258;0;0;0;0;0;0
U493;0;0;0	17391;0	021739;0;0;0	17391;0;0;0;0	065217;0;0	21739;0	086957;0;0;0	28261;0	32609;0	13043;0	23913;0;0	043478;0;0;0	13043;0	043478;0;0	23913;0;0	1087;0	021739;0	065217;0;0;0	043478;0;0	021739;0;0;0;0;0;0;0;0;0	086957;0;0	086957;0;0	30435;0	043478;0	1087;0;0;0;0;0;0;0;0;0;0;0	21739;0;0;0;0	28261;0	15217;0;0	5;0	021739;0	043478;0	043478;0;0;0;0	15217;0;0	086957;0;0	065217;0;0;0;0;0;0	086957;0	043478;0	19565;0	021739;0;0;0	021739;0;0;0;0;0;0;0	043478;0;0	065217;0	19565;0;0;0	1087;0;0;0	13043;0;0;0;0	021739;0;0;0	19565;0;0;0;0;0;0;0;0;0;0;0;0;0;0;0;0;0;0;0;0;0;0;0;0;0;0;0;0;0;0;0;0;0;0	043478;0;0;0	065217;0	065217;0;0;0;0;0;0;0
U494;0;0;0;0;0;0;0;0;0;0;0;0;0;0;0;0;0;0;0;0;0;0;0;0;0;0;0;0;0;0;0;0;0;0;0;0;0;0;0;0;0;0;0;0;0;0;0;0;0;0;0;0;0;0;0;0;0;0;0;0;0;0;0;0;0;0;0;0;0;0;0;0;0;0;0;0;0;0;0;0;0;0;0;0;0;0;0;0;0;0;0;0;0;0;0;0;0;0;0;0;0;0;0;0;0;0;0;0;0;0;0;0;0;0;0;0;0;0;0;0;0;0;0;0;0;0;0;0;0;0;0;0;0;0;0;0;0;0;0;0;0;0;0;0;0;0;0;0;0;0;0;0;0;0;0;0;0;0;0;0;0;0;0;0;0;0;0;0;0;0;0;0;0;0;0;0;0;0;0;0;0;0;0;0;0;0;0;0;0;0;0;0;0;0;0;0;0;…
U495;0;0;0;0;0;0;0;0;0;0;0;0;0;0;0;0;0;0;0;0;0;0;0;0;0;0;0;0;0;0;0;0;0;0;0;0;0;0;0;0;0;0;0;0;0;0;0;0;0;0;0;0;0;0;0;0;0;0;0;0;0;0;0;0;0;0;0;0;0;0;0;0;0;0;0;0;0;0;0;0;0;0;0;0;0;0;0;0;0;0;0;0;0;0;0;0;0;0;0;0;0;0;0;0;0;0;0;0;0;0;0;0;0;0;0;0;0;0;0;0;0;0;0;0;0;0;0;0;0;0;0;0;0;0;0;0;0;0;0;0;0;0;0;0;0;0;0;0;0;0;0;0;0;0;0;0;0;0;0;0;0;0;0;0;0;0;0;0;0;0;0;0;0;0;0;0;0;0;0;0;0;0;0;0;0;0;0;0;0;0;0;0;0;0;0;0;0;…
U496;0;0;0	25;0;0;0;0;0;0;0;0;0;0;1;0;0;0;0;0;0;0;0;0;0;0;0;0;0;0;0;0	25;0;0;0;0;0;0;0	25;0;0;0;0	25;0;0;0;0;0;0;0;0;0;0	75;0	75;0;0;0;0;0;0;0;0;0;0;0;0;0;0;0;0;0;0;0;0;0;0;0;0;0;0;0;0;0;0;0;0;0;0;1;0;0;0;0;1;0;0;0;0;0;0;0;0;0;0;0;0;0	75;0;0;0;0;0;0;0;0;0;0	25;0;0;0;0;0;0;0;0;0;0;0;0;0;0;0;0;0;0;0;0;0;0;0;0;0;0;0;0;0;0;0;0;0;0;0;0;0;0;0;0;0;0;0;0;0;0;0;0;1;0;0;0;0;0;0;0	25;0;0;0;0;0;0;0;0;0	75;0;0;0;0;0;0;0;0;0;0;0	25;0;0;0;0;0;0;0;0;0;0;0;0;0;0;0;0;0;0;0;0;0;0;0;0;0;0;0;0;0;0;0;0;0;0;0;0;0;0;0;0;0;0;0;0;0;0;0;0;0;0;0;0;0;0;0;0;0;0;0;0;0;0;0;0;0;0;0;0;0;0;0;0;0;0;0;0;0;0;0;0;0;0;0;0;0;0;0;0	25;0;0;0;0;0;0;0;0;0;0;0;0;0;0;0;0;0;0;0;0;0;0;0;0;0;0;0;0;0;0;0;0;0;0;0;0;0;0;0;0;0;0;0;0;0;0;0;0;0;0;0;0;0;0;0;0;0;0;0;0;0;0;0;0;0;0;0;0;0;0;0;0;0;0;0;0;0;0;0;0;0;0;0;0;0;0;0;0;0;0;0;0;0;0;0;0;0;0;0;0;0;0;0;0;0;0;0;0;0;0;0;0;0;0;0;0;0;0;0;0;0;0;0;0;0;0;0;0	75;0;0;0;0;0;0;0;0	25;0;0;0;0;0;0;0;0;0;0;0;0;0;0;0;0;0;0;0;0;0;0;0;0;0;0;0;0;0;0;0;0;0;0;0;0;0;0;0;0;0;0;0;0;0;0;0;0;0;0	75;0;0;0;0;0;0;0;0;0;0;0;0;0;0;0;0;0;0;0;0;0;0;0;0;0;0;0;0;0;0;1;0;0;0;0;0;0;0;0;0;0;0;0;0;0;0;0;0;0;0;0;0;0;0;0;0;0;0;0;0;0;0;0;0;0;0;0;0;0;0;0;0;0;0;0;0;0;0;0;0;0;0;0;0;0;0;0	25;0;0;0;0;0;0;0;0;0;0;0;0;0;0;0;0;0;0;0;0;0;0;0;0;0;0;0;0;0;0;0;0;0;0;0;0;0;0;0;0;0;0;0;0;0;0;0	75;0;0;0;0;0;0;0;0;0;0;0;0;0;0;0;0;0;0;0;0;0;0;0;0;0;0;0;0;0;0;0;0;0;0;0;0;0;0;0;0;0;0;0;0;0;0;0;0;0;0;0;0;0;0;0;0;0;0;0;0;0;0;0;0;0;0;0;0;0;0;0;0;0;0;0;0;0;0;0;0;0;0;0;0;0;0;0;0;0;0;0;0;0;0;0;0;0;0;0;0;0;0;0;0	25;0;0;0;0;0;0;0;0;0;0;0;0;0;0;0;0;0;0;0;0;0;0;0;0;0;0;0;0;0;0;0;0;0;0;0;0;0;0;0;0;0;0;0;0;0;0;0;0;0;0;0;0;0;0;0;0;0;0;0;0;0;0;0;0;0;0;0;0;0;0;0;0;0;0;0;0;0;0;0;0;0;0;0;0;0;0;0;0;0;0;0;0;0;0;0;0;0;0;0;0;0;0;0;0;0;0;0;0;0;0;0;0;0;0;0;0;0;0;0;0;0;0;0;0;0;0;0;0;0;0;0;0;0;0;0;0;0;0;0;0;0;0;0;0;0;0;0;0;0;0;0	25;0;0;0;0;0;0;0;0;0;0;0;0;0;0;0;0;0;0;0;0;0;0;0;0;0;0;0;0;0;0;0;0;0;0;0;0;0;0;0;0;0;0;0;0;0;0;0;0;0;0;0;0;0;0;0;0;0;0;0;0;0;0;0;0;0;0;0;0;0;0;0;0;0;0;0;0;0;0;0;0;0;0;0;0;0;0;0;0;0;0;0;0;0;0;0;0;0;0;0;0;0;0;0;0;0;0;0;0;0;0;0;0;0;0;0;0;0;0;0;0;0;0;0;0;0;0;0;0;0;0;0;0;0;0;0;0;0;0;0;0;0;0;0;0;0;0
U497;0;0;0	33333;0;0;0;0	16667;0	5;0;0;0;0;0;0;0;0	33333;0;0	33333;0	33333;0	5;0;0	33333;0;0;0	33333;0	33333;0;0;0;0;0	33333;0;0;0;0	16667;0;0;0	66667;0;0;0	33333;0	33333;0;0;0;0;0;0;0;0	33333;0;0;0;0;0;0;0;0;0;0;0	33333;0;0;0;0;0;0;0	5;0;0	5;0;0;0;0;0;0;0	16667;0;0	16667;0;0	33333;0;0;0	33333;0	33333;0;0;0;0;0;0;0;0	16667;0;0;0;0;0;0;0;0;0;0;0;0;0;0;0;0	16667;0	33333;0;0;0;0;0;0;0;0;0;0;0	16667;0;0;0;0;0;0;0;0;0;0;0;0;0;0;0;0;0;0;0;0;0;0;0;0;0;0;0;0;0;0;0;0;0;0;0;0;0;0	16667;0;0;0;0;0;0;0;0;0;0;0	33333;0	16667;0	33333;0;0;0;0;0;0;0;0;0	83333;0;0	33333;0;0;0;0;0;0;0	33333;0	33333;0;0;0	16667;0;0;0;0;0;0;0;0;0;0;0;0;0;0	16667;0;0;0;0;0;0;0	33333;0;0;0;0	16667;0;0	16667;0;0;0;0;0;0;0;0;0;0;0;0;0;0;0;0	16667;0	33333;0;0	16667;0;0;0;0;0;0;0;0;0;0;0;0;0;0;0;0;0;0;0;0;0;0;0;0;0;0	33333;0;0;0;0;0	33333;0	33333;0;0;0;0;0;0;0;0;0	83333;0;0	16667;0;0;0;0;0;0;0;0;0;0;0;0;0;0;0;0;0;0;0;0;0
U498;0;0;0;0;0;0;0;0;0;0;0;0;0;0;0;0;0;0;0;0;0;0;0;0;0;0;0;0;0;0;0;0;0;0;0;0;0;0;0;0;0;0;0;0;0;0;0;0;0;0;0;0;0;0;0;0;0;0;0;0;0;0;0;0;0;0;0;0;0;0;0;0;0;0;0;0;0;0;0;0;0;0;0;0;0;0;0;0;0;0;0;0;0;0;0;0;0;0;0;0;0;0;0;0;0;0;0;0;0;0;0;0;0;0;0;0;0;0;0;0;0;0;0;0;0;0;0;0;0;0;0;0;0;0;0;0;0;0;0;0;0;0;0;0;0;0;0;0;0;0;0;0;0;0;0;0;0;0;0;0;0;0;0;0;0;0;0;0;0;0;0;0;0;0;0;0;0;0;0;0;0;0;0;0;0;0;0;0;0;0;0;0;0;0;0;0;0;…
U499;0;0;0;0;0;0;0;0;0;0;0;0;0	2;0;0;0;0	8;0;0	8;0	8;0;0	2;0;0;0	6;0;0;0	8;0;0;1;0;0;0;0	8;0;0	2;0;0;0;0;0;0;0;0	8;0	6;0;0;0;0	8;0;0;0;0;0;0;0;1;0;0;0;0	4;0	2;0;0;0;0	8;0	2;0;0	6;0;0;0	6;0;0;0;0	8;0;0	6;0;0;0;0;0	2;0;0;0;0;0;0;0;0;0;0;0;0;0;0;0;0;0;0;0;0;0;0;0;0;0;0	6;0;0;0	2;0;0;0	2;0;0;0;0;0;0;0;0;0;0;0;0;0;0;0;0;0;0;0;0;0;0;0;0;0;0;0;0;0;0;0;0;0;0	4;0;0;0;0;0;0;0;0;0;0;0;0;0;0;0	2;0;0;0;0;0;0	4;0;0;0;0;0;0;0;0;0	2;0	2;0;0;0;0;0;0;0;0	2;0	2;0;0;0	6;0;0;0;0;0;0;0;0;0;0;0;0;0;0;0;0;0;0;0;0;0;0;0;0;0;0;0;0;0	2;0;0;0;0;0;0;0;0	6;0;0;0;0;0;0;0	2;0;0;0;0;0;0;0;0;0;0;0;0;0;0;0;0	2;0;0;0;0;0;0;0;0;0;0;0;0;0;0;0;0;0	4;0;0;0;0;0;0;0;0;0;0	2;0	8;0;0;0;0;0;0;0;0;0;0;0;0;0	8;0;0;0;0;0;0;0;0;0;0;0;0;0;0;0;0;0	2;0;0;0;0;0;0;0;0;0;0;0;0;0;0;0;0;0;0;0;0;0;0;0;0;0;0;0;0;0;0;0;0;0;0;0;0;0;0;0	6;0;0;0;0	6;0;0;0;0;0;0;0;0;0;0;0;0;0;0;0;0;0;0;0;0;0;0;0;0;0;0;0;0;0;0	2;0;0;0;0;0;0;0;0;0;0;0;0;0;0;0;0;0;0;0;0;0;0;0;0;0;0;0;0;0;0;0;0;0;0;0;0;0	2;0;0;0;0;0;0;0;0;0;0;0	2;0;0;0;0;0;0	6;0;0;0	2;0;0	6;0;0;0;0;0;0;0;0;0;0;0;0;0;0;0;0;0;0;0;0;0;0;0
U500;0;0;0	066667;0	2;0;0;0	033333;0;0;0;0;0;0	36667;0;0;0;0	23333;0;0	066667;0	033333;0	033333;0;0;0	13333;0	033333;0;0;0	033333;0;0	033333;0;0	033333;0;0;0;0;0	033333;0	033333;0;0;0;0;0;0;0	033333;0	2;0;0	033333;0;0	2;0	1;0	36667;0	033333;0;0;0;0;0	033333;0	033333;0;0;0	033333;0;0;0;0;0	033333;0	16667;0	16667;0	93333;0;0	26667;0;0;0;0;0	16667;0;0;0;0;0;0;0	033333;0;0;0;0	13333;0	066667;0;0	1;0;0;0;0;0;0;0;0	13333;0	033333;0;0	033333;0	4;0;0;0;0;0;0;0	033333;0;0;0	13333;0;0;0	13333;0	53333;0;0;0;0;0;0;0;0;0	13333;0;0;0;0;0;0;0;0;0;0;0;0;0;0;0;0;0;0;0;0;0;0;0;0;0;0;0;0;0;0;0;0;0;0;0;0;0;0	16667;0	066667;0;0;0;0;0;0;0;0;0;0;0;0;0;0;0;0	13333;0;0	6;0	033333;0;0
U501;0;0;0	052632;0;0;0;0	017544;0;0;0;0	035088;0;0;0	035088;0;0	052632;0	087719;0	26316;0	42105;0	21053;0;0;0;0;0	17544;0	15789;0;0	017544;0;0;0	21053;0	035088;0;0;0	26316;0;0;0;0;0;0	052632;0;0;0	070175;0	087719;0	12281;0;0	40351;0;0	59649;0	017544;0	017544;0	017544;0;0;0;0;0;0;0;0;0	035088;0	10526;0;0;0	087719;0	52632;0	31579;0;0	50877;0;0;0;0;0;0;0	12281;0;0;0;0;0;0;0	26316;0;0;0;0;0	15789;0;0;0;0	087719;0;0;0;0;0;0	017544;0	017544;0;0	035088;0	29825;0;0	14035;0	017544;0;0;0	12281;0;0;0;0;0;0;0	14035;0;0;0;0;0;0;0;0;0;0;0;0;0;0;0;0;0;0;0;0;0;0;0;0;0;0;0;0;0;0;0;0;0;0	052632;0;0;0;0	42105;0;0;0;0;0;0;0	21053;0;0;0	035088;0	052632;0;0;0;0	035088;0	10526;0;0;0;0;0;0
U502;0;0;0	070175;0	052632;0;0;0	070175;0;0;0;0	017544;0;0	087719;0	12281;0;0	070175;0	052632;0	26316;0	19298;0	12281;0;0;0;0;0	26316;0	035088;0;0	21053;0;0;0	2807;0	10526;0	035088;0;0	087719;0;0;0	017544;0;0;0	087719;0	12281;0;0	052632;0	017544;0	22807;0;0	14035;0;0	50877;0	017544;0	087719;0	035088;0	035088;0;0;0;0;0	035088;0;0;0;0	26316;0;0;0	035088;0	12281;0	15789;0	052632;0	2807;0;0	087719;0;0;0;0	017544;0	10526;0;0	19298;0;0	070175;0;0	017544;0	035088;0;0;0;0;0	017544;0	035088;0;0;0	052632;0;0;0	15789;0;0;0;0	052632;0;0
U503;0;0;0;0;0;0;0;0;0;0;0;0;0;0;0;0;0;0;0;1;0;0;0;0;0;0;0;0;0;0;1;0;0;0;0;0;0;0;0;0;0;0;0;0;0;1;0;0;0;0;0;0;0;0;0;0;0;0;0;0;0;0;0;0;0;0;0;0;0;1;0;0;0;0;0;0;0;0;0;1;0;0;0;0;0;0;0;0;0;0;0;0;1;0;0;0;0;0;0;0;0;0;0;0;0;0;0;0;0;0;0;0;0;0;0;0;0;0;0;0;0;0;0;0;0;0;0;0;0;0;0;0;0;0;0;0;0;0;0;0;0;0;0;0;0;0;0;0;0;0;0;0;0;0;0;0;0;0;0;0;0;0;0;0;0;0;0;0;0;0;0;0;0;0;0;0;0;0;0;0;0;0;0;0;0;0;0;0;1;0;0;0;0;0;0;0;0;…
U504;0;0;0	2;0;0;0;0;0;0;0;0;0;0	2;0;0;0;0	3;0;0	2;0	2;0;0;0;0;0;0;0;0;0;0;0	4;0;0;0;0	5;0;0;0;0;0;0;0;0;0;0;0;0;0;0;0	2;0;0;0;0;0;0;0;0;0;0;0;0	4;0	4;0;0;0;0;0;0;0;0;0	3;0;0;0;0;0	3;0;0;0;0;0;0;0;0;0;0;0;0	1;0;0;0;0	2;0;0;0;0;0;0;0;0;0;0	6;0;0;0;0;0;0	6;0;0;0;0;0;0;0	2;0;0;0	1;0;0;0;0;0;0;0;0;0;0;0;0;0;0;0;0;0;0;0;0;0;0;0;0;0;0;0;0;0;0;0;0;0;0;0	2;0;0;0;0;0;0;0;0;0;0	3;0;0;0;0;0;0;0;0;0;0;0;0;0;0;0;0;0	3;0;0	3;0	3;0;0;0;0;0;0	2;0;0;0;0;0;0;0;0;0;0;0;0;0;0;0;0;0;0;0;0;0;0;0;0;0;0;0;0;0	3;0;0;0;0;0;0;0;0;0;0;0	2;0;0;0;0;0;0;0	2;0;0	2;0;0;0;0;0;0;0;0;0;0;0;0;0;0;0;0;0	1;0;0;0;0;0;0;0;0;0;0	3;0;0	7;0;0;0	2;0	2;0;0;0;0;0;0;0;0;0;0;0;0;0;0;0;0;0;0;0;0;0;0;0;0	2;0;0;0;0;0;0;0;0;0;0;0;0;0;0;0;0;0;0;0;0;0;0;0;0	2;0;0;0;0;0	2;0;0;0	2;0;0;0;0;0	2;0	2;0;0;0;0;0;0;0;0;0;0;0;0;0;0;0;0;0;0	1;0;0;0;0;0;0;0;0;0;0;0;0;0;0;0;0;0;0;0;0;0;0;0;0;0;0;0	2;0;0;0;0;0;0;0;0;0	2;0;0;0;0;0;0;0;0;0;0;0;0;0;0;0;0;0	2;0;0;0;0;0;0;0;0;0;0;0;0;0;0;0;0;0;0;0;0;0;0;0;0;0;0;0;0;0;0;0;0	1;0;0;0;0;0;0;0;0	3;0;0;0;0;0;0;0;0;0;0;0	3;0;0;0;0;0;0;0;0;0;0;0;0;0;0	2;0;0;0;0	7;0;0;0;0;0;0;0;0;0;0;0;0;0;0;0;0;0;0;0;0;0;0;0;0;0;0;0;0;0;0;1;0;0;0;0;0;0;0;0;0;0;0;0;0;0;0;0;0;0;0;0;0;0;0;0;0;0;0;0;0;0;0;0;0	2;0;0;0;0;0;0;0;0;0;0;0;0;0;0;0;0;0;0;0;0;0;0;0
U505;0;0;0	11268;0	042254;0;0;0	028169;0;0;0;0	014085;0;0	26761;0	014085;0;0;0	028169;0	042254;0;0	028169;0;0;0;0	11268;0	014085;0;0;0;0;0;0	084507;0;0;0;0;0;0;0;0;0;0;0;0;0	042254;0;0	11268;0;0;0;0	042254;0	084507;0	25352;0	014085;0;0;0;0;0	042254;0;0;0;0	056338;0	014085;0;0;0;0	084507;0	084507;0	23944;0	76056;0;0	15493;0	014085;0;0	014085;0;0	042254;0;0;0;0	11268;0;0;0;0;0;0;0	12676;0	028169;0;0	028169;0;0;0;0;0;0;0;0	12676;0	014085;0;0	028169;0	43662;0;0;0;0;0;0	028169;0;0	014085;0;0	21127;0;0;0	16901;0	35211;0;0;0;0;0;0;0;0;0	23944;0;0;0;0;0;0;0;0;0;0;0;0;0;0;0;0;0;0;0;0;0;0;0;0	042254;0;0;0;0	042254;0;0;0;0;0;0;0;0;0;0	028169;0	042254;0;0;0;0	014085;0	028169;0;0;0;0
U506;0;0;1;0;0;0;0;0;0;0;0	5;0;0;0	5;0;0;0;0;0;0;0;0;0;0;0;0;0;0	5;0;0;0;0;0;0;0	5;0;0;0;0;0;0;0	5;0;0;0;0;0;0;0;0;0;0;0;0;0;0;0;0;0;0;0;1;0	5;0;0;0	5;0	5;0;0;0;0;0;0;0;0;0;0;0;0;0;0;0;0;0;0;0;0;0;0;0;0;0;0;0;0;0;0;0;0;0;0;0;0;0;0;0;0;0;0;0;0	5;0;0;0;0;0	5;0;0	5;0;0;0;0;0;0;0;0;0;0;0;0;0;0;0;0;0;0;0;0;0;0;0;0;0;0;0;0;0;0;0;0;0;0;0;0;0;0;0;0;0;0;0;0;0;0;0;0;0;0;0;0;0	5;0;0;0;0;0;0;0;0;0;0	5;0;0	5;0;0;0;0;0;0;0;0;0	5;0;0;0;0;0;0;0;0;0;0;0;0;0;0;0;0;0;0;0;0;0;0;0;0;0;0;0;0;0;0;0;0	5;0;0;0;0;0;0;0;0;0;0;0;0;0;0;0;0;0;0;0;0;0;0;0;0;0;0;0;0;0;0;0;0;0;0;0;0;0;0;0;0;0;0;0;0	5;0;0;0;0	5;0;0;0;0;0;0;0;0;0;0;0	5;0;0;0;0;0;0;0;0;0;0;0	5;0;0;0;0;0;0;0;0;0;0;0;0;0;0;0;0;0;0;0;0;0;0;0;0;0;0;0;0;0;0;0;0;0;0;0;0;0;0	5;0;0;0;0;0;0;0;0;0;0;0;0;0;0;0;0;0;0;0;0	5;0;0;0;0;0;0;0;0;0;0;0;0;0;0;0;0;0;0;0;0;0;0;0;0;0;0;0;0;0;0;0;0;0;0;0	5;0;0;0;0;0;0;0;0;0;0;0;0;0;0;0;0;0;0;0;0;0;0;0;0;0;0;0;0;0;0;0;0;0;0;0;0;0;0;0;0;0;0;0;0;0;0;0;0;0;0;0;0;0;0;0;0;0;0;0;0;0;0;0;0;0;0;0;0;0;0;0;0;0;0;0;0;0;0;0;0;0;0;0;0;0;0;0;0;0;0;0;0;0;0;0;0;0;0;0;0;0;0;0;0;0;0;0;0;0;0;0;0;0;0;0;0;0;0;0;1;0;0;0;0;0;0;0;0;0;0;0;0;0;0;0;0;0;0;0;0;0;0;0;0;0;0;0;0;0;0;0	5;0;0;0;0;0;0;0;0;0;0;0;0;0;0;0;0;0;0;0;0;0;0;0;0	5;0;0;0;0;0;0;0;0;0;0;0;0;0;0;0;0;0;0;0;0;0;0;0;0;0;0;0;0;0;0;0;0;0;0;0;0;0;0;0;0;0;0;0;0;0;0;0;0;0;0;0;0;0;0;0;0;0;0;0;0;0;0;0;0;0;0;0;0;0;0;0;0;0;0;0;0;0;0;0;0;0	5;0;0;0;0;0;0;0;0;0;0;0;0;0;0;0	5;0;0;0;0;0;0;0;0;0;0;0;0;0;0;0;0;0;0;0;0;0;0;0;0;0;0	5;0;0;0;0;0;0	5;0;0;0;0;0;0;0;0;0;0;0;0;0;0;0;0;0	5;0;0;0;0;0;0;0;0;0;0;0;0;0;0;0;0;0;0;0;0;0;0;0;0;0;0;0;0;0;0;0;0;0;0;0;0;0;0;0;0;0;0;0;0	5;0;0;0;0;0;0;0;0	5;0;0;0;0;0;0;0;0;0;0;0;0;0;0;0;0;0;0;0;0;0;0;0;0;0;0;0;0;0;0;0;0;0;0;0;0;0;0;0;0;0;0;0;0;0;0;0;0;0;0;0;0;0;0;0;0;0;0;0;0	5;0;0;0;0;0;0;0;0;0;0;0;0;0;0;0;0;0;0;0;0;0;0;0	5;0;0;0;0;0;0;0;0;0;0;0;0;0;0;0;0;0;0;0;0;0;0;0;0;0;0;0;0;0;0;0;0;0;0;0;0;0;0;0;0;0;0;0;0;0;0;0;0;0;0;0;0;0;0;0;0;0;0;0;0;0;0	5;0;0;0;0;0	5;0;0;0;0;0;0;0;0;0;0;0;0;0;0;0;0;0;0;0;0	5;0;0;0;0;0;0;0;0;0;0;0;0;0;0;0;0;0;0;0;0;0;0;0;0;0;0;0;0;0;0;0;0	5;0;0;0	5;0;0;0;0;0;0;0;0;0;0;0;0;0;0;0;0;0;0;0;0;0;0;0;0	5;0;0;0;0;0;0;0;0;0;0;0;0;0
U507;0;0;0	33333;0	018519;0;0;0;0;0;0;0;0;0	018519;0	16667;0;0;0;0	25926;0	11111;0;0;0;0;0	092593;0	074074;0;0;0	35185;0;0;0	018519;0	2037;0;0;0	074074;0;0;0;0;0;0;0	074074;0;0	11111;0;0	16667;0;0	092593;0;0	35185;0	037037;0	11111;0;0;0;0;0;0;0;0;0;0	037037;0	14815;0;0;0;0	24074;0	074074;0	037037;0	24074;0;0;0;0;0;0;0	074074;0;0	018519;0;0;0;0;0;0;0;0;0;0	018519;0	092593;0;0;0	092593;0;0;0;0;0;0;0;0;0	074074;0	37037;0;0;0	074074;0;0;0;0;0;0;0	18519;0;0;0	037037;0	018519;0;0;0;0;0;0;0;0;0;0;0;0;0;0;0;0;0;0;0;0;0;0;0;0;0;0;0;0;0;0;0;0;0;0;0;0	12963;0	12963;0;0;0;0;0;0;0;0;0;0	12963;0	16667;0;0;0;0;0	092593;0;0;0;0;0;0;0;0;0	12963;0;0	33333;0;0	055556;0	055556;0	055556;0;0	018519;0;0	018519;0	18519;0;0;0;0
U508;0;0;0;0;0;0;0	071429;0;0;0;0;0;0;0;0;0;0	071429;0;0	071429;0;0;0;0;0	85714;0;0;0;0;0;0;0	071429;0;0;0;0;0;0;0;0;0;0;0;0;0;0;0	14286;0;0;0;0;0;0;0;0;0;0;0;0;0;0;0;0;0;0;0;0;0;0;0	14286;0	92857;0;0	85714;0;0;0;0;0;0;0;0;0;0;0;0;0;0;0;0	071429;0;0;0	78571;0;0;0;0;0;0;0;0	071429;0	071429;0;0;0	071429;0;0;0;0;0;0;0;0;0;0	14286;0;0;0	071429;0	071429;0;0;0;0;0;0;0;0;0	071429;0;0;0;0;0;0;0;0;0;0;0;0;0;0;0;0;0;0;0;0;0;0;0;0;0;0;0;0;0;0;0;0;0;0;0;0;0;0;0;0;0;0;0;0;0;0;0;0;0;0;0;0;0;0;0	78571;0;0	14286;0;0;0;0;0;0;0	071429;0;0;0;0	071429;0;0;0;0;0;0	071429;0;0;0;0;0;0;0;0;0;0;0;0;0;0;0;0;0;0;0;0;0;0;0;0;0;0;0;0;0;0;0;0;0;0;0;0;0	071429;0;0	78571;0;0;0;0;0;0;0;0;0;0;0;0;0;0;0;0;0;0;0;0;0	071429;0	071429;0;0;0;0;0;0;0;0;0;0	071429;0;0;0;0;0;0;0;0;0;0	071429;0;0	071429;0;0;0;0;0;0;0;0;0;0;0;0;0	071429;0;0;0;0;0	071429;0;0;0;0;0;0;0;0;0;0;0;0;0;0;0;0;0;0;0;0;0;0;0;0;0;0;0;0;0;0;0;0;0;0;0;0;0;0;0;0;0;0	78571;0;0;0;0;0;0;0;0;0;0;0	85714;0	92857;0	071429;0;0;0;0;0;0;0	92857;0;0	85714;0;0;0;0;0;0;0;0;0;0;0;0;0;0	85714;0;0;0;0;0;0;0;0	071429;0;0;0	92857;0;0;0;0;0;0;0;0;0;0;0;0;0;0;0;0;0;0;0;0;0;0;0;0;0;0;0;0;0;0	78571;0	071429;0;0;0;0;0;0;0;0;0;0;0;0;0	14286;0;0;0;0	071429;0;0;0;0;0;0;0;0;0;0;0;0;0;0;0;0;0;0;0;0	071429;0;0;0;0;0;0;0;0;0;0;0;0;0;0;0;0	85714;0;0;0;0	85714;0;0;0;0;0;0;0;0;0;0;0	071429;0;0;0;0;0;0;0;0;0;0;0;0
U509;0;0;0;0;0;0;0;0;0;0;0;0;0;0;0;0	33333;0;0	66667;0	33333;0;0;0;0;0;0;0;0;0;0;0;0;0;0;0;0;0;0;0;0;0;0;0;0;0;0;0	66667;0;0;0;0;0	33333;0;0;0;0;0;0;0;0;0;0;0;0	66667;0;0;0	33333;0;0;0;0	66667;0;0	66667;0;0;0;0	33333;0;0;0;0;0;0;0;0;0;0;0;0;0;0;0;0;0;0;0;0;0;0;0;0;0;0;0;0;0;0;0;0;0	33333;0;0;0;0;0;0;0;0;0;0;0;0;0;0;0;0;0;0;0;0;0;0;0;0;0;0;0;0;0;0;0;0;0;0;0;0;0;0;0;0;0;0;0;0;0;0;0;0;0;0;0;0;0;0;0;0;0;0;0;0;0;0;0;0;0;0;0;0;0;0;0;0;0;0;0;0;0;0;0;0;0;0;0;0;0;0;0;0;0;0;0;0;0;0;0;0;0;0;0;0;0;0;0;0;0;0;0;0;0;0;0;0;0;0;0;0;0;0;0;0;0	33333;0;0;0;0;0;0;0;0;0;0;0;0;0;0;0;0;0	66667;0;0;0;0;0;0;0;0;0;0;0;0;0;0	33333;0;0;0;0;0;0;0;0;0;0;0;0;0;0;0;0;0;0;0;0;0;0;0;0;0;0;0;0;0;0;0;0;0;0;0;0;0;0;0;0	33333;0;0;0;0;0;0;0;0;0;0;0;0;0;0;0;0;0;0;0;0;0;0;0;0;0;0;0;0;0;0;0;0;0;0;0;0;0;0;0;0;0;0;0;0;0;0;0;0;0;0;0;0;0;0;0;0;0;0;0;0;0;0;0;0;0;0;0;0;0;0;0;0;0;1;0;0;0;0;0;0;0;0;0;0;0;0	33333;0;0;0;0;0;0;0;0;0;0;0;0;0;0;0;0;0;0;0;0;0;0;0;0;0;0;0;0	66667;0;0;0;0	66667;0	66667;0;0;0;0;0;0;0;0;0;0;0;0;0;0;0;0;0;0;0;0;0;0;0;0;0;0;1;0;0;0;0;0;0;0;0;0;0;0;0;0;0;0;0;0;0;0;0;0;0;0;0;0;0;0;0;0;0;0;0;0;0;0;0;0;0;0;0;0;0;0;0;0;0;0;0;0;0;0;0;0;0;0;0;0;0;0;0;0;0;1;0;0;0;0;0;0;0;0;0;0;0;0;0;0;0;0;0;0;0;0;0;0;0;0;0;0;0;0;0;0;0;0;0;0;0;0;0;0;0;0;0;0;0;0;0;0;0;0;0;0;0;0;0;0;0;0;0;0;0;0;0	66667;0;0;0;0;0;0;0;0;0;0;0;0;0;0;0;0;0;0;0;0;0;0;0;0;0;0;0;0;0;0;0;0;0;0;0;0;0;0;0;0;0;0;0;0;0;0;0;0;0;0;0;0;0;0;0;0;0;0;0;0;0;0;0;0;0;0;0;0;0;0;0;0;0;0;0;0;0;0;0;0;0;0;0;0;0;0;0;0;0;0;0	33333;0;0;0;0;0;0;0;0;0;0;0;0;0	33333;0;0;0;0;0;0;0;0;0;0;0;0;0;0;0;0;0;0;0;0;0;0;0;0;0;0;0;0;0;0;0;0;0;0;0;0;1;0;0;0;0;1;0;0;0;0;0	66667;0;0;0;0;0;0;0;0;0;0;0;0;0;0;0;0;0;0;0	33333;0;0;0;0;0;0;0;0;0;0;0;0;0;0;0;0;0;0;0;0;0;0;0;0;0;0;0;0;0;0;0;0;0;0;0;0;0;0;0;0;0;0;0;0;0;0;0;0;0;0;0;0;0;0;0;0;0;0;0;0;0;0;0;0;0;0;0;0;0;0;0;0;0;0;0;0;0;0;0;0;0;0;0;0;0;0;0;0;0;0;0;0;0;0;0;0;0;0;0;0;0;0;0;0;0;0;0;0;0;0;0;0;0;0;0;0;0;0;0;0;0;0;0;0;0;0;0;0;0;0;0;0;0;0;0;0;0;0;0;0;0	66667;0;0;0;0;0;0;0;0;0;0;0;0;0;0;0;0;0;0;0;0;0;0;0;0;0;0;0;0;0;0;0;0;0;0	33333;0;0;0;0;0;0;0;0;0;0;0;0	33333;0;0;0;0;0;0;0;0;0;0;0;0;0;0;0;0;0;0	66667;0;0;0;0;0;0;0;0;0;0;0;0;0;1;0;0;0;0;0;0	33333;0;0;0;0	33333;0	66667;0;0;0	66667;0;0;0;0;0;0;0;0;0;0;0;0;0;0;0;0;0;0;0;0;0;0;0;0;0;0;0
U510;0;0;0;0;0;0;0;0;0;0;0;0;0;0;0;0;0;0;0;0;0;0;0;1;0;0;0;0;0;0;0;0;0;0;0;0;0;0;0;0;0;0;0;0;0;0;0;0;0;0;0;0;0;0;0;0;0;0;0;0;0;0;0;0;0;0;0;0;0;1;0;1;0;0;0;0;0;0;0;0;0;0;0;0;0;0;0;0;0;0;1;0;0;0;0;0;0;0;0;0;0;0;0;0;0;0;0;0;0;0;0;0;0;0;0;0;0;0;0;0;0;0;0;0;0;0;0;0;0;0;0;0;0;0;0;0;0;0;0;0;0;0;0;0;0;0;0;0;0;0;0;0;0;0;0;0;0;0;0;0;0;0;0;0;0;0;0;0;0;0;0;0;0;0;0;0;0;0;0;0;1;0;0;0;0;0;0;0;0;0;0;0;0;0;0;0;0;…
U511;0;0;0;0	13636;0;0;0	27273;0;0;0;0;0;0;0	13636;0;0;0;0	13636;0	18182;0	22727;0;0;0;0	090909;0	13636;0	090909;0;0	22727;0;0;0	22727;0;0;0;0;0;0;0;0;0;0;0;0;0	27273;0;0	22727;0;0	045455;0;0	18182;0;0;0;0;0;0;0;0;0;0;0;0;0	27273;0;0;0;0	045455;0	045455;0;0	27273;0;0;0;0;0;0;0	045455;0;0;0;0;0;0;0;0;0;0;0;0;0;0;0;0;0;0;0;0;0;0	090909;0	090909;0;0	13636;0	090909;0;0;0	27273;0;0;0;0;0;0;0;0;0;0	13636;0;0;0;0;0;0;0;0;0;0;0;0;0;0;0;0;0;0;0;0;0;0;0;0;0;0;0;0;0;0;0;0;0;0;0;0;0;0;0;0;0;0;0;0;0;0;0;0	045455;0	045455;0;0;0;0;0;0;0;0;0;0;0;0;0;0	27273;0;0	13636;0;0	18182;0	045455;0;0;0;0;0;0	090909;0;0;0;0;0;0;0;0;0;0	13636;0;0;0;0;0;0;0;0;0;0;0;0;0;0;0;0;0;0	31818;0;0;0;0;0;0;0;0;0;0;0;0;0;0;0;0;0;0;0	090909;0;0	090909;0;0;0;0;0;0;0;0	18182;0;0;0;0;0;0	31818;0;0;0	13636;0;0;0;0;0;0;0;0;0;0	045455;0;0	22727;0;0	13636;0;0;0;0;0;0;0;0;0;0;0	27273;0;0;0;0;0;0;0;0;0;0;0;0;0;0;0	13636;0;0;0;0;0;0;0;0;0	13636;0	18182;0;0;0;0;0;0;0;0;0;0	18182;0;0;0;0;0	27273;0;0
U512;0;0;0;0;0;0;0;0;0;0;0;0;0;0;0;0;0;0	066667;0;0;0;0;0;0;0	13333;0;0;0;0;0;0;0;0;0;0;0;0;0;0;0;0;0;0;0;0;0	13333;0;0;0;0	13333;0	46667;0;0;0;0;0;0;0;0;0;0;0	13333;0;0;0;0;0;0;0;0	066667;0;0	13333;0;0;0;0;0;0;0;0;0	13333;0;0;0;0;0;0;0;0	066667;0;0;0;0	13333;0;0;0;0;0;0;0;0;0;0	066667;0;0;0;0;0;0;0;0;0;0;0;0;0;0;0;0;0;0;0;0;0;0;0;0;0;0;0;0;0;0;0;0;0;0;0;0;0;0;0;0;0;0;0;0;0;0;0;0;0;0;0;0;0;0;0;0;0;0;0;0;0	13333;0	066667;0;0;0;0;0;0;0;0;0;0;0;0;0;0;0;0	2;0;0	8;0	6;0	066667;0	066667;0;0;0;0;0;0;0;0;0;0;0;0;0;0;0;0;0;0;0;0;0;0;0;0;0;0;0;0;0;0;0;0;0;0;0;0;0;0;0;0;0;0;0;0	066667;0;0;0;0;0;0;0;0;0;0	13333;0;0;0;0;0;0;0;0;0;0;0;0;0	13333;0;0;0;0;0;0;0;0;0;0;0;0;0;0;0;0;0	13333;0;0;0;0;0;0;0;0;0	53333;0;0;0;0;0;0;0;0;0;0;0;0;0;0;0	46667;0;0;0;0;0;0;0;0;0;0;0;0;0;0;0;0;0	066667;0;0;0;0;0;0;0;0;0;0;0;0;0;0;0;0;0;0;0;0;0;0;0;0;0;0;0;0;0;0;0;0;0;0;0;0;0;0;0;0;0;0;0;0;0;0;0;0;0;0;0;0	46667;0;0;0;0;0;0;0;0;0;0;0;0;0;0;0;0;0;0;0;0;0;0;0;0;0;0;0;0;0;0;0;0;0;0;0;0;0;0;0;0;0;0;0;0;0;0;0;0;0;0;0;0;0;0;0;0;0	066667;0;0;0;0;0;0;0;0	066667;0;0;0;0;0;0	53333;0;0;0;0	6;0;0;0;0;0;0;0;0;0;0;0;0;0;0;0;0;0;0;0;0;0;0;0;0;0;0;0;0;0;0;0;0;0;0;0;0;0;0;0;0;0;0;0;0;0;0;0;0;0	46667;0;0;0;0;0;0;0;0;0;0;0;0;0;0;0;0;0;0;0;0;0;0;0;0;0;1;0;0;0;0;0;0;0;0	46667;0;0;0;0;0;0;0;0;0;0;0;0;0;0;0;0;0;0;0;0;0;0;0;0;0;0;0;0;0;0;0;0;0;0;0;0;0;0;0;0	066667;0	13333;0;0;0	46667;0;0;0;0;0;0;0;0;0;0;0;0;0;0;0;0;0;0;0;0;0;0;0	13333;0;0;0	066667;0;0;0;0;0;0;0;0;0	46667;0;0;0;0;0;0;0;0;0;0;0;0;0;0;0;0;0;0;0;0;0;0;0;0;0;0;0;0;0;0;0;0;0;0;0;0;0;0;0;0;0;0;0;0;0;0;0;0;0;0;0;0;0;0;0;0;0;0;0;0;0;0;0;0;0;0;0;0;0	13333;0;0;0;0;0;0;0;0;0;0;0;0;0;0;0;0;0;0;0;0;0;0;0;0	46667;0;0;0;0;0;0;0;0;0;0;0;0;0;0;0;0;0;0;0;0;0;0;0;0;0;0;0;0;0	13333;0;0;0;0;0;0;0;0;0;0;0;0;0;0;0;0;0;0;0;0;0;0;0;0;0;0;0;0;0;0;0;0;0;0;0;0;0;0;0;0;0;0;0;0;0;0;0;0;0;0;0;0;0;0;0;0;0;0;0;0;0;0;0;0;0;0;0;0;0;0;0;0;0;0;0;0;0;0;0;0;0;0;0;0;0;0;0;0;0;0	066667;0;0;0;0;0;0;0	13333;0;0;0;0;0;0	066667;0	066667;0;0;0;0;0;0;0;0;0;0;0;0;0;0;0;0;0;0;0;0;0;0;0;0;0;0;0;0;0;0;0;0;0;0;0;0;0;0;0;0;0;0;0;0;0;0;0;0;0;0;0;0;0;0;0;0	066667;0;0;0;0;0;0;0;0;0;0;0;0;0;0;0;0;0;0;0;0;0;0;0	53333;0;0;0;0;0;0;0;0;0;0;0;0;0;0	2;0;0;0;0;0;0;0;0;0
U513;0;0;0;0;0;0;0;0;0;0;0;0;0;0;0;0;0;0	66667;0;0;0;0;0;0;0;0;0;0;0;0;0	33333;0;0;0;0;0;0;0;0;0;0;0;0;0;0;0	33333;0;0	66667;0;0	33333;0;0;0;0;0;0;0;0;0;0;0;0;0	33333;0;0;0;0;0;0;0	33333;0;0;0;0;0;0;0	33333;0;0;0;0;0;0;0;0;0;0;0;0;0;0;0;0;0;0;0;0;0;0;0;0;0;0	66667;0;0;0;0;0;0;0;0;0;0;0;0;0;0;0;0;0;0;0;0;0;0;0;0;0;0;0;0;0;0;0;0;0;0;0;0;0;0;0;0;0;0;0;0;0;0;0;0;0;0;0	33333;0;0;0;0;0;0;0;0;0;0;0;0;0;0;0	33333;0;0;0;0;0;0;0;0;0;0	33333;0;0	33333;0;0;0;0;0;0;0;0;0;0;0;0;0;0;0;0;0;0;0;0;0;0;0;0;0;0;0;0;0;0;0;0;0;0;0;0;0	66667;0;0;0;0;0;0;0;0;0;0;0;0	33333;0;0;0;0;0	33333;0;0;0;0;0;0;0;0;0;0;0;0;0;0;0;0;0;0;0;0;0;0;0;0;0;0;0;0;0;0;0;0;0	66667;0;0;0;0;0;0;0;0;0;0;0;0;0;0;0;0;0;0;0;0;0;0;0;0;0;0	33333;0;0;0;0;0;0;0;0;0;0;0;0;0;0;0;0;0;0;0;0;0;0;0	33333;0;0;0;0;0;0;0;0	33333;0;0;0;0;0;0;0;0;0;0;0;0;0;0;0;0;0;0;0;0;0;0;0;0;0;0;0;0;0;0;0;0;0;0;0;0;0;0;0;0	33333;0;0;0;0;0;0;0;0;0;0;0;0;0;0;0;0;0;0;0;0;0;0;0;0;0	33333;0;0;0;0;0;0;0;0;0;0;0;0;0;0;0;0;0;0;0;0;0;0;0;0;0;0;0;0;0;0	33333;0;0;0;0;0;0;0;0;0;0;0;0	33333;0;0	33333;0;0;0	33333;0;0;0;0;0;0;0;0;0;0	33333;0;0;0	33333;0;0;0;0;0;0	33333;0;0;0;0;0;0;0;0;0;0;0;0;0;0;0;0;0;0;0;0;0;0;0;0;0;0;0;0;0;0;0;0;0	33333;0;0;0;0;0;0;0;0;0;0;0;0;0;0;0;0;0;0;0;0;0;0;0;0;1;0;0;0;0;0;0;0;0;0;0;0;0;0;0;0;0;0;0;0;0;0;0;0;0;0;0;0;0;0;0;0;0;0;0;0;0;0;0;0;0	33333;0;0;0;0;0;0;0;0;0;0;0;0;0;0;0;0;0;0;0;0;0;0;0	33333;0;0;0;0;0;0;0;0;0;0;0;0;0	33333;0;0;0;0;0;0;0;0	33333;0;0;0;0;0;0;0;0;0;0;0;0;0;0;0;0;0;0;0;0;0;0;0;0;0;0;0;0;0;0;0;0;0;0;0;0	33333;0;0;0;0;0;0;0;0;0;0;0;0;0;0;0;0;0;0;0;0;0;0;0;0	33333;0;0;0;0	66667;0;0;0;0;0;0;0;0;0;0;0;0;0;0;0;0;0;0;0;0;0;0;0;0;0;0;0;0;0;0;0;0;0;0;0;0;0;0;0;0;0;0;0;0;0;0;0;0;0;0;0;0;0;0;0;0;0;0;0;0	33333;0;0;0;0	33333;0;0;0;0;0;0;0;0;0;0;0;0;0;0;0;0;0;0	33333;0;0;0;0;0;0;0;0;0;0;0;0;0;0;0	33333;0;0;0;0;0;0;0;0;0;0	33333;0;0;0;0;0;0;0;0;0;0;0;0;0;0;0;0;0;0;0;0;0;0;0;0;0;0;0;0;0;0;0;0;0;0;0;0;0;0;0;0;0;0;0;0;0;0;0;0;0;0;0;0;0;0;0;0	33333;0;0;0;0;0;0;0;0;0;0;0;0	33333;0;0;0;0;0;0;0;0;0;0;0;0;0;0;0;0;0;0;0;0;0;0;0;0;0;0;0;0;0;0;0;0;0;0;0;0;0;0;0;0;0;0;0;0;0	33333;0;0	33333;0;0;0;0;0;0;0;0;0;0;0;0;0	33333;0;0;0;0;0;0;0	66667;0;0;0;0;0;0	66667;0;0;0;0;0;0;0;0;0;0;0;0;0;0;0;0;0;0;0;0;0;0;0;0;0;0;0;0;0;0;0;0;0;0;0;0;0;0;0;0;0;0;0;0;0;0;0;0;0;0;0;0;0;0;0;0;0;0;0;0
U514;0;0;0;0;0;0;0;0;0;0;0;0;0	28571;0;0;0;0;0	14286;0;0;0;0;0;0;0;0;0;0	57143;0;0;0	14286;0;0;0;0;0;0;0;0;0;0;0;0;0;0;0;0;0;0;0	57143;0	42857;0	28571;0	42857;0;0;0;0;0;0;0;0;0;0	14286;0;0;0;0	14286;0;0	14286;0	57143;0;0;0;0;0;0;0;0;0;0;0;0;0;0	14286;0;0;0;0	14286;0;0;0;0;0	14286;0;0;0;0;0;0	14286;0;0;0;0	42857;0;0;0;0;0;0;0;0;0;0	57143;0;0;0	14286;0	85714;0;0;0;0;0;0;0;0;0	14286;0;0;0;0;0;0;0;0;0;0;0;0;0;0;0;0;0;0;0;0;0;0;0;0;0;0;0;0;0;0;0;0;0;0;0;0;0;0;0	57143;0;0;0;0;0;0;0;0;0;0;0;0;0;0;0;0;0;0	42857;0;0	57143;0;0;0;0;0	14286;0;0;0;0;0;0;0;0;0;0;0;0;0;0;0;0;0;0;0;0;0;0;0;0;0;0;0;0;0;0;0;0;0;0;0;0;0;0;0;0;0;0;0;0;0;0;0;0;0	28571;0;0;0;0;0;0;0;0;0;0;0;0;0;0;0;0;0;0;0;0;0;0;0;0;0;0;0;0;0;0;0	14286;0;0;0;0;0;0;0;0;0;0;0;0;0;0;0;0;0;0;0;0;0;0;0;0;0;0;0;0;0;0;0;0;0;0;0;0;0;0;0;0;0;0;0;0;0;0;0;0	42857;0;0;0;0;0;0;0;0;0;0;0;0	14286;0;0;0;0;0;0;0;0;0;0;0;0;0;0;0;0;0;0;0;0;0;0	14286;0;0;0	42857;0	14286;0;0;0;0;0;0;0	57143;0;0;0;0;0;0;0;0;0;0;0;0;0;0;0;0;0;0;0;0;0;0;0;0;0;0;0	42857;0;0;0;0;0;0;0;0;0;0;0;0;0;0;0;0;0;0;0;0;0;0;0;0;0;0;0;0;0;0	28571;0;0;0;0;0;0;0;0;0;0;0;0;0;0	42857;0;0;0;0;0;0;0;0;0;0;0;0;0;0;0;0	28571;0;0;0;0;0;0;0;0;0;0;0;0;0;0;0;0;0;0;0;0;0;0;0;0;0;0;0;0;0;0;0;0;0;0;0;0;0;0;0	14286;0;0;0;0;0;0;0;0;0;0;0;0	42857;0;0;0;0;0	42857;0;0;0	14286;0;0;0;0;0;1;0;0;0	42857;0;0	28571;0;0;0;0;0;0;0;0;0;0;0;0;0;0;0;0;0;0	14286;0;0;0;0;0;0;0;0;0;0;0;0;0;0;0;0	14286;0;0;0;0	42857;0;0;0;0;0	28571;0;0;0;0;0;0;0;0;0;0	28571;0;0;0;0	28571;0;0;0;0;0;0;0;0;0;0;0;0;0
U515;0;0;0;0;0;0;0;0;0;0;0;0;0;0;0;0;0;0;0;0;0;0;0;0;0;0;0;0;0;0;0;0;0;0;0;0;0;0;0;0;0;0;0;0;0;0;0;0;0;0;0;0;0;0;0;0;0;0;0;0;0;0;0;0;0;0;0;0;0;0;0;0;0;0;0;0;0;0;0;0;0;0;0;0;0;0;0;0;0;0;0;0;0;0;0;0;0;0;0;0;0;0;0;0;0;0;0;0;0;0;0;0;0;0;0;0;0;0;0;0;0;0;0;0;0;0;0;0;0;0;0;0;0;0;0;0;0;0;0;0;0;0;0;0;0;0;0;0;0;0;0;0;0;0;0;0;0;0;0;0;0;0;0;0;0;0;0;0;0;0;0;0;0;0;0;0;0;0;0;0;0;0;0;0;0;0;0;0;0;0;0;0;0;0;0;0;0;…
U516;0;0;0;0;0;0;0;0;0;0;0;0;0;0;0;0;0;0;0;0;0;0;0;0;0;0;0;0;0;0;0;0	22222;0;0;0;0;0;0;0;0;0;0;0;0;0;0;0;0;0;0;0;0;0;0;0;0;0;0;0	22222;0;0;0;0;0;0;0;0;0;0;0	66667;0;0;0;0;0;0;0;0;0;0;0;0;0;0;0;0;0;0;0	11111;0;0;0;0	55556;0;0;0;0;0;0;0;0;0;0	11111;0;0;0;0;0;0;0;0	11111;0;0;0;0;0;0;0;0;0;0;0;0;0;0;0;0;0;0;0;0;0;0;0;0;0;0;0;0;0;0;0;0;0;0;0;0;0;0;0;0;0;0;0;0;0;0;0;0;0;0;0;0;0;0;0;0;0;0;0	11111;0;0;0;0;0;0;0;0;0;0;0;0;0;0;0;0	55556;0;0;0;0	22222;0;0;0;0;0;0	55556;0;0;0;0;0;0;0;0;0;0;0;0;0;0;0;0;0;0;0;0;0;0;0;0;0;0;0;0;0;0;0;0;0;0;0;0;0;0;0;0;0	11111;0;0;0;0	11111;0;0;0;0;0;0;0;0;0;0;0;0;0;0;0;0;0;0;0;0;0;0;0;0;0;0;0;0;0;0;0;0;0;0;0;0;0;0	11111;0;0;0;0;0;0;0;0;0;0;0;0;0;0;0	55556;0;0	55556;0;0;0;0;0;0;0;0;0;0	22222;0;0;0;0;0;0;0;0;0;0;0;0;0;0;0;0;0;0;0;0;0;0;0;0;0;0;0;0;0;0;0;0;0;0;0;0;0;0;0;0;0;0;0;0;0;0;0;0;0;0;0;0;0;0;0;0;0;0;0;0;0;0;0;0;0;0;0;0;0;0;0;0;0;0;0;0;0;0;0;0;0	11111;0	11111;0;0;0;0;0;0;0;0;0;0;0;0;0;0;0;0;0;0;0;0;0;0;0;0;0;0;0;0;0;0;0;0;0;0;0;0;0;0;0;0;0;0;0;0;0;0	66667;0;0;0;0;0;0;0;0;0;0;0;0;0;0;0;0;0;0;0;0;0;0;0;0;0;0;0;0;0;0;0;0;0;0;0;0;0;0;0;0;0;0;0;0;0;0;0;0;0;0;0;0;0	11111;0;0;0;0;0;0;0;0;0;0;0;0;0;0;0;0;0;0;0;0;0;0;0;0;0;0;0;0;0;1;0;0;0;0;0;0;0;0;0;0;0;0;0;0;0;0;0;0;0;0;0	11111;0;0;0;0;0;0;0;0;0;0;0;0;0;0;0;0;0;0;0;0;0;0;0;0;0;0;0;0;0;0;0;0;0;0;0;0;0;0;0	33333;0;0;0;0;0;0;0;0;0;0;0;0;0;0;0;0;0;0;0;0	55556;0;0;0;0;0;0;0;0;0;0;0;0;0;0;0;0;0;0;0;0;0;0;0;0;0;0;0;0;0;0;0;0;0;0;0;0;0;0;0;0	66667;0;0;0;0;0;0;0;0;0;0;0;0;0;0;0;0;0;0;0;0;0;0;0;0;0;0;0;0;0;0;0;0;0;0;0;0;0;0;0;0;0;0;0;0;0;0;0;0;0;0;0;0;0;0;0;0;0;0;0;0;0;0;0;0;0;0;0;0;0;0;0;0;0;0;0;0;0;0;0;0;0;0;0;0;0;0;0;0;0;0;0;0;0;0;0;0;0;0;0;0;0;0;0;0;0;0;0;0;0;0;0;0;0;0;0;0;0;0;0;0;0;0;0;0;0;0;0;0;0;0;0;0;0;0;0;0;0;0;0;0;0;0;0;0;0;0;0;0;0;0;0;0;0;0;0;0;0;0;0;0;0;0;0;0;0;0;0;0;0;0;0;0;0;0;0;0;0;0;0;0;0;0;0;0;0;0;0;0	11111;0;0;0;0;0;0;0;0;0;0;0;0;0;0;0;0;0;0;0;0;0;0;0;0;0;0;0;0;0;0;0;0;0;0;0;0;0;0;0;0;0;0;0;0;0;0;0;0;0;0;0;0;0;0;0;0;0;0;0	11111;0;0;0;0;0;0;0;0;0;0;0;0;0;0;0;0;0	11111;0;0;0;0;0;0;0;0;0;0;0;0;0;0;0;0;0;0;0;0;0	55556;0;0;0;0;0;0;0;0;0;0;0;0;0;0;0;0;0;0;0;0;0;0;0;0;0;0;0;0;0;0;0;0;0;0;0;0;0;0;0;0;0;0;0;0;0;0;0;0	55556;0;0	11111;0;0;0;0;0;0;0;0;0;0;0;0;0;0;0;0	11111;0;0;0;0;0;0;0;0;0;0;0;0	66667;0
U517;0;0;0	35;0;0;0;0	016667;0;0;0;0	016667;0;0	016667;0	066667;0;0;0;0	083333;0;0;0;0;0;0;0	066667;0;0;0	36667;0;0	016667;0;0	033333;0;0;0;0;0;0;0;0;0;0;0;0;0;0	11667;0;0;0;0	13333;0	13333;0;0	38333;0;0;0;0;0	016667;0;0;0;0;0;0;0;0;0	1;0	033333;0	033333;0	45;0;0	033333;0;0;0;0	1;0;0;0	016667;0;0;0;0;0	016667;0;0;0;0;0	016667;0;0;0;0	05;0;0;0;0;0;0;0;0;0	033333;0	36667;0;0;0	033333;0;0;0;0;0;0;0	15;0;0;0;0	1;0	016667;0;0;0;0;0;0;0;0;0;0;0;0;0;0;0;0;0;0;0;0;0;0;0;0;0;0;0;0;0;0;0;0;0;0;0;0	033333;0;0;0;0;0;0;0;0;0;0;0	25;0;0;0;0;0	033333;0;0;0;0;0;0;0;0;0;0;0	21667;0;0	45;0	33333;0	1;0	016667;0;0;0;0	11667;0	05;0;0;0	016667;0;0	43333;0;0;0;0;0;0	05;0;0;0;0;0;0;0;0;0;0;0;0;0;0;0;0	51667;0;0;0;0;0;0	066667;0;0;0;0;0;0	13333;0;0;0;0;0	36667;0;0	066667;0;0
U518;0;0;0;0;0;0;0	058824;0;0;0;0	058824;0;0	35294;0	058824;0;0;0;0	29412;0;0	058824;0;0;0;0;0	17647;0;0;0;0;0;0;0	058824;0;0;0;0;0;0;0;0;0;0;0;0	11765;0;0	17647;0;0;0;0	17647;0	11765;0	41176;0;0;0;0;0;0;0;0;0;0	23529;0;0;0;0;0	11765;0;0;0	17647;0;0	058824;0;0;0;0	17647;0	11765;0;0;0;0	058824;0;0	11765;0	11765;0;0;0	11765;0	058824;0;0;0;0;0	29412;0;0;0;0;0;0	11765;0;0;0	058824;0;0;0;0;0;0;0	11765;0;0;0;0;0;0;0	17647;0;0;0;0;0;0	17647;0;0;0;0;0;0;0;0;0;0;0;0;0;0;0;0;0;0;0;0;0;0;0;0;0;0;0;0;0;0;0;0	11765;0;0;0;0;0;0;0;0;0;0;0	17647;0;0;0;0;0;0;0;0;0;0;0	11765;0;0;0;0;0	23529;0;0;0	17647;0	058824;0	11765;0;0;0;0	23529;0;0;0;0	11765;0;0;0;0;0;0;0;0;0;0;0;0;0;0;0;0;0;0;0;0;0;0;0;0	17647;0;0;0;0;0;0;0;0;0;0;0;0	35294;0;0;0;0;0;0;0	058824;0;0	058824;0;0;0;0;0;0;0;0;0;0;0;0;0;0;0;0;0;0;0;0;0;0;0;0;0;0;0;0;0;0;0;0;0;0;0;0;0;0;0;0;0;0;0;0;0;0;0;0;0;0;0;0;0;0;0	058824;0;0	058824;0;0;0;0;0;0;0;0;0;0;0;0;0;0;0	058824;0;0;0;0;0;0;0	17647;0;0;0;0;0;0;0;0;0;0	058824;0;0;0;0;0;0;0;0;0;0;0;0;0;0;0;0;0;0;0;0;0;0;0;0;0	11765;0;0;0;0;0;0;0;0;0;0;0;0
U519;0;0;0	14286;0;0;0;0;0;0;0	071429;0;0;0	14286;0	071429;0;0;0;0	071429;0;0;0;0;0;0;0	071429;0;0;0;0;0;0;0	071429;0;0;0;0;0;0;0;0;0;0;0;0;0;0;0;0;0;0	071429;0	14286;0	14286;0	14286;0;0;0;0;0;0;0;0;0	14286;0;0;0;0;0	071429;0	071429;0;0	42857;0;0	071429;0	071429;0;0;0	071429;0	071429;0;0;0;0;0;0	071429;0	14286;0;0;0	071429;0;0;0;0;0;0	14286;0;0;0;0;0;0	071429;0;0;0	21429;0	28571;0;0;0;0;0;0	071429;0;0;0;0;0;0;0	14286;0	14286;0;0	071429;0;0;0;0;0;0;0;0;0;0;0;0;0;0;0;0;0;0;0;0;0;0;0;0;0;0;0;0;0;0;0	071429;0;0;0;0	071429;0;0;0;0;0;0;0;0;0;0;0	28571;0;0;0;0	071429;0;0;0;0;0;0;0	071429;0;0;0;0;0	42857;0;0	14286;0	14286;0	071429;0	14286;0;0;0;0	14286;0;0;0;0	14286;0;0	21429;0;0;0;0;0;0;0;0;0;0;0;0;0;0;0;0;0;0;0;0;0;0;0;0;0;0;0;0;0;0;0;0;0;0	071429;0;0;0;0;0	071429;0;0	071429;0;0	071429;0;0;0;0;0;0	071429;0;0;0;0;0;0;0;0;0;0;0;0;0;0;0;0;0;0;0;0;0;0;0;0;0;0;0;0;0;0;0;0;0;0;0;0;0;0;0;0;0;0;0;0;0;0;0;0;0;0;0	14286;0;0;0;0;0;0;0;0;0;0;0;0;0;0
U520;0;0;0	16667;0;0;0;0;0;0;0;0;0;0;0;0;0;0;0;0;0;0;0;0;0;0;0;0;0;0;0;0;0;0;0;0;0;0;0;0;0;0;0;0;0;0;0;0;0;0;0;0	5;0;0	16667;0;0;0;0;0;0;0;0;0	16667;0;0;0;0;0;0;0;0;0;0;0;0;0;0;0;0;0;0;0;0;0;0;0;0;0;0;0;0;0;0;0;0;0;0;0;0;0;0;0;0;0	33333;0;0;0;0;0;0;0;0;0;0;0;0;0;0;0;0;0;0;0;0;0;0;0;0;0;0;0;0;0;0;0;0;0;0;0;0;0;0;0;0;0;0;0;0;0;0;0;0;0;0;0	16667;0;0;0;0;0;0;0;0;0;0;0	33333;0;0;0;0;0;0;0;0;0;0;0;0;0;0;0;0;0;0	66667;0	5;0;0	33333;0;0;0;0;0;0;0;0;0;0;0;0;0;0;0;0;0;0;0;0;0;0;0;0;0;0;0;0;0;0;0;0;0;0;0;0;0;0;0;0;0;0;0;0	16667;0;0;0;0;0;0;0;0;0	16667;0;0;0;0;0;0;0;0;0;0;0;0;0;0;0;0;0;0;0;0;0;0;0;0;0;0;0;0;0;0;0;0;0;0;0;0;0;0;0;0	5;0;0;0;0;0;0;0;0;0;0;0;0;0;0;0	66667;0;0;0;0;0;0;0;0;0;0;0;0	16667;0;0;0;0;0;0;0;0;0;0;0;0;0;0;0;0;0;0;0;0;0;0	16667;0;0;0;0;0;0;0;0;0;0;0;0;0;0;0;0;0;0;0;0;0;0;0;0;0;0;0;0	16667;0;0;0;0;0;0;0	5;0;0	33333;0;0;0;0;0;0;0;0;0;0;0;0;0;0;0;0;0;0;0	16667;0;0;0;0;0;0	16667;0;0;0;0;0;0;0;0;0;0;0;0;0;0;0;0;0;0;0;0;0;0;0;0;0;0;0;0;0;0;0;0;0;0;0;0;0;0;0;0;0;0;0;0	83333;0;0;0;0	5;0;0;0;0;0;0;0;0;0	16667;0;0	16667;0;0;0;0;0;0;0;0;0;0;0;0;0;0;0;0;0;0;0;0;0;0;0;0;0;0;0;0;0;0;0;0;0;0;0;0;0;0	66667;0;0;0;0;0;0;0;0;0;0;0;0;0;0;0;0;0;0;0;0;0;0;0;0;0;0	5;0;0;0;0;0;0;0;1;0;0;0;0;0;0;0;0;0;0;0;0;0;0;0;0;0;0;0;0;0;0;0;0;0;0;0;0;0;0;0;0;0;0;0;0;0;0;0;0;0	16667;0;0;0	83333;0;0;0;0;0;0;0;0;0;0;0;0;0;0;0;0;0;0	33333;0;0;0;0;0;0;0;0;0;0;0;0;0;0;0;0;0	5;0;0;0;0;0;0;0;0;0;0;0;0;0;0;0;0;0;0;0;0;0;0;0;0;0;0;0;0;0;0;0;0;0;0	16667;0;0;0;0;0;0;0;0;0;0;0;0;0;0;0;0;0;0;0;0;0;0;0;0;0;0;0;0;0;0;0;0;0;0;0;0;0;0;0;0;0;0;0;0;0;0;0;0;0;0;0;0;0;0;0;0;0;0;0	5;0;0;0;0;0;0;0;0;0;0;0	16667;0;0;0;0;0;0;0;0;0;0;0;0;0;0;0;0;0;0;0;0;0;0;0;0;0;0;0;0;0;0;0;0;0;0;0;0;0;0;0;0;0;0;0;0;0;0;0;0;0;0;0;0;0;0;0;0;0;0;0;0;0;0;0;0;0;0;0;0;0;0;0;0;0;0;0;0;0;0;0;0;0;0;0;0;0;0;0;0;0;0;0;0;0;0;0;0;0;0;0;0;0;0;0;0;0;0;0;0	5;0;0;0;0;0;0;0;0;0;0;0;0;0	16667;0;0;0;0;0;0;0;0;0;0;0;0	16667;0;0;0;0;0;0;0;0;0;0;0;0;0;0;0;0;0;0;0;0;0;0;0;0;0;0;0;0;0;0;0;0;0;0;0;0;0;0;0;0;0;0;0;0;0;0;0;0;0;0;0;0;0;0;0;0;0;0;0;0;0;0;0;0;0;0	16667;0	33333;0	5;0;0;0;0;0;0;0;0	16667;0;0;0;0;0;0;0;0;0;0;0;0;0;0;0;0;0;0;0;0;0;0;0;0;0;0;0;0;0;0;0;0;0;0;0;0;0;0;0;0;0;0;0;0;0;0;0	16667;0;0;0;0;0;0;0	16667;0;0;0;0	16667;0;0;0;0;0;0;0;0;0;0;0	5;0;0;0;0;0;0	16667;0;0;0;0;0;0;0;0;0	16667;0;0;0	5;0
U521;0;0;0;0;0;0;0;0;0;0;0;0;0;0;0;0;0;0;0;0;0;0;0;0;1;0;0;0;0;0;0;0;0;0;0;0;0;0;0;0;0;0;0;0;0;1;0;0;0;0;0;0;0;0;0;0;0;0;0;0;0;0;0;0;0;0;0;0;0;1;0;0;0;0;0;0;0;0;0;0;0;0;0;0;0;0;0;0;0;0;0;0;0;0;0;0;0;0;0;0;0;0;0;0;0;0;0;0;0;0;0;0;0;0;0;0;0;0;0;0;0;0;0;0;0;0;0;0;0;0;0;0;0;0;0;0;0;0;0;0;0;0;0;0;0;0;0;0;0;1;0;0;0;0;0;0;0;0;0;0;0;0;0;0;1;0;0;0;0;0;0;0;0;0;0;0;0;0;0;0;0;0;0;0;0;0;0;0;0;0;0;0;0;0;0;0;0;…
U522;0;0;0;0;0;0;0;0;0;0;0;0;0;0;0;0;0;0;0;0;0;0;0;0;0;0;0;0;0;0;0;0;0;0;0;0;0;0;0;0;0;0;0;0;0;0;0;0;0;0;0;0;0;0;0;0;0;0;0;0;0;0;0;0;0;0;0;0;0;0;0;0;0;0;0;0;0;0;0;0;0;0;0;0;0;0;0;0;0;0;0;0;0;0;0;0;0;0;0;0;0;0;0;0;0;0;0;0;0;0;0;0;0;0;0;0;0;0;0;0;0;0;0;0;0;0;0;0;0;0;0;0;0;0;0;0;0;0;0;0;0;0;0;0;0;0;0;0;0;0;0;0;0;0;0;0;0;0;0;0;0;0;0;0;0;0;0;0;0;0;0;0;0;0;0;0;0;0;0;0;0;0;0;0;0;0;0;0;0;0;0;0;0;0;0;0;0;…
U523;0;0;1;0;0;0;0;0;0;0;0;0;0;0;0;0;0;0;0;0;0;0;0;0;0;0;0;0;0;0;0;1;0;0;0;0;0;0;0;0;0;0;0;0;0;1;0;0;0;0;0;0;0;0;0;0;0;0;0;0;0;0;0;0;0;0;0;0;0;0;0;0;0;0;0;0;0;0;0;0;0;0;0;0;0;0;0;1;0;0;0;0;0;0;0;0;0;0;0;0;0;0;1;0;0;0;0;0;0;0;0;0;0;0;0;0;0;0;0;0;0;0;0;0;0;0;0;0;0;0;0;0;0;0;0;0;0;0;0;0;0;0;0;0;0;0;0;0;0;0;0;0;0;0;0;0;0;0;0;0;0;0;0;0;0;0;0;0;0;0;0;0;0;0;0;0;0;0;0;0;1;0;0;0;0;0;0;0;0;0;0;0;0;0;1;0;0;…
U524;0;0;0;0;0;0;0;0;0;0;0;0;0;0;0;0;0;0;0;0;0;0;0;0;0;0;0;0;0;0;0;0;0;0;0;0;0;0;0;0;0;0;0;0;0;0;0;0;0;0;0;0;0;0;0;0;0;0;0;0;0;0;0;0;0;0;0;0;0;0;0;0;0;0;0;0;0;0;0;0;0;0;0;0;0;0;0;0;0;0;0;0;0;0;0;0;0;0;0;0;0;0;0;0;0;0;0;0;0;0;0;0;0;0;0;0;0;0;0;0;0;0;0;0;0;0;0;0;0;0;0;0;0;0;0;0;0;0;0;0;0;0;0;0;0;0;0;0;0;0;0;0;0;0;0;0;0;0;0;0;0;0;0;0;0;0;0;0;0;0;0;0;0;0;0;0;0;0;0;0;0;0;0;0;0;0;0;0;0;0;0;0;0;0;0;0;0;…
U525;0;0;0;0;0;0;0;0;0;0;0;0;0;0;0;0;0;0;0;0;0;0;0;0;0;0;0;0;0;0;0;0;0;0;0;0;0;0;0;0;0;0;0;0;0;0;0;0;0;0;0;0;0;0;0;0;0;0;0;0;0;0;0;0;0;0;0;0;0;0;0;0;0;0;0;0;0;0;0;0;0;0;0;0;0;0;0;0;0;0;0;0;0;0;0;0;0;0;0;0;0;0;0;0;0;0;0;0;0;0;0;0;0;0;0;0;0;0;0;0;0;0;0;0;0;0;0;0;0;0;0;0;0;0;0;0;0;0;0;0;0;0;0;0;0;0;0;0;0;0;0;0;0;0;0;0;0;0;0;0;0;0;0;0;0;0;0;0;0;0;0;0;0;0;0;0;0;0;0;0;1;0;0;0;0;0;0;0;0;0;0;0;0;0;0;0;0;…
U526;0;0;0;0;0;0;0	5;0;0;0;0;0;0;0;0;0;0;0;0;0;0;0;0;0;0;0;0;0;0;0;0;0;0;0;0;0;0;0;0;0;0;0;0;0;0;0;0;0;0;0;0	5;0;0;0;0;0;0;0	5;0;0;0;0;0;0;0;0;0;0;0;0;0;0;0;0;0;0;0;0;0;0;0;0;0;0;0;0;0;0;0;0;0;0;0;0;0;0;0;0;0;0;0;0;0;0;0;0;0;0;0	5;0;0;0;0;0;0;0	5;0	5;0;0;0;0;0;0;0;0;0;0;0;0;0;0;0;0;0;0;0;0;0;0;0;0;0;0;0;0;0;0;0;0;0;0;0;0;0;0;0;0;0;0;0;0;0;0;0;0;0;0;0;0;0;0;0;0;0;0;0;0;0;0;0;0;0;0;0;0;0;0;0;0;0;0;0;0;0;0;0;0;0;0;0;0;0;0;0;0;0;0;0;0;0;0;0;0;0;0;0;0;0;0;0;0;0;0;0;0;0;0;0;0;0;0;0;0;0;0;0;0;0;0;0;0;0;0;0	5;0;0;0;0;0;0;0;0;0;0;0;0;0;0;0;0;0;0;0;0;0;0;0;0;0;0;0;0;0;0;0;0;0;0;0;0;0;0;0;0;0;0;0;0;0;0;0;0;0;0;0;0;0;0;0;0;0;0;0;0;0;0;0;0;0;0;0;0;0;0;0;0;0;0;0;0;0;0;0;0;0;0;0;0;0;0;0;0;0;0;0;0;0;0;0;0;0;0;0;0;0;0;0;0;0;0;0;0;0;0;0;0;0;0;0;0;0;0;0;0;0;0;0;0;0;0;0;0;0;0;0;0;0;0;0;0;0;0;0;0;0;0;0;0;0;0;0;0;0;0;0;0;0;0;0;0;0;0;0;0;0;0;0;0;0;0;0;0;0;0;0;0;0;0;0;0;0;0;0;0;0;0;0;0;0;0;0;0;0;0	5;0;0;0;0;0;0;0;0;0;0;0;0;0;0;0;0;0;0;0;0;0;0;0;0	5;0;0;0;0;0;0;0;0;0;0;0;0;0;0;0;0;0;0;0;0;0;0;0;0;0;0;0;0;0;0;0;0;0;0;0;0;0;0;0;0;0;0;0;0;0;0;0;0	5;0;0;0;0;0;0;0;0;0;0;0;0;0;0;0;0;0;0;0;0;1;0;0;0;0;0;0;0;0;0;0;0;0;0;0;0;0;0;0;0;0	5;0;0;0;0;0;0;0;0;0;0;0	5;0;0;0;0;0;0;0;0;0;0;0;0;0;0;0;0;0;0;0;0;0;0;0;0;0;0;0;0;0;0;0;0;0;0;0;0;0;0;0;0;0;0;0;0;0;0;0;0;0;0;0;0;0;0;0;0;0;0;0;0;0;0;0;0;0;0;0;0;0;0;0;0;0;0;0;0;0;0;0;0;0;0;0;0;0;0;0;0;0;0;0;0;0;0;0;0;0;0;0;0;0;0;0;0;0;0;0;0;0;0;0;0;0;0;0;0;0;0;0;0;0;0;0;0;0;0;0;0;0;0;0;0;0;0;0;0;0;0;0;0;0;0;0;0;0;0;0;0;0;0;0;0;0;0;0;0;0;0;0;0;0;0;0;0;0;0;0;0;0;0;0;0;0;0;0;0;0;0;0;0;0;0;0;0;0;0;0;0;0;0;0;0;0;0;0;0;0;0;0…	5;0;0;0;0;0;0;0;0;0;0;0;0;0;0;0;0;0;0;0;0;0;0;0;0;0;0;0;0;0;0;0;0;0;0;0;0;0;0;0;0;0;0;0;0;0;0;0;0;0;0;0;0;0;0;0;0;0;0;0;0	5;0;0;0;0;0;0;0;0;0;0;0;0;0;0;0;0;0;0;0;0;0;0;0;0;0;0;0;0;0;0;0;0;0;0;0;0;0;0;0;0;0;0;0;0;0;0;0;0;0;0;0;0;0;0;0;0;0;0;0;0;0;0;0;0
U527;0;0;0	5;0;0;0;0;0;0;0;0;0;1;0;0;0;0;0;0;0;0;0;0;0;0;0;0;0;0;0;0;0;0;0;0;0;0;0;0;0;0;0;0;0;0;0;0;0;0;0	5;0;0;0;0;0;0;0;0;0;0;0;0;0;0;0;0;0;0;0;0;0;0;0;0;0;0;0;0;0;0;0;0;0;0;0;0;0;0;0;0;0;0;0;0;0;0;0;0;0;0;0;0;0;0;0;0;0;0;0;0;0;0;0;0;0;0;0;0;0;0;0;0;0;0;0;0;0;0;0;0;0;0;0;0;0;0;0;0;0;0;0;0;0;0;0;0;0;0;0;0;0;0;0;0;0;0;0;0;0;0;0;0;0;0;0;0;0;0;0;0;0;0;0;0;0;0;0;0;0;0;0;0;0;0;0;0;0;0;0;0;0;0;0;0;0;0;0;0;0;0;0;0;0;0;0;0;0;0;0;0;0;0;0;0;0;0;0;0;0;0;0;0	5;0;0;0;0;0;0;0;0;0;0;0;0;0;0;0;0;0;0;0;0;0;0;0;0;0;0;0;0;0;0;0;0;0;0;0;0;0;0;0;0;0;0;0;0;0;0;0;0;0;0;0;0;0;0;0;0;0;0;0;0;0;0;0;0;0;0;0;0;0;0;0;0;0;0;0;0;0;0;0;0;0;0;0;0;0;0;0;0;0;0;0;0;0;0;0;0;0;0;0;0;0;0;0;0;0;0;0;0;0;0;0;0;0;0;0;0;0;0;0;0;0;0;0;0;0;0;0;0;0;0;0;0;0;0;0;0;0;0;0;0;0;0;0;0;0;0;0;0;0;0;0;0;0;0	5;0;0;0;0;0;0;0;0;0;0;0;0;0;0;0;0;0;0;0;0;0;0;0;0;0;0;0;0;0;0;0;0	5;0;0;0;0;0;0;0;0;0;0;0;0;0;0;0;0;0;0;0;0;0;0;0;0;0;0;0;0;0;0;0;0;0;0;0;0;0;0;0;0;0;0;0;0;0;0;0;0;0;0;0;0;0;0;0;0;0;0;0;0;0;0;0;0;0;0;0;0;0;0;0;0;0;0;0;0;0;0;0;0;0;0;0;0;0;0;0;0;0;0;0;0;0;0;0;0;0;0;0;0;0;0;0;0;0;0;0;0;0;0;0;0;0;0;0;0;0;0;0;1;0;0;0;0;0;0;0;0;0;0;0;0;0;0;0;0;0;0;0;0;0;0;0;0;0;0;0;0;0;0;0;0;0	5;0;0;0;0;0;0;0;0;0;0;0;0;0;0;0;0;0;0;0;0;0;0;0;0;0;0;0;0;0;0;0;0;0;0;0;0;0;0;0;0;0;0;0;0;0;0;0;0;0;0;0;0;0;0;0;0;0;0;0;0;0;0;0;0;0;0;0;0;0;0;0;0;0;0;0;0;0;0;0;0;0;0;0;0;0;0;0;0;0;0;0;0;0;0;0;0;0;0;0;0;0;0;0;0;0;0;0;0;0;0;0;0;0;0;0;0;0;0;0;0;0;0;0;0;0;0;0;0;0;0;0;0;0;0;0;0;0;0;0;0;0;0;0;0;0;0;0;0;0;0;0;0;0;0;0;0;0;0;0;0;0;0;0;0;0;0;0;0;0;0;0;0;0;0;0;0;0;0;0;0;0;0;0;0;0;0;0;0;0;0;0;0;0;0;0;0;0;0;0…	5;0;0;0;0;0;0;0;0;0;0;0;0;0;0;0;0;0;0;0;0;0;0;0;0;0;0;0;0;0;0;0;0;0;0;0;0;0;0;0;0;0;0;0
U528;0;0;1;0;0;0;0;0;0;0;0;0;0;0;0;0;0;0;0;0;0;0;0;0;0;0;0;0;0;0;0;0;0;0;0;0;0;0;0;0;0;0;0;0;0;0;0;0;0;0;0;0;0;0;0;0;0;0;0;0;0;0;0;0;0;0;0;0;0;0;0;0;0;0;0;0;0;0;0;0;0;0;0;1;0;0;0;0;0;0;0;0;0;0;0;0;0;0;0;0;0;0;0;0;0;0;0;0;0;0;0;0;0;0;0;0;0;0;0;0;0;0;0;0;0;0;0;0;0;0;0;0;0;0;0;0;0;0;0;0;0;0;0;0;0;0;0;0;0;0;0;0;0;0;0;0;0;0;0;0;0;0;0;0;0;0;0;0;0;0;0;0;0;0;0;0;0;0;0;0;0;0;0;0;0;0;0;0;0;0;0;0;0;0;0;0;0;…
U529;1;0;0;0;0;0;0;0;0;0;0;0;0;0;0;0;0;0;0;0;0;0;0;0;0;0;0;0;0;0;0;0;0;0;0;0;0;0;0;0;0;0;0;0;0;0;0;0;0;0;1;0;0;0;0;0;0;0;0;0;0;0;0;0;0;0;0;0;0;0;0;0;0;0;0;0;0;0;0;0;0;0;0;0;0;0;0;0;0;0;0;0;0;0;0;0;0;0;0;0;0;0;0;0;0;0;0;0;0;0;0;0;0;0;0;0;1;0;0;0;0;0;0;0;0;0;0;0;0;0;0;0;0;0;0;0;0;0;0;0;0;0;0;0;0;0;0;0;0;0;0;0;0;0;0;0;0;0;0;0;0;0;0;0;0;0;0;0;0;0;0;0;0;0;0;0;0;0;0;0;1;0;0;0;0;0;0;0;0;0;0;0;0;0;0;0;0;…
U530;0	748571429;0;0;1;0;0;0;0;0;0;0;0;0;0;0;0;0;0;0;0;0;0;0;0;0;0;0;0;0;0;0;0;0;0;0;0;0;0;0;0;0;0;0;0;0;0;0;0;0;0;0;0;0;0;0;0;0;0;0;0;0;0;0;0;0;0;0;0;0;0;0;0;0;0;0;0;0;0;0;0;0;0;0;0;0;0;0;0;0;0;0;0;0;0;0;0;0;0;0;0;0;0;0;0;0;0;0;0;0;0;0;0;0;0;0;0;0;0;0;0;0;0;0;0;1;0;0;0;0;0;0;0;0;0;0;0;0;0;0;0;0;0;0;0;0;1;0;0;0;1;0;0;0;0;0;0;0;0;0;0;0;0;0;0;0;0;0;0;0;0;0;0;0;0;0;0;0;0;0;0;0;0;0;0;0;0;0;0;0;0;0;0;0;0;0;0…
U531;0	802325581;0	025714;0	042857;0;0	23143;0	0085714;0	011429;0	071429;0;0;0	011429;0	18286;0	02;0	0028571;0	0057143;0	028571;0	042857;0	16;0	0057143;0	051429;0;0	0085714;0;0	017143;0	011429;0	13714;0	054286;0	12571;0	0057143;0	18571;0	068571;0;0;0	0028571;0	0085714;0	16571;0	10286;0	071429;0	011429;0	0057143;0	0085714;0;0	24571;0	26571;0;0	025714;0;0	017143;0;0	13429;0;0	29143;0	13429;0;0	034286;0	0028571;0	011429;0	037143;0;0;0	011429;0	26571;0	085714;0;0;0;0	034286;0
U532;0;0	05814;0	30233;0	034884;0	19767;0	093023;0	011628;0	05814;0;0;0;0	19767;0	17442;0	034884;0	011628;0	19767;0	046512;0	24419;0	05814;0	19767;0	034884;0	10465;0;0	046512;0	011628;0	10465;0	32558;0	011628;0;0	069767;0	093023;0	034884;0;0;0	034884;0	046512;0	33721;0	25581;0	10465;0;0;0;0	069767;0	046512;0	011628;0	093023;0;0	13953;0;0	12791;0	011628;0	023256;0	12791;0	034884;0	011628;0;0	10465;0	034884;0;0;0	05814;0	22093;0	24419;0;0;0	12791;0	11628;0
U533;1;0;0;0;0;0;0;0;0;0;0;0;0;0;0;0;0;0;0;0;0;0;0;0;0;0;0;0;0;0;0;0;0;0;0;0;0;0;0;0;0;0;0;0;0;0;0;0;0;0;0;0;0;0;0;0;0;0;0;0;0;0;0;0;0;0;0;0;0;0;0;0;0;0;0;0;0;0;0;0;0;0;0;0;0;0;0;0;0;0;0;0;0;0;0;0;0;0;0;0;0;0;0;0;0;0;0;0;0;0;0;0;0;0;0;0;0;0;0;0;0;0;0;0;0;0;0;0;0;0;0;0;0;0;0;0;0;0;0;0;0;0;0;0;0;0;0;0;0;0;0;0;0;0;0;0;0;0;0;0;0;0;0;0;0;0;0;0;0;0;0;0;0;0;0;0;0;0;0;0;0;0;0;0;0;0;0;0;0;0;0;0;0;0;0;0;0;…
U534;0;1;0;0;0;0;0;0;0;0;0;1;0;0;0;1;1;1;0;1;0;0;0;0;0;0;0;0;0;0;0;0;0;0;1;0;0;1;0;0;0;0;0;0;0;0;0;1;0;0;0;0;0;0;0;0;1;0;0;0;0;0;1;0;0;0;0;0;0;1;0;0;0;0;0;0;0;0;0;0;0;0;0;0;0;0;0;0;0;0;0;0;1;0;0;0;0;0;0;0;0;0;1;0;0;0;0;0;1;0;0;0;0;0;0;0;0;0;0;0;0;0;0;0;0;0;0;0;0;0;0;0;0;0;0;0;0;0;0;0;0;0;0;0;0;0;0;0;0;0;0;0;0;0;0;0;0;0;0;0;0;0;0;0;0;0;0;0;0;0;0;0;0;0;0;0;0;0;0;0;0;0;0;0;0;0;0;0;0;0;0;1;0;0;0;0;0;…
U535;0;0	20833;0	041667;0;0	25;0	083333;0;0	25;0;0;0	041667;0;0	20833;0;0;0	041667;0;0	25;0;0	041667;0	041667;0;0;0	16667;0	375;0	20833;0	20833;0	54167;0	083333;0;0	041667;0;0;0	16667;0	041667;0	25;0	54167;0	29167;0;0;0;0;0	20833;0	16667;0;0;0;0	45833;0	041667;0	58333;0;0	041667;0;0;0;0;0	16667;0	25;0;0;0	041667;0	041667;0	25;0;0;0;0	041667;0	45833;0	16667;0	58333;0;0	041667;0	041667;0;0;0	16667;0;0;0	20833;0	041667;0;0;0;0;0;0;0;0;0;0	20833;0;0;0;0	083333;0;0;0;0;0;0;0;0	16667;0	20833;0;0;0;0;0;0	25;0;0;0;0;0;0;0;0;0;0;0;0;0;0;0;0	20833;0
U536;0	350649351;0;1;0;1;1;0;0;0;0;0;1;0;0;0;1;0;1;0;1;0;0;0;0;0;1;1;0;0;0;0;0;0;0;0;0;0;1;1;0;0;0;0;0;0;0;0;0;0;0;0;0;0;0;0;0;1;0;0;0;0;1;1;0;0;0;0;0;0;1;0;0;1;0;0;0;0;0;1;0;0;0;0;1;0;0;0;0;0;0;0;0;0;1;0;0;0;1;0;0;0;0;0;0;1;0;0;0;0;0;0;0;0;0;0;0;0;0;0;0;0;0;0;0;1;0;0;0;0;0;0;0;0;0;0;0;0;0;1;0;0;0;0;0;0;0;0;0;0;0;0;0;0;0;0;0;0;0;1;0;0;0;0;0;0;0;0;0;0;0;0;0;0;0;0;0;0;0;0;0;0;0;0;0;0;0;0;0;0;0;0;0;0;0;0;0…
U537;0	96875;0	0671;0	11255;0	088745;0	032468;0	004329;0	058442;0	082251;0;0;0	060606;0	04329;0	062771;0	028139;0	0021645;0	062771;0	10823;0	1342;0	056277;0	12771;0	04329;0	0671;0	012987;0	041126;0	02381;0	062771;0	034632;0	075758;0	028139;0	080087;0	2013;0	025974;0	02381;0;0	04329;0	10606;0	18615;0	17532;0	004329;0	0021645;0	0021645;0	047619;0	084416;0	019481;0	030303;0	10823;0;0	071429;0;0	14935;0	088745;0	036797;0	060606;0	0064935;0;0
U538;0	664179104;0	0625;0	28125;0	34375;0	03125;0	03125;0	09375;0	1875;0;0;0	09375;0	3125;0	09375;0	03125;0	0625;0	25;0	34375;0	21875;0	0625;0	09375;0	09375;0	09375;0;0	09375;0;0	15625;0	03125;0;0	0625;0	0625;0	3125;0	125;0;0;0	125;0	0625;0	25;0	3125;0	0625;0;0;0;0	03125;0;0	03125;0	0625;0;0	28125;0;0	09375;0;0;0	0625;0;0;0;0	1875;0;0;0;0	03125;0	09375;0	15625;0;0;0;0	25;0	03125;0;0	1875;0;0;0	03125;0;0	09375;0;0	0625;0;0	1875;0;0;0;0
U539;1;0	1194;0	19403;0	044776;0	18657;0	089552;0	10448;0	26119;0;0;0	10448;0	20896;0	11194;0	16418;0	0074627;0	089552;0	17164;0	27612;0	022388;0	067164;0	037313;0	089552;0	014925;0	097015;0	044776;0	044776;0	14179;0	10448;0	059701;0	067164;0	18657;0	022388;0	022388;0	037313;0	052239;0	22388;0	14925;0	31343;0	044776;0;0	022388;0	014925;0	21642;0	074627;0	0074627;0	074627;0;0	08209;0;0	1194;0	022388;0	029851;0	044776;0;0	014925;0	037313;0
U540;1;0	47619;0	095238;0	047619;0;0	57143;0;0	57143;0;0;0	047619;0	047619;0	19048;0;0;0	047619;0	19048;0	14286;0	14286;0	047619;0	047619;0	095238;0;0	52381;0;0	047619;0	047619;0;0	14286;0	047619;0	19048;0	047619;0;0;0	19048;0	38095;0	14286;0;0	047619;0;0;0;0	28571;0;0;0;0;0	28571;0;0	38095;0	14286;0;0	095238;0	047619;0	095238;0;0	047619;0	14286;0;0;0	095238;0	047619;0	047619;0;0;0;0	047619;0	38095;0;0	095238;0;0;0	095238;0;0	61905;0;0;0	047619;0	047619;0;0;0;0;0	28571;0;0;0	047619;0;0;0;0	047619;0;0	047619;0
U541;0;1;0;1;0;0;0;1;0;1;0;1;1;0;0;0;0;0;0;0;0;0;0;1;0;0;0;0;0;0;1;0;0;0;0;0;0;0;0;0;1;0;1;0;0;0;1;0;0;0;0;0;0;0;0;0;0;0;0;0;0;0;0;0;0;0;0;0;0;0;0;0;0;0;0;0;0;0;0;0;0;0;0;0;0;0;0;0;0;0;0;0;0;0;0;0;0;0;0;0;0;0;0;0;0;0;0;0;0;0;0;0;0;0;0;0;0;0;0;0;0;0;0;1;1;0;0;0;0;0;0;0;0;0;0;0;0;0;0;0;0;0;0;0;0;0;0;0;0;0;0;0;0;0;1;0;0;0;0;0;0;0;0;0;0;0;0;0;0;0;0;0;0;0;0;0;0;0;0;0;0;0;0;0;0;0;0;0;0;0;0;0;0;0;0;0;0;…
U542;0	28125;0;0;0;0;0;0;0;0;0;0;0;0;0;0;0;0;0;0;0;0;0;0;0;0;0;0;0;0;0;0;0;0;0;0;0;0;0;0;0;0;0;0;0;0;0;0;0;0;0;0;0;0;0;0;0;0;0;0;0;0;0;0;0;0;0;0;0;0;0;0;0;0;0;0;0;0;0;0;0;0;0;0;0;0;0;0;0;0;0;0;0;0;0;0;0;0;0;0;0;0;0;0;0;0;0;0;0;0;0;0;0;0;0;0;0;0;0;0;0;0;0;0;0;0;0;0;0;0;0;0;0;0;0;0;0;0;0;0;0;0;0;0;0;0;0;0;0;0;0;0;0;0;0;0;0;0;0;0;0;0;0;0;0;0;0;0;0;0;0;0;0;0;0;0;0;0;0;0;0;0;0;0;0;0;0;0;0;0;0;0;0;0;0;0;0;0;0…
U543;0	75;0	03125;0;0	03125;0	15625;0	125;0;0	0625;0;0;0	09375;0	125;0	1875;0	03125;0;0	1875;0	15625;0	3125;0	125;0	15625;0;0	25;0;0	03125;0;0	15625;0	25;0	15625;0;0	15625;0	21875;0;0;0;0	1875;0	25;0	1875;0	53125;0;0;0;0;0	1875;0	15625;0;0	15625;0;0	0625;0;0	21875;0;0	03125;0;0;0;0;0	125;0	15625;0	125;0;0;0	03125;0	34375;0;0;0;0	09375;0	28125;0;0;0;0;0	03125;0;0	0625;0;0;0	09375;0	40625;0	03125;0;0;0;0;0;0;0	03125;0;0;0;0;0	0625;0	21875;0;0;0;0;0;0;0;0;0	03125;0	125;0;0
U544;1;0;0;0;0	25;0;0;1;0;0;0	25;0	25;0;0;0;0;0	75;1;0;0;0;0;0;0;0;0;0;0;0;0;0;0;0;0;0;0;0	75;0;0;0;0;0;0;0;0;0;0;0;0;0;0;0;0;0;0;0;0;0	75;0;0;0;0;0;0;0;0;0;0;0;0;0;0;0;0;0;0;0;0;0;0;0;0;0;0;0;0;0;0;0;0;0;0;0;0;0;0;0;0;0;0;0;0;0;0;0;0;0;0;0;0;0;0;0;0;0;0;0;0;0;0;0;0;0;0;0	75;0;0;0;0;0;0;0;0;0;0;0;0;0;0;0;0;0;0;0;0;0;0;0;0;0;0;0;0;0;0;0;0;0;0;0;0;0;0;0;0;0;0;0;0;0;0;0;0;0;0;0;0;0;0;0;0	25;0;0;0;0;0;0;0;0;0;0;0;0;0;0;0;0;0;0;0;0;0;0;0;0;0;0;0;0	75;0;0;0;0;0;0;0;0;0;0;0;0;0;0;0;0;0;0	75;0;0;0;0;0;0;0;0;0;0;0;0;0;0;0;0;0;0;0;0;0;0;0;0	75;0;0;0;0;0;0;0;0;0;0;0;0;0	25;0;0;0;0;0;0	25;0;0;0;0;0;0;0	75;0;0;0;0	25;0;0;0;0;0;0;0;0;0;0;0;0;0;0;0;0;0	75;0;0;0	25;0;0;0	25;0;0;0;0;0;0;0	25;0;0;0;0;0;0;0;0;0;0;0;0;0;0;0;0;0;0;0;0;0;0;0;0;0;0;0;0;0;0;0;0;0;0;0;0;0;0;0;0;0	25;0;0;0;0;0;0;0;0;0;0;0;0;0;0;0;0;0;0;0;0;0;0;0;0	25;0;0;0;0;0;0;0;0;0;0;0;0;0;0;0;0;0;0;0;0;0;0;0;0;0;0;0;0;0;0;0;0;0;0;0;0;0;0;0;0;0;0;0;0;0;0;0;0;0;0;0;0;0;0;0;0;0;0;0;0;0;0	25;0;0;0;0;0;0;0;0;0;0;0;0;0;0;0;0;0;0;0;0;0;0;0;0;0;0;0;0;0;0;0;0;0;0;0;0;0;0;0;0;0;0;0;0;0;0;0;0;0;0;0;0;0;0;0;0;0;0;0;0;0;0;0;0;0;0;0;0;0;0;0;0;0;0;0;0;0;0;0;0;0;0;0;0;0;0;0;0;0;0;0;0;0;0;0;0;0;0;0;0;0;0;0;0;0;0;1;0;0;0;0;0;0;0;0;0;0;0;0;0;0;0;0;0;0;0;0;0;0;0;0	25;0;0;0;0;0;0;0;0;0;0;0;0;0;0;0;0;0;0;0;0;0;0;0;0;0;0;0;0;0;0;0;0;0;0;0;0;0;0;0;0;0;0;0;0;0;0;0;0;0;0;0;0	75;0;0;0;0	25;0;0;0;0;0;0;0;0;0;0;0;0;0	75;0;0;0;0;0;0;0;0	75;0;0	25;0;0;0;0;0;0;0;0;0;0	25;0;0;0;0	75;0;0;0;0;0;0;0;0;0;0;0;0;0	25;0;0;0;0;0	25;0;0;0;0;0;0;0;0;0;0;0;0;0;0;0;0;0;0;0;0;0;0;0;0;0;0;0	25;0;0;0;0;0;0;0;0;0;0;0	25;0;0;0;0	25;0;0;0;0;0;0;0;0;0;0;0;0;0;0;0;0;0;0;0;0;0;0	25;0;0;0;0;0;0;0;0;0;0;0;0;0;0;0;0;0;0;0;0;0;0;0;0;0;0;0;0;0;0;0;0;0;0;0;0;0;0;0;0;0;0;0;0;0;0;0;0;0;0;0;0;0;0;0;0;0;0;0;0;0;0;0;0;0;0;0;0;0;0;0;0;0;0;0;0;0;0;0;0;0;0;0;0;0;0;0;0;0;0;0;0;0;0;0;0;0;0;0;0;0;0;0;0;0;0;0;0;0;0;0;0;0;0;0	25;0;0;0;0;0;0;0;0;0;0;0;0;0;0;0;0;0;0;0;0	25;0;0;0;0;0;0;0;0;0;0;0;0;0;0;0;0;0;0;0;0;0;0;0;0;0;0;0;0;0;0;0	25;0;0;0;0;0;0;0;0;0;0;0;0;0;0;0;0;0;0;0;0;0;0;0;0;0;0;0;0;0;0;0;0;0;0;0;0;0;0;0;0;0;0;0;0;0;0;0;0;0;0;0;0;0;0;0;0;0;0;0;0	25;0;0;0;0	25;0;0;0;0;0;0;0;0;0;0;0;0;0;0;0;0;0;0;0;0;0;0;0;0;0;0;0
U545;0	625;0;0	38462;0;0;0;0;0	30769;0;0	076923;0;0	30769;0;0	15385;0;0;0	076923;0	23077;0;0;0;0;0;0	30769;0;0;0	23077;0;0;0	076923;0	076923;0;0;0;0	076923;0	30769;0	30769;0;0;0;0;0;0	38462;0;0;0;0;0;0;0;0;0;0;0	076923;0;0	076923;0;0;0;0;0;0;0;0;0;0;0;0;0;0	38462;0;0;0;0;0;0;0;0;0;0;0;0;0;0;0;0;0;0;0;0;0;0;0;0;0;0;0;0;0;0;0;0;0;0;0;0;0;0;0;0;0;0;0;0;0;0;0;0;0;0;0;0;0;0;0;0;0;0;0;0;0;0;0	23077;0;0;0;0;0;0;0;0;0;0;0;0;0;0	15385;0;0;0	076923;0;0;0;0;0	30769;0;0	15385;0;0	076923;0;0;0;0;0;0	076923;0;0;0;0;0;0;0;0;0;0	15385;0;0;0;0;0;0;0;0;0;0;0;0;0;0;0;0;0;0;0;0;0;0;0;0;0;0;0;0;0;0;0;0;0;0	30769;0;0;0;0	61538;0;0	076923;0;0;0;0;0	23077;0;0	076923;0;0;0;0;0	23077;0;0;0;0;0;0;0;0;0	23077;0	23077;0;0;0;0;0	15385;0;0;0;0;0;0;0;0;0;0;0;0;0;0;0;0	076923;0;0	076923;0;0;0	46154;0;0;0;0;0	076923;0;0;0;0;0	076923;0;0;0;0;0	23077;0;0	30769;0;0;0;0;0;0;0;0;0	38462;0;0;0;0;0;0;0;0;0;0;0;0;0;0;0;0;0;0;0;0;0;0;0;0;0;0;0;0;0;0;0;0;0;0;0;0;0;0;0;0;0;0;0;0;0;0;0;0;0;0;0;0;0;0;0;0;0;0;0;0;0;0;0;0;0;0;0;0;0;0;0;0;0;0;0;0;0;0;0;0;0;0;0;0;0;0;0;0;0;0;0;0;0;0;0;0;0;0;0;0;0;0;0;0;0;0;0;0;0;0;0;0;0;0;0;0;0;0;0;0;0;0;0;0;0;0;0;0;0;0;0;0;0;0;0;0;0;0;0;0;0;0;0;0;0;0;0;0;0;0;0;0;0;0;0;0;0;0;0;0;0;0;0;0;0;0;0;0;0;0;0;0;0;0;0;0;0;0;0;0;0;0;0;0;0;0;0;0;0;0;0;0;0;0;0;0;0…	23077;0;0;0;0;0;1;0;0;0;0;0;0;0;0;0;0;0;0;0;0;0;0;0;0;0;0;0;0;0;0;0;0;0;0	15385;0;0;0;0;0;0;0;0;0;0;0;0;0;0;0;0;0;0;0;0;0;0;0;0;0;0;0;0;0;0;0;0;0;0;0;0;0;0;0;0;0;0;0;0;0;0;0	076923;0	15385;0;0;0;0;0;0;0;0	15385;0;0;0;0;0
U546;1;0;0;0;0;0;0	125;0	25;0;0;0	125;0	125;0;0;0;0;0;0	125;0;0	25;0;0	25;0;0;0;0;0	125;0;0	25;0;0;0;0;0;0	125;0;0	125;0	125;0;0;0;0;0;0;0;0;0;0;0;0	125;0	125;0;0;0;0;0;0	125;0	125;0;0;0	125;0;0	125;0;0;0;0;0	375;0;0;0;0;0;0;0;0;0;0	125;0	25;0;0;0;0;0;0;0;0	125;0;0;0;0;0;0	25;0;0;0;0;0;0;0;0	125;0;0;0;0;0;0;0;0	125;0;0;0;0;0;0;0	125;0	125;0;0;0;0;0;0;0;0;0;0;0;0;0;0;0;0;0;0;0;0;0;0;0;0;0;0;0	125;0;0;0	125;0;0;0	125;0;0;0;0;0;0;0	125;0;0	125;0;0;0;0;0;0	125;0;0;0;0;0;0	25;0;0;0;0	125;0;0;0;0	125;0;0	125;0;0;0;0;0;0;0;0;0	25;0;0	125;0;0;0;0;0;0;0;0;0;0;0;0;0;0;0;0;0;0	25;0;0	25;0;0;0	125;0;0;0;0;0;0	5;0;0	125;0	125;0;0;0;0;0;0	375;0;0;0;0;0;0	125;0;0;0	125;0	125;0;0;0;0
U547;0;0;0;0;0;1;0;0;0;0;1;0;0;1;0;0;1;0;0;0;0;0;0;0;1;0;1;0;0;0;0;0;0;1;1;0;1;1;0;0;0;0;0;0;0;0;0;0;0;0;0;0;0;0;0;0;0;0;0;0;0;0;0;0;0;0;0;0;0;0;0;0;0;0;0;0;0;0;0;0;0;0;0;0;0;0;0;0;0;0;0;0;0;1;0;0;0;1;0;0;0;0;0;0;0;0;0;0;0;0;0;0;0;0;0;0;0;0;0;0;0;0;0;0;0;0;0;0;0;0;1;0;0;0;0;0;0;0;0;0;1;0;0;0;0;0;0;0;0;1;0;0;0;0;0;0;0;0;0;1;0;0;0;0;0;0;0;1;0;0;0;0;0;0;0;0;0;0;0;1;0;0;0;0;0;0;0;0;0;0;0;1;0;0;0;0;0;…
U548;0	517241379;0	15789;0	89474;0;0	63158;0	78947;0;0	10526;0;0;0	052632;0	73684;0;0;0;0	68421;0;0	68421;0;0	78947;0	15789;0;0;0;0	15789;0	68421;0	78947;0	26316;0;0;0	21053;0	10526;0;0	052632;0;0	26316;0	15789;0	63158;0	68421;0;0;0;0	15789;0;0;0;0;0	10526;0;0	31579;0;0	15789;0;0;0;0;0	63158;0	21053;0;0;0	10526;0	63158;0	68421;0;0;0	052632;0	15789;0	21053;0;0	84211;0;0	21053;0	63158;0;0;0;0;0;0	84211;0;0	10526;0;0;0	63158;0;0;0;0;0;0;0;0;0	052632;0	68421;0;0;0;0	63158;0;0;0;0;0	15789;0;0	63158;0;0;0;0;0;0;0;0	052632;0;0;0;0;0;0;0;0;0;0;0;0	78947;0	21053;0;0;0;0;0;0;0;0;0
U549;0;0	068966;0	17241;0	10345;0	13793;0	24138;0	10345;0	2069;0;0;0	034483;0	10345;0	034483;0	10345;0;0	48276;0	10345;0	48276;0;0	034483;0	034483;0	2069;0;0	068966;0	24138;0	10345;0	068966;0	48276;0	034483;0	2069;0	17241;0	10345;0;0;0	10345;0	31034;0	27586;0	37931;0;0;0;0;0	10345;0	13793;0	068966;0	17241;0;0	24138;0;0	31034;0	13793;0	034483;0	034483;0;0;0	034483;0	27586;0;0	10345;0;0;0;0	44828;0;0;0;0	068966;0	034483;0	10345;0	2069;0;0;0	034483;0;0	2069;0
U550;0;0;1;0;0;1;0;1;0;0;0;0;0;0;0;0;0;0;0;0;0;0;0;0;0;0;1;1;0;1;1;0;0;0;0;1;0;0;0;0;0;0;0;0;0;0;0;0;0;1;0;1;0;0;0;0;0;0;0;0;0;0;1;0;0;0;0;0;0;1;0;1;0;0;0;0;0;0;0;0;0;0;0;0;0;0;0;0;0;0;1;0;0;0;0;0;0;0;0;0;0;0;1;0;0;0;0;0;0;0;0;0;0;0;0;0;0;0;0;0;0;0;0;0;0;1;0;0;0;0;0;0;0;0;1;0;0;0;0;0;0;0;0;0;0;0;0;0;0;0;0;0;0;0;0;0;0;0;0;0;0;0;0;0;0;0;0;0;0;0;0;0;0;0;0;0;0;0;0;0;0;0;0;0;0;0;0;0;0;0;0;0;0;0;0;0;0;…
U551;0	364705882;0;1;0;0;0;0;0;0;0;0;0;0;1;0;0;0;1;0;0;0;1;0;0;0;0;0;0;1;0;0;0;0;0;0;0;1;0;0;0;0;0;0;0;0;0;0;1;0;0;0;0;0;0;0;0;0;0;0;0;0;0;0;0;0;0;0;0;0;0;0;0;0;0;0;0;0;0;0;0;0;0;0;0;0;0;0;0;0;0;0;0;0;0;0;0;0;0;0;0;0;0;0;0;0;0;0;0;0;0;0;0;0;0;0;0;0;0;0;0;0;0;0;0;1;0;0;0;0;0;0;0;0;0;0;0;0;0;0;0;0;0;0;0;0;0;0;0;0;0;0;0;0;0;0;0;0;0;0;0;0;0;0;0;0;0;0;0;0;0;1;0;0;0;0;0;0;0;0;0;0;0;0;0;0;0;0;0;0;0;0;0;0;0;0;0…
U552;0	392809587;0	0058824;0	070588;0	055882;0	020588;0	014706;0	0088235;0	064706;0	011765;0	0029412;0	097059;0	035294;0	041176;0	088235;0	011765;0	079412;0	12353;0	082353;0	13529;0	064706;0	05;0	038235;0;0	05;0	13529;0	088235;0	023529;0	041176;0	011765;0	052941;0	12353;0	0088235;0	026471;0	0058824;0	061765;0	055882;0	085294;0	10294;0	014706;0	0029412;0;0	038235;0	047059;0	1;0	047059;0	11471;0	020588;0	10882;0;0	15588;0	026471;0	14118;0
U553;1;0	034621;0	079893;0	058589;0	015979;0	027963;0	13848;0	08522;0;0;0	039947;0	065246;0	10786;0	13848;0	0079893;0	15446;0	22636;0	29427;0	17577;0	069241;0	034621;0	11318;0	041278;0	17443;0	13848;0	18109;0	054594;0	18242;0	031957;0	28362;0	23036;0	026631;0	046605;0;0	2996;0	097204;0	11185;0	22237;0	0026631;0;0	0013316;0	037284;0	062583;0	05992;0	037284;0	16911;0	0039947;0	17044;0;0	18375;0	013316;0	079893;0	05992;0	0053262;0	0013316;0
U554;0	18;0	074434;0	11003;0	10356;0	029126;0	042071;0	038835;0	13592;0;0	012945;0	080906;0	14563;0	045307;0	0097087;0	07767;0	28479;0	1521;0	42071;0	18123;0	048544;0	10032;0	11327;0	0064725;0	16181;0	090615;0	090615;0	20388;0	0032362;0	029126;0	10356;0	14887;0;0	012945;0	0064725;0	067961;0	17152;0	16505;0	52427;0	012945;0;0;0	038835;0	055016;0	038835;0	067961;0	064725;0;0	035599;0;0	22654;0;0	02589;0	074434;0	0097087;0	05178;0	048544;0
U555;1;0	02;0	14;0	04;0;0	02;0;0	12;0;0;0	02;0	08;0	1;0	38;0;0	18;0	08;0	3;0	08;0	42;0	12;0	28;0;0	06;0	08;0	06;0	04;0	36;0	04;0	1;0	32;0	02;0	04;0	02;0	04;0	2;0	32;0	52;0;0;0;0	08;0	04;0	02;0;0	32;0;0	22;0;0	28;0;0	32;0	08;0;0;0;0	14;0;0;0;0	02;0	28;0	06;0;0;0;0;0	1;0	08;0	32;0;0;0	06;0;0	02;0;0	04;0;0
U556;0	262626263;0	015873;0	1746;0	031746;0	063492;0;0	015873;0	22222;0	015873;0;0	015873;0	12698;0	38095;0;0	12698;0	49206;0	25397;0	095238;0	015873;0	047619;0;0;0	095238;0	14286;0	11111;0	015873;0	095238;0;0;0	30159;0	49206;0;0;0;0;0	30159;0;0	2381;0;0;0;0	015873;0	42857;0;0;0;0;0;0;0	14286;0;0	2381;0	015873;0;0	30159;0;0;0	031746;0;0;0	1746;0	063492;0	2381;0;0;0;0;0	38095;0;0;0;0;0	015873;0;0	22222;0;0;0;0;0;0;0;0;0;0;0	063492;0	047619;0;0;0;0;0	30159;0	52381;0;0;0;0;0;0	20635;0;0;0	015873;0	2381;0;0;0;0;0;0	015873;0;0;0	20635;0;0;0;0;0;0;0;0;0;0;0;0	031746;0
U557;0	005076142;0	083694;0	1241;0	02886;0	04329;0	15873;0	027417;0	15296;0;0;0	018759;0	088023;0	10823;0	049062;0;0	031746;0	16162;0	20058;0	027417;0	040404;0	01443;0	062049;0	004329;0	29437;0	10101;0	025974;0	059163;0	073593;0	005772;0	26551;0	11688;0	040404;0	004329;0	002886;0	017316;0	13564;0	088023;0	077922;0	04329;0;0;0	007215;0	13131;0	018759;0	051948;0	21789;0;0	14141;0;0	20491;0	096681;0	082251;0	090909;0;0	010101;0	005772;0	037518;0
U558;0	947368421;0;0	45178;0	015228;0;0;0	020305;0;0;0;0	010152;0;0	41624;0	48731;0;0	040609;0	040609;0	12183;0	030457;0	035533;0	010152;0	010152;0;0;0	010152;0	020305;0;0	040609;0;0	0050761;0	091371;0	015228;0;0;0	010152;0;0	060914;0	010152;0;0;0;0;0;0	28426;0	010152;0	1269;0;0	06599;0;0	18782;0;0	19797;0	045685;0	0050761;0;0;0;0	0050761;0	010152;0;0	010152;0	010152;0	020305;0;0;0	0050761;0	06599;0	06599;0	010152;0	076142;0	015228;0	030457;0	010152;0;0	015228;0	015228;0	035533;0	0050761;0	015228;0
U559;0	324353448;0	052632;0	10526;0	15789;0	052632;0;0	052632;0	15789;0;0;0	21053;0	68421;0	052632;0;0;0	10526;0	26316;0	36842;0	21053;0	26316;0	15789;0	15789;0;0	052632;0;0;0;0	052632;0;0	052632;0	10526;0	052632;0;0	052632;0	21053;0	31579;0	10526;0	42105;0	052632;0;0;0;0	10526;0;0	052632;0	052632;0;0	10526;0;0	10526;0;0;0	052632;0;0;0	052632;0	21053;0	10526;0;0;0	052632;0	052632;0	31579;0;0;0	052632;0	052632;0;0;0	31579;0;0	10526;0	21053;0;0	052632;0;0	15789;0;0	21053;0	052632;0;0;0;0;0;0;0
U560;0	093220339;0	020474;0	094828;0	03556;0	030172;0	010776;0	032328;0	051724;0;0	0010776;0	13685;0	053879;0	09375;0	063578;0	0032328;0	1347;0	14116;0	14763;0	08944;0	079741;0	020474;0	06681;0	0043103;0	03556;0	12177;0	063578;0	018319;0	059267;0	022629;0	056034;0	10884;0	072198;0	0086207;0	0064655;0	051724;0	065733;0	0625;0	14116;0;0;0	0053879;0	02694;0	03556;0	039871;0	024784;0	088362;0	0053879;0	091595;0;0	15302;0	028017;0	082974;0	034483;0
U561;0	39066222;0	016949;0	18644;0	042373;0	016949;0;0	076271;0	016949;0;0;0	033898;0	016949;0	059322;0	10169;0;0	059322;0	067797;0	11864;0	0084746;0	09322;0	0084746;0;0;0	033898;0	12712;0	084746;0	016949;0	14407;0;0	059322;0	084746;0	033898;0	025424;0;0	076271;0	050847;0	050847;0	076271;0;0;0;0	016949;0	016949;0	067797;0	025424;0	16949;0;0	084746;0;0	19492;0	042373;0	042373;0	084746;0;0;0	016949;0;0	016949;0	0084746;0;0	033898;0	09322;0	059322;0	0084746;0;0	025424;0	16102;0
U562;0	082568807;0	0047642;0	11577;0	026679;0	016675;0	029538;0	023344;0	10386;0;0	0019057;0	1415;0	090519;0	085279;0	065269;0	0047642;0	13816;0	11053;0	13626;0	13149;0	10052;0	072415;0	098142;0	00095283;0	015722;0	10672;0	041448;0	027632;0	046212;0	02525;0	11482;0	14007;0	034778;0	020962;0	0038113;0	099095;0	071939;0	21153;0	1777;0	0076227;0;0	0047642;0	033349;0	051929;0	063364;0	020486;0	11339;0;0	10195;0;0	1353;0	010005;0	10052;0	039543;0
U563;0	004065041;0	041284;0	32569;0	055046;0	0045872;0	022936;0	16972;0	055046;0;0;0	09633;0	050459;0	15596;0	055046;0;0	091743;0	082569;0	082569;0	12844;0	09633;0	03211;0	06422;0	0091743;0	041284;0	12385;0	041284;0	022936;0	087156;0	022936;0	091743;0	059633;0	082569;0	013761;0;0	087156;0	018349;0	06422;0	082569;0;0;0	0045872;0	027523;0	018349;0	036697;0	027523;0	19266;0;0	24771;0;0	16514;0	14679;0	12385;0	12844;0	0045872;0;0;0	041284;0	045872;0	041284;0;0
U564;0;0	004065;0	26016;0	012195;0;0	004065;0	044715;0	01626;0;0;0	0081301;0	012195;0	065041;0	03252;0;0	077236;0	097561;0	11382;0	060976;0	093496;0	01626;0	020325;0;0;0	060976;0	028455;0;0	12195;0	028455;0	012195;0	081301;0	089431;0;0;0	04065;0	004065;0	04878;0	065041;0;0;0;0;0	0081301;0	073171;0	004065;0	15854;0;0	10976;0;0	10569;0	03252;0	097561;0	17073;0;0;0;0;0	0081301;0	01626;0;0	004065;0	028455;0	036585;0;0;0	012195;0	13821;0	02439;0	081301;0	2561;0;0	012195;0	004065;0;0
U565;0	545454545;0;0;0;0;0;0;0;0;0;0;0;0;0;0;0;0;0;0;0;0;0;0;0;0;0;0;0;0;0;0;0;0;0;0;0;0;0;0;0;0;0;0;0;0;0;0;0;0;0;0;0;0;0;0;0;0;0;0;0;0;0;0;0;0;0;0;0;0;0;0;0;0;0;0;0;0;0;0;0;0;0;0;0;0;0;0;0;0;0;0;0;0;0;0;0;0;0;0;0;0;0;0;0;0;0;0;0;0;0;0;0;0;0;0;0;0;0;0;0;0;0;0;0;0;0;0;0;0;0;0;0;0;0;0;0;0;0;0;0;0;0;0;0;0;0;0;0;0;0;0;0;0;0;0;0;0;0;0;0;0;0;0;0;0;0;0;0;0;0;0;0;0;0;0;0;0;0;0;0;0;0;0;0;0;0;0;0;0;0;0;0;0;0;0;0…
U566;0	125;0	030303;0	12121;0	060606;0	030303;0	12121;0	21212;0	090909;0;0;0	12121;0	15152;0	090909;0	030303;0	030303;0	060606;0	33333;0	060606;0;0	090909;0	030303;0	15152;0;0	15152;0	15152;0	090909;0	12121;0	15152;0	060606;0	27273;0	24242;0;0	15152;0;0	12121;0	18182;0	030303;0	24242;0;0;0;0	12121;0	12121;0	030303;0	060606;0	060606;0;0	090909;0;0	18182;0;0	12121;0	060606;0;0	060606;0;0	060606;0	090909;0	030303;0;0;0;0	15152;0;0;0	060606;0	12121;0	15152;0;0
U567;0	31047619;0;0	14474;0	059211;0	013158;0	11842;0	032895;0;0;0;0	026316;0	019737;0	092105;0	17763;0;0	052632;0	072368;0	10526;0	013158;0;0	032895;0	039474;0	0065789;0;0;0	052632;0;0	013158;0;0	059211;0	098684;0	15789;0;0;0	019737;0	026316;0	078947;0	10526;0;0;0;0	052632;0	065789;0	17105;0;0	078947;0;0	059211;0;0	019737;0	21711;0	125;0	24342;0;0;0;0;0;0;0;0;0	078947;0	019737;0;0;0	052632;0	18421;0	085526;0	032895;0	078947;0;0	0065789;0	039474;0;0	026316;0	10526;0	046053;0;0	0065789;0	065789;0;0;0;0;0;0;0
U568;0	642105263;0	01381;0	12381;0	032857;0	017619;0	010952;0	05381;0	03619;0;0;0	066667;0	082857;0	058571;0	060476;0	0019048;0	074286;0	14667;0	11524;0	044762;0	057619;0	045238;0	059048;0	0080952;0	019048;0	077143;0	090476;0	025238;0	066667;0	017619;0	057619;0	14238;0	035238;0	031905;0	0028571;0	080952;0	08619;0	13857;0	17;0	013333;0	00095238;0	002381;0	02381;0	02381;0	015714;0	016667;0	1319;0;0	12095;0	00047619;0	16429;0	019048;0	050476;0
U569;0	175572519;0	042105;0	23158;0	073684;0	021053;0	010526;0	021053;0	094737;0;0;0	021053;0	031579;0	073684;0	042105;0	010526;0	26316;0	10526;0	4;0	063158;0	031579;0	042105;0	063158;0;0	094737;0	12632;0	063158;0	031579;0	084211;0	042105;0	094737;0	084211;0	052632;0;0	031579;0	042105;0	042105;0	10526;0	31579;0;0;0	031579;0	021053;0	084211;0	12632;0	042105;0	14737;0;0	031579;0;0	4;0	052632;0	031579;0	25263;0	021053;0	063158;0;0;0	10526;0;0;0	063158;0
U570;0	216216216;0	021374;0	12977;0	012214;0	019847;0	024427;0	022901;0	018321;0;0	0030534;0	056489;0	036641;0	14962;0	16947;0	0030534;0	12214;0	11603;0	12824;0	11908;0	042748;0	061069;0	1084;0	0076336;0	039695;0	09313;0	10229;0	0076336;0	15573;0	012214;0	1374;0	21221;0	10229;0	038168;0	0015267;0	1084;0	064122;0	082443;0	16489;0	0030534;0	0030534;0	0045802;0	071756;0	019847;0	17557;0	018321;0	14962;0;0	17252;0;0	090076;0	11145;0	22748;0
U571;0	117647059;0;0	18919;0	013514;0;0;0	040541;0	013514;0;0	013514;0	013514;0	027027;0	35135;0	16216;0;0	32432;0	081081;0	16216;0	054054;0	14865;0	027027;0;0;0	040541;0	081081;0	094595;0	013514;0	081081;0	013514;0	067568;0	56757;0	027027;0;0;0	094595;0	18919;0	094595;0	13514;0;0;0	39189;0	081081;0	013514;0	094595;0;0	040541;0;0	32432;0;0	45946;0;0	14865;0	12162;0;0	027027;0;0;0	054054;0;0;0	013514;0	054054;0	22973;0;0;0	054054;0	24324;0	12162;0	013514;0	2027;0;0;0;0;0;0	013514;0
U572;1;0	08061;0	058824;0	1634;0	043573;0	0021786;0	22658;0	023965;0;0;0	065359;0	10675;0	034858;0	045752;0;0	067538;0	039216;0	12418;0	24401;0	11111;0	091503;0	039216;0;0	33333;0	4183;0	15904;0	058824;0	10675;0	0021786;0	18519;0	050109;0	061002;0	013072;0;0	034858;0	010893;0	12418;0	058824;0	1024;0;0	013072;0	039216;0	0021786;0	0021786;0	0087146;0	11329;0;0	082789;0;0	26144;0;0	18954;0	084967;0	019608;0;0	0065359;0	015251;0;0	0087146;0;0;0	11329;0	039216;0;0;0
U573;0	011673152;0	16667;0	29167;0	041667;0;0;0;0;0;0;0	20833;0	125;0	16667;0	083333;0	041667;0	41667;0	25;0;0	125;0;0	041667;0	041667;0;0	125;0	083333;0	083333;0	041667;0;0	083333;0	041667;0	33333;0;0;0;0	125;0	20833;0	083333;0	54167;0	083333;0;0	083333;0	041667;0	25;0;0;0	125;0;0;0;0	5;0	125;0	125;0	29167;0;0;0	041667;0	041667;0;0	041667;0;0	125;0	041667;0	41667;0;0;0;0	16667;0	16667;0	083333;0	125;0;0;0;0;0	041667;0;0;0	125;0;0;0	041667;0;0	041667;0;0;0	041667;0;0;0
U574;0;0;0	31518;0	023346;0	0038911;0	015564;0	031128;0	015564;0;0;0	054475;0	023346;0	070039;0	11673;0;0	089494;0	046693;0	18677;0	15175;0	085603;0	042802;0	015564;0	0038911;0	011673;0	093385;0	058366;0	042802;0	1284;0	023346;0	11284;0	22179;0	12062;0	042802;0	0077821;0	14008;0	054475;0	10117;0	11284;0	011673;0;0	011673;0	097276;0	0077821;0	093385;0	0038911;0	077821;0;0	16342;0;0	29572;0	046693;0	1284;0	066148;0;0;0;0	0077821;0	015564;0;0;0	0038911;0	1284;0
U575;0	009771987;0;0	20833;0;0;0;0	16667;0;0;0;0;0;0	041667;0	16667;0;0	041667;0	041667;0;0	041667;0	041667;0	083333;0;0;0;0	125;0;0	041667;0	33333;0;0	041667;0	083333;0	041667;0;0;0	29167;0;0	125;0	083333;0;0;0;0	083333;0;0;0;0;0;0	20833;0;0	25;0	16667;0	16667;0	083333;0;0;0;0;0;0;0;0;0	041667;0;0;0;0;0	041667;0	16667;0	041667;0	041667;0;0;0;0;0;0;0	041667;0;0	041667;0;0	041667;0;0;0;0;0;0	041667;0	16667;0	16667;0	041667;0;0;0	16667;0;0;0	041667;0;0;0;0;0;0;0	16667;0;0;0;0;0;0	041667;0	041667;0;0;0;0;0;0;0;0;0;0;0;0;0;0;0;0;0;0;0;0;0;0;0;0;0;0;0;0;0;0;0;0;0;0;0;0;0;0;0;0;0;0;0	041667;0	041667;0;0;0;0;0;0;0;0;0;0	041667;0	20833;0;0;0;0;0	083333;0	375;0	041667;0;0
U576;0	114893617;0	0032573;0	14332;0	055375;0;0	013029;0	084691;0	016287;0;0;0	042345;0	0065147;0	071661;0	065147;0;0	022801;0	061889;0	10423;0	13355;0	10098;0	022801;0;0	016287;0	0032573;0	074919;0	029316;0;0	11075;0	0032573;0	045603;0	061889;0	071661;0;0;0	074919;0	0065147;0	029316;0	032573;0;0;0;0	013029;0;0	029316;0	0065147;0	058632;0;0	04886;0;0	13029;0	14658;0	052117;0	071661;0	009772;0;0;0;0	016287;0	055375;0;0	016287;0	026059;0	035831;0;0;0	009772;0	042345;0	11075;0	035831;0
U577;0	44047619;0	080851;0	11915;0	27234;0	038298;0;0	34043;0;0;0;0	012766;0	089362;0	012766;0	042553;0;0	097872;0	055319;0	097872;0	27234;0	093617;0	10213;0	042553;0;0	37021;0	32766;0	16596;0	025532;0	089362;0	0085106;0	076596;0	0042553;0	038298;0	012766;0;0	029787;0;0	13617;0	068085;0	12766;0;0	029787;0;0;0;0	017021;0	1617;0;0	059574;0;0	3234;0	025532;0	021277;0	085106;0	012766;0;0;0;0	0042553;0;0;0;0	13617;0	029787;0;0;0	025532;0	017021;0	051064;0	11915;0	39574;0;0	18298;0
U578;0	277777778;0	011905;0	083333;0	083333;0	035714;0	035714;0	071429;0	083333;0;0;0	047619;0	071429;0	19048;0	047619;0	035714;0	15476;0	083333;0	25;0	14286;0	10714;0	059524;0	13095;0;0	011905;0	083333;0	035714;0	02381;0	25;0	059524;0	10714;0	28571;0	095238;0;0	02381;0	083333;0	17857;0	25;0	30952;0;0;0;0	047619;0	059524;0	059524;0	059524;0	21429;0;0	17857;0;0	19048;0	059524;0	083333;0	10714;0	02381;0	02381;0;0	035714;0	10714;0	02381;0;0;0
U579;0	25;0;0	16667;0;0	055556;0	11111;0	11111;0	055556;0;0;0	055556;0	055556;0	22222;0	16667;0	055556;0	055556;0	22222;0	11111;0	055556;0;0	055556;0	11111;0;0	11111;0	27778;0	11111;0;0;0;0	055556;0	16667;0;0;0;0	055556;0	11111;0	11111;0	27778;0;0;0;0	16667;0	055556;0	11111;0	055556;0	11111;0;0	11111;0;0	38889;0	33333;0	22222;0	16667;0;0;0	055556;0;0;0	055556;0;0	055556;0	055556;0;0	055556;0;0	055556;0	16667;0	16667;0	16667;0	22222;0	11111;0	055556;0;0;0;0	11111;0
U580;1;0;0	0625;0;0;0;0	125;0	0625;0;0;0	25;0;0	125;0	125;0;0	125;0	3125;0	125;0	1875;0	5;0;0	0625;0;0;0	375;0	125;0;0	25;0;0;0	0625;0	0625;0;0;0;0;0	1875;0	0625;0;0;0;0;0	125;0	0625;0;0	125;0;0	125;0;0	3125;0;0	0625;0	0625;0;0;0;0	0625;0	0625;0;0;0;0;0	1875;0;0;0;0;0	1875;0;0	1875;0;0	0625;0;0;0;0;0;0;0	1875;0;0;0;0;0;0;0;0;0;0	125;0;0;0;0	0625;0;0;0;0;0;0	0625;0;0	125;0	125;0	375;0	125;0;0	1875;0;0;0	1875;0;0;0;0;0;0;0;0;0;0;0;0;0;0;0;0	125;0;0;0;0;0;0;0;0;0;0;0;0;0;0;0;0;0;0;0;0;0;0;0;0;0;0;0;0;0	0625;0;0;0;0;0;0	1875;0	1875;0	125;0;0;0	0625;0;0;0	125;0
U581;0	013333333;0;0	047619;0;0	047619;0;0;0	047619;0;0;0;0	28571;0	047619;0;0;0	52381;0	33333;0	33333;0	38095;0;0	095238;0;0;0;0	33333;0;0;0;0;0	33333;0	28571;0	14286;0;0;0;0;0	57143;0	33333;0;0;0;0;0	047619;0	28571;0;0	2381;0;0;0;0	14286;0;0	047619;0	047619;0;0	28571;0;0	33333;0;0;0;0;0	047619;0	61905;0;0;0;0	33333;0;0;0	47619;0;0;0;0;0	47619;0;0;0;0;0;0;0;0;0	047619;0;0;0;0;0;0;0;0;0;0;0;0;0;0;0;0;0;0	28571;0;0;0	2381;0;0;0;0	095238;0;0;0;0;0;0;0;0;0;0;0;0;0;0;0;0	047619;0;0;0;0;0;0	095238;0;0;0;0;0	047619;0;0;0;0;0;0;0;0	047619;0;0;0;0;0;0;0;0;0	047619;0	095238;0;0;0;0;0;0;0;0;0	047619;0;0	095238;0;0;0	2381;0;0	2381;0;0;0;0;0	14286;0;0;0	047619;0;0;0	2381;0;0	2381;0;0;0;0;0;0	047619;0
U582;0	711864407;0;0	16;0	013333;0;0;0	013333;0;0;0;0;0;0;0;0;0;0	013333;0	013333;0	053333;0	053333;0;0;0;0;0	013333;0;0;0	013333;0;0;0	04;0	013333;0;0;0	026667;0	013333;0	013333;0;0;0;0;0;0;0;0;0	13333;0;0;0;0	053333;0;0	026667;0;0;0;0;0;0;0;0;0;0	04;0;0;0;0;0;0	04;0;0	10667;0;0	013333;0;0;0;0;0;0;0;0;0;0;0;0;0;0;0;0;0;0	013333;0;0;0;0;0;0;0;0;0;0;0;0	13333;0	42667;0;0;0;0;0;0;0;0;0;0	08;0;0;0;0;0;0;0;0;0;0;0;0;0;0;0;0;0;0;0;0;0;0;0;0;0;0;0;0;0;0;0;0;0;0;0;0;0;0;0;0;0;0;0;0;0;0;0;0;0;0;0	04;0	16;0;0;0;0;0	013333;0;0;0;0;0;0;0;0;0;0;0	10667;0;0	053333;0	066667;0;0	22667;0;0;0;0	10667;0;0;0;0	14667;0;0	013333;0;0;0;0;0;0;0;0;0	026667;0;0;0;0;0;0;0;0;0;0;0;0;0	12;0;0;0;0;0;0;0;0;0;0;0;0	12;0;0;0;0;0	066667;0;0	17333;0;0	28;0;0;0;0;0;0	026667;0;0	04;0;0;0;0;0;0	026667;0;0;0;0;0;0;0;0;0;0;0;0;0	066667;0;0;0;0;0;0;0;0;0;0	04;0;0;0	066667;0;0;0;0;0;0;0;0;0;0;0;0;0	18667;0;0;0;0
U583;0	181818182;0	10169;0	13559;0	016949;0	13559;0	016949;0	11864;0	20339;0;0;0	16949;0	25424;0	15254;0	033898;0;0	15254;0	30508;0	23729;0	16949;0	016949;0	18644;0	25424;0;0	084746;0	15254;0	10169;0	016949;0	13559;0	067797;0	11864;0	25424;0	033898;0	016949;0;0	11864;0	18644;0	42373;0	23729;0	11864;0;0	033898;0	033898;0	033898;0	016949;0	067797;0	033898;0;0	016949;0;0	25424;0	016949;0;0	050847;0;0	050847;0	084746;0	016949;0	10169;0	050847;0;0
U584;1;0	022727;0	090909;0;0;0	022727;0;0;0;0;0;0	022727;0	18182;0	045455;0;0;0	068182;0	11364;0	11364;0;0;0	045455;0;0;0	068182;0	022727;0;0	068182;0	045455;0;0	11364;0;0	022727;0;0	022727;0	022727;0;0	022727;0	045455;0;0;0;0;0	090909;0	045455;0	022727;0;0;0;0	22727;0;0	29545;0	068182;0;0;0	022727;0;0;0;0;0	022727;0;0	022727;0;0;0;0;0	11364;0;0	29545;0;0;0	045455;0;0	022727;0;0;0;0;0;0;0;0;0	022727;0;0;0;0;0;0	022727;0;0	022727;0;0;0;0;0;0;0;0;0;0	11364;0;0;0	022727;0	068182;0;0;0	022727;0;0;0;0	13636;0;0;0;0;0;0;0;0;0;0;0;0	022727;0	022727;0;0;0;0;0;0;0	022727;0;0	068182;0;0;0;0;0	022727;0;0;0;0	045455;0;0;0;0;0;0;0;0;0;0	022727;0;0;0	045455;0;0;0;0;0;0;0;0
U585;1;0;0;0;0;0;0;0;0;0;0;0;1;0;0;0;0;0;0;0;0;0;0;0;0;0;0;0;0;0;0;0;0;0;0;0;0;0;0;0;0;0;0;0;0;0;0;0;0;0;0;0;1;0;0;0;0;0;0;0;0;0;0;0;0;0;0;0;0;1;0;0;0;0;0;0;0;0;0;0;0;0;0;0;0;0;0;0;0;0;0;0;0;0;0;0;0;0;0;0;0;0;0;0;0;0;0;0;0;0;0;0;0;0;0;0;0;0;0;0;0;0;0;0;0;0;0;0;0;0;0;0;0;0;0;0;0;0;0;0;0;0;0;0;0;0;0;0;0;1;0;0;1;0;0;0;0;0;0;0;0;0;0;0;0;0;0;0;0;0;0;0;0;1;0;0;0;0;0;0;0;0;0;0;0;0;0;0;0;0;0;0;0;0;0;0;0;…
U586;0;0;0	5;0;0;0;0;0;0;0;0;0;0;0;0;0;0;0	5;0;0;0;0;0;0;0;0	5;0;0;0;0;0	5;0;0;0;0;0;0;0;0;0;0;0;0;0	5;0;0;0;0;0;0;0;0;0;0;0;0	5;0;0;0;0;0;0;0;0	5;0;0;0;0	5;0;0;0;0;0;0;0;0;0;0;0;0;0;0;0;0;0;0;0;0;0;0;0;0;0	5;0;0;0;0;0;0;0;0;0;0;0;0;0;0;0;0;0;0;0;0;0;0;0;0;0;0;0;0;0;0;0;0;0;0;0;0;0;0;0;0;0;0;0;0;0;0;0;0;0;0;0	5;0;0;0;0;0;0;0;0;0	5;0;0;0;0	5;0;0	5;0;0;0;0;0;0	5;0;0;0;0;0;0;0;0	5;0;0;0;0;0;0;0;0;0;0;0;0;0;0;0;0;0;0;0;0;0;0;0;0;0;0;0;0;0;0;0;0;0;0;0	5;0;0;0;0;0;0;0;0;0;0	5;0;0;0;0;0;0;0;0;0;0;0;0;0;0;0;0;0;0;0	5;0;0;0;0;0;0;0;0;0;0;0;0;0;0;0;0;0;0;0;0;0;0;0;0;0;0;0;0;0;0;0;0;0;0;0;0;0;0;0;0;0;0;0;0;0;0;0;0;0;0;0;0;0;0;0;0;0;0;0;0;0;0;0;0;0;0;0;0;0;0;0;0;0;0;0;0;0;0;0;0;0;0;0;0;0;0;0;0;0;0;0;0;0;0;0;0;0;0;0;0;0;0;0;0;0;0;0;0;0;0;0;0;0;0;0;0;0;0;0;0;0;0;0;0;0;0;0;0;0;0;0;0;0;0;0;0;0;0;0;0;0;0;0;0;0;0;0;0;0;0;0;0;0;0;0;0;0;0;0;0;0;0;0;0;0;0;0;0;0;0;0;0;0;0;0;0;0;0;0;0;0;0;0;0;0;0;0;0;0;0;0;0	5;0;0;0;0;0;0;0;0;0;0;0;0;0;0;0;0;0;0;0;0;0;0;0;0;0;0;0;0;0;0;0;0;0;0;0;0;0;0;0;0;0;0;0;0;0;0;0;0;0;0;0;0;0;0;0;0;0;0;0;0;0;0;0;0;0;0;0;0;0;0;0;0;0;0;0;0;0;0;0;0;0;0;0;0;0;0;0;0;0;0;0;0;0;0;0;0;0;0;0;0;0;0;0;0;0;0;0;0;0	5;0;0;0;0;0;0;0;0;0;0;0;0;0;0;0;0;0;0;0;0;0;0;0;0;0;0;0;0;0;0;0	5;0;0;0;0;0;0;0;0;0;0;0;0;0;0;0	5;0;0;1;0;0;0;0;0;0;0;0;0;0;0;0;0;0;0;0;0;0;0;0;0;0;0;0;0;0;0;0;0;0;0;0;0;0;0;0;0;0	5;0;0;0;0	5;0;0;0;0;0;0;0;0;0;0;0;0;0;0;0;0;0;0;0;0;0;0;0;0;0;0	5;0;0;0;0;0;0;0;0;0;0;0;0;0;0;0;0;0;0;0;0;0;0;0	5;0;0;0;0;0;0;0;0;0;0;0;0;0;0;0;0;0;0	5;0;0;0;0;0;0;0;0;0;0;0	5;0;0;0;0;0;0;0;0;0;0;0;0;0	5;0;0	5;0;0;0;0;0;0;0	5;0;0;0;0;0;0;0;0;0;0;0;0;0;0;0;0;0;0;0;0;0;0;0;0;0;0;0;0;0;0;0;0;0;0;0;0;0;0;0;0;0;0;0;0;0;0;0;0;0;0;0;0;0;0;0;0;0;0;0;0;0;0;0;0;0;0;0;0;0;0;0;0;0;0;0;0;0;0;0;0;0;0;0;0;0;0;0;0;0;0;0;0;0;0;0;0;0;0;0;0;0;0;0;0;0;0;0;0;0;0;0;0;0;0;0;0;0;0;0;0;0;0;0;0;0;0;0;0;0;0;0;0;0;0;0;0;0;0;0;0;0;0;0;0;0;0;0;0;0;0	5;0;0;0	5;0;0;0;0;0;0	5;0;0;0;0;0;0;0;0;0;0;0;0;0;0;0;0;0;0	5;0;0;0;0;0;0;0;0;0;0;0;0	5;0;0;0;0;0;0;0;0;0;0	5;0;0;0;0;0;0;0;0;0;0;0;0;0;0;0;0;0;0;0;0;0;0;0;0;0;0;0;0;0;0;0;0	5;0;0;0;0;0;0;0;0;0;0;0;0;0;0;0;0;0;0;0;0;0;0;0;0;0;0	5;0;0;0	5;0;0;0;0;0;0;0;0;0;0;0;0
U587;0	041284404;0;0	037736;0;0;0;0	075472;0;0;0;0	056604;0;0	018868;0	09434;0;0	16981;0	15094;0	16981;0	16981;0	09434;0;0;0	018868;0	018868;0	075472;0	09434;0;0	13208;0;0	018868;0	13208;0	075472;0	018868;0;0	13208;0;0	09434;0	075472;0;0;0;0	075472;0;0	018868;0	018868;0	20755;0;0	26415;0;0	4717;0;0	056604;0;0;0;0;0;0;0;0;0;0	075472;0	18868;0;0;0	037736;0	24528;0	075472;0	037736;0	22642;0;0	056604;0;0;0;0;0	16981;0;0	13208;0	018868;0	075472;0;0;0	11321;0;0;0;0;0	018868;0	056604;0	018868;0;0	13208;0;0;0	018868;0;0;0	056604;0
U588;0	095709571;0	0091743;0	31651;0	0045872;0;0	0091743;0	0045872;0	022936;0;0	0091743;0	027523;0	0091743;0	34862;0	23853;0;0	13761;0	10092;0	1055;0	28899;0	15138;0	0045872;0	018349;0;0	0091743;0	11927;0	3211;0	013761;0	24771;0	0045872;0	15596;0	38532;0	0045872;0	013761;0;0	23853;0	0045872;0	013761;0	059633;0;0	0045872;0;0	30275;0	0045872;0	073394;0;0	37156;0;0	3578;0;0	34862;0	013761;0	38073;0	09633;0;0;0;0	0091743;0	013761;0;0;0	0091743;0	32569;0	11927;0;0;0	11009;0
U589;0	011627907;0;0	14521;0	056106;0;0	0066007;0	079208;0	0066007;0;0;0	029703;0	062706;0	10561;0	13861;0;0	09571;0	059406;0	14851;0	14521;0	082508;0	0066007;0	0066007;0	0033003;0	019802;0	059406;0	15182;0;0	11551;0	0033003;0	059406;0	11221;0	10231;0;0;0	11221;0	026403;0	029703;0	066007;0	019802;0;0;0	0066007;0	0033003;0	033003;0	019802;0	12541;0;0	18812;0;0	28713;0	085809;0	079208;0	072607;0	0033003;0;0;0	039604;0	013201;0	009901;0;0	009901;0	049505;0	11881;0;0;0	059406;0
U590;0	714285714;0	021964;0	14083;0	089147;0	0077519;0	002584;0	25969;0	014212;0;0;0	034884;0	023256;0	096899;0	29974;0;0	10207;0	074935;0	20801;0	05814;0	19251;0	059432;0	005168;0;0	037468;0	080103;0	024548;0;0	12274;0;0	082687;0	056848;0	12661;0	0064599;0;0	002584;0;0	067183;0	028424;0;0;0;0	028424;0	023256;0	069767;0;0	12532;0;0	15633;0;0	42765;0	098191;0	094315;0	065891;0;0;0;0;0	021964;0;0;0	01938;0	095607;0	18475;0;0;0	03876;0	13178;0	11111;0	15891;0	20284;0;0	19767;0
U591;0	742857143;0	42857;0	71429;0	28571;0;0;0;0	42857;0;0;0;0;0	71429;0	71429;0;0	42857;0	42857;0	14286;0	28571;0;0	28571;0	42857;0;0	57143;0	14286;0	57143;0;0;0;0	57143;0	57143;0;0;0;0;0	42857;0;0	14286;0;0	14286;0;0	14286;0	42857;0	14286;0;0	57143;0;0	57143;0;0	14286;0	14286;0	14286;0	71429;0;0;0;0;0;0;0;0;0	42857;0	57143;0;0;0;0	71429;0	14286;0	71429;0	14286;0;0;0;0;0;0	28571;0;0;0;0;0;0;0	57143;0;0	57143;0	14286;0	28571;0;0	14286;0;0;0;0	71429;0;0;0;0;0;0	28571;0;0;0	14286;0;0;0;0;0	14286;0;0;0;0;0;0	14286;0;0;0	14286;0;0;0	28571;0;0;0;0;0;0
U592;0	070175439;0;0;0;0	11429;0	085714;0;0	085714;0;0;0;0;0;0;0;0;0	62857;0;0;0;0;0;0;0;0;0;0	028571;0	028571;0;0	085714;0	14286;0;0;0;0;0	028571;0;0;0;0;0;0;0;0;0;0;0;0;0;0	028571;0;0	028571;0;0;0;0;0;0;0;0;0;0;0	028571;0;0;0;0;0;0	057143;0	028571;0;0	028571;0;0;0;0;0;0;0;0;0;0;0;0;0;0;0;0;0;0;0	028571;0;0;0;0;0;0;0	62857;0;0;0;0;0	028571;0;0;0;0;0;0;0;0;0;0;0;0;0;0;0;0;0;0;0;0;0;0;0	028571;0;0;0;0;0;0;0;0;0	11429;0;0;0;0;0;0;0;0;0;0;0;0;0;0;0;0;0;0;0;0;0;0;0;0;0;0	62857;0;0;0;0;0;0;0;0;0;0;0;0;0;0;0;0;0;0;0;0;0;0;0;0;0;0;0;0;0;0;0;0;0;0;0;0;0;0;0;0;0;0;0;0;0;0;0;0;0;0;0;0;0;0;0;0;0;0;0;0;0;0;0;0;0;0;0;0;0;0;0;0;0;0;0;0;0;0;0;0;0;0;0;0;0;0;0;0;0;0;0;0;0;0;0;0;0;0;0;0;0;0	65714;0;0;0;0;0;0;0;0;0;0;0;0;0;0;0;0;0;0	085714;0;0;0;0;0;0;0;0;0;0;0;0;0;0;0;0;0;0;0;0;0;0;0;0;0;0;0;0;0;0;0;0;0;0;0;0;0	028571;0;0;0;0;0;0;0;0;0;0;0;0;0	62857;0;0;0;0;0;0	62857;0;0;0;0;0;0;0;0;0;0;0;0;0;0;0;0;0;0;0;0;0;0;0;0;0;0;0;0;0;0;0;0;0;0;0;0;0;0;0;0;0;0;0;0;0;0;0;0;0;0;0	028571;0;0	057143;0;0;0;0;0;0;0;0;0;0;0;0;0;0;0;0;0;0;0;0;0;0;0	28571;0	62857;0;0;0;0;0;0;0;0;0;0;0;0;0;0;0;0;0;0;0;0;0;0;0	17143;0;0;0;0;0;0;0;0;0;0;0;0;0;0;0;0;0;0;0;0;0;0;0;0;0;0;0;0;0;0;0;0;0;0;0;0;0;0;0	057143;0;0;0;0;0;0;0;0;0;0;0;0;0;0;0;0;0;0;0;0;0;0;0;0;0;0;0;0;0;0;0;0;0;0;0;0;0;0;0;0;0;0;0;0;0;0;0;0;0;0;0;0;0;0;0;0;0;0;0;0;0;0;0;0;0;0;0;0;0;0;0;0;0;0;0	028571;0;0;0;0;0;0;0;0;0;0	11429;0;0;0;0	057143;0;0;0;0;0;0;0;0;0;0;0;0;0;0;0;0;0;0;0;0;0;0;0;0;0;0;0;1;0;0;0;0;0;0;0;0;0;0;0;0;0;0;0;0;0;0;0;0;0;0;0;0;0;0;0;0;0;0;0;0	68571;0;0;0;0;0;0;0;0;0;0;0;0	62857;0;0;0;0;0;0	62857;0	62857;0;0;0;0;0;0;0;0;0;0;0;0;0;0;0;0;0;0;0;0;0;0;0;0;0;0;0;0;0	057143;0;0	028571;0;0	11429;0;0;0	028571;0;0;0;0	68571;0;0	028571;0;0;0;0;0;0;0;0;0;0;0;0;0;0;0;0;0;0;0;0;0;0;0;0;0;0;0;0;0;0;0;0;0;0;0;0;0	11429;0;0;0;0;0;0;0;0;0;0;0;0;0;0;0;0;0;0	028571;0;0;0;0;0;0;0;0;0;0;0;0;0;0;0;0;0;0;0;0;0;0;0;0;0;0;0;0	085714;0;0;0;0;0;0;0;0;0;0;0;0;0;0;0;0;0;0;0;0;0;0;0;0;0;0;0;0;0;0;0;0;0;0;0;0;0;0;0;0;0;0;0;0;0;0;0;0;0;0;0;0;0;0;0;0
U593;0	111111111;0;0	14035;0	14035;0;0	017544;0	070175;0	035088;0;0;0	12281;0	052632;0	15789;0	087719;0;0	035088;0	12281;0	087719;0	15789;0	29825;0;0	24561;0;0;0	017544;0	21053;0	052632;0	10526;0	035088;0	070175;0	21053;0	087719;0;0;0	22807;0	070175;0	052632;0	035088;0;0;0;0	15789;0;0	017544;0;0	26316;0;0	087719;0;0	19298;0;0	087719;0	14035;0	017544;0;0;0;0;0	052632;0;0;0	17544;0	14035;0;0;0;0	17544;0	017544;0	017544;0	2807;0;0	052632;0	035088;0;0	087719;0;0	070175;0;0	12281;0	035088;0
U594;0;0;0	33333;0	11111;0;0;0;0;0;0;0;0	11111;0	22222;0;0;0;0	22222;0;0;0	11111;0	11111;0;0;0;0	11111;0;0;0	22222;0;0;0;0	11111;0;0;0	11111;0;0	11111;0	22222;0;0;0;0;0;0;0	11111;0;0;0	11111;0;0	22222;0	11111;0;0	11111;0;0;0;0;0;0;0;0;0;0;0;0;0;0	11111;0;0;0	33333;0;0;0;0;0;0;0;0;0	22222;0;0;0;0;0	11111;0;0;0;0	33333;0;0	11111;0;0	11111;0	22222;0;0;0;0;0;0;0;0;0;0	44444;0	11111;0;0;0;0;0;0;0;0;0	11111;0;0;0	22222;0;0;0;0;0;0;0;0;0;0;0;0;0;0;0;0;0;0;0;0;0;0;0;0;0;0;0;0;0;0;0;0;0;0;0	11111;0;0	11111;0;0;0;0;0;0;0;0;0;0;0;0	11111;0;0;0;0;0;0	11111;0;0;0	22222;0;0;0;0;0;0	11111;0	33333;0;0	22222;0	11111;0;0;0;0;0;0	11111;0	11111;0	11111;0;0	33333;0	33333;0;0;0;0;0;0;0;0;0;0;0;0;0;0;0;0;0;0;0;0;0;0;0	11111;0;0;0	11111;0;0;0;0;0;0;0;0;0;0;0;0;0;0	11111;0;0	22222;0;0;0;0;0;0;0;0;0;0;0;0;0;0;0;0	11111;0;0;0
U595;0;0;0;0;0;0;0;0;0;0;0;0;0	5;0;0;0;0;0;0;0;0;0;0;0;0;0;0;0;0;0;0;0;0;0;0;0;0;0;0;0;0;0;0;0;0;0;0;0;0;0	5;0;0	5;0	5;0;0;0;0;0;0;0;0;0;0;0;0;0;0;0;0;0;0;0;0;0;0;0;0;0;0;0;0;0;0;0;0;0;0;0;0;0;0;0;0	5;0;0;0;0;0;0;0;0;0;0	5;0;0;0;0	5;0;0;0;0;0;0;0;0;0;0;0;0;0;0;0;0;0;0;0;0;0;0;0;0;0;0;0;0;0;0;0;0;0;0;0;0;0;0;0;0;0;0;0;0;0;0;0;0;0;0;0;0;0;0;0;0;0;0;0;0;0;0;0;0;0;0;0;0;0;0;0;0;0;0	5;0;0;0;0;0;0;0;0;0;0	5;0;0;0;0;0;0;0;0;0;0;0;0;0;0	5;0;0;0;0;0;0;0;0;0;0;0;0;0;0;0;0;0;0;0;0;0;0;0;0;0;0;0;0;0;0;0;0;0;0;0;0;0;0;0;0;0;0;0;0;0;0;0;0;0;0;0;0;0;0;0;0;0;0;0;0;0;0;0;0;0;0;0;0;0;0;0;0;0;0;0;0;0;0;0;0;0;0;0;0;0;0;0;0;0;0;0;0;0;0;0;0;0;0;0;0;0;0;0;0;0;0;0;0;0;0;0;0;0;0;0;0;0;0;0;0;0;0;0;0;0;0;0;0;0;0;0;0;0;0;0;0;0;0;0;0;0;0;0;0;0;0;0	5;0;0;0;0	5;0;0;0;0;0;0;0;0;0;0;0;0;0;0;0;0;0;0;0;0;0;0;0;0;0;0;0;0;0;0;0;0;0;0;0;0;0;0;0;0;0;0;0;0;0;0;0;0;0;0;0;0;0;0;0;0;0;0;0;0;0;0;0;0;0;0;0;0;0;0;0;0;0;0;0;0;0;0;0;0;0;0;0;0;0;0;0;0;0;0;0;0;0;0;0;0;0;0;0;0;0;0;0;0;0;0;0;0;0;0;0;0;0;0;0;0;0;0;0;0;0;0;0;0;0;0	5;0;0;0;0;0;0;0;0;0;0;0;0;0;0;0;0;0;0;0;0;0;0;0;0;0;0;0;0;0;0;0;0;0;0;0;0;0;0;0;0;0;0;0;0;0;0;0;0;0;0;0;0;0;0;0;0;0;0;0;0;0;0;0;0;0;0;0;0;0;0;0;0;0;0;0;0;0;0;0;0;0	5;0;0;0;0;0;0;0;0;0;0;0;0;0;0;0;0;0;0;0;0;0;0;0;0;0;0;0;0;0;0;0;0;1;0;0;0;0;0;0;0;0;0;0;0;0;0;0;0;0;0;0;0;0;0;0;0;0;0;0;0;0;0;0;0;0;0;0;0;0;0;0;0;0;0;0;0;0;0;0;0;0;0;0;0;0;0;0;0;0;0;0;0;0;0;0;0;0;0;0;0;0;0;0;0;0;0;0;0;0;0;0;0;0;0;0;0;0;0;0;0;0;0;0;0;0;0;0;0;0;0;0;0;0;0;0;0;0;0;0;0;0;0;0;0;0;0;0;0;0;0;0;0;0;0;0;0;0;0;0;0;0;0;0;0;0;0;0;0;0;0;0;0;0;0;0;0;0;0;0;0;0;0;0;0;0;0;0;0;0;0;0;0;0;0;0;0;0;0;0…	5;0;0;0;0;0;0;0;0;0;0;0;0;0;0;0;0;0;0;0;0;0;0;0;0;0;0;0;0;0;0;0;0;0;0;0;0;0	5;0;0;0;0;0;0;0;0;0;0;0;0;0;0;0;0;0;0;0;0;0;0;0;0;0;0;0;0;0;0;0;0;0;0;0;0;0;0;0;0;0;0;0;0;0;0;0;0;0;0;0;0;0;0;0;0;0;0;0;0;0;0;0;0;0;0;0;0;0;0;0;0;0;0;0;0;0;0;0;0;0;0
U596;0;0;0	016667;0;0;0;0	05;0;0;0;0;0;0	05;0;0;0;0	033333;0	033333;0	05;0;0	016667;0;0;0	016667;0	18333;0;0;0	28333;0;0;0;0	016667;0;0;0;0	033333;0	05;0	033333;0;0;0;0	05;0;0;0;0	033333;0;0	21667;0;0	13333;0	016667;0;0	05;0;0;0;0;0;0;0;0;0;0;0;0;0;0	016667;0;0	033333;0	63333;0;0;0	016667;0;0;0	033333;0	05;0;0;0;0;0;0;0	2;0	033333;0;0	033333;0;0	31667;0;0;0;0	21667;0;0;0;0;0;0;0;0;0	033333;0	05;0;0	016667;0	033333;0;0;0;0;0;0;0;0;0;0	033333;0;0;0;0;0;0;0;0;0;0;0;0;0;0;0;0;0;0;0;0;0;0;0;0;0;0;0;0;0;0;0;0;0;0;0;0;0	033333;0;0;0;0;0;0;0;0	3;0;0;0;0	16667;0;0;0	05;0;0;0;0	016667;0;0;0;0	016667;0;0;0	05;0;0	083333;0;0	016667;0;0;0	05;0;0;0;0	18333;0;0;0;0;0;0	13333;0;0;0;0;0;0;0;0;0;0;0;0;0;0;0;0;0;0;0	016667;0;0;0
U597;0;0;0	15848;0	040179;0;0	022321;0	058036;0	0044643;0;0;0	21875;0;0	14286;0	080357;0;0	026786;0	022321;0	073661;0	1183;0	060268;0	020089;0	0089286;0;0;0	089286;0	020089;0	011161;0	040179;0;0	0044643;0	12723;0	39732;0	011161;0;0	058036;0	0022321;0	013393;0	035714;0;0;0	0089286;0	035714;0;0	024554;0	0044643;0	19643;0;0	069196;0;0	095982;0	042411;0	066964;0	022321;0	0089286;0;0;0;0	011161;0;0;0	0089286;0	020089;0	0625;0;0;0	053571;0	058036;0	03125;0	013393;0	25893;0;0	03125;0	011161;0;0;0
U598;0;0;0;0;0;0;0;0;0;0;0;0;0	35294;0;0;0	35294;0;0	35294;0;0	35294;0;0;0;0;0	41176;0;0;0;0;0;0;0;0;0;0;0;0;0;0;0;0;0;0;0	058824;0;0;0;0	47059;0;0	52941;0	058824;0;0;0;0;0;0;0	35294;0;0;0;0	058824;0;0;0;0	17647;0;0;0;0	82353;0;0	41176;0;0;0;0;0;0;0;0;0	35294;0;0;0	058824;0;0;0;0;0;0;0;0;0;0;0;0;0;0;0;0;0;0	35294;0	47059;0;0;0	35294;0;0;0	35294;0;0;0;0	47059;0;0;0;0;0;0;0;0;0;0;0;0;0;0;0;0;0;0;0;0;0;0;0;0;0;0;0;0;0;0;0;0;0;0;0;0;0	058824;0;0;0;0	35294;0;0;0;0;0;0;0;0;0;0;0	35294;0;0;0;0;0;0;0;0;0;0;0;0;0;0	35294;0;0	35294;0;0;0;0;0;0	35294;0;0;0	41176;0;0;0;0;0;0;0;0;0;0;0;0;0;0;0;0;0;0;0;0;0;0;0;0;0;0;0;0;0;0;0;0;0;0	35294;0;0;0;0;0;0;0;0;0;0;0;0;0	47059;0;0;0;0	35294;0;0;0;0;0;0;0;0;0;0;0;0	11765;0;0;0;0;0;0;0;0;0;0;0;0;0;0;0;0;0;0;0;0;0;0;0;0;0;0;0;0;0;0	058824;0;0;0;0;0;0	058824;0;0;0;0;0;0;0	058824;0;0;0;0;0	11765;0;0;0;0;0;0;0;0;0;0;0;0;0;0;0;0;0;0;0;0;0;0;0;0;0;0;0;0;0;0;0;0;0;0;0;0;0;0;0;0;0;0;0;0;0;0;0;0;0	82353;0;0	47059;0;0;0;0;0;0;0;0;0;0;0	11765;0;0	82353;0;0;0;0;0;0;0;0;0;0;0;0;0;0	35294;0;0;0;0;0	35294;0;0;0;0;0;0;0;0;0;0;0;0;0;0;0;0;0;0;0;0;0;0;0;0;0;0;0;0;0;0;0;0;0;0;0	058824;0	058824;0;0;0;0;0;0;0;0;0;0;0	058824;0	35294;0;0	35294;0;0;0;0;0;0;0;0;0;0;0;0;0;0;0;0;0;0;0;0;0;0;0;0;0;0	23529;0;0;0;0;0;0;0;0;0;0;0;0;0;0;0;0;0;0;0;0;0;0;0;0;0;0;0;0;0;0;0;0;0;0;0;0;0;0;0;0;0;0;0;0;0;0;0;0;0;0;0;0;0;0;0;0;0;0;0;0;0;0;0;0;0;0;0;0;0;0;0;0;0;0;0;0;0;0;0;0;0;0;0;0;0;0;0;0;0;0;0;0;0;0;0;0;0;0;0;0;0;0;0;0;0;0;0;0;0;0;0;0;0	35294;0;0;0;0;0;0;0;0;0;0;0;0;0;0;0
U599;0;0;0	05;0	03;0;0	025;0	06;0	025;0;0;0	005;0;0	155;0	17;0;0	12;0	035;0	115;0	11;0	185;0;0;0	015;0	015;0	145;0	02;0;0	15;0;0	01;0	175;0	08;0;0;0	01;0	005;0	01;0	015;0;0;0;0	025;0;0	13;0	01;0	225;0;0	165;0;0	285;0	055;0	175;0	06;0;0;0;0;0	045;0;0;0;0	065;0	205;0;0;0	03;0	22;0	07;0	02;0	31;0;0	07;0	015;0;0;0	025;0	11;0	01;0	025;0	065;0
U600;0;0;0;0;0;0;0;0;0;0;0;0;0;0;0;0;0;0;1;0;1;1;0;0;0;0;0;0;0;0;0;0;0;0;0;0;0;0;0;0;0;0;0;0;0;0;0;0;0;0;0;0;0;0;0;0;0;0;0;0;0;0;1;0;0;0;0;0;0;0;0;0;0;0;0;0;0;0;0;0;0;0;0;0;0;0;0;0;0;0;0;0;0;0;0;0;0;0;0;0;0;0;1;0;0;0;0;0;1;0;0;0;0;0;0;0;0;0;0;0;0;0;0;0;0;0;0;0;0;0;0;0;0;0;0;0;0;0;0;0;0;0;0;0;0;0;0;0;0;0;0;0;0;0;0;0;0;0;1;0;0;0;0;0;0;0;0;0;0;1;0;0;0;0;0;0;0;0;0;0;0;0;0;0;0;0;0;0;1;1;0;1;0;0;0;0;0;…
U601;0;0;0	25;0	03125;0;0;0	03125;0;0;0;0	03125;0;0	09375;0;0;0	03125;0;0	0625;0	09375;0;0	03125;0;0;0;0	1875;0	03125;0;0	21875;0;0;0	03125;0;0;0;0	03125;0;0;0	03125;0;0;0;0;0;0;0;0	09375;0;0;0;0	1875;0	21875;0;0;0	03125;0;0;0;0	03125;0	25;0;0;0;0	0625;0;0;0;0;0	1875;0	09375;0	1875;0;0	125;0	03125;0;0;0;0;0;0;0;0;0;0;0	03125;0;0;0;0	03125;0	125;0;0;0;0	1875;0;0;0;0;0;0;0;0;0;0	0625;0	03125;0;0;0;0;0;0	03125;0	28125;0;0;0;0;0	1875;0;0;0;0;0;0;0;0;0;0;0;0;0;0;0;0;0;0;0;0;0;0;0;0;0;0;0;0;0;0;0;0;0;0;0;0;0;0;0;0;0;0;0;0;0	0625;0;0;0;0;0;0;0;0;0;0;0;0;0	03125;0;0;0;0;0	09375;0;0	34375;0;0	25;0;0	125;0	03125;0;0;0;0	34375;0;0	03125;0;0	1875;0;0;0;0;0;0	125;0;0;0	125;0;0;0;0;0;0;0;0;0	03125;0;0;0;0;0;0;0;0
U602;0;0;0	44;0	048;0;0;0	144;0;0;0;0;0;0;0	048;0;0	008;0	024;0;0	016;0;0;0;0;0;0	144;0	352;0;0	336;0;0;0	008;0;0;0;0	048;0;0;0;0;0;0;0	024;0;0	024;0	016;0	04;0;0	056;0;0	488;0;0	016;0;0;0;0;0;0;0	144;0;0;0	048;0;0;0;0	048;0	752;0	016;0	144;0	768;0;0;0;0;0;0;0	048;0;0	008;0;0;0;0;0;0;0;0;0;0	024;0;0;0;0;0;0;0;0;0;0;0;0;0;0	04;0;0;0;0;0;0	072;0;0;0;0	016;0;0;0;0;0;0;0;0;0;0;0;0;0;0;0;0;0;0;0;0;0;0;0;0;0;0;0;0;0;0;0;0;0;0;0;0;0;0;0;0;0	072;0;0;0;0;0;0;0;0;0;0;0;0;0;0;0;0;0	016;0	008;0;0;0;0;0;0	016;0	016;0;0	496;0;0	024;0;0;0;0	048;0;0;0	608;0;0;0;0	464;0;0;0;0;0;0;0;0;0;0;0;0;0;0;0;0;0;0	008;0;0;0;0;0;0	48;0;0	144;0;0;0;0	168;0;0;0;0;0;0;0;0;0;0;0;0;0	56;0;0;0;0;0;0;0;0;0;0;0;0;0;0;0;0;0;0;0;0;0;0;0;0	072;0;0;0;0;0;0;0;0;0	048;0;0;0;0;0;0;0;0;0;0;0;0;0
U603;0;0;0	083333;0	083333;0;0;0	29167;0;0;0;0;0;0;0	083333;0;0;0;0	041667;0	083333;0;0;0;0;0;0;0;0;0	125;0;0;0	083333;0;0;0;0;0;0;0;0;0;0;0;0;0;0;0	375;0;0	16667;0;0	083333;0	16667;0;0	083333;0;0;0;0;0;0;0;0;0;0	041667;0;0;0;0	16667;0	29167;0	083333;0	20833;0;0	083333;0;0;0;0	083333;0	125;0;0;0;0;0;0;0;0;0;0	083333;0;0	125;0;0;0;0	125;0;0;0;0;0;0;0;0;0;0	29167;0;0;0	29167;0;0;0;0;0;0;0;0;0;0;0;0;0;0;0;0;0;0;0;0;0;0;0;0;0;0;0;0;0;0;0;0;0;0;0;0;0;0;0;0;0;0;0;0;0;0;0;0	083333;0;0;0;0;0;0;0;0;0;0;0	083333;0;0;0;0;0;0;0;0;0;0;0;0	083333;0;0	083333;0;0;0;0;0	29167;0;0;0;0;0;0;0;0;0;0;0;0	29167;0;0;0;0	041667;0;0;0;0;0;0;0;0;0;0;0;0;0;0;0;0;0;0	29167;0;0;0;0;0;0;0;0;0;0;0;0	041667;0;0;0;0;0;0;0	083333;0;0;0;0;0;0;0;0;0;0	083333;0;0;0;0;0;0;0;0;0;0;0;0;0	041667;0	16667;0;0;0;0;0	125;0;0	29167;0;0	083333;0;0;0;0;0;0;0;0;0;0;0	083333;0;0;0;0;0;0;0;0	29167;0	041667;0;0;0;0	375;0;0	041667;0;0;0;0;0	041667;0;0;0;0;0;0;0;0;0;0;0;0;0;0;0;0;0;0;0;0;0;0;0;0;0;0;0	041667;0;0;0;0;0;0;0;0;0;0;0;0;0;0;0;0;0;0;0;0;0;0;0;0;0;0;0;0;0;0;0;0;0;0;0;0;0;0;0;0;0;0;0;0;0;0;0;0;0;0;0;0
U604;0;0;1;0;0;0;0;0;0;0;0;0;1;1;0;1;0;0;1;0;0;0;0;0;0;1;0;0;0;1;1;0;0;0;1;0;0;0;0;0;0;1;0;0;0;1;0;1;0;1;0;1;0;0;0;0;0;0;0;0;0;1;1;0;0;1;1;1;1;0;0;0;0;0;0;1;1;0;0;0;0;0;0;0;0;0;1;0;0;0;0;0;1;0;0;0;0;0;1;0;0;0;0;0;0;1;0;0;1;0;0;0;0;0;0;1;0;0;0;0;0;0;0;0;0;0;0;0;0;0;0;0;0;0;0;0;0;0;0;0;0;0;0;0;0;0;0;0;0;0;0;0;0;0;0;0;0;0;0;0;0;0;0;0;0;0;0;1;0;0;0;0;0;0;0;0;0;0;0;0;0;0;0;1;0;0;0;0;0;0;0;0;1;1;0;0;0;…
U605;0;0;0;0;0;0;0	5;0;0;0;0;0;0	5;0;0;0;0;0;0	5;0;0;0;0;0;0;0;0;0;0;0;0;0;0;0;0;0;0;0;0;0;0;0;0;0;0;0;0;0	5;0;0;0;0;0;0;0;0;0;0;0;0;0;0;0;0;0;0;0	5;0;0;0	5;0;0;0;0;0;0;0	5;0;0;0;0;0;0;0;0;0;0;0;0;0;0;0;0;0;0;0;0;0;0;0;0;0;0;0;0;0;0;0;0	5;0;0;0;0;0;0;0;0;0;0;0;0;0;0;0;0;0;0;0;0;0;0;0;0;0;0;0;0;0;0;0;0;0;0;0;0;0;0;0;0;0;0;0;0;0;0;0;0;0;0;0;0;0;0;0;0;0;0;0;0;0;0;0;0;0;0;0;0;0;0;0;0;0;0;0;0;0;0;0;0;0	5;0;0;0;0;0;0;0;0;0;0;0;0;0;0;0;0;0;0;0;0;0;0;0;0;0;0;0;0;0;0;0;0;0;0	5;0;0;0;0;0;0	5;0;0;0;0;0;0;0;0;0;0;0;0;0;0;0;0;0;0;0;0;0;0;0	5;0;0;0;0;0;0;0;0;0;0;0;0;0;0;0;0;0;0;0;0;0;0;0;0;0;0;0;0;0;0;0;0;0;0;0;0;0;0;0;0;0;0;0	5;0;0;0;0;0;0;0;0;0;0;0;0;0;0;0;0;0;0;0;0;0;0;0;0;0;0;0;0;0;0;0;0;0;0;0;0;0;0;0;0;0;0;0;0;0;0;0;0;0;0;0;0;0;0;0;0;0;0;0;0;0;0;0;0;0;0;0;0;0;0;0;0;0;0;0;0;0;0;0;0;0;0;0;0;0;0;0;0;0;0;0;0;0;0;0;0;0;0;0;0;0;0;0;0;0;0;0;0;0;0;0;0;0;0;0;0;0;0;0	5;0;0;0;0;0;0;0;0;0;0;0;0;0;0;0;0;0;0;0;0;0;0;0;0;0;0	5;0;0;0	5;0;0;0;0;0;0;0;0;0;0;0;0;0;0;0;0;0;0;0;0;0;0;0;0;0;0;0;0;0;0;0;0;0;0;0;0;0;0;0;0;0;0;0;0;0;0;0;0;0;0;0;0;0;0;0;0;0;0	5;0;0;0;0;0;0;0;0;0;0;0;0;0;0;0;0;0;0;0;0;0;0;0;0;0;0;0;0;0;0;0;0;0;0;0;0;0;0;0;0;0;0;0;0;0;0;0;0;0;0;0	5;0;0;0;0;0;0;0;0	5;0;0	5;0;0;0;0;0;0;0;0;0;0;0;0;0;0;0;0;0;0;0;0;0;0;0;0;0;0;0	5;0;0;0;0;0;0;0;0;0;0;0;0;0;0;0;1;0;0;0;0;0;0;0;0;0;0;0;0;0;0;0;0;0;0;0;0;0;0;0;0;0;0;0;0;0;0;0;0;0;0;0;0;0;0;0;0;0;0;0;0;0;0;0;0;0;0;0;0;0;0;0;0	5;0;0;0;0;0;0;0;0;0;0;0;0;0;0;0;0;0;0;0;0;0;0;0;0;0;0;0;0;0;0;0;0;0;0;0;0;0;0;0;0;0;0;0;0;0;0;0;0;0;0;0;0;0;0;0;0;0;0;0;0;0;0;0;0;0;0;0;0;0;0;0;0;0;0;0;0;0;0;0;0;0;0;0;0;0;0;0;0;0;0;0;0;0;0;0;0;0;0;0;0;0;0;0;0;0;0;0;0;0;0;0;0;0;0;0;0;0;0;0;0;0;0;0;0;0;0;0;0;0;0;0;0;0;0;0;0;0;0;0;0;0;0;0;0;0;0;0;0;0;0;0;0;0;0;0;0;0	5;0;0;0;0;0;0	5;0;0;0;0;0;0;0;0;0;0;0;0	5;0;0;0;0;0;0;0;0;0;0;0;0;0;0;0;0;0;0;0;0;0;0;0;0;0;0;0;0;0;0;0;0;0;0;0;0;0;0;0;0;0;0	5;0;0;0;0;0;0;0;0;0;0	5;0;0;0;0;0;0;0;0;0;0;0;0;0;0	5;0;0;0;0;0;0;0;0;0;0;0;0;0;0;0;0;0;0;0;0;0;0;0;0;0;0;0;0;0;0;0;0;0;0;0;0;0;0;0;0;0;0;0	5;0;0;0;0;0;0;0;0;0;0;0;0;0;0;0;0;0;0;0;0;0;0;0;0;0	5;0;0;0;0;0;0;0;0;0	5;0;0;0	5;0;0;0;0;0	5;0;0;0;0;0;0;0;0;0;0;0;0;0
U606;0;0;0	074074;0;0;0;0	074074;0;0;0;0;0;0	037037;0	074074;0;0;0;0	074074;0	037037;0;0;0;0;0;0	44444;0;0;0	22222;0;0;0;0	074074;0;0;0;0;0;0;0;0;0;0;0;0	22222;0;0	11111;0;0;0;0	37037;0	074074;0	037037;0;0;0;0;0;0	037037;0;0;0;0	037037;0	037037;0;0;0;0	074074;0	037037;0	074074;0	14815;0;0	074074;0;0;0;0	11111;0	037037;0;0;0;0;0;0;0;0;0;0	037037;0	074074;0	037037;0;0;0;0;0;0;0;0;0;0;0	037037;0;0	44444;0	037037;0;0;0	074074;0;0;0	18519;0;0;0;0	22222;0;0;0	18519;0;0;0;0;0	037037;0;0;0;0;0;0;0;0;0;0;0;0;0;0;0;0;0;0;0;0;0;0;0;0;0;0;0;0;0	037037;0;0;0;0;0;0;0;0;0;0;0;0;0;0;0	18519;0;0;0;0;0;0;0;0;0;0;0;0;0;0	037037;0;0	40741;0;0	25926;0	11111;0	037037;0;0;0;0;0	33333;0;0;0;0	037037;0	074074;0;0;0;0;0	074074;0;0;0	18519;0;0;0;0;0;0;0;0;0;0;0;0;0;0;0	25926;0;0;0;0;0;0;0;0;0;0;0;0	037037;0;0;0;0;0
U607;0;0;0	25;0;0;0;0;0;0;0;0;0;0;0	25;0;0;0;0	25;0;0;0;0;0;0;0	25;0;0;0	25;0;0;0;0	25;0;0;0;0;0;0;0;0;0;0;0;0	25;0;0;0;0;0;0	25;0;0;0;0;0;0;0;0;0;0;0;0;0	25;0;0;0;0;0;0;0;0;0;0;0;0;0;0;0;0;0;0;0;0;0;0;0;0;0;0;0	25;0;0;0;0;0;0;0;0;0;0;0;0	25;0;0;0;0;0;0;0;0;0;0;0;0;0;0;0;0;0;0;0;0;0;0;0;0;0;0;0;0;0;0;0;0;0;0;0;0;0;0;0;0;0;0;0;0;0;0;0;0;0;0;0;0;0;0;0;0;0;0;0;0;0;0;0;0;0;0;0;0;0;0;0;0;0;0;0;0;0;0;0	5;0;0;0;0;0;0;0;0	25;0	25;0	25;0;0;0;0;0;0;0;0;0;0;0;0;0;0;0;0;0;0;0;0;0;0;0;0;0;0;0;0;0;0;0;0;0;0;0;0;0;0;0;0;0;0;0;0;0;0;0;0;0	25;0;0;0;0;0;0;0;0;0;0;0;0;0;0;0;0;0;0;0;0;0;0;0;0;0;0;0;0;0;0;0;0;0;0;0;0;0;0;0;0;0	25;0;0;0;0;0;0;0;0;0;0;0;0;0;0;0	25;0;0;0;0;0	25;0;0;0;0;0;0;0;0;0;0;0;0;0;0;0;0;0;0;0;0	25;0;0;0;0;0;0;0	25;0;0;0;0;0;0;0;0;0;0;0;0;0;0;0	25;0;0;0;0;0;0;0;0;0;0;0;0;0;0;0;0;0;0;0;0	25;0;0	25;0;0;0;0	25;0;0;0;0;0;0;0;0;0;0;0;0;0;0;0;0;0;0;0;0;0;0;0;0;0;0;0;0;0;0;0;0;0;0;0;0;0;0;0;0;0;0;0;0;0;0;0;0;0;0;0	25;0	25;0;0;0;0;0;0;0;0;0;0;0;0;0;0;0;0;0;0;0;0	25;0;0;0;0;0;0;0;0;0;0;0;0;0;0;0;0;0;0;0;0;0;0;0;0;0;0;0;0;0	25;0;0;0;0;0;0;0;0;0;0;0;0;0;0;0;0;0;0;0;0;0;0;0;0;0;0;0;0;0;0;0;0;0	25;0;0;0;0;0;0;0;0;0;0;0;0;0;0;0;0;0;0;0;0;0;0;0;0;0;0;0;0;0;0;0;0;0;0;0;0;0;0;0;0;0;0;0;0;0;0;0;0;0;0;0;0;0;0;0;0;0;0;0;0;0;0;0;0;0;0;0;0;0;0;0;0;0;0	25;0;0;0;0;0;0;0;0;0;0;0;0;0;0;0;0;0;0;0;0;0;0;0	25;0;0;0;0;0;0;0;1;0;0;0;0;0;0;0;0;0;0;0;0;0;0;0;0;0;0;0;0;0;0;0;0;0;0;0;0;0	25;0;0;0;0;0;0;0;0;0;0;0;0;0;0;0;0;0;0;0;0;0;0;0;0;0;0;0;0;0;0;0;0;0;0;0;0;0;0;0;0;0;0;0;0;0;0;0;0;0;0;0;0;0;0;0;0;0;0;0;0;0;0;0;0;0;0;0	25;0;0;0;0;0;0;0;0;0;0;0;0;0;0;0;0	25;0;0;0;0;0;0	25;0;0;0;0;0	25;0;0;0;0;0;0;0;0;0;0;0;0;0	25;0;0;0;0;0;0;0;0;0;0;0;0;0;0;0;0;0;0;0;0;0;0;0;0;0;0;0;0;0;0;0;0;0;0;0;0;0;0;0;0;0;0;0;0;0;0;0;0;0;0;0;0;0;0;0;0;0;0;0;0;0;0;0;0;0;0;0;0;0;0;0;0;0;0;0	25;0;0;0;0;0;0;0;0;0;0;0;0;0;0;0;0;0;0;0;0;0;0;0;0;0;0;0;0;0;0;0;0;0;0;0;0;0;0;0;0;0;0;0;0;0;0;0;0;0;0;0;0;0;0;0;0;0;0;0;0;0;0;0;0;0;0;0;0;0;0;0;0;0;0;0;0;0;0;0;0;0;0;0	25;0;0;0;0;0;0;0;0;0;0;0;0;0;0;0;0	25;0;0;0;0;0;0;0;0;0;0;0;0;0;0;0;0;0;0;0;0;0;0;0;0;0;0;0;0;0;0;0;0;0;0;0;0;0;0;0;0;0;0;0;0;0;0;0;0;0;0	25;0;0;0;0	25;0;0;0;0;0;0;0;0;0;0;0;0;0;0;0;0;0;0;0;0;0;0;0;0;0;0;0;0;0
U608;0;0;0;0;0;0;0;0;0;0	11111;0;0;0	55556;0	22222;0;0;0;0	11111;0;0;0;0;0;0;0	44444;0;0;0;0;0;0;0;0;0;0;0;0;0;0;0;0;0	22222;0;0	22222;0;0	11111;0;0	11111;0;0	22222;0	11111;0	44444;0	22222;0;0;0;0;0;0;0;0;0	22222;0;0;0;0	11111;0	22222;0;0	22222;0	55556;0;0	11111;0;0;0;0	66667;0	22222;0;0;0;0;0;0	44444;0	11111;0;0;0	44444;0;0	11111;0;0;0;0	33333;0;0;0;0;0;0	44444;0;0;0;0	22222;0;0;0;0	22222;0;0	11111;0;0;0;0;0;0;0	33333;0;0;0	22222;0;0;0;0;0;0;0;0;0;0;0;0;0;0;0;0;0;0;0;0;0;0;0;0;0;0;0;0;0;0;0;0;0;0;0	11111;0;0;0;0;0;0;0;0;0;0;0;0;0;0;0	11111;0;0;0;0;0;0;0	11111;0;0;0;0;0	33333;0;0	66667;0	44444;0;0	33333;0;0	22222;0	11111;0	44444;0;0;0;0	11111;0;0;0;0;0;0;0;0;0;0;0;0;0;0;0;0;0;0;0;0;0;0;0;0	33333;0;0;0;0;0;0	33333;0;0;0;0;0;0;0;0;0;0;0;0;0;0;0;0;0;0;0;0;0;0;0;0;0;0;0;0;0;0;0;0;0;0;0;0;0;0;0;0;0;0;0;0;0;0;0;0;0;0;0;0;0;0;0;0;0;0;0	11111;0;0;0;0;0;0;0;0;0;0;0;0;0;0;0;0;0;0	11111;0;0;0;0;0	33333;0;0;0;0;0;0;0;0;0;0;0;0;0;0;0;0;0;0;0;0;0;0;0;0;0;0;0;0;0;0;0;0;0;0;0;0;0;0;0;0;0;0;0;0;0;0	11111;0
U609;0;0;0	5;0;0;0;0;0;0;0;0;0;0	5;0;0;0;0;0;0;0;0;0;0;0;0	5;0;0;0;0;0;0;0;0;0;0;0;0;0;0;0;0;0;0;0;0;0;0;0;0;0;0;0	5;0;0;0;0;0;0;0;0;0;0;0;0;0;0;0;0;0;1;0;0;0;0;0;0;0;0;0;0;0;0;0;0;0;0;0;0;0	5;0;0;0;0;0;0;0;0;0;0;0;0;0;0	5;0;0;0;0;0;0;0;0;0;0;0;0;0;0	5;0;0;0;0;0;0;0;0;0;0;0;0;0;0;0;0;0;0;0;0;0;0;0;0;0;0;0;0;0;0;0;0;0;0;0;0;0;0;0;0;0;0;0;0;0;0;0;0	5;0;0;0;0;0;0;0;0;0;0;0;0;0;0;0;0	5;0;0	5;0;0;0;0;0;0;0;0;0;0;0;0;0;0;0;0;0;0;0;0;0;0;0;0;0;0;0;0;0;0;0;0;0;0;0;0;0;0;0;0;0;0;0;0;0;0;0;0;0;0;0;0	5;0;0;0;0	5;0;0	5;0;0;0;0;0;0;0;0;0;0;0;0;0;0;0;0;0;0;0;0;0;0;0;0;0;0;0;0;0;0;0;0;0;0;0;0;0;0;0;0;0;0;0;0;0;0;0;0;0;0;0;0;0;0;0;0;0;0;0;0;0;0;0;0;0;0;0;0;0;0;0;0;0;0;0;0;0;0;0;0;0;0;0;0;0;0;0;0;0;0;0;0;0;0;0;0;0;0;0;0;0;0	5;0;0;0;0;0;0;0;0;0;0;0;0	5;0	5;0;0;0;0;0;0;0	5;0;0;0;0;0;0;0;0;0;0;0;0;0;0;0;0;0;0;0;0;0;0;0;0;0;0;0	5;0;0;0;0;0;0;0;0;0;0;0;0;0;0;0;0;0;0;0;0;0;0;0;0;0;0;0;0;0;0	5;0;0;0;0;0;0;0;0;0;0;0;0;0;0	5;0;0;0;0;0;0;0;0;0;0;0;0;0;0;0;0	5;0;0;0;0;0;0;0;0;0;0;0;0;0;0;0;0;0;0;0;0;0;0;0;0;0;0;0;0;0;0;0;0;0;0;0;0;0;0;0;0;0;0;0;0;0;0;0;0;0;0;0	5;0;0;0;0;0	5;0;0;0;0;0;0;0;0;0	5;0;0;0;0;0	5;0;0;0;0;0;0;0;0;0;0;0;0;0;0;0;0;0;0;0;0;0;0;0;0;0;0;0;0;0;0;0;0;0;0;0;0;0;0	5;0;0;0;0	5;0	5;0;0;0;0;0;0;0;0	5;0;0	5;0;0;0;1;0;0;0;0;0;0;0;0;0;0;0;0;0;0;0;0;0	5;0;0;0;0;0;0	5;0;0;0;0;0;0;0;0;0;1;0;0;0;0;0;0;0;0;0;0;0;0;0;0;0;0;0;0;0;0;0;0;0;0	5;0;0;0;0;0;0;0;0;0;0;0;0;0;0;0;0;0;0;0;0;0;0;0;0;0;0;0;0;0;0;0;0;0;0;0;0;0;0;0;0;0;0;0;0;0;0;0;0;0;0;0;0;0;0;0;0;0;0;0;0;0;0;0;0;0;0;0;0;0;0;0;0;0;0;0;0;0;0;0;0;0;0;0;0;0;0;0;0;0;0;0;0;0;1;0;0;0;0;0;0;0;0;0;0;0;0;0;0;0;0;0;0;0;0;0;0;0;0;0;0;0;0;0;0;0;0;0;0;0;0;0;0;0;0;0;0;0;0;0;0;0;0;0;0;0;0;0;0;0;0;0;0;0;0;0;0;0;0;0;0;0;0;0;0;0;0;0;0;0;0;0;0;0;0;0;0;0;0;0;0;0;0;0;0;0;0;0;0;0;0;1;0;0;0;0;0;0;0;0…	5;0	5;0;0;0;0;0;0;0;0;0;0;0;0;0;0;0;0;0;0;0;0;0;0;0;0	5;0;0;0;0;0;0;0;0;0;0;0;0;0;0;0;0;0;0;0;0;0;0;0;0;0;0;0;0;0;0;0;0;0;0	5;0;0;0;0;0;0;0;0;0;0;0;0;0;0;0;0;0;0;0	5;0;0;0;0;0;0;0;0;0;0;0;0;0;0;0;0;0;0;0
U610;0;0;0;0;0;0;0;0;0;0;0;0;0;0;0;0;0;0;0;0;0;0;0;0;1;0;0;1;0;0;0;0;0;0;0;0;0;0;0;0;0;0;0;1;0;0;0;0;0;1;0;0;0;0;0;0;0;0;0;0;0;0;0;0;0;0;0;0;0;0;0;0;0;0;0;0;0;0;0;0;0;0;0;0;0;0;0;0;0;0;0;0;0;0;0;0;0;0;0;0;0;1;0;0;0;0;0;0;1;0;0;0;1;0;0;0;0;0;0;0;0;0;0;0;0;0;0;0;0;0;0;0;0;0;0;0;0;0;0;0;0;0;0;0;0;0;0;0;0;0;0;0;0;0;0;0;0;0;0;0;0;0;0;0;0;0;0;0;0;0;0;0;0;0;0;0;0;0;0;0;1;0;0;0;0;0;0;0;0;1;0;0;0;0;0;0;0;…
U611;0;0;0;0;0;0;0;0;0;0;0;0;0;0;0;0;0;0;0;0;0;0;0;0;0;0;0;0;0;0;0;0;0;0;0;0;0;0;0;0;0;0;0;0;0;0;0;0;0;0;0;0;0;0;0;0;0;0;0;0;0;0;0;0;0;0;0;0;0;0;0;0;0;0;0;0;0;0;0;0;0;0;0;0;0;0;0;0;0;0;0;0;0;0;0;0;0;0;0;0;0;0;0;0;0;0;0;0;0;0;0;0;0;0;0;0;0;0;0;0;0;0;0;0;0;0;0;0;0;0;0;0;0;0;0;0;0;0;0;0;0;0;0;0;0;0;0;0;0;0;0;0;0;0;0;0;0;0;0;0;0;0;0;0;0;0;0;0;0;0;0;0;0;0;0;0;0;0;0;0;0;0;0;0;0;0;0;0;0;0;0;0;0;0;0;0;0;…
U612;0;0;0;0;0;0;0;0;0;0;0;0;0;0;0;0;0;0;0;0;0;0;0;0;0	5;0;0;0	5;0;0;0;0;0;0;0;0;0;0;0;0;0;0;0;0;0;0	5;0;0;0;0;0	5;0	5;0;0;0;0;0;0;0;0;0;0;0;0;0;0;0;0;0;0;0;0	5;0;0;0;0;0;0;0;0;0;0;0;0;0;0;0;0;0;0;0;0;0	5;0;0;0;0;0;0;0;0;0;0;0;0;0;0;0;0;0;0;0;0;0;0;0;0;0;0;0;0;0;0;0;0;0;0;0;0;0;0;0;0;0;0;0;0;0;0;0;0;0;0;0;0;0;0;0;0;0;0;0;0;0;0;0;0;0;0;0;0;0;0;0;0;0;0;0;0;0;0;0;0;0;0;0;0;0;0;0;0	5;0;0;0;0;0;0;0;0;0	5;0;0;0;0;0;0;0;0;0;0;0;0;0;0;0;0;0;0;0;0;0;0;0;0;0;0;0;0;0;0;0;0;0;0;0;0;0;0;0;0;0;0;0;0;0;0;0;0;0;0;0;0;0;0;0;0;0;0;0;0;0;0;0;0;0;0;0;0;0;0;0;0;0;0;0;0;0;0;0;0;0;0;0;0;0;0;0;0;0;0;0;0;0;0;0;0;0;0;0;0;0;0;0;0;0;0;0;0;0;0;0;0;0;0;0;0;0;0;0;0;0;0;0;0;0;0;0;0;0;0;0;0;0;0;0;0;0;0;0;0;0;0;0;0;0;0;0;0;0;0;0;0;0;0;0;0;0;0;0;0;0;0;0;0;0;0;0;0;0;0;0;0;0;0;0;0;0;0;0;0;0;0;0;0;0;0;0;0;0;0;0;0;0;0;0;0;0;0;0…	5;0;0;0;0;0;0;0;0;0;0;0;0;0;0;0;0;0;0;0;0;0;0;0;0;0;0;0;0;0;0;0;0;0;0;0;1;0;0;0;0;0;0;0;0;0;0;0;0;0;0;0;0;0;0;0;0;0;0;0;0;0;0;0;0;0;0;0;0;0;0;0;0;0;0;0;0;0;0;0;0;0;0;0;0;0;0;0;0;0;0;0;0;0;0;0;0;0;0;0;0;0;0;0;0;0;0;0;0;0;0;0;0;0;0;0;0;0;0;0;0;0;0;0;0;0;0;0;0;0;0;0;0;0;0;0;0;0;0;0;0;0;0;0;0;0;0;0;0;0;0;0;0;0;0;0;0;0;0;0;0;0;0;0;0;0;0;0;0;0;0;0;0;0;0;0;0;0;0;0;0;0;0;0;0;0;0;0;0;0;0;0;0;0;0;0;0;0;0;0…	5;0;0;0;0;0;0;0;0;0;0;0;0;0	5;0;0;0;0;0;0;0;0;0;0;0;0;0;0;0;0;0;0;0;0;0;0;0;0;0
U613;0;0;0;0;0;0;0;0;0;0;0;0;0;1;0;0;0;0;0;0;0;0;0;0;0;0;0;0;0;0;0;0;0;0;0;0;0;0;0;0;0;0;0;0;0;0;0;0;0;0;0;0;0;0;0;0;0;0;0;0;0;0;0;0;0;0;0;0;0;0;0;0;0;0;0;0;0;0;0;0;0;0;0;0;0;0;0;0;0;0;0;0;0;0;0;0;0;0;0;0;0;1;0;0;0;0;0;0;0;0;0;0;0;0;0;0;0;0;0;0;0;0;0;0;0;0;0;0;0;0;0;0;0;0;0;0;0;0;0;0;0;0;0;0;0;0;0;0;0;0;0;0;0;0;0;0;0;0;0;0;0;0;0;0;0;0;0;0;0;0;0;0;0;0;0;0;0;0;0;0;1;0;0;0;0;0;0;0;0;0;0;0;0;0;0;0;0;…
U614;0;0;0;0;0;0;0;0;0;0;0;0;0;0;0;0;0;0;0;0;0;0;0;0;0;0;0;0;0;0;0;0;0;0;0;0;0;0;0;0;0;0;0;0;0;0;0;0;0;0;0;0;0;0;0;0;0;0;0;0;0;0;0;0;0;0;0;0;0;0;0;0;0;0;0;0;0;0;0;0;0;0;0;0;0;0;0;0;0;0;0;0;0;0;0;0;0;0;0;0;0;0;0;0;0;0;0;0;0;0;0;0;0;0;0;0;0;0;0;0;0;0;0;0;0;0;0;0;0;0;0;0;0;0;0;0;0;0;0;0;0;0;0;0;0;0;0;0;0;0;0;0;0;0;0;0;0;0;0;0;0;0;0;0;0;0;0;0;0;0;0;0;0;0;0;0;0;0;0;0;0;0;0;0;0;0;0;0;0;0;0;0;0;0;0;0;0;…
U615;0;0;0;0;0;0;0;0;0;0;0;0;0;0;0;0;0;0;0;0;0;0;0;0;0;0;0;0;0;0;0;0;0;0;0;0;0;0;0;0;0;0;0;0;0;0;0;0;0;0;0;0;0;0;0;0;0;0;0;0;0;0;0;0;0;0;0;0;0;0;0;0;0;0;0;0;0;0;0;0;0;0;0;0;0;0;0;0;0;0;0;0;0;0;0;0;0;0;0;0;0;0;0;0;0;0;0;0;0;0;0;0;0;0;0;0;0;0;0;0;0;0;0;0;0;0;0;0;0;0;0;0;0;0;0;0;0;0;0;0;0;0;0;0;0;0;0;0;0;0;0;0;0;0;0;0;0;0;0;0;0;0;0;0;0;0;0;0;0;0;0;0;0;0;0;0;0;0;0;0;0;0;0;0;0;0;0;0;0;0;0;0;0;0;0;0;0;…
U616;0;0;0;0;0;0;0;0;0;0;0;0;0;0;0;0;0;0;0;0;0;0;0;0;0;0;0;0;0;0;0;0;0;0;0;0;0;0;0;0;0;0;0;0;0;0;0;0;0;0;0;0;0;0;0;0;0;0;0;0;0;0;0;0;0;0;0;0;0;0;0;0;0;0;0;0;0;0;0;0;0;0;0;0;0;0;0;0;0;0;0;0;0;0;0;0;0;0;0;0;0;0;0;0;0;0;0;0;0;0;0;0;0;0;0;0;0;0;0;0;0;0;0;0;0;0;0;0;0;0;0;0;0;0;0;0;0;0;0;0;0;0;0;0;0;0;0;0;0;0;0;0;0;0;0;0;0;0;0;0;0;0;0;0;0;0;0;0;0;0;0;0;0;0;0;0;0;0;0;0;0;0;0;0;0;0;0;0;0;0;0;0;0;0;0;0;0;…
U617;0;0;0;0;0;0;0;0;0;0;0;0;0;0;0;0;0;0;0;0;0;0;0;0;0;0;0;0;0;0;0;0;0;0;0;0;0;0;0;0;0;0;0;0;0;0;0;0;0;0;0;0;0;0;0;0;0;0;0;0;0;0;0;0;0;0;0;0;0;0;0;0;0;0;0;0;0;0;0;0;0;0;0;0;0;0;0;0;0;0;0;0;0;0;0;0;0;0;0;0;0;0;0;0;0;0;0;0;0;0;0;0;0;0;0;0;0;0;0;0;0;0;0;0;0;0;0;0;0;0;0;0;0;0;0;0;0;0;0;0;0;0;0;0;0;0;0;0;0;0;0;0;0;0;0;0;0;0;0;0;0;0;0;0;0;0;0;0;0;0;0;0;0;0;0;0;0;0;0;0;0;0;0;0;0;0;0;0;0;0;0;0;0;0;0;0;0;…
U618;0;0;0;0;0;0;0;0;0;0;0;0;0;0;0;0;0;0;0;0;0;0;0;0;0;0;0;0;0;0;0;0;0;0;0;0;0;0;0;0;0;0;0;0;0;0;0;0;0;0;0;0;0;0;0;0;0;0;0;0;0;0;0;0;0;0;0;0;0;0;0;0;0;0;0;0;0;0;0;0;0;0;0;0;0;0;0;0;0;0;0;0;0;0;0;0;0;0;0;0;0;0;0;0;0;0;0;0;0;0;0;0;0;0;0;0;0;0;0;0;0;0;0;0;0;0;0;0;0;0;0;0;0;0;0;0;0;0;0;0;0;0;0;0;0;0;0;0;0;0;0;0;0;0;0;0;0;0;0;0;0;0;0;0;0;0;0;0;0;0;0;0;0;0;0;0;0;0;0;0;0;0;0;0;0;0;0;0;0;0;0;0;0;0;0;0;0;…
[truncated: 382 more rows]
[truncated: 722 more columns]
