# Supplementary material for: A hybrid trust computing approach for IoT using social similarity and machine learning
Source: PLoS One. 2022 Jul 28;17(7):e0265658. doi: 10.1371/journal.pone.0265658 (PMC9333244; doi:10.1371/journal.pone.0265658)
Supplement: S1 File — (ZIP) [file pone.0265658.s001.zip › supplimentary_files/dataset/BrightKite/QoS.csv]

;U0;U1;U2;U3;U4;U5;U6;U7;U8;U9;U10;U11;U12;U13;U14;U15;U16;U17;U18;U19;U20;U21;U22;U23;U24;U25;U26;U27;U28;U29;U30;U31;U32;U33;U34;U35;U36;U37;U38;U39;U40;U41;U42;U43;U44;U45;U46;U47;U48;U49;U50;U51;U52;U53;U54;U55;U56;U57;U58;U59;U60;U61;U62;U63;U64;U65;U66;U67;U68;U69;U70;U71;U72;U73;U74;U75;U76;U77;U78;U79;U80;U81;U82;U83;U84;U85;U86;U87;U88;U89;U90;U91;U92;U93;U94;U95;U96;U97;U98;U99;U100;U10…
U0;0	475;0	158333333;0	158333333;0	15;0	125;0	141666667;0	033333333;0	191666667;0	016666667;0	116666667;0	075;0	166666667;0	133333333;0	208333333;0	016666667;0	033333333;0	041666667;0	183333333;0	141666667;0	025;0	183333333;0	066666667;0	033333333;0	1;0	05;0	016666667;0	175;0	241666667;0	025;0	2;0	625;0	066666667;0	033333333;0	033333333;0	083333333;0	266666667;0	141666667;0	133333333;0	116666667;0	016666667;0	258333333;0	083333333;0	183333333;0	116666667;0	033333333;0	2;0	083333333;0	2;0	008333333;0
U1;0	228915663;1;0	1;0	275;0	4;0	75;0	05;0	85;0;0	325;0	05;0	85;0	125;0	1;0	05;0	05;0	1;0	025;0	05;0	05;0	1;0	075;0	05;0	3;0	075;0	05;0	55;0	075;0	025;0	325;0	525;0	05;0	05;0;0	05;0	4;0	125;0	05;0	45;0	025;0	325;0	125;0	8;0	075;0	025;0	15;0	225;0	1;0	025;0	075;0	075;0	05;0
U2;0	069498069;0	048193;1;0	12048;0	024096;0	048193;0	024096;0	16867;0	012048;0	072289;0	084337;0	084337;0	13253;0	14458;0	072289;0	096386;0	024096;0	16867;0	060241;0	060241;0	12048;0	084337;0	024096;0	036145;0	084337;0	024096;0	10843;0	14458;0	024096;0	15663;0	24096;0	048193;0	036145;0	036145;0	10843;0	44578;0	12048;0	084337;0	024096;0	012048;0	38554;0	072289;0	12048;0	060241;0	084337;0	21687;0	036145;0	084337;0	012048;0	20482;0
U3;0	576923077;0	042471;0	03861;1;0	046332;0	046332;0	015444;0	15444;0;0	061776;0	015444;0	061776;0	011583;0	027027;0	042471;0	030888;0	019305;0	042471;0	023166;0	011583;0	034749;0	023166;0	011583;0	046332;0	023166;0	007722;0	081081;0	054054;0	003861;0	065637;0	084942;0	011583;0	007722;0;0	011583;0	18919;0	11969;0	023166;0	03861;0	003861;0	28185;0	007722;0	10425;0	007722;0	088803;0	042471;0	03861;0	027027;0	003861;0	081081;0	030888;0	015444;0
U4;0	361702128;0	61538;0	076923;0	46154;1;0	57692;0	038462;0	73077;0;0	5;0	038462;0	73077;0	11538;0	038462;0	038462;0	038462;0	11538;0	038462;0	038462;0	038462;0	038462;0	038462;0	038462;0	42308;0	038462;0;0	61538;0	076923;0;0	42308;0	61538;0	038462;0	038462;0;0	038462;0	46154;0	11538;0	038462;0	53846;0	038462;0	53846;0	038462;0	73077;0;0	038462;0	11538;0	38462;0	038462;0;0	076923;0	038462;0;0	038462;0;0	34615;0;0	5;0	038462;0	076923;0;0;0
U5;0	057142857;0	6383;0	085106;0	25532;0	31915;1;0	021277;0	74468;0;0	25532;0	042553;0	7234;0	085106;0	06383;0	021277;0	042553;0	06383;0	021277;0	042553;0	042553;0	042553;0	042553;0	042553;0	25532;0	042553;0	042553;0	46809;0	042553;0	021277;0	2766;0	40426;0	042553;0	042553;0;0	042553;0	3617;0	06383;0	021277;0	3617;0	021277;0	25532;0	085106;0	61702;0	042553;0	021277;0	10638;0	21277;0	06383;0	021277;0	021277;0	06383;0	042553;0
U6;0	1;0	028571;0	028571;0	057143;0	014286;0	014286;1;0	028571;0;0	028571;0;0	028571;0	028571;0	014286;0;0	014286;0;0	057143;0;0;0	071429;0;0;0	014286;0;0	014286;0	028571;0	042857;0;0	014286;0	071429;0;0;0;0;0	028571;0	042857;0	028571;0	014286;0;0	085714;0	028571;0	042857;0	014286;0	11429;0	014286;0	028571;0	028571;0;0	042857;0	014286;0	028571;0	014286;0;0	028571;0;0	014286;0;0	014286;0;0;0	028571;0;0;0;0	014286;0	014286;0	014286;0	028571;0	028571;0	014286;0	014286;0;0;0	014286;0	014286;0
U7;1;0	14783;0	06087;0	17391;0	082609;0	15217;0	0086957;1;0;0	078261;0	030435;0	18696;0	034783;0	026087;0	034783;0	034783;0	034783;0	021739;0	021739;0	0086957;0	026087;0	021739;0	0086957;0	052174;0	021739;0	017391;0	17826;0	043478;0	0043478;0	13043;0	16087;0	0086957;0	0086957;0;0	017391;0	37391;0	095652;0	0086957;0	082609;0	0043478;0	36957;0	026087;0	31739;0	021739;0	017391;0	073913;0	056522;0	026087;0	0043478;0	078261;0	021739;0	026087;0	013043;0;0
U8;0	5;0;0	5;0;0;0;0;0;1;0;0;0;0	5;0	5;0;0;0;0	5;0;0;0;0;0;0;0;0;0;0	5;0;0	5;1;0	5;0;0;1;0	5;0;0	5;0;0;0	5;0	5;0;0	5;0;0	5;0;0	5;0;0	5;0;0	5;0;0;0;0;0;0;0;0;0;0;0;0;0;0;0;0	5;0;0;0;0;0	5;0;0;0;0;0;0;0;0;0;0;0;0;0;0	5;0;0;0;0;0;0	5;0;0;0;0;0;0;0;0;0;0;0;0;0;0;0;0;0;0;0;0	5;0;0;0;0;0;0;0;0;0	5;0;0;0;0;0;0;0;0;0;0;0;0;0;0;0;0;0;0;0;0;0;0;0;0;0;0;0;0;0;0;0;0;0;0;0;0;0;0;0;0;0	5;0;0;0;0;0;0	5;0;0;0	5;0;0;0;0;0;0;0;0;0;0;0;0	5;0;0;0;0;0;0	5;0;0;0;0;0;0;0;0;0;0;0	5;0;0;0;0;0;0;0;0;0;0;0;0;0;0;0;0;0;0;0;0;0;0;0;0;0;0;0;0;0;0;0;0;0;0;0;0;0;0;0;0;0;0;0;0;0;0;0;0;0;0;0;0;0;0;0;0;0;0;0;0;0;0;0;0;0;0;0;0;0;0;0;0;0;0;0;0;0;0;0;0;0;0;0;0;0;0;0;0;0;0;0;0;0;0;0;0;0;0;0;0;0;0;0;0;0;0;0;0;0;0;0;0;0;0;0;0;0;0;0;0;0;0;0;0;0;0;0;0;0;0;0;0;0;0;0;0;0;0;0;0;0;0;0;0;0;0;0;0;0;0;0;0;0;0;0;0;0;0;0;0;0;0;0;0;0;0;0;0;0;0;0;0;0;0;0;0;0;0;0;0;0;0;0;0;0;0;0;0;0;0;0;0;0;0;0;0;0;0;0…	5;0;0;0;0;0;0;0;0;0;0;0;0;0;0;0;0;0;0;0;0;0;0;0;0;0;0;0;0;0;0;0;0;0;0;0;0;0;0;0;0;0;0;0;0;0;0;0;0;0;0;0;0;0;0;0;0;0;0;0;0;0;0;0;0;0;0;0;0;0;0;0;0;0;0;0;0;0;0;0;0;0;0;0;0;0;0;0;0;0;0;0;0;0;0;0;0;0;0;0;0;0;0;0;0;0;0;0;0;0;0;0;0;0;0;0;0;0;0;0;0;0;0;0;0;0;0;0;0;0;0;0;0;0;0;0;0;0;0;0;0;0;0;0;0;0;0;0;0;0;0;0;0;0;0;0;0;0;0;0;0;0;0;0;0;0;0;0;0;0;0;0;0;0;0;0;0;0;0;0;0;0;0;0;0;0;0	5;0;0;0;0;0	5;0;0;0;0;0;0	5;0;0;0;0;0;0;0	5;0;0;0;0;0;0;0;0;0	5;0;0;0;0;0;0;0;0;0	5;0;0;0;0;0;0;0;0;0;0;0;0;0;0;0;0;0;0;0;0;0;0	5;0;0	5;0;0;0;0;0	5;0;0;0;0;0;0;0;0;0;0;0;0;0	5;0;0;0;0;0;0;0;0;0	5;0;0;0	5;0	5;0;0;0;0;0;0;0;0;0;0;0;0;0;0;0;0;0;0;0;0
U9;0	257142857;0	46429;0	21429;0	57143;0	46429;0	42857;0	071429;0	64286;0;1;0	10714;0	53571;0	071429;0	071429;0	14286;0	10714;0	10714;0	071429;0	071429;0	071429;0	10714;0	071429;0	071429;0	46429;0	071429;0	071429;0	64286;0	10714;0	035714;0	42857;0	53571;0	071429;0	071429;0;0	071429;0	46429;0	17857;0	035714;0	42857;0	035714;0	53571;0	10714;0	67857;0	071429;0	035714;0	14286;0	39286;0	10714;0	035714;0	14286;0	10714;0	071429;0
U10;0	27027027;0	057143;0	2;0	11429;0	028571;0	057143;0;0	2;0;0	085714;1;0	057143;0	11429;0	11429;0	057143;0	085714;0	057143;0	085714;0	057143;0	057143;0	085714;0	11429;0	057143;0	057143;0	085714;0	028571;0	11429;0	14286;0	085714;0	2;0	17143;0	057143;0	085714;0	085714;0	11429;0	28571;0	17143;0	028571;0	057143;0	028571;0	2;0	057143;0	17143;0	028571;0	028571;0	17143;0	028571;0	11429;0	057143;0	14286;0	11429;0	057143;0
U11;0	142857143;0	45946;0	094595;0	21622;0	25676;0	45946;0	027027;0	58108;0;0	2027;0	027027;1;0	067568;0	054054;0	040541;0	027027;0	081081;0	013514;0	027027;0	027027;0	054054;0	040541;0	027027;0	17568;0	040541;0	027027;0	36486;0	040541;0	013514;0	22973;0	32432;0	027027;0	027027;0;0	027027;0	32432;0	081081;0	027027;0	25676;0	013514;0	28378;0	067568;0	5;0	040541;0	027027;0	081081;0	14865;0	054054;0	013514;0	081081;0	067568;0	027027;0
U12;0	166666667;0	044643;0	098214;0	026786;0	026786;0	035714;0	017857;0	071429;0	0089286;0	017857;0	035714;0	044643;1;0	11607;0	0089286;0	035714;0	035714;0	098214;0	044643;0	035714;0	080357;0	071429;0	017857;0	017857;0	035714;0	017857;0	0625;0	11607;0;0	13393;0	50893;0	080357;0	017857;0	0089286;0	0625;0	22321;0	080357;0	089286;0	017857;0	0089286;0	17857;0	098214;0	071429;0	089286;0	017857;0	46429;0	017857;0	089286;0;0	14286;0	10714;0	089286;0
U13;0	055555556;0	026667;0	08;0	046667;0	0066667;0	02;0	0066667;0	04;0	0066667;0	013333;0	026667;0	026667;0	086667;1;0	02;0	04;0	026667;0	093333;0	06;0	13333;0	10667;0	073333;0	026667;0	013333;0	033333;0	0066667;0	033333;0	18667;0	0066667;0	11333;0	16667;0	04;0	033333;0	0066667;0	04;0	18;0	073333;0	08;0	02;0	013333;0	14667;0	08;0	033333;0	086667;0	033333;0	08;0	0066667;0	10667;0	0066667;0	21333;0
U14;0	097560976;0	055556;0	16667;0	30556;0	027778;0	027778;0;0	22222;0;0	11111;0	055556;0	083333;0	027778;0	083333;1;0	083333;0	027778;0	027778;0	027778;0	027778;0	083333;0	055556;0	027778;0	027778;0	055556;0	027778;0	13889;0	027778;0	027778;0	13889;0	11111;0	055556;0	027778;0;0	055556;0	44444;0	11111;0	027778;0	055556;0;0	55556;0	11111;0	13889;0	083333;0;0	16667;0	027778;0	055556;0	027778;0	11111;0	027778;0	055556;0	027778;0;0	055556;0	027778;0
U15;0	142857143;0	04878;0	19512;0	19512;0	02439;0	04878;0	02439;0	19512;0;0	073171;0	073171;0	04878;0	097561;0	14634;0	073171;1;0	02439;0	21951;0	17073;0	073171;0	12195;0	097561;0	073171;0	04878;0	073171;0	02439;0	12195;0	21951;0	02439;0	17073;0	29268;0	04878;0	04878;0;0	097561;0	41463;0	17073;0	12195;0	04878;0	02439;0	36585;0	097561;0	12195;0	02439;0	02439;0	19512;0	02439;0	12195;0	02439;0	34146;0	17073;0	097561;0
U16;0	144736842;0	11429;0	057143;0	14286;0	085714;0	085714;0;0	22857;0;0	085714;0	057143;0	17143;0	11429;0	11429;0	028571;0	028571;1;0	085714;0	057143;0	057143;0	057143;0	057143;0	028571;0	085714;0	085714;0;0	17143;0	028571;0;0	11429;0	17143;0	085714;0	028571;0;0	028571;0	22857;0	11429;0	057143;0	11429;0	028571;0	25714;0	057143;0	14286;0	028571;0	057143;0	057143;0	057143;0	057143;0;0	14286;0	057143;0;0	057143;0;0	14286;0;0	11429;0	057143;0	11429;0;0;0
U17;0	202380952;0	0065789;0	092105;0	072368;0	0065789;0	0065789;0	026316;0	032895;0	0065789;0	013158;0	019737;0	0065789;0	072368;0	092105;0	0065789;0	059211;0	019737;1;0	21053;0	039474;0	27632;0	046053;0	026316;0	0065789;0	032895;0;0	019737;0	49342;0;0	065789;0	22368;0	032895;0	0065789;0;0	032895;0	19079;0	125;0	23684;0	0065789;0	013158;0	15789;0	026316;0	019737;0	013158;0	026316;0	11842;0	0065789;0	085526;0;0	55263;0	21053;0	072368;0	019737;0;0	013158;0;0
U18;0	068181818;0	02381;0	059524;0	071429;0	011905;0	02381;0;0	059524;0;0	02381;0	02381;0	02381;0	059524;0	10714;0	011905;0	083333;0	02381;0	38095;1;0	035714;0	29762;0	071429;0	047619;0	02381;0	095238;0	011905;0	035714;0	42857;0	011905;0	035714;0	27381;0	047619;0	02381;0;0	02381;0	083333;0	15476;0	17857;0	02381;0	011905;0	14286;0	035714;0	02381;0	02381;0	02381;0	10714;0	011905;0	071429;0	011905;0	53571;0	32143;0	059524;0	035714;0;0
U19;0	166666667;0	045455;0	11364;0	068182;0	022727;0	045455;0;0	045455;0;0	045455;0	045455;0	045455;0	090909;0	45455;0	022727;0	068182;0	045455;0	13636;0	068182;1;0	090909;0	045455;0	045455;0	045455;0	045455;0	022727;0	068182;0	090909;0	022727;0	090909;0	045455;0	068182;0	045455;0;0	068182;0	13636;0	045455;0	045455;0	045455;0	022727;0	068182;0	045455;0	045455;0	022727;0	022727;0	045455;0	022727;0	045455;0	022727;0	18182;0	11364;0	045455;0	090909;0;0
U20;0	166666667;0	030303;0	075758;0	068182;0	0075758;0	015152;0	037879;0	045455;0;0	022727;0	022727;0	030303;0	068182;0	12121;0	022727;0	037879;0	015152;0	31818;0	18939;0	030303;1;0	075758;0	015152;0	015152;0	045455;0	015152;0	045455;0	43182;0	0075758;0	060606;0	25;0	022727;0	015152;0	0075758;0	015152;0	16667;0	19697;0	14394;0	022727;0;0	12121;0	030303;0	030303;0	037879;0	045455;0	12121;0	015152;0	098485;0	0075758;0	45455;0	21212;0	083333;0
U21;0	5;0	0625;0	14583;0	125;0	020833;0	041667;0;0	10417;0;0	041667;0	083333;0	0625;0	16667;0	22917;0	041667;0	083333;0	041667;0	14583;0	125;0	041667;0	20833;1;0	0625;0	041667;0	125;0	10417;0	0625;0	1875;0	020833;0	10417;0	20833;0	0625;0	0625;0;0	22917;0	29167;0	1875;0	125;0	0625;0	020833;0	22917;0	0625;0	10417;0	041667;0	0625;0	16667;0	020833;0	125;0	020833;0	20833;0	16667;0	10417;0	041667;0;0
U22;0	4;0	25;0	25;0	375;0	125;0	25;0;0	25;0;0	25;0	25;0	25;0	25;0	5;0	125;0	375;0	125;0	5;0	5;0	25;0	25;0	375;1;0	25;0	375;0	125;0	25;0	625;0	125;0	25;0	625;0	25;0	25;0;0	25;0	5;0	5;0	375;0	25;0	125;0	25;0	25;0	25;0	25;0;0	5;0	125;0	25;0	125;0	5;0	75;0	25;0	25;0;0	375;0
U23;0	206896552;0	4;0	1;0	4;0	36667;0	4;0	033333;0	4;0;0	43333;0	066667;0	43333;0	066667;0	066667;0	033333;0	066667;0	1;0	033333;0	066667;0	066667;0	066667;0	066667;0	066667;1;0	066667;0	066667;0	43333;0	066667;0	033333;0	26667;0	43333;0	066667;0	066667;0;0	066667;0	3;0	1;0	033333;0	36667;0	033333;0	33333;0	1;0	43333;0	066667;0	033333;0	1;0	3;0	066667;0	033333;0	066667;0	13333;0	066667;0
U24;0	153846154;0	10345;0	24138;0	2069;0	034483;0	068966;0;0	17241;0;0	068966;0	10345;0	10345;0	13793;0	17241;0	068966;0	10345;0	10345;0	17241;0	27586;0	068966;0	2069;0	2069;0	10345;0	068966;1;0	034483;0	10345;0	34483;0	034483;0	17241;0	27586;0	10345;0	068966;0;0	10345;0	27586;0	17241;0	17241;0	10345;0	034483;0	27586;0	10345;0	10345;0	13793;0;0	17241;0	034483;0	17241;0	034483;0	34483;0	37931;0	10345;0	068966;0;0	10345;0
U25;0	2625;0	15385;0	15385;0	15385;0;0	15385;0	076923;0	30769;0;0	15385;0	076923;0	15385;0	15385;0	076923;0	076923;0	076923;0;0;0	076923;0	076923;0	15385;0	38462;0	076923;0	15385;0	076923;1;0	23077;0	15385;0	076923;0	076923;0	30769;0	076923;0	076923;0;0	53846;0	38462;0	15385;0;0	076923;0;0	076923;0	15385;0	23077;0	15385;0;0	15385;0	076923;0	076923;0	076923;0	15385;0	15385;0	15385;0	076923;0;0	23077;0	076923;0	15385;0	076923;0	076923;0;0
U26;0	087349398;0	275;0	1125;0	2625;0	2;0	275;0	025;0	5125;0;0	225;0	05;0	3375;0	0875;0	0625;0	0625;0	0625;0	075;0	0375;0	0375;0	0375;0	075;0	0375;0	025;0	1625;0	0375;0	0375;1;0	0375;0	0125;0	2375;0	325;0	0375;0	025;0;0	05;0	4;0	125;0	025;0	25;0	0125;0	3875;0	0625;0	475;0	05;0	0375;0	0875;0	125;0	075;0	0125;0	1;0	0625;0	0375;0
U27;0	25;0	0090361;0	036145;0	042169;0	0060241;0	0060241;0	0090361;0	03012;0	003012;0	0090361;0	01506;0	0090361;0	039157;0	084337;0	003012;0	027108;0	003012;0	2259;0	10843;0	012048;0	17169;0	027108;0	01506;0	0060241;0	03012;0	0060241;0	0090361;1;0	003012;0	042169;0	13855;0	012048;0	0060241;0;0	024096;0	10241;0	12952;0	099398;0	0090361;0	0060241;0	090361;0	024096;0	012048;0	021084;0	036145;0	051205;0	0060241;0	057229;0	003012;0	50602;0	14458;0
U28;0	170212766;0	083333;0	16667;0	083333;0;0	083333;0;0	083333;0;0	083333;0	25;0	083333;0;0	083333;0	083333;0	083333;0;0;0	083333;0	083333;0	083333;0	083333;0	083333;0	083333;0	083333;0	083333;0	083333;0	083333;1;0	083333;0	16667;0	083333;0	083333;0	083333;0	083333;0	083333;0;0;0	083333;0;0;0	083333;0	083333;0	083333;0;0	083333;0;0;0	16667;0;0	083333;0	083333;0	083333;0	58333;0	083333;0	083333;0	083333;0	083333;0;0;0	33333;0	083333;0	083333;0	083333;0;0	083333;0	083333;0
U29;0	295275591;0	092199;0	092199;0	12057;0	078014;0	092199;0	0070922;0	21277;0	0070922;0	085106;0	049645;0	12057;0	10638;0	12057;0	035461;0	049645;0	028369;0	070922;0	021277;0	028369;0	056738;0	035461;0	014184;0	056738;0	035461;0	0070922;0	13475;0	099291;0	0070922;1;0	22695;0	021277;0	021277;0	0070922;0	049645;0	31206;0	092199;0	056738;0	078014;0	0070922;0	2766;0	049645;0	14184;0	042553;0	070922;0	10638;0	042553;0	12057;0	0070922;0	1773;0
U30;0	307692308;0	082677;0	07874;0	086614;0	062992;0	074803;0	019685;0	14567;0	007874;0	059055;0	023622;0	094488;0	22441;0	098425;0	015748;0	047244;0	023622;0	13386;0	090551;0	007874;0	12992;0	03937;0	019685;0	051181;0	031496;0	015748;0	10236;0	1811;0	007874;0	12598;1;0	043307;0	011811;0	007874;0	027559;0	24409;0	11024;0	086614;0	059055;0	003937;0	2126;0	047244;0	11417;0	059055;0	047244;0	35433;0	03937;0	070866;0	003937;0	21654;0
U31;0	444444444;0	076923;0	15385;0	11538;0	038462;0	076923;0;0	076923;0	038462;0	076923;0	076923;0	076923;0	34615;0	23077;0	076923;0	076923;0	11538;0	19231;0	15385;0	11538;0	11538;0	11538;0	076923;0	076923;0	11538;0	038462;0	11538;0	15385;0	038462;0	11538;0	42308;1;0	076923;0;0	11538;0	26923;0	11538;0	11538;0	076923;0	038462;0	30769;0	23077;0	076923;0	23077;0	038462;0	42308;0	038462;0	076923;0	038462;0	19231;0	23077;0	19231;0
U32;1;0	22222;0	33333;0	22222;0	11111;0	22222;0;0	22222;0;0	22222;0	33333;0	22222;0	22222;0	55556;0	11111;0	22222;0	11111;0	11111;0	22222;0	22222;0	22222;0	33333;0	22222;0	22222;0	22222;0	11111;0	22222;0	22222;0	11111;0	33333;0	33333;0	22222;1;0	11111;0	44444;0	33333;0	11111;0	11111;0	22222;0	11111;0	33333;0	22222;0	22222;0	11111;0;0	22222;0	11111;0	22222;0	11111;0	22222;0	33333;0	11111;0	22222;0;0	22222;0
U33;0	303030303;0;0	75;0;0;0;0;0;0;0;0	75;0;0	25;0	25;0;0;0;0;0;0;0	25;0;0;0;0;0;0;0;0	25;0	25;0	5;0;0	25;1;0	25;0;0;0;0;0;0	25;0;0;0;0;0	25;0;0	25;0;0;0	25;0;0;0	25;0;0	25;0;0;0;0;0;0;0;0	25;0;0;0;0;0;0;0;0;0;0;0;0;0;0	25;0;0	75;0;0;0;0;0	25;0;0;0;0;0;0;0;0;0;0;0;0;0;0;0;0	25;0;0;0;0;0;0;0;0;0;0;0;0;0	25;0	75;0;0;0;0;0;0;0;0;0;0;0;0;0;0;0;0;0;0;0;0;0;0;0;0;0;0;0;0;0	25;0	25;0;0;0	25;0;0	25;0	25;0	25;0;0	25;0;0;0	25;0	25;0;0	25;0	25;0	25;0;0	25;0;0	25;0	25;0	25;0	25;0	25;0	25;0	25;0;0;0	25;0;0	5;0	25;0	25;0	25;0;0
U34;0	068522484;0	060606;0	27273;0	090909;0	030303;0	060606;0;0	12121;0	060606;0	060606;0	12121;0	060606;0	21212;0	18182;0	060606;0	12121;0	030303;0	15152;0	060606;0	090909;0	060606;0	33333;0	060606;0	060606;0	090909;0	21212;0	12121;0	24242;0	030303;0	21212;0	21212;0	090909;0	12121;0	030303;1;0	27273;0	090909;0	12121;0	060606;0	030303;0	24242;0	090909;0	090909;0	060606;0	030303;0	15152;0	030303;0	18182;0	030303;0	24242;0	15152;0
U35;0	0218509;0	034261;0	079229;0	10493;0	025696;0	036403;0	0042827;0	18415;0	0021413;0	027837;0	021413;0	051392;0	053533;0	057816;0	034261;0	036403;0	017131;0	062099;0	014989;0	012848;0	047109;0	029979;0	0085653;0	019272;0	017131;0	010707;0	068522;0	072805;0	0021413;0	094218;0	13276;0	014989;0	006424;0;0	019272;1;0	11777;0	027837;0	025696;0	0021413;0	38972;0	023555;0	09636;0	014989;0	059957;0	087794;0	014989;0	029979;0	0021413;0	13062;0	049251;0
U36;0	197530864;0	0064267;0	012853;0	039846;0	003856;0	003856;0	003856;0	028278;0;0	0064267;0	0077121;0	0077121;0	011568;0	014139;0	0051414;0	0089974;0	0051414;0	024422;0	01671;0	0025707;0	033419;0	011568;0	0051414;0	003856;0	0064267;0	0025707;0	012853;0	05527;0;0	01671;0	03599;0	003856;0	0012853;0;0	003856;0	070694;1;0	01671;0	0051414;0	0012853;0	10925;0	0064267;0	014139;0	003856;0	071979;0	021851;0	003856;0	012853;0;0	1054;0	026992;0	011568;0	0089974;0;0	0089974;0;0
U37;0	5;0	024691;0	08642;0	074074;0	012346;0	012346;0	024691;0	024691;0	012346;0	012346;0	012346;0	024691;0	12346;0	14815;0	012346;0	061728;0	024691;0	44444;0	18519;0	024691;0	23457;0	074074;0	037037;0	012346;0	061728;0;0	024691;0	40741;0;0	098765;0	2716;0	037037;0	012346;0;0	049383;0	16049;0	16049;1;0	024691;0	024691;0	16049;0	049383;0	024691;0	024691;0	024691;0	14815;0	012346;0	18519;0;0	48148;0	20988;0	074074;0	037037;0;0	037037;0;0
U38;0	666666667;0	64286;0	071429;0	35714;0	5;0	60714;0	035714;0	67857;0;0	42857;0	071429;0	67857;0	071429;0	10714;0	071429;0	071429;0	14286;0	035714;0	071429;0	071429;0	10714;0	10714;0	071429;0	39286;0	10714;0	035714;0	71429;0	10714;0	035714;0	39286;0	53571;0	071429;0	071429;0;0	071429;0	42857;0	14286;0	071429;1;0	035714;0	39286;0	10714;0	67857;0	071429;0	035714;0	14286;0	35714;0	071429;0	035714;0	10714;0	071429;0	035714;0
U39;0	027360989;0	33333;0	33333;0	33333;0	33333;0	33333;0;0	33333;0;0	33333;0	33333;0	33333;0	33333;0	66667;0;0	33333;0	33333;0	66667;0	33333;0	33333;0;0	33333;0	33333;0	33333;0	33333;0;0	33333;0	66667;0;0	33333;0	33333;0	33333;0	33333;0;0	33333;0	33333;0	33333;0	66667;0	33333;1;0	33333;0	33333;0	33333;0;0;0;0	33333;0	33333;0;0	66667;0	66667;0	33333;0	33333;0;0	33333;0;0	33333;0	33333;0	66667;0;0;0	33333;0	33333;0;0	33333;0	33333;0
U40;0	322580645;0	011474;0	028244;0	064431;0	012357;0	010591;0	0052957;0	075022;0	00088261;0	013239;0	0061783;0	018535;0	017652;0	019417;0	017652;0	013239;0	0079435;0	021183;0	010591;0	0026478;0	014122;0	0097087;0	0017652;0	0088261;0	0070609;0	00088261;0	027361;0	026478;0;0	034422;0	047661;0	0070609;0	0026478;0	00088261;0	0070609;0	16064;0	075022;0	011474;0	0097087;0	00088261;1;0	0079435;0	041483;0	011474;0	0609;0	034422;0	0088261;0	01677;0;0	059135;0	0203;0	012357;0
U41;0	191304348;0	16129;0	19355;0	064516;0	032258;0	12903;0	064516;0	19355;0	032258;0	096774;0	064516;0	16129;0	35484;0	3871;0	12903;0	12903;0	064516;0	12903;0	096774;0	064516;0	12903;0	096774;0	064516;0	096774;0	096774;0	064516;0	16129;0	25806;0	032258;0	22581;0	3871;0	19355;0	064516;0;0	096774;0	35484;0	16129;0	12903;0	096774;0	032258;0	29032;1;0	19355;0	32258;0;0	16129;0	064516;0	22581;0	032258;0	32258;0	12903;0	41935;0
U42;0	411764706;0	27826;0	086957;0	23478;0	16522;0	25217;0	026087;0	63478;0;0	16522;0	052174;0	32174;0	069565;0	043478;0	043478;0	043478;0	043478;0	026087;0	017391;0	017391;0	034783;0	043478;0	017391;0	11304;0	026087;0	026087;0	33043;0	034783;0	0086957;0	17391;0	25217;0	017391;0	017391;0;0	026087;0	3913;0	095652;0	017391;0	16522;0	0086957;0	4087;0	052174;1;0	026087;0;0	11304;0	10435;0	052174;0	0086957;0	086957;0	026087;0	043478;0	026087;0;0
U43;0	003791469;0	088235;0	14706;0	058824;0;0	058824;0	029412;0	14706;0	029412;0	058824;0	029412;0	088235;0	29412;0	38235;0	088235;0	029412;0	029412;0	058824;0	058824;0	029412;0	14706;0	058824;0	058824;0	058824;0	11765;0	058824;0	11765;0	20588;0	029412;0	17647;0	44118;0	17647;0	029412;0;0	058824;0	20588;0	088235;0	058824;0	058824;0;0	38235;0	29412;0	088235;1;0	029412;0	23529;0	029412;0	17647;0	029412;0	26471;0	11765;0	47059;0	029412;0;0
U44;0	150943396;0	00094787;0	0066351;0	021801;0	00094787;0	00094787;0	0075829;0	0037915;0;0	00094787;0	00094787;0	0018957;0	0018957;0	0047393;0;0	00094787;0	0018957;0	0037915;0	0018957;0	00094787;0	0056872;0	0028436;0;0	00094787;0;0;0	0028436;0	011374;0;0	0094787;0	011374;0	00094787;0;0;0	00094787;0	02654;0	053081;0	0018957;0	00094787;0;0	065403;0;0;0	00094787;1;0	0037915;0	00094787;0	0018957;0;0	030332;0	0075829;0	00094787;0	0018957;0;0	00094787;0;0	00094787;0;0	00094787;0;0;0	00094787;0	00094787;0;0;0	0028436;0	0018957;0	0085308;0	0018957;0
U45;0	666666667;0	037736;0	11321;0	069182;0	018868;0	031447;0	0062893;0	10692;0	0062893;0	025157;0	037736;0	037736;0	32704;0	075472;0	037736;0	050314;0	012579;0	11321;0	056604;0	012579;0	10063;0	050314;0	025157;0	018868;0	031447;0	012579;0	044025;0	10692;0	0062893;0	09434;0	56604;0	069182;0	012579;0	0062893;0	031447;0	25786;0	10692;0	075472;0	025157;0;0	24528;0	031447;0	081761;0	050314;0	025157;1;0	012579;0	069182;0	0062893;0	16352;0	13208;0
U46;0	269662921;0	6;0	2;0	66667;0	66667;0	66667;0	13333;0	86667;0;0	73333;0	066667;0	73333;0	13333;0	066667;0	066667;0	066667;0	13333;0	066667;0	066667;0	066667;0	13333;0	066667;0	066667;0	6;0	066667;0	066667;0	66667;0	13333;0;0	4;0	66667;0	066667;0	066667;0;0	066667;0	46667;0	2;0	066667;0	66667;0	066667;0	66667;0	13333;0	8;0	066667;0	066667;0	13333;1;0	13333;0;0	13333;0	13333;0	066667;0	066667;0;0	46667;0;0
U47;0	166666667;0	044944;0	078652;0	078652;0	011236;0	033708;0	022472;0	067416;0	011236;0	033708;0	044944;0	044944;0	11236;0	17978;0	022472;0	05618;0	022472;0	14607;0	067416;0	022472;0	14607;0	067416;0	022472;0	022472;0	05618;0	011236;0	067416;0	21348;0;0	19101;0	20225;0	022472;0	022472;0	011236;0	067416;0	1573;0	11236;0	16854;0	022472;0	011236;0	21348;0	078652;0	067416;0	067416;0	022472;0	1236;0	022472;1;0;0	23596;0	1236;0	11236;0
U48;0	065140845;0	16667;0	16667;0	16667;0;0	16667;0;0	16667;0;0	16667;0	33333;0	16667;0;0	16667;0	16667;0	16667;0;0;0	16667;0	16667;0	16667;0	16667;0	16667;0	16667;0	16667;0	16667;0	16667;0	16667;0	33333;0	16667;0	16667;0	16667;0	16667;0;0	16667;0	16667;0;0;0	16667;0;0;0	16667;0	16667;0	16667;0;0	16667;0;0;1;0;0	16667;0	16667;0	16667;0	33333;0	16667;0	16667;0	16667;0	16667;0;0;0	66667;0	16667;0	16667;0	16667;0;0	16667;0	16667;0	16667;0
U49;0	169230769;0	0052817;0	02993;0	036972;0	0035211;0	0017606;0	0052817;0	03169;0	0017606;0	0070423;0	0088028;0	010563;0	028169;0	056338;0	0070423;0	024648;0	0088028;0	14789;0	079225;0	014085;0	10563;0	017606;0	0070423;0	0035211;0	017606;0	0035211;0	014085;0	29577;0;0	044014;0	096831;0	0088028;0	0035211;0;0	014085;0	10739;0	14437;0	068662;0	0052817;0	0035211;0	11796;0	017606;0	017606;0	015845;0	056338;0	045775;0	0035211;0	036972;0;1;0	10563;0	024648;0	012324;0;0
U50;0	31147541;0	023077;0	13846;0	061538;0	0076923;0	023077;0	0076923;0	038462;0;0	023077;0	030769;0	038462;0	092308;0	11538;0	0076923;0	053846;0	015385;0	24615;0	20769;0	038462;0	21538;0	061538;0	046154;0	030769;0	084615;0	015385;0	038462;0	36923;0	0076923;0	076923;0	22308;0	046154;0	023077;0	0076923;0	038462;0	17692;0	16154;0	13077;0	015385;0	015385;0	17692;0	030769;0	023077;0	030769;0	061538;0	16154;0	015385;0	084615;0	0076923;0	46154;1;0
U51;0	113207547;0	032787;0	13115;0	065574;0;0	032787;0	032787;0	098361;0	016393;0	032787;0	032787;0	032787;0	16393;0	36066;0	032787;0	065574;0;0	18033;0	081967;0	032787;0	18033;0	081967;0	032787;0	032787;0	04918;0	032787;0	04918;0	21311;0	016393;0	21311;0	31148;0	081967;0	016393;0;0	065574;0	29508;0	14754;0	098361;0	016393;0	016393;0	22951;0	21311;0	081967;0	2623;0	016393;0	13115;0	016393;0	16393;0	016393;0	22951;0	13115;1;0	032787;0;0
U52;0	363636364;0	056604;0	11321;0	056604;0	018868;0	056604;0	018868;0	056604;0;0	037736;0	037736;0	056604;0	075472;0	15094;0	018868;0	037736;0	037736;0	056604;0	056604;0	075472;0	09434;0	037736;0	037736;0	037736;0	037736;0	018868;0	075472;0	09434;0	018868;0	58491;0	13208;0	056604;0	037736;0;0	037736;0	15094;0	13208;0	056604;0	037736;0	018868;0	09434;0	056604;0	056604;0	018868;0	037736;0	09434;0	018868;0	11321;0	018868;0	13208;0	13208;0
U53;0	590909091;0;0	090909;0;0;0;0;0;0;0;0	18182;0;0;0;0;0;0;0;0;0;0;0;0;0;0;0;0;0;0	63636;0;0	090909;0;0;0	090909;0;0;0;0;0;0;0;0;0;0;0;0;0;0;0	18182;0;0;0;0;1;0;0;0;0;0;0	090909;0	18182;0;0;0;0;0;0;0;0;0;0;0;0;0;0;0;0;0	45455;0;0	090909;0;0;0;0;0;0;0;0;0;0;0;0;0;0;0;0;0;0;0;0;0	090909;0;0;0;0;0;0;0;0;0;0;0;0;0;0	090909;0;0;0;0;0;0;0;0;0;0;0;0;0;0;0;0;0;0;0;0;0;0;0;0;0;0;0;0;0;0;0;0;0;0;0;0;0;0;0;0;0;0;0;0;0;0;0;0;0;0;0;0;0;0;0;0;0;0;0;0;0;0	090909;0;0;0;0;0;0;0;0;0;0;0;0;0;0;0	090909;0;0;0;0;0;0;0;0;0;0;0;0;0;0;0;0	090909;0;0;0;0;0;0;0;0;0;0;0;0;0;0;0;0;0;0;0;0;0;0;0;0;0;0;0;0;0;0;0;0;0;0;0;0;0;0;0;0;0;0;0;0;0;0;0;0;0;0;0;0;0;0;0;0;0;0;0;0;0;0;0;0;0;0;0;0;0;0;0;0;0;0;0;0;0;0;0;0;0;0;0;0;0;0;0;0;0;0;0;0;0;0;0;0;0;0;0;0;0;0;0;0;0;0;0;0;0;0;0;0;0;0;0;0;0;0;0;0;0;0;0;0;0;0;0;0;0;0;0;0;0;0;0;0;0;0;0;0;0;0;0;0;0;0;0;0;0;0;0;0;0;0;0;0;0;0;0;0;0;0;0;0;0;0;0;0;0;0;0;0;0;0;0;0;0;0;0;0;0;0;0;0;0;0;0;0;0;0;0;0;0;0;0;0;…	090909;0;0;0;0;0;0;0;0;0;0;0;0;0;0;0;0;0;0;0;0;0;0;0;0;0	090909;0;0;0	090909;0;0;0;0;0;0;0;0;0;0;0;0;0;0;0;0;0	090909;0;0;0;0;0;0;0;0;0;0;0;0;0;0;0;0;0;0;0;0;0;0;0;0;0;0;0;0;0;0;0;0;0;0;0;0;0;0;0;0;0;0;0;0;0;0;0;0;0;0;0;0;0;0;0;0;0;0;0;0;0;0;0;0;0;0;0;0;0;0;0;0;0;0;0;0;0;0;0;0;0;0;0;0;0;0;0;0;0;0;0;0;0;0;0;0;0;0;0;0;0;0;0;0;0;0;0;0;0;0;0;0;0;0;0;0;0;0;0;0;0;0;0;0;0;0;0;0;0;0;0;0;0;0;0;0	090909;0	090909;0;0;0;0	090909;0	090909;0	090909;0	090909;0	090909;0	090909;0	090909;0;0	090909;0	090909;0	090909;0;0;0;0;0;0;0;0;0;0;0;0;0;0;0;0;0;0;0;0;0;0;0;0;0;0;0;0;0;0;0;0;0;0;0;0;0;0;0;0;0;0;0;0;0;0;0;0;0;0;0;0;0;0;0;0;0;0;0;0;0;0;0;0;0;0;0;0;0;0;0;0;0;0;0;0;0;0;0;0;0;0;0;0;0;0;0;0;0;0;0;0;0;0;0;0;0;0;0;0;0;0;0;0;0;0;0;0;0;0;0;0;0;0;0;0;0;0;0;0;0;0;0;0;0;0;0;0;0;0;0;0;0;0;0;0;0;0;0;0;0;0;0;0;0;0;0;0;0;0;0;0
U54;0	5;0	54545;0	18182;0	40909;0	40909;0	5;0	090909;0	72727;0;0	36364;0	13636;0	54545;0	31818;0	22727;0	090909;0	13636;0	22727;0	090909;0	13636;0	090909;0	22727;0	18182;0	13636;0	36364;0	13636;0	13636;0	63636;0	18182;0	045455;0	40909;0	68182;0	090909;0	090909;0;0	13636;0	54545;0	31818;0	13636;0	40909;0	045455;0	40909;0	22727;0	59091;0	13636;0	045455;0	31818;0	31818;0	22727;0	045455;0	13636;0	18182;0
U55;0	342105263;0	25;0	75;0	25;0;0	25;0;0	25;0;0	25;0	5;0	25;0	25;0	5;0	25;0	25;0;0;0	25;0	25;0	5;0	25;0	25;0	25;0	25;0	25;0	25;0	25;0	25;0	5;0	5;0	25;0	5;0	25;0	75;0	25;0;0;0	25;0;0	25;0	25;0	25;0	25;0;0	5;0;0	25;0	25;0;0	5;0	25;0	25;0;0	25;1;0	25;0	25;0;0;0	25;0	25;0	25;0	75;0;0
U56;0	6;0	57895;0	13158;0	26316;0	34211;0	63158;0	026316;0	78947;0;0	26316;0	052632;0	71053;0	13158;0	10526;0	078947;0	052632;0	10526;0	026316;0	052632;0	052632;0	078947;0	10526;0	052632;0	23684;0	078947;0	052632;0	44737;0	052632;0	026316;0	39474;0	36842;0	052632;0	052632;0;0	052632;0	42105;0	13158;0	052632;0	36842;0	026316;0	28947;0	13158;0	68421;0	078947;0	026316;0	15789;0	18421;0	10526;0	026316;0	078947;0	078947;0
U57;0	306451613;0	4;0	8;0	4;0	2;0	4;0;0	4;0;0	4;0	4;0	4;0	4;0	8;0	4;0	4;0	4;0	4;0	6;0	6;0	4;0	4;0	4;0	4;0	4;0	2;0	6;0	4;0	2;0	4;0	4;0	8;0	4;0;0	4;0	8;0	4;0	2;0	4;0	2;0	6;0	6;0	4;0	4;0;0	4;0	2;0	2;0	2;0	6;0	6;0	4;0	6;0;0
U58;0	166666667;0	048387;0	1129;0	1129;0	032258;0	048387;0	016129;0	048387;0;0	048387;0	048387;0	048387;0	096774;0	14516;0;0	080645;0	064516;0	46774;0	62903;0	032258;0	33871;0	080645;0	064516;0	048387;0	096774;0	016129;0	080645;0	48387;0;0	048387;0	35484;0	048387;0	016129;0;0	032258;0	1129;0	25806;0	24194;0	032258;0	032258;0	24194;0	048387;0	064516;0	032258;0	016129;0	16129;0	032258;0	14516;0;0	66129;0	43548;0	096774;0	048387;0;0	080645;0;0
U59;0	272727273;0;0;0;0;0;0;0;0;0;0;0;0;0;0;0;0;0;0;0;0;0;0;0;0;0;0;0;0;0;0;0;0;0;0;0;0;0;0;0;0;0;0;0;0;0;0;0;0;0;0;0;0;0	16667;0;0;0;0;0;1;0;0;0;0;0;0;0;0;0;0;0;0;0;0;0;0;0;0	16667;0;0;0;0;0;0;0;0;0;0;0;0;0;0;0;0;0;0;0;0;0;0;0;0;0;0;0;0;0;0;0;0;0;0;0;0;0;0;0;0;0;0;0;0;0;0;0;0;0;0;0;0;0;0;0;0;0;0;0;0;0;0;0;0;0;0;0;0;0;0;0;0;0;0;0;0;0;0;0;0;0;0;0;0;0;0;0;0;0;0;0;0;0;0;0;0;0;0;0;0;0;0;0;0;0;0;0;0;0;0;0;0;0;0;0;0;0;0;0;0;0;0;0;0;0;0;0;0;0;0;0;0;0;0;0;0;0;0;0;0;0;0;0;0;0;0;0;0;0;0;0;0;0;0;0;0;0;0;0;0;0;0;0;0;0;0;0;0;0;0;0;0;0;0;0;0;0;0;0;0;0;0;0;0;0;0;0;0;0;0;0;0;0;0;0;0;0…	16667;0;0;0;0;0;0;0;0;0;0;0;0;0;0;0;0;0;0;0;0;0;0;0;0;0;0;0;0;0;0;0;0;0;0;0;0;0;0;0;0;0;0;0;0;0;0;0;0;0;0;0;0;0;0;0;0;0;0;0;0;0;0;0;0;0;0;0;0;0;0;0;0;0;0;0;0;0;0;0;0;0;0;0;0;0;0;0;0;0;0;0;0;0;0;0;0;0;0;0;0;0;0;0;0;0;0;0;0;0;0;0;0;0;0;0;0;0;0;0;0;0;0;0;0;0;0;0;0;0;0;0;0;0;0;0;0;0;0;0;0;0;0;0;0;0;0;0;0;0;0;0;0;0;0;0;0;0;0;0;0;0;0;0;0	16667;0;0;0;0;0;0;0;0;0;0;0;0;0;0;0;0;0;0;0;0;0;0;0;0;0;0;0;0;0;0;0;0;0;0;0;0;0;0;0;0;0;0;0;0;0;0;0;0;0;0;0;0;0;0;0;0;0;0;0;0;0;0;0;0;0;0;0;0;0;0;0;0;0;0;0;0;0;0;0;0;0;0;0;0;0;0;0;0;0;0;0;0;0;0;0;0;0;0;0;0;0;0;0;0;0;0;0;0;0;0;0;0;0;0;0;0;0;0;0;0;0;0;0;0;0;0;0;0;0;0;0;0;0;0;0;0;0;0;0;0;0;0;0;0;0;0;0;0;0;0;0;0;0;0;0;0;0;0;0;0;0;0;0;0;0;0;0;0;0;0;0;0;0;0;0;0;0;0;0;0;0;0;0;0;0;0;0;0;0;0;0;0;0;0;0;0;0…	16667;0;0;0;0;0;0;0;0;0;0;0;0;0;0;0;0;0;0;0;0;0;0;0;0;0;0;0;0;0;0;0;0;0;0;0;0;0;0;0;0;0;0;0;0;0;0;0;0;0;0;0;0;0;0;0;0;0;0;0;0;0;0;0;0;0;0;0;0;0;0;0;0;0;0;0;0;0;0;0;0;0;0;0;0;0;0;0;0;0;0;0;0;0;0;0;0;0;0;0;0;0;0;0;0;0;0;0;0;0;0;0;0;0;0;0;0;0;0;0;0;0;0;0;0;0;0;0;0;0;0;0;0;0;0;0;0;0;0;0;0;0;0;0;0;0;0;0;0;0;0;0;0;0;0;0;0;0;0;0;0;0;0;0;0;0;0;0;0;0;0;0;0;0;0;0;0;0;0;0;0;0;0;0;0;0;0;0;0;0;0;0;0;0;0;0;0;0…
U60;0	393442623;0	090909;0	090909;0	090909;0;0	090909;0;0	090909;0;0	090909;0	27273;0	090909;0;0	090909;0	090909;0	090909;0;0;0	090909;0	090909;0	090909;0	090909;0	090909;0	090909;0	090909;0	090909;0	090909;0	090909;0	36364;0	090909;0	090909;0	090909;0	090909;0;0	090909;0	090909;0;0;0	090909;0;0;0	090909;0	090909;0	090909;0;0	090909;0;0;0	36364;0;0	090909;0	090909;0	090909;0	18182;0	090909;0	090909;0	090909;0	090909;0;0;1;0	090909;0	090909;0	090909;0;0	090909;0	090909;0	090909;0
U61;0	095238095;0	081967;0	2459;0	081967;0	016393;0	065574;0	032787;0	098361;0;0	04918;0	032787;0	081967;0	37705;0	34426;0	04918;0	11475;0	04918;0	27869;0	16393;0	065574;0	2623;0	11475;0	04918;0	04918;0	098361;0	032787;0	098361;0	34426;0	016393;0	16393;0	47541;0	13115;0	065574;0;0	081967;0	29508;0	18033;0	2623;0	04918;0	016393;0	21311;0	2623;0	11475;0	29508;0	016393;0	19672;0	032787;0	2459;0	016393;0	32787;0	2459;0
U62;0	6;0	095238;0	28571;0	14286;0	047619;0	095238;0;0	2381;0;0	14286;0	19048;0	095238;0	14286;0	14286;0	14286;0	57143;0	047619;0	28571;0	14286;0	095238;0	19048;0	19048;0	095238;0	095238;0	14286;0	047619;0	19048;0	28571;0	047619;0	2381;0	28571;0	095238;0	095238;0;0	19048;0	42857;0	33333;0	14286;0	095238;0	047619;0	2381;0	14286;0	14286;0	047619;0	047619;0	14286;0	047619;0	19048;0	047619;0	42857;0	19048;0	095238;0
U63;0	666666667;0	2;0	8;0	2;0;0	2;0;0	2;0;0	2;0	4;0	2;0	2;0	6;0	2;0	2;0;0;0	2;0	2;0	4;0	4;0	2;0	2;0	2;0	2;0	2;0	2;0	2;0	4;0	6;0	2;0	6;0	2;0	4;0	2;0;0;0	2;0;0	2;0	2;0	2;0	2;0;0	4;0;0	2;0	2;0;0	4;0	2;0	2;0;0	2;0	6;0	2;0	2;0;0;0	2;0	4;0	2;1;0;0
U64;0	222222222;0	33333;0	66667;0	33333;0	33333;0	33333;0;0	33333;0;0	33333;0	33333;0	33333;0	66667;0	66667;0	33333;0	33333;0	33333;0	33333;0	33333;0	33333;0;0	33333;0	33333;0	33333;0	33333;0;0	33333;0	33333;0;0	33333;0	66667;0	66667;0	33333;0;0	33333;0	66667;0	33333;0	33333;0	33333;0	33333;0	66667;0	66667;0	33333;0	33333;0;0	66667;0	33333;0	33333;0;0	66667;0	33333;0	33333;0	33333;0;0	33333;0;0	33333;0	66667;0	33333;0;0;0
U65;0	238095238;0	11111;0	22222;0	22222;0	055556;0	11111;0	055556;0	16667;0;0	11111;0	16667;0	11111;0	11111;0	22222;0	055556;0	16667;0	055556;0	16667;0	11111;0	11111;0	11111;0	16667;0	11111;0	11111;0	16667;0	055556;0	16667;0	33333;0	055556;0	38889;0	22222;0	11111;0	11111;0;0	22222;0	33333;0	16667;0	11111;0	11111;0	055556;0	33333;0	16667;0	11111;0	16667;0	16667;0	055556;0	055556;0	44444;0	055556;0	22222;0	16667;0
U66;0	155405405;0	14286;0	19048;0	095238;0	047619;0	14286;0	047619;0	14286;0;0	095238;0	095238;0	14286;0	047619;0	38095;0	047619;0	14286;0	047619;0	14286;0	095238;0	095238;0	14286;0	095238;0	095238;0	095238;0	095238;0	047619;0	14286;0	19048;0	047619;0	28571;0	19048;0	095238;0	095238;0;0	095238;0	33333;0	047619;0	14286;0	095238;0	047619;0	095238;0	19048;0	14286;0	047619;0	095238;0	047619;0	047619;0	14286;0	047619;0	19048;0	14286;0
U67;0	23255814;0	027027;0	094595;0	060811;0	0067568;0	02027;0	0067568;0	060811;0	0067568;0	02027;0	013514;0	033784;0	060811;0	21622;0	027027;0	027027;0	013514;0	18243;0	054054;0	033784;0	18243;0	060811;0	013514;0	013514;0	033784;0	0067568;0	040541;0	21622;0	0067568;0	30405;0	15541;0	027027;0	013514;0;0	033784;0	20946;0	081081;0	087838;0	02027;0	013514;0	16892;0	081081;0	054054;0	081081;0	060811;0	074324;0	013514;0	11486;0	0067568;0	28378;0
U68;0	056962025;0	011628;0	093023;0	11628;0;0	011628;0	023256;0	034884;0;0	011628;0	034884;0	011628;0	046512;0	12791;0	011628;0	093023;0;0	38372;0	36047;0	011628;0	32558;0	10465;0	046512;0	011628;0	093023;0	023256;0	011628;0	56977;0	011628;0	046512;0	33721;0	023256;0	011628;0;0	05814;0	13953;0	15116;0	17442;0	011628;0	011628;0	12791;0	034884;0	011628;0	023256;0	023256;0	16279;0;0	093023;0	011628;0	72093;0	40698;0	093023;0	023256;0;0	023256;0
U69;0	5;0	018987;0	025316;0	056962;0	0063291;0	018987;0	012658;0	031646;0;0	018987;0	012658;0	018987;0	025316;0	10759;0	0063291;0	025316;0	012658;0	044304;0	044304;0	012658;0	037975;0	018987;0	025316;0	025316;0	018987;0	012658;0	018987;0	10127;0	0063291;0	025316;0	088608;0	012658;0	012658;0;0	012658;0	044304;0	082278;0	037975;0	012658;0	0063291;0	025316;0	018987;0	018987;0	012658;0	06962;0	037975;0	012658;0	018987;0	0063291;0	17089;0	050633;0
U70;0	416666667;0	33333;0	5;0	33333;0	16667;0	33333;0	16667;0	33333;0;0	33333;0	33333;0	33333;0	16667;0	5;0	16667;0	5;0	16667;0	33333;0	33333;0	33333;0	33333;0	33333;0	33333;0	33333;0	33333;0	16667;0	33333;0	5;0	16667;0	5;0	5;0	33333;0	33333;0;0	33333;0	5;0	16667;0	33333;0	33333;0	16667;0	33333;0	66667;0	33333;0	16667;0;0	16667;0	16667;0	33333;0	16667;0	33333;0	33333;0	33333;0
U71;0	4;0	041667;0	083333;0	125;0;0	041667;0	041667;0	083333;0;0	041667;0;0	041667;0	083333;0	20833;0;0	083333;0;0	54167;0	54167;0;0	41667;0	083333;0	125;0	041667;0	083333;0	041667;0	041667;0	70833;0;0;0	58333;0;0;0;0;0	083333;0	25;0	33333;0;0;0	125;0	041667;0	041667;0	083333;0	041667;0	33333;0	041667;0	20833;0;0	70833;0	54167;0	125;0;0;0	083333;0;0	041667;0;0	54167;0;0;0	20833;0;0;0;0;0;0	083333;0	625;0	16667;0;1;0	083333;0;0	041667;0	58333;0	041667;0;0;0;0	41667;0;0;0
U72;0;0	2;0	3;0	3;0	1;0	2;0;0	2;0	1;0	2;0	2;0	2;0	2;0	4;0	1;0	2;0	1;0	4;0	4;0	2;0	3;0	3;0	2;0	2;0	4;0	1;0	2;0	4;0	1;0	3;0	4;0	3;0	2;0;0	3;0	3;0	1;0	3;0	2;0	1;0	3;0	3;0	2;0	3;0;0	3;0	1;0	3;0	1;0	4;0	3;0	3;0	2;0;0
U73;0	45;0;0;0;0;0;0;0;0;0;0;0;0;0;0;0;0;0;0;0;0;0;0;0;0;0;0;0;0;0;0;0;0;0;0;0;0;0;0;0;0;0;0;0;0;0;0;0;0;0;0;0;0;0;0;0;0;0;0;0;0;0;0;0;0;0;0;0;0;0;0;0;0;0;0;0;0;0;0;0;0;0;0;0;0;0;0;0;0;0;0;0;0;0;0;0;0;0;0;0;0;0;0;0;0;0;0;0;0;0;0;0;0;0;0;0;0;0;0;0;0;0;0;0;0;0;0;0;0;0;0;0;0;0;0;0;0;0;0;0;0;0;0;0;0;0;0;0;0;0;0;0;0;0;0;0;0;0;0;0;0;0;0;0;0;0;0;0;0;0;0;0;0;0;0;0;0;0;0;0;0;0;0;0;0;0;0;0;0;0;0;0;0;0;0;0;0;0;0;…
U74;0	157534247;0	5;0	2;0	325;0	275;0	5;0	025;0	725;0;0	275;0	05;0	625;0	125;0	15;0	075;0	075;0	125;0	05;0	075;0	075;0	1;0	075;0	05;0	25;0	125;0	05;0	525;0	05;0	025;0	4;0	45;0	1;0	05;0;0	05;0	6;0	15;0	05;0	4;0	025;0	45;0	15;0	65;0	1;0	075;0	175;0	175;0	125;0	025;0	175;0	1;0
U75;0	142857143;0	013699;0	047945;0	061644;0	0068493;0	013699;0	0068493;0	027397;0;0	013699;0	020548;0	013699;0	034247;0	082192;0	0068493;0	061644;0	0068493;0	26027;0	27397;0	013699;0	19178;0	061644;0	034247;0	013699;0	061644;0	013699;0	013699;0	43151;0	0068493;0	041096;0	22603;0	020548;0	020548;0;0	034247;0	089041;0	15068;0	15068;0	013699;0	013699;0	082192;0	020548;0	013699;0	013699;0	034247;0	075342;0	0068493;0	075342;0	0068493;0	60274;0	23973;0
U76;0	277777778;0	095238;0	14286;0;0;0	095238;0	095238;0	095238;0;0	047619;0;0	095238;0	047619;0	095238;0;0	047619;0;0	14286;0;0;0	14286;0;0;0	047619;0;0	047619;0	095238;0	2381;0;0	095238;0	19048;0;0;0;0;0	095238;0	047619;0	19048;0;0;0	047619;0	14286;0	095238;0	047619;0;0	047619;0	047619;0	42857;0;0	047619;0	047619;0	095238;0	047619;0;0	095238;0;0	095238;0;0	095238;0;0;0	33333;0;0;0;0	19048;0	14286;0	19048;0	047619;0	095238;0	047619;0	047619;0;0;0	095238;0;1;0;0;0;0	095238;0;0;0;0;0;0;0;0	047619;0;0;0	047619;0	047619;0;0;0;0;0;0
U77;0	105263158;0;0	055556;0;0;0;0;0;0;0;0	11111;0;0;0;0;0;0;0;0;0;0;0;0;0;0;0;0;0;0	22222;0;0	055556;0;0;0	055556;0;0;0;0;0;0;0;0;0;0;0;0;0;0;0	22222;0;0;0;0;0	27778;0;0;0;0;0;0	055556;0	38889;0;0;0;0;0;0;0;0;0;0;0;0;0;0;0;0;1;0;0	055556;0;0;0;0;0;0;0;0;0;0;0;0;0;0;0;0;0;0;0;0;0	055556;0;0;0;0;0;0;0;0;0;0;0;0;0;0	055556;0;0;0;0;0;0;0;0;0;0;0;0;0;0;0;0;0;0;0;0;0;0;0;0;0;0;0;0;0;0;0;0;0;0;0;0;0;0;0;0;0;0;0;0;0;0;0;0;0;0;0;0;0;0;0;0;0;0;0;0;0;0	055556;0;0;0;0;0;0;0;0;0;0;0;0;0;0;0	055556;0;0;0;0;0;0;0;0;0;0;0;0;0;0;0;0	055556;0;0;0;0;0;0;0;0;0;0;0;0;0;0;0;0;0;0;0;0;0;0;0;0;0;0;0;0;0;0;0;0;0;0;0;0;0;0;0;0;0;0;0;0;0;0;0;0;0;0;0;0;0;0;0;0;0;0;0;0;0;0;0;0;0;0;0;0;0;0;0;0;0;0;0;0;0;0;0;0;0;0;0;0;0;0;0;0;0;0;0;0;0;0;0;0;0;0;0;0;0;0;0;0;0;0;0;0;0;0;0;0;0;0;0;0;0;0;0;0;0;0;0;0;0;0;0;0;0;0;0;0;0;0;0;0;0;0;0;0;0;0;0;0;0;0;0;0;0;0;0;0;0;0;0;0;0;0;0;0;0;0;0;0;0;0;0;0;0;0;0;0;0;0;0;0;0;0;0;0;0;0;0;0;0;0;0;0;0;0;0;0;0;0;0;0;…	055556;0;0;0;0;0;0;0;0;0;0;0;0;0;0;0;0;0;0;0;0;0;0;0;0;0	055556;0;0;0	055556;0;0;0;0;0;0;0;0;0;0;0;0;0;0;0;0;0	055556;0;0;0;0;0;0;0;0;0;0;0;0;0;0;0;0;0;0;0;0;0;0;0;0;0;0;0;0;0;0;0;0;0;0;0;0;0;0;0;0;0;0;0;0;0;0;0;0;0;0;0;0;0;0;0;0;0;0;0;0;0;0;0;0;0;0;0;0;0;0;0;0;0;0;0;0;0;0;0;0;0;0;0;0;0;0;0;0;0;0;0;0;0;0;0;0;0;0;0;0;0;0;0;0;0;0;0;0;0;0;0;0;0;0;0;0;0;0;0;0;0;0;0;0;0;0;0;0;0;0;0;0;0;0;0;0	055556;0	055556;0;0;0;0	055556;0	055556;0	055556;0	055556;0	055556;0	055556;0	055556;0;0	055556;0	055556;0	055556;0;0;0;0;0;0;0;0;0;0;0;0;0;0;0;0;0;0;0;0;0;0;0;0;0;0;0;0;0;0;0;0;0;0;0;0;0;0;0;0;0;0;0;0;0;0;0;0;0;0;0;0;0;0;0;0;0;0;0;0;0;0;0;0;0;0;0;0;0;0;0;0;0;0;0;0;0;0;0;0;0;0;0;0;0;0;0;0;0;0;0;0;0;0;0;0;0;0;0;0;0;0;0;0;0;0;0;0;0;0;0;0;0;0;0;0;0;0;0;0;0;0;0;0;0;0;0;0;0;0;0;0;0;0;0;0;0;0;0;0;0;0;0;0;0;0;0;0;0;0;0;0
U78;0	333333333;0	10526;0	15789;0	15789;0	052632;0	10526;0;0	10526;0;0	10526;0	10526;0	10526;0	10526;0	15789;0	052632;0	10526;0	10526;0	10526;0	15789;0	15789;0	15789;0	10526;0	10526;0	10526;0	10526;0	052632;0	15789;0	21053;0	052632;0	10526;0	052632;0	15789;0	10526;0;0	10526;0	15789;0	15789;0	052632;0	10526;0	052632;0	15789;0	10526;0	10526;0	052632;0	10526;0	052632;0	052632;0	052632;0	052632;0	10526;0	15789;0	052632;0
U79;0	103448276;0	083333;0	33333;0	083333;0;0	083333;0;0	083333;0;0	083333;0	83333;0	083333;0	083333;0	16667;0	083333;0	083333;0;0;0	083333;0	083333;0	16667;0	083333;0	083333;0	083333;0	083333;0	083333;0	083333;0	083333;0	16667;0	16667;0	25;0	083333;0	16667;0	25;0	16667;0	083333;0;0;0	083333;0;0	083333;0	083333;0	083333;0	083333;0;0	16667;0;0	083333;0	083333;0;0	16667;0	083333;0	083333;0	083333;0	083333;0	16667;0	083333;0	083333;0;0;0	083333;0	083333;0
U80;0	333333333;0	0057471;0	028736;0	051724;0	0057471;0	0057471;0	0057471;0	022989;0;0	0057471;0	011494;0	0057471;0	034483;0	08046;0;0	051724;0	0057471;0	17816;0	14368;0	0057471;0	12069;0	057471;0	022989;0	0057471;0	045977;0;0	0057471;0	31034;0;0	051724;0	13218;0	011494;0	017241;0;0	022989;0	074713;0	12644;0	1092;0	0057471;0	011494;0	091954;0	022989;0	0057471;0;0	051724;0	045977;0	0057471;0	057471;0;0	44828;0	17241;0	063218;0	017241;0;0	011494;0;0	0057471;0	0057471;0
U81;0	25;0	33333;0	33333;0	33333;0;0	33333;0;0	33333;0;0	33333;0	33333;0	33333;0	33333;0	66667;0	33333;0	33333;0;0;0	33333;0	33333;0	33333;0	33333;0	33333;0	33333;0	33333;0	33333;0	33333;0	33333;0	33333;0	33333;1;0	66667;0	33333;0;0	33333;0	33333;0;0;0	33333;0;0;0	33333;0	33333;1;0;0	33333;0;0;0	33333;0;0	33333;0	33333;0	33333;0;0	33333;0	33333;0	33333;0	33333;0;0;0	33333;0	66667;0	33333;0	33333;0;0	33333;0	33333;0	33333;0	33333;0
U82;0	135135135;0	125;0	1875;0	1875;0	0625;0	125;0;0	125;0;0	125;0	1875;0	125;0	0625;0	1875;0	0625;0	125;0	0625;0	125;0	1875;0	125;0	125;0	3125;0	125;0	125;0	1875;0	0625;0	125;0	25;0	0625;0	1875;0	3125;0	125;0	125;0;0	1875;0	1875;0	125;0	0625;0	125;0	0625;0	1875;0	125;0	125;0	125;0;0	0625;0	0625;0	125;0	0625;0	25;0	25;0	1875;0	125;0;0
U83;0	5;0	013514;0	094595;0	054054;0	0067568;0	013514;0;0	027027;0;0	013514;0	027027;0	02027;0	040541;0	067568;0	013514;0	054054;0	013514;0	25;0	31757;0	02027;0	16216;0	054054;0	040541;0	013514;0	067568;0	0067568;0	027027;0	26351;0	0067568;0	040541;0	18919;0	027027;0	013514;0;0	033784;0	12162;0	16892;0	11486;0	013514;0	0067568;0	18243;0	013514;0	013514;0	027027;0	047297;0	081081;0	0067568;0	067568;0	0067568;0	36486;0	26351;0	033784;0
U84;0	5;0;0	25;0;0;0;0;0;0;0;0	25;0;0	25;0	5;0;0;0;0;0;0;0	5;0	25;0;0;0;0;0;0;0;0	25;0	5;0;0	5;0	25;0	25;0;0;0;0;0;0	25;0;0;0;0;0	25;0;0	25;0;0;0	25;0;0;0;0;0	25;0;0;0;0;0;0	25;0;0	5;0;0;0;0;0;0;0;0;0;0;0;0;0;0;0;0	25;0;0;0;0;1;0;0;0;0;0;0;0;0;0;0;0;0;0;0;0;0;0;0;0;0;0;0;0;0;0;0;0	25;0;0	25;0	25;0;0;0;0;0	25;0;0;0;0;0;0;0;0;0;0;0;0;0;0;0;0;0;0;0;0;0;0;0;0	25;0	25;0;0;0	25;0;0	25;0	25;0	25;0;0	25;0;0;0	5;0	5;0;0	25;0	25;0	25;0;0	25;0;0	25;0	25;0	25;0	25;0	25;0	25;0	5;0;0;0	25;0;0	25;0	25;0	25;0	25;0;0
U85;0	210526316;0	5;0	5;0	5;0;0	5;0;0	5;0;0	5;0	5;0	5;0;0	5;0	5;0	5;0;0;0	5;0	5;0	5;0	5;0	5;0	5;0	5;0	5;0	5;0	5;0	5;0	5;0	5;1;0	5;0;0	5;0	5;0;0;0	5;0;0;0	5;0	5;1;0;0	5;0;0;0	5;0;1;0	5;0	5;0;0	5;0	5;0	5;0	5;0;0;0	5;0	5;0	5;0	5;0;0	5;0	5;0	5;0	5;0	5;0	5;0;0
U86;0	3;0;0	026316;0;0;0;0;0;0	026316;0;0;0;0	15789;0	34211;0;0;0;0	052632;0;0	026316;0	078947;0;0;0;0;0;0;0	15789;0;0	10526;0	21053;0	052632;0;0;0	052632;0	18421;0	026316;0	078947;0;0	026316;0	15789;0	18421;0	026316;0	13158;0;0	052632;0;0	10526;0;0	15789;0	026316;0	36842;0	026316;0;0;0;0;0;0	026316;0;0;0	23684;0;0;0;0;0	052632;0	26316;0	052632;0	026316;0;0;0	026316;0;0;0	078947;0;0;0;0;0	078947;0;0;0;0;0;1;0	15789;0	078947;0;0;0;0	23684;0;0;0;0;0;0	21053;0;0;0;0	026316;0	026316;0	026316;0	18421;0	26316;0;0	052632;0;0;0;0	13158;0;0;0	026316;0;0;0	21053;0;0
U87;0	303030303;0	033333;0	066667;0	066667;0;0	033333;0	033333;0	033333;0;0	033333;0	033333;0	033333;0	1;0	3;0	033333;0	033333;0;0	066667;0	066667;0	1;0	1;0	066667;0	033333;0	033333;0	066667;0	033333;0	033333;0	16667;0	033333;0	13333;0	23333;0	1;0	066667;0;0	066667;0	16667;0	033333;0	1;0	033333;0	033333;0	066667;0	1;0	033333;0	13333;0;0	066667;0;0	16667;0	033333;0	13333;0	1;0	26667;0	066667;0;0	033333;0	033333;0
U88;0	142857143;0	030303;0	060606;0	090909;0	030303;0	030303;0;0	030303;0;0	030303;0	030303;0	030303;0	12121;0	090909;0;0	060606;0	030303;0	12121;0	060606;0	060606;0	060606;0	060606;0	060606;0	030303;0	090909;0;0	030303;0	21212;0;0	090909;0	21212;0	12121;0	030303;0;0	060606;0	18182;0	090909;0	12121;0	030303;0	030303;0	12121;0	090909;0	030303;0	15152;0;0	090909;0	030303;0	090909;0;0	21212;0	21212;0	15152;0	030303;0;0	030303;0;0	030303;0	030303;0	060606;0;0;0
U89;0	2;0	28571;0	28571;0	28571;0	14286;0	28571;0;0	28571;0;0	28571;0	28571;0	28571;0	14286;0	28571;0	14286;0	28571;0	14286;0	14286;0	28571;0	28571;0	14286;0	28571;0	28571;0	28571;0	28571;0	14286;0	28571;0	28571;0	14286;0	28571;0	14286;0	28571;0	28571;0;0	28571;0	28571;0	14286;0	14286;0	28571;0	14286;0	14286;0	28571;0	28571;0	14286;0;0	14286;0	14286;0	14286;0	14286;0	14286;0	28571;0	14286;0	28571;0;0
U90;0	555555556;0	4;0	4;0	4;0	2;0	4;0;0	4;0;0	4;0	4;0	4;0	2;0	4;0	2;0	4;0	6;0	2;0	4;0	4;0	2;0	4;0	4;0	4;0	4;0	2;0	4;0	4;0	2;0	4;0	2;0	4;0	4;0;0	4;0	4;0	2;0	2;0	4;0	2;0	2;0	4;0	4;0	2;0;0	2;0	2;0	2;0	2;0	2;0	4;0	2;0	4;0;0
U91;0	285714286;0	51852;0	14815;0	33333;0	40741;0	62963;0;0	7037;0;0	37037;0	037037;0	66667;0	074074;0	11111;0	074074;0	037037;0	11111;0	037037;0	037037;0	037037;0;0	037037;0	037037;0	2963;0	037037;0;0	55556;0	037037;0;0	48148;0	51852;0	074074;0	037037;0;0	037037;0	59259;0	074074;0	037037;0	48148;0	037037;0	55556;0	11111;0	74074;0	037037;0	037037;0	14815;0	25926;0	074074;0;0	11111;0	037037;0	037037;0	074074;0;0	25926;0;0	51852;0	074074;0
U92;0	619047619;0	085714;0	14286;0	028571;0;0	057143;0;0	14286;0	028571;0	028571;0	057143;0	085714;0	2;0	42857;0	057143;0	028571;0	028571;0	11429;0	085714;0	057143;0	17143;0	057143;0	028571;0	028571;0	085714;0	028571;0	11429;0	28571;0	028571;0	31429;0	37143;0	057143;0	028571;0;0	11429;0	37143;0	085714;0	14286;0	057143;0;0	28571;0	22857;0	14286;0	22857;0	057143;0	2;0;0	22857;0	028571;0	31429;0	057143;0	28571;0	085714;0;0	085714;0
U93;0	75;0	66667;0	14286;0	38095;0	57143;0	71429;0;0	7619;0;0	42857;0	095238;0	80952;0	2381;0	19048;0	095238;0	095238;0	2381;0	095238;0	14286;0	14286;0	14286;0	14286;0	095238;0	42857;0	14286;0	047619;0	80952;0	095238;0	047619;0	61905;0	57143;0	14286;0	095238;0;0	095238;0	61905;0	19048;0	095238;0	66667;0	047619;0	52381;0	14286;0	7619;0	095238;0	047619;0	14286;0	2381;0	095238;0	047619;0	14286;0	14286;0	047619;0
U94;0	063492063;0	25;0	25;0	5;0	25;0	25;0;0	25;0;0	25;0	25;0	25;0	25;0	5;0;0	25;0	25;1;0	5;0	25;0	5;0	25;0	25;0	25;0	5;0;0	25;1;0;0	25;0	25;0	5;0	25;0;0	25;0	5;0	5;0	5;0	25;0	25;0	25;0	25;0	25;0;0;0;0	25;0	75;0;1;0	5;0;0	25;0;0	25;0;0	25;0	25;0	5;0;0;0	75;0	25;0;0	25;0	25;0	25;0	75;0
U95;0;0	031746;0	031746;0	047619;0	015873;0	031746;0;0	031746;0;0	031746;0	031746;0	031746;0	015873;0	031746;0	015873;0	031746;0	015873;0	047619;0	047619;0	031746;0	047619;0	031746;0	031746;0	031746;0	031746;0	015873;0	031746;0	079365;0	015873;0	031746;0	063492;0	031746;0	031746;0;0	031746;0	047619;0	047619;0	031746;0	031746;0	015873;0	063492;0	031746;0	031746;0	015873;0	047619;0	031746;0	015873;0	015873;0	015873;0	079365;0	047619;0	015873;0	031746;0;0
U96;0	458333333;0	5;0	5;0	5;0;0	5;0;0	5;0;0	5;0	5;0	5;0;0	5;0	5;0	5;0;0;0	5;0	5;0	5;0	5;0	5;0	5;0	5;0	5;0	5;0	5;0	5;0	5;0	5;0	5;0	5;0;0	5;0	5;0;0;0	5;0;0;0	5;0	5;0	5;0;0	5;0;0;0	5;0;0	5;0	5;0	5;0;0	5;0	5;0	5;0	5;0;0;0	5;0	5;0	5;0	5;0;0	5;0	5;0	5;0
U97;0	36;0	45833;0	083333;0	33333;0	5;0	45833;0;0	54167;0;0	375;0	083333;0	54167;0	16667;0	125;0	083333;0	083333;0	16667;0	041667;0	083333;0	083333;0	083333;0	125;0	083333;0	375;0	125;0	041667;0	54167;0	083333;0	041667;0	45833;0	45833;0	083333;0	083333;0;0	083333;0	45833;0	125;0	083333;0	45833;0	041667;0	41667;0	125;0	58333;0	083333;0	041667;0	16667;0	20833;0	083333;0	041667;0	083333;0	083333;0	041667;0
U98;0	09375;0	04;0	12;0	12;0;0	04;0	04;0	04;0;0	04;0	04;0	04;0	16;0	36;0	04;0	12;0;0	16;0	12;0	08;0	24;0	12;0	08;0	04;0	08;0	04;0	04;0	28;0	04;0	16;0	28;0	08;0	04;0;0	08;0	24;0	08;0	2;0	04;0	04;0	12;0	16;0	04;0	12;0	04;0	12;0;0	2;0	04;0	16;0	16;0	48;0	08;0;0	08;0
U99;1;0	0625;0	0625;0	0625;0	03125;0	0625;0;0	0625;0;0	0625;0	0625;0	0625;0	03125;0	0625;0	03125;0	0625;0	03125;0	03125;0	0625;0	0625;0	03125;0	0625;0	0625;0	09375;0	0625;0	03125;0	0625;0	125;0	03125;0	0625;0	09375;0	0625;0	0625;0;0	0625;0	09375;0	09375;0	03125;0	0625;0	03125;0	0625;0	0625;0	0625;0	03125;0;0	03125;0	03125;0	03125;0	03125;0	1875;0	09375;0	03125;0	0625;0;0	0625;0
U100;0	260869565;0;1;0;0;0;0;0;0;0;0;0;0;0;0;0;0;0;0;0;0;0;0;0;0;0;0;0;1;0;1;0;0;1;0;0;0;0;0;0;0;0;0;0;0;0;0;0;0;0;0;0;0;1;0;0;0;0;0;0;0;0;0;0;0;0;0;0;0;0;0;0;0;0;0;0;0;1;0;1;0;0;0;0;0;0;0;0;0;0;0;0;0;0;0;0;0;0;0;0;1;0;0;0;0;0;0;0;0;0;0;0;0;0;1;0;0;0;0;0;0;0;0;0;0;0;0;0;0;0;0;0;0;0;0;0;0;0;0;0;0;0;0;0;0;0;0;0;0;0;0;0;0;0;0;0;0;0;0;0;0;0;0;0;0;0;0;0;0;0;0;0;0;0;0;0;1;0;0;0;0;0;0;0;0;0;0;0;0;0;0;1;0;0;0;0…
U101;0	032786885;0	021739;0	065217;0	086957;0;0	021739;0;0	043478;0;0	021739;0	021739;0	021739;0	043478;0	086957;0	021739;0	1087;0;0	32609;0	43478;0	021739;0	28261;0	1087;0	065217;0	021739;0	19565;0	043478;0	021739;0	45652;0	021739;0	021739;0	34783;0	043478;0	021739;0;0	043478;0	086957;0	13043;0	17391;0	021739;0;0	021739;0	021739;0	043478;0	043478;0	021739;0	13043;0;0	086957;0	021739;0	56522;0	45652;0	065217;0	021739;0;0	043478;0	021739;0	043478;0
U102;0	215384615;0	0098361;0	022951;0	045902;0	0032787;0	0065574;0	0032787;0	022951;0;0	0032787;0	0098361;0	0098361;0	019672;0	036066;0	0032787;0	0098361;0	0065574;0	02623;0	016393;0	0065574;0	036066;0	016393;0	0065574;0	0032787;0	013115;0;0	0098361;0	042623;0;0	10164;0	045902;0	0032787;0	0032787;0;0	0065574;0	052459;0	11475;0	016393;0	0065574;0	0032787;0	055738;0	013115;0	0098361;0	0032787;0	062295;0	022951;0	0032787;0	022951;0;0	098361;0	042623;0	016393;0	095082;0;0	016393;0;0
U103;0	205128205;0	046154;0	046154;0	10769;0	015385;0	046154;0	030769;0	076923;0;0	046154;0	030769;0	046154;0	061538;0	13846;0	015385;0	092308;0	015385;0	33846;0	52308;0	046154;0	36923;0	076923;0	076923;0	046154;0	046154;0	030769;0	046154;0	63077;0	015385;0	030769;0	30769;0	046154;0	030769;0;0	030769;0	076923;0	16923;0	21538;0	030769;0	015385;0	076923;0	061538;0	046154;0	046154;0	030769;0	16923;0	030769;0	12308;0	015385;0	58462;0	43077;0
U104;0	444444444;0	025641;0	076923;0	10256;0;0	025641;0;0	025641;0;0	025641;0	051282;0	025641;0	051282;0	15385;0	025641;0	10256;0;0	30769;0	33333;0	025641;0	20513;0	12821;0	076923;0	025641;0	15385;0	025641;0	025641;0	58974;0	025641;0	051282;0	25641;0	051282;0	025641;0;0	051282;0	15385;0	12821;0	17949;0	025641;0	025641;0	051282;0	051282;0	025641;0	025641;0;0	10256;0;0	12821;0	025641;0	58974;0	25641;0	10256;0	025641;0;0	051282;0	025641;0	025641;0
U105;0	319148936;0	055556;0	083333;0	083333;0	027778;0	055556;0;0	083333;0;0	055556;0	055556;0	055556;0	13889;0	33333;0	027778;0	083333;0	027778;0	16667;0	22222;0	083333;0	25;0	083333;0	055556;0	055556;0	083333;0	027778;0	055556;0	38889;0	027778;0	16667;0	30556;0	083333;0	055556;0;0	083333;0	16667;0	083333;0	19444;0	055556;0	027778;0	19444;0	13889;0	055556;0	19444;0	027778;0	11111;0	027778;0	22222;0	027778;0	36111;0	19444;0	27778;0
U106;0;0	085106;0	10638;0	042553;0	021277;0	06383;0;0	12766;0;0	042553;0	042553;0	085106;0	10638;0	65957;0	042553;0	042553;0	042553;0	12766;0	10638;0	12766;0	17021;0	10638;0	042553;0	042553;0	06383;0	021277;0	10638;0	2766;0	021277;0	25532;0	25532;0	06383;0	042553;0;0	085106;0	19149;0	085106;0	14894;0	06383;0	042553;0	14894;0	14894;0	10638;0	17021;0	06383;0	12766;0	021277;0	23404;0	021277;0	29787;0	14894;0	29787;0	14894;0;0
U107;0	009378664;1;1;1;0;1;0;1;0;1;1;1;0;1;1;1;0;0;1;1;1;1;1;1;1;1;1;1;1;1;1;1;1;0;1;1;0;0;1;0;0;1;1;1;0;1;0;0;1;0;1;1;1;0;1;1;1;1;0;0;1;1;1;1;0;1;1;1;1;1;1;0;1;0;1;1;0;0;1;1;0;1;1;1;0;1;0;1;0;1;1;0;1;1;0;1;1;1;1;1;0;1;0;1;1;1;1;1;0;1;0;1;0;1;1;1;1;1;0;1;1;1;0;0;0;0;0;0;0;0;0;0;0;0;0;0;0;0;0;0;0;0;0;0;0;0;0;0;0;0;0;0;0;0;0;0;0;0;0;0;0;0;0;0;0;0;0;0;0;0;0;0;0;0;0;0;0;0;0;0;0;0;0;0;0;0;0;0;0;0;0;0;0;0;0;0…
U108;0	094827586;0	0011723;0	010551;0	03517;0	0011723;0	0011723;0	0046893;0	016413;0;0	0023447;0	003517;0	0023447;0	0046893;0	0093787;0	0023447;0	0082063;0	0023447;0	01993;0	011723;0	003517;0	022274;0	0082063;0	0023447;0	0011723;0	007034;0;0	0046893;0	063306;0;0	010551;0	021102;0	0023447;0	0011723;0;0	003517;0	058617;0	18757;0	010551;0	0011723;0	0011723;0	089097;0	0023447;0	007034;0;0	11137;0	016413;0	0011723;0	0093787;0;0	11254;0	023447;0	007034;0	0023447;0;0	0023447;0;0	0011723;0
U109;0	058823529;0	017241;0	034483;0	068966;0	0086207;0	017241;0	0086207;0	017241;0;0	017241;0	025862;0	025862;0	017241;0	077586;0	0086207;0	043103;0	025862;0	068966;0	077586;0	017241;0	077586;0	043103;0	034483;0	017241;0	025862;0	0086207;0	017241;0	13793;0	0086207;0	034483;0	17241;0	017241;0	017241;0;0	025862;0	094828;0	094828;0	060345;0	017241;0	0086207;0	094828;0	017241;0	017241;0	0086207;0	068966;0	060345;0	0086207;0	060345;0	0086207;0	2069;0	068966;0
U110;0	5;0;0;0	058824;0;0;0;0;0;0;0;0;0;0;0;0;0;0;0;0;0;0	058824;0;0;0;0;0;0;0;0;0	17647;0;0;0;0;0;0	058824;0;0;0;0	058824;0;0;0;0	23529;0;0;0;0;0	11765;0;0;0;0;0;0;0;0;0;0;0;0;0	058824;0;0;0;0;0;0;0	17647;0;0;0;0;0;0;0;0;0;0;0;0;0;0	058824;0;0;0;0;0;0;0;0;0;0;0;0	29412;0;0;0;0;0;0;0	058824;0;0;0;0;0;0	11765;0	11765;1;0;0	29412;0;0;0;0	17647;0;0;0;0;0;0;0;0;0;0;0;0;0;0;0;0;0;0;0;0;0;0;0;0;0;0;0;0;0;0;0;0;0;0;0;0;0;0;0;0;0;0;0	058824;0;0;0;0;0;0;0;0;0	058824;0;0;0;0;0;0;0;0;0;0;0;0;0;0;0;0;0;0;0;0;0	11765;0;0	11765;0;0;0;0;0;0;0;0;0;0;0;0;0;0;0;0;0;0;0	058824;0	11765;0;0;0;0;0;0;0;0;0;0	058824;0;0	058824;0;0;0;0;0	058824;0;0;0;0;0;0;0;0;0;0;0;0;0;0	058824;0;0;0;0;0;0;0;0;0;0;0;0;0;0;0;0;0;0;0;0;0;0;0;0;0;0;0;0;0;0;0;0;0;0;0;0;0;0	058824;0;0;0;0;0;0;0;0;0;0;0;0;0;0;0	11765;0;0;0;0;0;0;0;0;0;0	35294;0;0;0;0;0;0;0;0;0;0	11765;0;0;0;0;0	058824;0;0;0;0;0;0;0;0;0;0;0;0;0;0;0;0;0;0;0;0;0;0;0;0;0;0;0;0;0;0;0;0;0;0	058824;0;0;0;0;0;0;0;0	11765;0;0;0;0;0;0;0;0;0;0;0;0;0	058824;0;0;0;0;0;0;0;0	11765;0;0;0;0;0;0	058824;0;0;0;0;0;0;0;0;0;0;0;0;0;0;0;0;0;0;0;0;0;0;0;0;0;0	11765;0;0;0;0;0;0;0;0;0;0;0;0;0;0;0;0	11765;0;0	23529;0;0;0;0;0;0;0;0;0;0;0;0;0	11765;0;0;0;0;0;0;0;0;0;0;0	17647;0;0;0;0;0;0;0;0;0;0;0	23529;0;0	058824;0;0;0;0;0;0	058824;0;0;0;0;0	058824;0;0;0;0	11765;0;0;0;0;0;0	058824;0;0;0;0;0;0;0;0;0	058824;0;0;0;0;0
U111;0	083076923;0	5;1;0	5;0;0	5;0;0	5;0;0	5;0	5;0	5;0;1;0	5;0	5;0;0;0	5;0	5;0	5;1;0	5;0	5;0	5;0	5;0	5;0	5;0	5;0	5;1;0	5;1;0;0	5;0	5;0;0;0	5;0;0;0	5;0	5;0	5;0;0	5;0;0;0	5;0;0	5;0	5;0	5;0;0	5;0	5;0	5;0	5;0;0;0	5;1;0	5;1;0;0	5;0	5;0	5;0	5;0	5;0	5;0;0	5;0;0	5;0	5;0;0;0	5;0
U112;0	5;0	0030769;0	021538;0	049231;0	0030769;0;0	0061538;0	018462;0	0030769;0	0030769;0	0030769;0	0030769;0	036923;0	058462;0	0030769;0	018462;0;0	16615;0	10462;0	0030769;0	14769;0	030769;0	0092308;0;0	015385;0;0	0030769;0	39077;0;0	027692;0	13538;0	0061538;0	0030769;0;0	0092308;0	08;0	15077;0	086154;0	0030769;0	0061538;0	073846;0	012308;0	0030769;0	015385;0	08;0	049231;0	0030769;0	043077;0;0	47385;0	12;0	036923;0	0061538;0;0	0061538;0;0;0;0	089231;0;0;0	04;0
U113;0	666666667;0	5;0	5;0	5;0;0	5;0;0	5;0;0	5;1;0	5;0	5;1;0	5;0	5;0;0;0	5;0	5;1;0	5;0	5;0	5;0	5;0	5;0	5;0	5;0	5;1;1;0	5;1;0	5;1;0	5;0;0;0	5;0;0	5;0	5;0	5;0	5;0;1;0;0	5;0	5;0;1;0	5;0	5;0;0	5;1;0	5;0	5;0;0;0	5;0	5;0	5;1;0;0	5;0	5;0	5;0	5;0	5;0	5;0;0	5;0;0	5;0	5;0;0;0	5;1;0;0
U114;0	19047619;0	16667;0	66667;0	16667;0;0	16667;0;0	16667;0;0	16667;0	83333;0	16667;0	16667;0	33333;0	16667;0	16667;0;0;0	16667;0	16667;0	33333;0	16667;0	16667;0	16667;0	16667;0	16667;0	16667;0	16667;0	33333;0	33333;0	5;0	16667;0	33333;0	5;0	33333;0	16667;0;0;0	16667;0;0	16667;0	16667;0	16667;0	16667;0;0	33333;0;0	16667;0	16667;0;0	33333;0	16667;0	16667;0	16667;0	16667;0	33333;0	16667;0	16667;0;0;0	16667;0	16667;0
U115;0	016706444;0	015873;0	055556;0	095238;0	0079365;0	015873;0	0079365;0	031746;0;0	015873;0	015873;0	015873;0	047619;0	087302;0	0079365;0	063492;0	015873;0	35714;0	33333;0	031746;0	2381;0	055556;0	031746;0	015873;0	055556;0	0079365;0	02381;0	49206;0	0079365;0	02381;0	2381;0	031746;0	015873;0;0	031746;0	087302;0	12698;0	18254;0	015873;0	015873;0	087302;0	015873;0	015873;0	015873;0	039683;0	087302;0	0079365;0	079365;0	0079365;0	53968;0	22222;0
U116;0	09375;0	00358;0	0095465;0	048926;0	0023866;0	0023866;0	0071599;0	01074;0;0	00358;0	0023866;0	00358;0	0083532;0	016706;0	0023866;0	0059666;0	0023866;0	02864;0	015513;0	0047733;0	02148;0	0095465;0	0047733;0	0023866;0	0071599;0	0011933;0	0059666;0	050119;0	0011933;0	01074;0	031026;0	0059666;0	0023866;0;0	0023866;0	060859;0	12411;0	013126;0	00358;0	0011933;0	088305;0	0023866;0	0059666;0	0011933;0	23389;0	016706;0	0023866;0	0095465;0	0011933;0	081146;0	027446;0
U117;0	171428571;0	03125;0	03125;0	03125;0;0	03125;0;0	03125;0;0	03125;0	03125;0	03125;0;0	03125;0	03125;0	03125;0;0	03125;0	03125;0	03125;0	03125;0	03125;0	03125;0	03125;0	03125;0	03125;0	03125;0	0625;0	03125;0	03125;0	1875;0	03125;0	03125;0;0	03125;0	03125;0	125;0;0	03125;0;0	0625;0	03125;0	03125;0	03125;0	09375;0	03125;0;0;0	03125;0	09375;0	03125;0	03125;0	03125;0;0	03125;0	03125;0	03125;0	03125;0;0;0	03125;0	03125;0
U118;0	25;0;0	028571;0;0;0;0;0;0;0;0;0;0	057143;0	51429;0;0;0;0	028571;0;0	028571;0	028571;0;0;0;0;0;0;0	11429;0;0	085714;0	14286;0;0;0;0	028571;0	085714;0	028571;0	057143;0;0	028571;0	057143;0	057143;0;0	085714;0	057143;0	028571;0;0	085714;0;0	14286;0;0	17143;0	028571;0;0;0;0;0;0	028571;0;0;0	14286;0;0;0;0;0	057143;0	2;0	057143;0	22857;0;0;0;0;0;0	085714;0;0;0;0;0	057143;0;0;0;0;0;0	22857;0	14286;0	057143;0;0;0;0	17143;0;0;0;0;0;0	11429;0;0;0;0	028571;0	028571;0	028571;0	17143;0	22857;0;0;0;0;0;0	11429;0;0;0	028571;0	085714;0;1;0;0;0	028571;0;0;0;0;0;0;0;0;0;0;0;0;0;0;0;0;0;0;0;0;0;0	028571;0;0;0;0;0;0;0;0;0;0	028571;0;0;0;0;0;0;0;0;0	028571;0;0;0;0;0
U119;0	428571429;0	25;0	5;0	25;0;0	25;0;0	25;0;0	25;0	25;0	25;0;0	5;0	25;0	25;0;0;0	25;0	25;0	25;1;0	25;0	25;0	25;0	5;0	25;0	25;0	25;0	25;0	5;0	25;0	5;0;0	75;0	25;0;0;0	25;0;0;0	25;0	25;0	25;0;0	25;0;0;0	25;0	25;0	25;0	25;0	25;0;0	25;0	25;0	25;0	25;0;0;0	25;0	5;0	25;0	5;0;0	25;0	25;0	25;0
U120;0	5;0	071429;0	14286;0	071429;0;0	071429;0;0	071429;0;0	071429;0	071429;0	071429;0	21429;0	14286;0	071429;0	071429;0;0	071429;0	14286;0	071429;0	14286;0	071429;0	14286;0	071429;0	21429;0	071429;0	071429;0	14286;0	071429;0	071429;0	42857;0	28571;0	071429;0;0	071429;0	21429;0	14286;0;0	071429;0;0	28571;0	21429;0	071429;0	5;0;0	21429;0;0;0	071429;0	14286;0	21429;0	28571;0	071429;0;0	071429;0	071429;0	071429;0	071429;0	071429;0;0	071429;0
U121;0;0	14286;0	21429;0	14286;0	071429;0	14286;0;0	14286;0	071429;0	14286;0	14286;0	14286;0	42857;0	35714;0	071429;0	14286;0	071429;0	14286;0	14286;0	14286;0	071429;0	14286;0	14286;0	14286;0	14286;0	071429;0	14286;0	42857;0	071429;0	28571;0	35714;0	5;0	14286;0;0	21429;0	28571;0	071429;0	21429;0	14286;0	071429;0	42857;0	42857;0	14286;0	5;0	071429;0	14286;0	071429;0	21429;0	071429;0	28571;0	35714;0	28571;0
U122;0	482758621;0;0;0;0;0;0;0;0;0;0;0;0;0;0;0;0;0;0;0;0;0;0;0;0;0;0;0;0;0;0;0;0;0;0;0;0;0;0;0;0;0;0;0;0;0;0;0;0;0;0;0;0;0;0;0;0;0;0;0;0;0;0;0;0;0;0;0;0;0;0;0;0;0;0;0;0;0;0;0;0;0;0;0;0;0;0;0;0;0;0;0;0;0;0;0;0;0;0;0;0;0;0;0;0;0;0;0;0;0;0;0;0;0;0;0;0;0;0;0;0;0;1;0;0;0;0;0;0;0;0;0;0;0;0;0;0;0;0;0;0;0;0;0;0;0;0;0;0;0;0;0;0;0;0;0;0;0;0;0;0;0;0;0;0;0;0;0;0;0;0;0;0;0;0;0;0;0;0;0;0;0;0;0;0;0;0;0;0;0;0;0;0;0;0;0…
U123;0	393939394;0	44828;0	10345;0	41379;0	48276;0	44828;0	068966;0	51724;0;0	48276;0	034483;0	51724;0	068966;0	034483;0	034483;0	034483;0	10345;0	034483;0	034483;0	034483;0	068966;0	034483;0	034483;0	41379;0	034483;0	034483;0	51724;0	068966;0;0	31034;0	51724;0	034483;0	034483;0;0	034483;0	31034;0	13793;0	034483;0	37931;0	034483;0	37931;0	068966;0	55172;0	034483;0	034483;0	068966;0	37931;0	068966;0;0	068966;0	068966;0	034483;0	034483;0;0
U124;0	277777778;0	57576;0	12121;0	33333;0	33333;0	54545;0	030303;0	78788;0;0	30303;0	030303;0	63636;0	090909;0	090909;0	030303;0	060606;0	15152;0	030303;0	030303;0	030303;0	060606;0	060606;0	030303;0	27273;0	060606;0	030303;0	51515;0	060606;0;0	36364;0	45455;0	030303;0	030303;0;0	030303;0	48485;0	21212;0	060606;0	39394;0	030303;0	48485;0	090909;0	66667;0	030303;0	030303;0	15152;0	24242;0	090909;0;0	15152;0	030303;0;0	060606;0;0	30303;0;0
U125;0	5;0	33333;0;0	27778;0	33333;0	5;0;0	33333;0;0	27778;0;0	27778;0;0;0;0;0	11111;0;0;0;0;0;0;0	27778;0;0;0	33333;0;0;0	33333;0	33333;0;0;0;0;0	27778;0	055556;0;0	27778;0;0	27778;0;0	33333;0;0	055556;0;0	16667;0;0;0;0;0;0;0;0	16667;0;0	33333;0;0	055556;0;0;0;0;0;0;0;0;0;0;0;0;0;0;0;0	33333;0;0;0;0;0;0;0;0;0;0;0;0;0;0;0;0;0	27778;0;0	27778;0;0;0;0	27778;0;0;0;0;0;0;0;0;0;0;0;0;0;0;0;0;0;0;0;0;0;0;0;0;0;0	33333;0	27778;1;0	055556;0	11111;0	055556;0	22222;0	33333;0	22222;0	27778;0	22222;0	27778;0	27778;0	22222;0	33333;0	27778;0	27778;0	33333;0	055556;0	22222;0	055556;0	055556;0;0	055556;0;0
U126;0	181818182;0	5;0;0	5;0	5;0	5;0;0	5;0;0	5;0;0;0;0;0;0;0;0;0;0;0;0;0;0	5;0;0;0	5;0;0;0	5;0	5;0;0;0;0;0	5;0;0;0	5;0;0	5;0;0	5;0;0;0;0	5;0;0;0;0;0;0;0;0;0;0	5;0;0;0;0;0;0;0;0;0;0;0;0;0;0;0;0;0;0	5;0;0;0;0;0;0;0;0;0;0;0;0;0;0;0;0;0	5;0;0	5;0;0;0;0	5;0;0;0;0;0;0;0;0;0;0;0;0;0;0;0;0;0;0;0;0;0;0;0;0;0;0	5;0	5;0	5;1;0;0	5;0	5;0	5;0	5;0	5;0	5;0	5;0	5;0	5;0	5;0	5;0	5;0	5;0	5;0;0;0;0;0;0;0;0;0;0;0;0;0;0;0;0;0;0;0;0;0;0;0;0;0;0;0;0;0;0;0;0;0;0;0;0;0;0;0;0;0;0;0;0;0;0;0;0;0;0;0;0;0;0;0;0;0;0;0;0;0;0;0;0;0;0;0;0;0;0;0;0;0;0;0;0;0;0;0;0;0;0;0;0;0;0;0;0;0;0;0;0;0;0;0;0;0;0;0;0;0;0;0;0;0;0;0;0;0;0;0;0;0;0;0;0;0;0;0;0;0;0;0;0;0;0;0;0;0;0;0;0;0;0;0;0;0;0;0;0;0;0;0;0;0;0;0;0;0;0;0;0;0;0;0;0;0;0;0;0;0;0;0;0;0;0;0;0;0;0;0;0;0;0;0;0;0;0;0;0;0;0;0;0;0;0;0;0;0;0;0;0;0;0;0;0;0;0;0…
U127;1;0	18182;0;0	090909;0	18182;0	18182;0;0	27273;0;0	18182;0;0	90909;0;0;0;0;0;0;0;0;0;0;0;0	18182;0;0;0	18182;0;0;0	18182;0	18182;0;0;0;0;0	090909;0;0;0	18182;0;0	18182;0;0	27273;0;0;0;0	090909;0;0;0;0;0;0;0;0	090909;0;0	18182;0;0;0;0;0;0;0;0;0;0;0;0;0;0;0;0;0;0	18182;0;0;0;0;0;0;0;0;0;0;0;0;0;0;0;0;0	18182;0;0	18182;0;0;0;0	18182;0;0;0;0;0;0;0;0;0;0;0;0;0;0;0;0;0;0;0;0;0;0;0;0;0;0	18182;0	27273;0	18182;0;1;0;0	18182;0	18182;0;0	18182;0;0	18182;0	18182;0	18182;0	18182;0	18182;0	18182;0	18182;0;0	090909;0;0;0;0;0;0	090909;0	090909;0;0;0;0;0;0;0;0;0;0;0;0;0;0;0;0;0;0;0;0;0;0;0;0;0;0;0;0;0;0;0;0;0	090909;0;0;0;0;0;0;0;0;0;0;0;0;0;0;0;0;0;0;0;0;0;0;0;0;0;0;0;0;0;0;0;0	090909;0;0;0;0;0;0;0;0;0;0;0;0;0;0;0;0;0;0	090909;0;0;0;0;0;0;0;0;0;0;0;0;0;0;0;0;0;0;0;0;0;0;0;0;0;0;0;0;0;0;0;0;0;0;0;0;0;0;0;0;0;0	18182;0;0;0;0;0;0;0;0;0;0;0;0;0;0;0;0;0;0;0;0;0;0;0;0;0;0;0;0;0;0;0;0;0;0;0;0;0;0;0;0;0;0;0;0;0;0;0;0;0;0;0;0;0;0;0;0;0;0;0;0;0;0;0;0;0;0;0;0;0;0;0;0;0;0;0;0;0;0;0;0;0;0;0;0;0;0;0;0;0;0;0;0;0;0;0;0;0;0;0;0;0;0;0;0;0;0;0;0;0;0;0;0;0;0;0;0;0;0;0;0;0;0;0;0;0;0;0;0;0;0;0;0;0;0;0;0;0;0;0;0;0;0;0;0;0;0;0	090909;0;0;0;0;0;0;0;0;0;0;0;0;0;0;0;0;0;0;0;0;0;0;0;0;0;0;0;0;0;0;0;0;0;0;0;0;0;0;0;0;0;0;0;0;0;0;0;0;0;0;0;0;0;0;0;0;0;0;0;0;0;0;0;0;0;0;0;0;0;0;0;0;0;0;0;0;0;0;0;0;0;0;0;0;0;0;0;0;0;0;0;0;0;0;0;0;0;0;0;0;0;0;0;0;0;0;0;0;0;0	090909;0;0;0;0	090909;0;0	090909;0	090909;0	18182;0	090909;0
U128;0	307692308;0;0;1;1;1;0;1;0;1;0;0;0;0;0;0;0;0;0;0;0;0;0;1;0;0;1;0;0;1;1;0;0;0;0;1;0;0;1;0;1;0;1;0;0;0;1;0;0;0;0;0;0;0;0;0;1;0;0;0;0;0;0;0;0;0;0;0;0;0;0;0;0;0;1;0;0;0;0;0;0;0;0;0;0;0;0;0;0;0;0;1;0;1;0;0;0;1;0;0;0;0;0;0;0;0;0;0;0;0;0;0;0;0;0;0;0;0;0;0;0;0;0;1;1;1;1;0;1;1;1;1;1;1;1;1;1;1;1;1;1;1;0;0;0;0;0;0;0;0;0;0;0;0;0;0;0;0;0;0;0;0;0;0;0;0;0;0;0;0;0;0;0;0;0;0;0;0;0;0;0;0;0;0;0;0;0;0;0;0;0;0;0;0;0;0…
U129;0	6;0	46154;0;0	23077;0	30769;0	38462;0;0	92308;0;0	30769;0;0	30769;0;0;0;0;0	15385;0;0;0;0;0;0;0	30769;0;0;0	30769;0;0;0	30769;0	30769;0;0;0;0;0	23077;0	076923;0;0	30769;0;0	46154;0;0	46154;0;0	076923;0;0	15385;0;0;0;0;0;0;0;0	15385;0;0	38462;0;0	076923;0;0;0;0;0;0;0;0;0;0;0;0;0;0;0;0	30769;0;0;0;0;0;0;0;0;0;0;0;0;0;0;0;0;0	30769;0;0	30769;0;0;0;0	30769;0;0;0;0;0;0;0;0;0;0;0;0;0;0;0;0;0;0;0;0;0;0;0;0;0;0	30769;0	38462;0	30769;0	076923;0	15385;0	076923;1;0	30769;0	30769;0	23077;0	30769;0	30769;0	30769;0	23077;0	30769;0	23077;0	30769;0	30769;0	076923;0	15385;0	15385;0	076923;0;0	076923;0;0
U130;0	428571429;0	7;0;0	5;0	6;0	9;0;0	9;0;0	5;0;0	8;0;0;0;0;0	2;0;0;0;0;0;0;0	5;0;0;0	8;0;0;0	7;0	7;0;0;0;0;0	7;0	1;0;0	6;0;0	6;0;0	7;0;0	1;0;0	3;0;0;0;0;0;0;0;0	3;0;0	9;0;0	1;0;0;0;0;0;0;0;0;0;0;0;0;0;0;0;0	8;0;0;0;0;0;0;0;0;0;0;0;0;0;0;0;0;0	6;0;0	6;0;0;0;0	6;0;0;0;0;0;0;0;0;0;0;0;0;0;0;0;0;0;0;0;0;0;0;0;0;0;0	6;0	7;0	6;0	1;0	2;0	1;0	4;1;0	3;0	6;0	4;0	7;0	7;0	4;0	7;0	6;0	6;0	8;0	1;0	5;0	1;0	1;0;0	1;0;0
U131;0	454545455;0	57143;0;0	42857;0	42857;0	57143;0;0	57143;0;0	42857;0;0	28571;0;0;0;0;0	28571;0;0;0;0;0;0;0	42857;0;0;0	42857;0;0;0	42857;0	42857;0;0;0;0;0	42857;0	14286;0;0	42857;0;0	57143;0;0	71429;0;0	14286;0;0	28571;0;0;0;0;0;0;0;0	28571;0;0	57143;0;0	14286;0;0;0;0;0;0;0;0;0;0;0;0;0;0;0;0	42857;0;0;0;0;0;0;0;0;0;0;0;0;0;0;0;0;0	42857;0;0	42857;0;0;0;0	42857;0;0;0;0;0;0;0;0;0;0;0;0;0;0;0;0;0;0;0;0;0;0;0;0;0;0	42857;0	42857;0	57143;0	14286;0;0	14286;0	57143;0	42857;1;0	28571;0	57143;0	42857;0	42857;0	28571;0	42857;0	28571;0	42857;0	42857;0	14286;0	28571;0	14286;0	14286;0;0	14286;0;0	28571;0
U132;0	454545455;0	45455;0;0	36364;0	45455;0	54545;0;0	54545;0;0	36364;0;0	45455;0;0;0;0;0	090909;0;0;0;0;0;0;0	36364;0;0;0	54545;0;0;0	54545;0	54545;0;0;0;0;0	45455;0	090909;0;0	36364;0;0	45455;0;0	63636;0;0;0;0	18182;0;0;0;0;0;0;0;0	18182;0;0	54545;0;0	090909;0;0;0;0;0;0;0;0;0;0;0;0;0;0;0;0	54545;0;0;0;0;0;0;0;0;0;0;0;0;0;0;0;0;0	45455;0;0	45455;0;0;0;0	36364;0;0;0;0;0;0;0;0;0;0;0;0;0;0;0;0;0;0;0;0;0;0;0;0;0;0	45455;0	54545;0	45455;0	090909;0	18182;0	090909;0	27273;0	54545;0	18182;1;0	27273;0	54545;0	45455;0	36364;0	45455;0	54545;0	45455;0	54545;0	090909;0	36364;0;0	090909;0;0	090909;0;0	27273;0	27273;0;0;0;0;0
U133;0	5;0	54545;0	090909;0	27273;0	27273;0	54545;0	090909;0	63636;0;0	36364;0;0	36364;0	090909;0;0;0;0	18182;0;0;0;0	090909;0	090909;0;0	36364;0;0	090909;0	45455;0;0;0	36364;0	45455;0;0;0;0;0	36364;0	18182;0;0	27273;0;0	45455;0	090909;0	63636;0	090909;0	090909;0	090909;0	27273;0	090909;0;0;0	090909;0	090909;0;0;0	27273;0;0	45455;0;0	18182;0;0;0	090909;0;0;0;0;0;0	090909;0;0	090909;0;0	090909;0;0;0	45455;0;0	090909;0;0;0;0;0;0;0;0;0;0;0;0;0;0;0	36364;0;0	36364;0;0;0;0	27273;0;0;0;0	090909;0;0	090909;0;0;0;0;0;0;0;0;0;0;0;0;0;0;0;0;0;0;0;0	36364;0	36364;0	36364;0
U134;0	684210526;0	59091;0;0	27273;0	40909;0	63636;0;0	68182;0;0	31818;0;0	63636;0	090909;0	045455;0	045455;0;0	13636;0;0;0;0	045455;0	045455;0;0	31818;0	045455;0;0	5;0;0;0	54545;0	5;0;0;0;0;0	5;0	090909;0	045455;0	5;0;0	40909;0	045455;0	63636;0	045455;0	045455;0	13636;0	18182;0	045455;0;0	045455;0;0;0;0;0	27273;0;0	54545;0;0	045455;0;0;0	045455;0;0;0;0;0;0	045455;0;0;0;0;0;0;0	5;0;0;0;0;0;0;0;0;0;0;0;0;0;0;0;0;0	54545;0	045455;0	54545;0;0;0;0	40909;0;0;0;0;0	045455;0;0;0;0	045455;0;0;0;0;0;0;0;0;0;0;0;0;0;0;0;0;0	31818;0	54545;0	22727;0	045455;0	090909;0
U135;0	5;0	78947;0	10526;0	31579;0	52632;0	78947;0	052632;0	94737;0;0	36842;0;0	89474;0	21053;0	10526;0	052632;0;0	15789;0;0;0;0	10526;0	052632;0;0	36842;0	052632;0	052632;0	78947;0;0;0	52632;0	68421;0;0;0;0;0	63158;0	15789;0	052632;0	52632;0;0	36842;0	15789;0	89474;0	10526;0	052632;0	21053;0	21053;0	15789;0;0	052632;0	052632;0	052632;0	052632;0;0	42105;0;0	84211;0;0	10526;0;0;0	15789;0;0;0;0;0	052632;0	10526;0;0	052632;0;0	052632;0;0;0	84211;0;0	10526;0;0;0;0;0;0;0;0;0;0;0;0;0;0;0	57895;0
U136;0	473684211;0	375;0;0	375;0	625;0	5;0;0	5;0;0	5;0;0	375;0;0;0;0;0	125;0;0;0;0;0;0;0	5;0;0;0	5;0;0;0	5;0	5;0;0;0;0;0	375;0	125;0;0	625;0;0	5;0;0	625;0;0;0;0	25;0;0;0;0;0;0;0;0	25;0;0	5;0;0	125;0;0;0;0;0;0;0;0;0;0;0;0;0;0;0;0	5;0;0;0;0;0;0;0;0;0;0;0;0;0;0;0;0;0	625;0;0	625;0;0;0;0	5;0;0;0;0;0;0;0;0;0;0;0;0;0;0;0;0;0;0;0;0;0;0;0;0;0;0	5;0	625;0	5;0	125;0	25;0	125;0	375;0	5;0	25;0	5;0	25;0	625;0	625;1;0	5;0	5;0	625;0	625;0	125;0	25;0;0	125;0;0	125;0;0	25;0	25;0;0;0;0;0
U137;0	833333333;0	68421;0;0	36842;0	52632;0	78947;0;0	84211;0;0	36842;0;0	78947;0	052632;0;0;0;0	15789;0;0;0;0;0;0;0	36842;0;0;0	68421;0;0;0	47368;0	52632;0;0;0;0;0	57895;0	052632;0;0	57895;0;0	36842;0;0	78947;0;0	052632;0	052632;0	21053;0;0;0	052632;0;0;0;0;0	21053;0;0	73684;0;0	052632;0;0;0;0;0;0;0;0;0;0;0;0;0;0;0;0	78947;0;0;0;0;0;0;0;0;0;0;0;0;0;0;0;0;0	47368;0;0	57895;0;0;0;0	47368;0;0;0;0;0;0;0;0;0;0;0;0;0;0;0;0;0;0;0;0;0;0;0;0;0;0	47368;0	47368;0	31579;0	052632;0	10526;0	052632;0	21053;0	36842;0	15789;0	26316;0	15789;0	42105;0	57895;0	21053;1;0	26316;0	26316;0	63158;0	052632;0	31579;0
U138;0	875;0	66667;0;0	66667;0	83333;0	83333;0;0	83333;0;0	66667;0;0	66667;0;0;0;0;0	16667;0;0;0;0;0;0;0	66667;0;0;1;0;0;1;1;0;0;0;0;0	83333;0	16667;0;0	66667;0;0	83333;0;1;0;0;0;0	33333;0;0;0;0;0;0;0;0	33333;0;0	83333;0;0	16667;0;0;0;0;0;0;0;0;0;0;0;0;0;0;0;1;0;0;0;0;0;0;0;0;0;0;0;0;0;0;0;0;0	83333;0;0	83333;0;0;0;0	66667;0;0;0;0;0;0;0;0;0;0;0;0;0;0;0;0;0;0;0;0;0;0;0;0;0;0	83333;0	83333;0	83333;0	16667;0	33333;0	16667;0	5;1;0	33333;1;0	5;0	83333;0	83333;0	66667;0	83333;1;0	83333;1;0	16667;0	66667;0;0	16667;0;0	16667;0;0	5;0	5;0;0;0;0;0	16667;0	16667;0;0;0;0	33333;0;0;0;0	16667;0;0;0;0;0;0;0	16667;0;0;0;0;0;0;0;0;0;0;0	16667;0	16667;0;0;0;0;0;0;0;0;0;0;0;0;0;0;0;0;0;0;0;0;0;0;0;0;0	16667;0;0
U139;0	52;0	75;0;0	5;0	875;0	875;0;0	875;0;0	625;0;0	75;0	125;0;0;0;0	25;0;0;0;0;0;0;0	625;0;0;0	875;0;0;0	875;0	875;0;0;0;0;0	75;0	125;0;0	75;0;0	875;0;0	875;0;0	125;0	125;0	375;0;0;0;0;0;0;0;0	5;0;0	75;0;0	125;0;0;0;0;0;0;0;0;0;0;0;0;0;0;0;0	75;0;0;0;0;0;0;0;0;0;0;0;0;0;0;0;0;1;0;1;0;0;0;0	75;0;0;0;0;0;0;0;0;0;0;0;0;0;0;0;0;0;0;0;0;0;0;0;0;0;0	625;1;0	625;0	125;0	25;0	125;0	5;0	75;0	375;0	625;0	5;1;1;0	625;0	625;0	625;1;1;0	125;0	625;0	125;0	125;0;0	125;0;0	5;0	5;0;0;0;0;0	25;0	125;0;0;0;0
U140;0	5;0	64;0	04;0	32;0	48;0	64;0;0	8;0;0	32;0	04;0	68;0	12;0	08;0	08;0	04;0	12;0;0;0;0	04;0	04;0;0	28;0	04;0;0	6;0;0;0	52;0	56;0;0;0;0;0	6;0	12;0	04;0	44;0;0	4;0	08;0	76;0	04;0	04;0	2;0	16;0	12;0;0	08;0;0;0	04;0;0	32;0;0	64;0;0	04;0;0;0	08;0	04;0;0;0;0	04;0	08;0;0;0;0;0;0;0	64;0;0	04;0;0;0;0;0;0;0;0;0;0;0;0;0;0;0	48;0	08;0	48;0;0;0;0	44;0;0;0;0;0
U141;0	666666667;0	5;0;0	5;0	5;0	5;0;0	5;0;0	5;0;0;0;0;0;0;0;0;0;0;0;0;0;0	5;0;0;0	5;0;0;0	5;0	5;0;0;0;0;0	5;0;0;0	5;0;0	5;0;0	5;0;0;0;0	5;0;0;0;0;0;0;0;0;0;0	5;0;0;0;0;0;0;0;0;0;0;0;0;0;0;0;0;0;0	5;0;0;0;0;0;0;0;0;0;0;0;0;0;0;0;0;0	5;0;0	5;0;0;0;0	5;0;0;0;0;0;0;0;0;0;0;0;0;0;0;0;0;0;0;0;0;0;0;0;0;0;0	5;0	5;0	5;0	5;0;0	5;0	5;0	5;0	5;0	5;0	5;0	5;0	5;0	5;0	5;0	5;0	5;0	5;1;0;0;0;0;0;0;0;0;0;0;0;0;0;0;0;0;0;0;0;0;0;0;0;0;0;0;0;0;0;0;0;0;0;0;0;0;0;0;0;0;0;0;0;0;0;0;0;0;0;0;0;0;0;0;0;0;0;0;0;0;0;0;0;0;0;0;0;0;0;0;0;0;0;0;0;0;0;0;0;0;0;0;0;0;0;0;0;0;0;0;0;0;0;0;0;0;0;0;0;0;0;0;0;0;0;0;0;0;0;0;0;0;0;0;0;0;0;0;0;0;0;0;0;0;0;0;0;0;0;0;0;0;0;0;0;0;0;0;0;0;0;0;0;0;0;0;0;0;0;0;0;0;0;0;0;0;0;0;0;0;0;0;0;0;0;0;0;0;0;0;0;0;0;0;0;0;0;0;0;0;0;0;0;0;0;0;0;0;0;0;0;0;0;0;0;0;0;0…
U142;0	041666667;0	88889;0;0	44444;0	55556;0	88889;0;0	88889;0;0	33333;0;0	88889;0	22222;0	11111;0	11111;0;0	33333;0;0;0;0	11111;0	11111;0;0	33333;0	11111;0;0	88889;0;0;1;0	77778;0;0;0;0;0	88889;0	22222;0	11111;0	66667;0;0	66667;0	11111;0	88889;0	11111;0	11111;0	22222;0	22222;0	11111;0;0	11111;0;0;0;0;0	55556;0;0	88889;0;0	11111;0;0;0	11111;0;0;0;0;0;0	11111;0;0;0;0;0;0;0	88889;0;0;0;0;0;0;0;0;0;0;0;0;0;0;0;0;0	77778;0	11111;0	88889;0;0;0;0	55556;0;0;0;0;0	11111;0;0;0;0	11111;0;0;0;0;0;0;0;0;0;0;0;0;0;0;0;0;0	44444;0	77778;0	44444;0;0	11111;0;0	22222;0	55556;0
U143;0	033333333;0	026515;0	060606;0	14773;0	018939;0	018939;0	015152;0	20076;0;0	022727;0	015152;0	041667;0	030303;0	030303;0	060606;0	037879;0	0075758;0	018939;0	0075758;0	0037879;0	037879;0	015152;0;0	015152;0	011364;0	011364;0	07197;0	026515;0;0	07197;0	060606;0;0	0037879;0	0037879;0	011364;0	27273;0	07197;0	018939;0	018939;0;0	46591;0	015152;0	10606;0	015152;0	026515;0	041667;0	026515;0	037879;0;0	045455;0	015152;0	026515;0	011364;0;0	034091;0	0037879;0
U144;0;0	02381;0	080952;0	1619;0	019048;0	014286;0	0095238;0	21905;0;0	033333;0	028571;0	042857;0	028571;0	014286;0	071429;0	038095;0	014286;0	014286;0	0047619;0	0047619;0	02381;0	019048;0	0047619;0	014286;0	019048;0	0095238;0	071429;0	019048;0;0	061905;0	047619;0	0047619;0	0095238;0	0047619;0	019048;0	30476;0	080952;0	0095238;0	019048;0	0047619;0	5;0	014286;0	12857;0	0095238;0	02381;0	061905;0	02381;0	028571;0;0	028571;0	028571;0	0095238;0	0047619;0;0
U145;0	023333333;0;0	044776;0	14925;0;0;0	014925;0	10448;0;0;0;0	014925;0;0	014925;0	029851;0	044776;0;0;0;0	014925;0	014925;0;0;0;0	014925;0;0	029851;0;0;0	029851;0	014925;0;0;0;0;0	1791;0	074627;0;0;0;0	22388;0;0	074627;0;0	029851;0	014925;0;0;0;0	014925;0	014925;0	014925;0;0;0;0;0;0;0;0;0;0;0;0;0;0;0;0;0;0;0;0;0;0;0	029851;0;0;0;0;0;0;0;0;0;0;0;0;0;0;0;0;0;0;0;0;0;0;0;0;0;0;0;0;0;0;0;0;0;0	074627;0;0;0;0;0;0;0;0	014925;0;0;0;0;0;0;0;0	029851;0;0;0;0;0;0;0;0;0;0;0;0;0;0;0;0;0;0;0	31343;0	19403;1;0	20896;0	22388;0	20896;0	14925;0	16418;0	029851;0	014925;0	044776;0	044776;0	1791;0	26866;0	074627;0	089552;0	31343;0	014925;0	1791;0	014925;0	20896;0	14925;0
U146;0	015384615;0	013333;0	076667;0	10667;0	01;0	0066667;0	0066667;0	17667;0;0	02;0	016667;0	023333;0	033333;0	026667;0	06;0	033333;0	013333;0	016667;0	01;0	0066667;0	03;0	016667;0;0	0066667;0	02;0	01;0	05;0	033333;0;0	056667;0	056667;0	0033333;0;0;0	0066667;0	31;0	11667;0	0066667;0	01;0;0	42667;0	013333;0	083333;0	013333;0	033333;0	066667;0	013333;0	023333;0;0	053333;0	026667;0	023333;0	0033333;0;0	02;0;0	013333;0	0033333;0
U147;0	042071197;0;0	061538;0	14615;0;0;0	015385;0	12308;0;0	0076923;0	046154;0	0076923;0	030769;0	030769;0	069231;0	038462;0;0	015385;0	015385;0	0076923;0	030769;0	023077;0;0;0	030769;0;0	030769;0	030769;0;0	061538;0	053846;0;0	0076923;0	0076923;0	023077;0	23077;0	11538;0	0076923;0;0;0	4;0;0	061538;0	015385;0	0076923;0	076923;0;0	030769;0;0	053846;0	038462;0	0076923;0;0;0;0	0076923;0;0;0	023077;0;0;0	0076923;0	0076923;0	0076923;0;0	0076923;0;0	0076923;0	030769;0	015385;0;0	0076923;0	0076923;0;0	0076923;0
U148;0	043209877;0	038835;0	058252;0	13269;0	029126;0	032362;0	0064725;0	1877;0;0	032362;0	019417;0	05178;0	029126;0	019417;0	055016;0	02589;0	016181;0	0064725;0;0;0	012945;0	012945;0;0	02589;0	016181;0	0097087;0	071197;0	016181;0;0	064725;0	084142;0;0;0;0	0097087;0	24272;0	071197;0	0032362;0	02589;0;0	3657;0	012945;0	1068;0	012945;0	02589;0	045307;0	02589;0	019417;0;0	035599;0	012945;0	019417;0	0032362;0;0	038835;0;0	022654;0;0	0097087;0;0;0	016181;0	0097087;0;0;0	0064725;0
U149;0	040816327;0	030864;0	092593;0	20988;0	037037;0	037037;0	0061728;0	22222;0;0	04321;0	018519;0	049383;0	018519;0	012346;0	074074;0	037037;0	012346;0	024691;0;0;0	030864;0	012346;0;0	024691;0	012346;0	018519;0	092593;0	024691;0;0	08642;0	080247;0;0	0061728;0	0061728;0	024691;0	30864;0	10494;0;0	018519;0;0	44444;0	0061728;0	1358;0	012346;0	04321;0	067901;0	030864;0	024691;0;0	037037;0	04321;0	024691;0;0;0	049383;0	0061728;0	04321;0;0	012346;0;0;0	0061728;0	018519;0
U150;0	052631579;0	020408;0	12245;0	13605;0	013605;0	013605;0	0068027;0	23129;0;0	027211;0	034014;0	054422;0	047619;0	040816;0	054422;0	068027;0	020408;0	040816;0	013605;0	020408;0	054422;0	034014;0	0068027;0	013605;0	027211;0	0068027;0	054422;0	047619;0;0	088435;0	10204;0	020408;0	013605;0	0068027;0	027211;0	34014;0	11565;0	013605;0	013605;0	0068027;0	42177;0	027211;0	10204;0	027211;0	027211;0	088435;0	027211;0	040816;0;0	11565;0	068027;0	020408;0
U151;0	041666667;0;0;0;0;0;0;0	052632;0;0;0	052632;0;0	052632;0	052632;0	052632;0;0;0;0;0;0	052632;0;0;0;0;0;0;0;0;0	052632;0	052632;0;0	052632;0	052632;0	052632;0;0;0;0;0;0	21053;0;0	052632;0;0;0	052632;0;0	052632;0;0;0	052632;0;0;0;0;0	052632;0;0;0;0;0;0;0;0	052632;0;0;0;0;0;0;0;0;0;0;0;0;0;0;0;0	052632;0;0;0;0;0	052632;0;0;0;0;0;0;0;0;0;0;0;0;0;0;0;0;0;0;0;0;0;0;0;0	052632;0	052632;0;0;0;0	052632;0	052632;0;0;0;0;0;0;0;0;0;0;0;0;0;0;0;0;0;0;0;0;0;0;0;0;0;0;0;0;0	21053;0	15789;0	10526;0	15789;0	21053;0	21053;0	10526;0	21053;1;0;0	052632;0;0	15789;0	21053;0	052632;0;0	31579;0	052632;0	21053;0	052632;0	15789;0	15789;0	052632;0	052632;0	052632;0	052632;0	052632;0	052632;0
U152;0	089285714;0	041667;0	125;0	125;0;0	041667;0	041667;0	16667;0;0	083333;0;0	041667;0	083333;0	083333;0	083333;0	125;0;0	16667;0;0;0	083333;0;0;0	041667;0;0	041667;0	20833;0	083333;0;0	20833;0	16667;0;0;0;0	083333;0	20833;0	083333;0;0;0;0	33333;0	041667;0	16667;0	041667;0	041667;0	083333;0	041667;0	041667;0;0	125;0	083333;0	041667;0;0;0	041667;0;0	041667;0;0	041667;0;0;0	041667;0;0;0;0;0;0	20833;0;0	041667;0;0	041667;0;0;0	041667;0;0	041667;0;0;0;0	083333;0;0;0;0;0;0;0;0;0;0;0;0	041667;0;0;0;0	041667;0;0;0;0;0;0;0	041667;0;0;0	041667;0;0
U153;0	166666667;0	017857;0	16071;0	14286;0	017857;0;0	017857;0	19643;0;0	053571;0	053571;0	035714;0	053571;0	16071;0	10714;0	053571;0	017857;0	14286;0	017857;0	053571;0	19643;0	071429;0;0;0	035714;0	017857;0	089286;0	17857;0;0	19643;0	17857;0;0	017857;0	017857;0	071429;0	32143;0	14286;0	089286;0	017857;0;0	35714;0	017857;0	16071;0	053571;0	035714;0	14286;0	017857;0	125;0;0	25;0	10714;0	071429;0	035714;0;0	017857;0	017857;0	035714;0;0	017857;0;0;0
U154;0	017647059;0	16667;0	02381;0	21429;0	11905;0	11905;0	071429;0	30952;0;0	11905;0;0	16667;0	047619;0	02381;0	047619;0	047619;0	071429;0;0;0;0	071429;0	02381;0;0	11905;0	02381;0	02381;0	14286;0	02381;0;0	095238;0	19048;0;0;0;0;0	2381;0	095238;0	02381;0	14286;0;0	47619;0	047619;0	19048;0	047619;0	047619;0	071429;0	11905;0	047619;0;0	047619;0	02381;0	02381;0;0;0	19048;0;0	11905;0;0	047619;0;0;0	047619;0;0;0;0;0;0	02381;0;0	02381;0;0	02381;0;0;0	11905;0;0	02381;0;0;0;0;0;0;0;0;0;0;0;0;0;0;0	071429;0
U155;0	018947368;0	017647;0	094118;0	14706;0	011765;0	011765;0	0058824;0	24118;0;0	029412;0	017647;0	041176;0	023529;0	017647;0	076471;0	041176;0	011765;0	011765;0;0;0	011765;0	011765;0;0	011765;0	017647;0	011765;0	058824;0	0058824;0;0	1;0	058824;0;0;0;0	017647;0	32353;0	1;0	0058824;0	011765;0;0	50588;0	011765;0	11176;0	023529;0	017647;0	058824;0	017647;0	023529;0;0	035294;0	017647;0	017647;0	0058824;0;0	023529;0;0	023529;0;0	011765;0;0;0	011765;0	017647;0;0;0	0058824;0;0
U156;0	016304348;0	0063158;0	048421;0	069474;0	0042105;0	0042105;0	0042105;0	12;0;0	010526;0	0084211;0	014737;0	025263;0	018947;0	031579;0	021053;0	0063158;0	016842;0	0042105;0	0021053;0	014737;0	0084211;0;0	0042105;0	010526;0	0042105;0	025263;0	014737;0;0	031579;0	046316;0	0021053;0	0042105;0	0021053;0	0042105;0	21684;0	058947;0	0063158;0	0042105;0;0	33263;0	0063158;0	050526;0	010526;0	029474;0	046316;0	0063158;0	012632;0;0	042105;0	018947;0	0084211;0;0;0	0084211;0	0021053;0
U157;0	022900763;0;0	016304;0	054348;0;0;0;0	059783;0;0;0	01087;0;0	0054348;0	01087;0;0	01087;0;0	01087;0	0054348;0;0	032609;0	0054348;0;0;0;0;0	016304;0	021739;0;0	021739;0	038043;0;0	0054348;0	0054348;0	01087;0	11413;0	11957;0;0;0;0	16848;0	0054348;0	021739;0	0054348;0	0054348;0	032609;0;0	0054348;0;0	081522;0	01087;0	01087;0	0054348;0;0	0054348;0	0054348;0;0;0;0;0;0;0;0	0054348;0;0;0;0	027174;0	01087;0	0054348;0;0;0;0;0;0	016304;0;0;0	0054348;0	0054348;0	021739;0;0;0	016304;0	01087;0;0;0;0	0054348;0;0;0;0;0;0;0;0;0;0;0;0;0;0	01087;0	0054348;0	0054348;0;0;0;0	076087;0
U158;0	015606242;0	0076336;0	083969;0	083969;0	0076336;0	0076336;0	0076336;0	1145;0;0	022901;0	015267;0	030534;0	045802;0	015267;0	045802;0	038168;0	0076336;0	015267;0	022901;0	0076336;0	030534;0	0076336;0;0	0076336;0	0076336;0	0076336;0	038168;0	038168;0;0	030534;0	076336;0	0076336;0;0;0	015267;0	19847;0	099237;0	015267;0;0;0	22901;0	0076336;0	083969;0	0076336;0;0	1145;0	022901;0	030534;0;0	091603;0	053435;0	015267;0	0076336;0;0	015267;0;0	015267;0	0076336;0	030534;0;0;0	030534;0
U159;0	109090909;0	010804;0	037215;0	073229;0	0096038;0	0084034;0	0048019;0	11525;0;0	010804;0	0096038;0	018007;0	021609;0	014406;0	02521;0	018007;0	0096038;0	022809;0	0072029;0	0036014;0	020408;0	0096038;0	002401;0	0060024;0	0072029;0	0036014;0	031212;0	026411;0;0	030012;0	042017;0	0048019;0	002401;0	0012005;0	0084034;0	19328;0	07563;0	0096038;0	0072029;0	0012005;0	29532;0	0060024;0	044418;0	0060024;0	033613;0	038415;0	0084034;0	010804;0;0	05042;0	020408;0	0072029;0
U160;0	014285714;0	054545;0	10909;0	090909;0	018182;0	036364;0	018182;0	12727;0;0	036364;0	054545;0	054545;0	090909;0	16364;0	072727;0	090909;0	054545;0	054545;0	036364;0	036364;0	090909;0	10909;0	018182;0	036364;0	072727;0	018182;0	072727;0	054545;0;0	090909;0	12727;0	054545;0	036364;0	018182;0	054545;0	4;0	16364;0	036364;0	036364;0	018182;0	34545;0	090909;0	054545;0	054545;0	090909;0	10909;0	036364;0	10909;0;0	16364;0	10909;0	054545;0
U161;0	219512195;0;0	028571;0	057143;0;0;0	0095238;0	07619;0;0;0	0095238;0	0047619;0	019048;0	02381;0	02381;0	014286;0;0	02381;0	014286;0	0047619;0	042857;0;0;0;0	014286;0;0	0047619;0	066667;0;0	014286;0	033333;0;0	0047619;0	0047619;0	0047619;0	1;0	061905;0	0047619;0;0;0	18095;0	0047619;0	028571;0	0095238;0	0047619;0	047619;0;0	0047619;0;0	080952;0	02381;0	0095238;0	0047619;0;0;0	0047619;0;0;0	014286;0;0;0;0;0	0047619;0;0;0;0	0047619;0	02381;0;0;0	0095238;0	0047619;0;0	014286;0	014286;0;0;0;0	0047619;0	014286;0;0;0	014286;0
U162;0	029154519;0	073171;0	12195;0	12195;0	02439;0	04878;0	02439;0	12195;0	02439;0	073171;0;0	073171;0	19512;0	21951;0	097561;0	04878;0	04878;0	14634;0	097561;0	02439;0	2439;0	097561;0	02439;0	04878;0	073171;0	02439;0	12195;0	12195;0;0	17073;0	2439;0	02439;0;0;0	02439;0	29268;0	14634;0	17073;0	04878;0;0	26829;0	12195;0	097561;0	12195;0	02439;0	19512;0	04878;0	19512;0;0	17073;0	17073;0	21951;0	02439;0;0	097561;0;0	073171;0;0
U163;0	005847953;0	011662;0	055394;0	099125;0	0087464;0	0087464;0	011662;0	12828;0;0	014577;0	011662;0	034985;0	040816;0	020408;0	046647;0	040816;0	011662;0	020408;0	0029155;0	0029155;0	023324;0	014577;0;0	0087464;0	011662;0	0029155;0	037901;0	023324;0;0	046647;0	081633;0	0029155;0	0029155;0	0029155;0	0058309;0	27114;0	087464;0	0058309;0	0058309;0;0	39067;0	011662;0	055394;0	014577;0	023324;0	072886;0	0087464;0	014577;0;0	06414;0	023324;0	014577;0	0029155;0;0	014577;0
U164;0	033333333;0	005848;0	05848;0	1345;0	005848;0;0;0	19298;0;0	011696;0	023392;0	02924;0	023392;0	011696;0	052632;0	046784;0	017544;0	005848;0;0;0	017544;0	011696;0;0;0	02924;0	005848;0	02924;0	023392;0;0	046784;0	046784;0;0;0;0;0	24561;0	093567;0	005848;0	005848;0;0	34503;0	017544;0	099415;0	011696;0	02924;0	076023;0	011696;0	017544;0;0	064327;0	011696;0	011696;0;0;0	005848;0;0	011696;0;0	005848;0;0;0	011696;0	011696;0;0;0;0;0	017544;0	011696;0;0;0;0;0;0	02924;0;0;0;0;0;0	005848;0;0;0	005848;0;0;0	005848;0;0
U165;0	058823529;0;0	1;0	066667;0;0;0;0	1;0;0	033333;0	066667;0;0	1;0	033333;0	066667;0	13333;0;0	033333;0	033333;0;0	066667;0;0;0;0	033333;0;0	1;0	033333;0;0	1;0	1;0;0	033333;0	033333;0	066667;0	13333;0	13333;0	033333;0;0;0	5;0;0	066667;0;0;0	13333;0;0	066667;0;0	1;0	066667;0;0;0;0;0	033333;0;0;0	033333;0;0;0	033333;0	066667;0	033333;0;0;0;0;0	033333;0	033333;0;0;0;0;0	033333;0	033333;0;0;0;0	033333;0;0;0;0	066667;0	033333;0;0;0;0;0;0;0;0;0;0;0;0;0;0;0;0;0	033333;0;0;0	033333;0;0;0;0	033333;0;0;0;0	033333;0	033333;0	033333;0	033333;0;0;0;0;0;0;0;0;0
U166;0	058394161;0;0	058824;0	11765;0;0;0;0	11765;0;0	058824;0	11765;0;0	058824;0	058824;0	11765;0	17647;0;0;0;0;0	058824;0;0;0;0;0;0	11765;0;0;0	11765;0	058824;0;0	058824;0	058824;0	11765;0	17647;0	17647;0;0;0;0	35294;0;0	058824;0;0;0	17647;0;0	11765;0;0	17647;0	058824;0;0;0;0;0	058824;0;0;0;0;0;0;0	11765;0	058824;0;0;0;0;0;0;0;0;0;0;0;0;0;0;0;0	058824;0;0;0;0	058824;0	058824;0;0;0;0;0;0;0;0;0;0;0;0;0;0;0;0;0;0;0;0;0;0;0;0	058824;0;0;0;0;0	058824;0	058824;0;0;0;0;0;0;0;0;0;0;0;0;0;0;0;0;0;0;0;0;0;0;0;0;0;0	058824;0;0;0	23529;0	23529;0	23529;0	23529;0	29412;0	17647;0	23529;0	29412;0	058824;0;0	11765;0;0	17647;0	29412;0	23529;0	29412;0
U167;0	062200957;0	014599;0	18248;0	087591;0;0	0072993;0	0072993;0	10219;0;0	021898;0	029197;0	014599;0	072993;0	12409;0	051095;0	051095;0	0072993;0	094891;0	0072993;0	072993;0	065693;0	036496;0;0	0072993;0	043796;0	014599;0	072993;0	087591;0;0	10219;0	11679;0	0072993;0	0072993;0	0072993;0	043796;0	27737;0	10949;0	036496;0	0072993;0;0	29197;0	021898;0	072993;0	043796;0	043796;0	18978;0	0072993;0	065693;0;0	13869;0	13869;0	051095;0	014599;0;0	014599;0	0072993;0
U168;0	176470588;0	0095694;0	033493;0	028708;0;0	0095694;0	014354;0	019139;0	0047847;0	0047847;0	0095694;0	0095694;0	062201;0	062201;0	014354;0	014354;0	0047847;0	11483;0	047847;0;0	11962;0	033493;0	0047847;0	0047847;0	019139;0	0047847;0	0095694;0	13876;0;0	028708;0	1244;0	014354;0	0095694;0	0047847;0	014354;0	15311;0	10048;0	066986;0;0;0	11005;0	038278;0	028708;0	033493;0	043062;0	057416;0	0047847;0	052632;0;0	19617;0	07177;0	052632;0	0095694;0;0	014354;0	0047847;0
U169;0	054794521;0	039216;0	078431;0	11765;0;0	019608;0	039216;0	11765;0;0;0	019608;0	058824;0	098039;0	15686;0	019608;0	078431;0	019608;0	21569;0	15686;0	019608;0	27451;0	039216;0	019608;0;0	058824;0;0	058824;0	41176;0;0	13725;0	31373;0	019608;0	019608;0	019608;0	039216;0	21569;0	21569;0	23529;0	019608;0	019608;0	21569;0	078431;0	098039;0	019608;0	058824;0	15686;0	019608;0	15686;0;0	45098;0	17647;0	058824;0	039216;0;0	058824;0	019608;0	039216;0;0
U170;0	081081081;0	041096;0	12329;0	13699;0	027397;0	027397;0	013699;0	26027;0;0	068493;0	041096;0	082192;0	041096;0	041096;0	09589;0	054795;0	027397;0	013699;0;0;0	054795;0	027397;0;0	027397;0	027397;0	013699;0	09589;0	027397;0;0	19178;0	12329;0;0	013699;0	013699;0	041096;0	28767;0	12329;0	013699;0	027397;0;0	36986;0	027397;0	12329;0	027397;0	068493;0	09589;0	027397;0	054795;0;0	082192;0	041096;0	013699;0;0;0	054795;0	013699;0	054795;0;0	027397;0;0;0	027397;0
U171;1;0;0	094595;0	027027;0;0;0	013514;0	013514;0	013514;0;0	013514;0	013514;0	094595;0	12162;0	027027;0	013514;0;0	10811;0;0	027027;0	16216;0	027027;0;0;0;0;0;0	14865;0;0	081081;0	040541;0	027027;0	013514;0	013514;0	027027;0	16216;0	094595;0	081081;0;0;0	16216;0	040541;0	027027;0	027027;0	027027;0	054054;0	013514;0	094595;0;0	2027;0	081081;0	067568;0	040541;0;0;0	013514;0;0;0	013514;0;0;0	081081;0	013514;0	013514;0;0;0;0	2027;0	027027;0	013514;0;0;0	013514;0;0;0	067568;0;0;0;0	013514;0	067568;0;0;0
U172;0;0;1;0;0;0;0;0;0;0;0;0;0;0;0;0;0;0;0;0;0;0;0;0;0;0;0;0;0;0;0;0;0;0;0	5;0;0;0;0;0;0;0;0;0;0;0;0;0;0;0;0;0;0;0;0;0	5;0;0;0;0;0;0;0;0	5;0;0;0;0;0;0;0;0;0;0;0;0;0;0;0;0;0;0;0;0;0;0;0;0;0;0;0;0;0;0;0;0;0;0;0;0;0;0;0;0;0;0;0;0;0;0;0;0;0;0;0;0;0;0;0;0;0;0;0;0;0;0;0;0;0;0;0;0;0;0;0;0;0;0;0;0;0;0;0;0;0;0;0;0;0;0;0;0;0;0;0;0;0;0;0;0;0;0;0;0;0;0;0;0;0;0;0;0;1;0;0;0;0;0;0;0;0;0;0;0;0;0;0;0;0;0;0;0;0;0;0;0;0;0;0;0;0;0;0;0;0;0;0;0;0;0;0;0;0;0;0;0;0;0;0;0;0;0;0;0;0;0;0;0;0;0;0;0;0;0;0;0;0;0;0;0;0;0;0;0;0;0;0;0;0;0;0;0;0;0;0;0;0;0;0;0;0;0;0…
U173;0	01754386;0;0	043956;0	065934;0;0;0;0	13187;0;0	010989;0	021978;0	010989;0	010989;0;0	021978;0	054945;0;0	010989;0;0;0	010989;0	010989;0;0;0	010989;0;0	021978;0;0;0	032967;0	043956;0;0;0;0	021978;0	25275;0	076923;0;0;0;0	2967;0;0	043956;0	010989;0	032967;0	098901;0	010989;0	032967;0;0	065934;0	010989;0	010989;0;0;0	010989;0;0;0;0;0;0;0;0	032967;0;0;0	010989;0;0	021978;0	010989;0;0;0;0;0;0	010989;0;0;0;0;0;0;0;0;0	021978;0;0;0;0;0;0;0;0;0	010989;0;0;0;0;0;0;0;0;0;0	043956;0;0;0;0;0;0	076923;0;0;0;0	010989;0;0;0;0	021978;0;0;0;0;0;0;0;0	010989;0;0;0;0;0;0;0;0;0;0;0;0;0;0;0;0	010989;0;0;0	15385;0	20879;0	021978;0	26374;0	12088;0
U174;0	071428571;0;0	030702;0	052632;0;0;0	004386;0	087719;0;0	004386;0	017544;0	0087719;0	035088;0	026316;0	02193;0	030702;0	013158;0	02193;0	013158;0	013158;0	030702;0;0;0;0	013158;0;0	02193;0	035088;0;0	017544;0	030702;0	004386;0	004386;0	004386;0	004386;0	12281;0	083333;0;0;0;0	20175;0;0	048246;0	0087719;0;0	065789;0;0	013158;0;0	061404;0	017544;0	004386;0	004386;0;0;0	004386;0;0	004386;0	013158;0;0;0	004386;0	004386;0	004386;0;0;0;0	004386;0	013158;0;0;0	0087719;0	004386;0;0	013158;0	0087719;0;0;0
U175;0	014814815;0;0	25;0	071429;0;0;0;0	071429;0;0;0	035714;0;0;0	25;0;0	071429;0;0	14286;0	071429;0	071429;0	28571;0	035714;0;0;0	071429;0;0;0	21429;0;0	17857;0	14286;0;0;0;0	071429;0	21429;0	14286;0	071429;0;0;0	21429;0;0;0	10714;0	071429;0	035714;0;0	071429;0;0	21429;0	17857;0	21429;0	071429;0;0;0;0;0;0	10714;0;0;0	17857;0	035714;0;0;0	035714;0;0	25;0	10714;0;0;0	035714;0	035714;0;0;0	14286;0;0;0;0;0	14286;0;0	035714;0	10714;0;0;0	071429;0	035714;0;0;0;0;0	10714;0;0;0	035714;0;0;0	071429;0;0;0	035714;0	17857;0	035714;0
U176;0	08;0	0037037;0	0074074;0	011111;0;0	0037037;0;0	014815;0;0;0	0074074;0	0074074;0	011111;0	014815;0	0074074;0	0037037;0;0	014815;0	0037037;0;0	014815;0;0;0;0;0;0	0037037;0	033333;0	0037037;0	011111;0	022222;0	0037037;0	0037037;0	0074074;0	0037037;0	037037;0	055556;0	0037037;0;0;0	066667;0	0037037;0	0074074;0;0	025926;0	018519;0;0	014815;0;0	048148;0	014815;0	0037037;0	0074074;0	0037037;0	0037037;0	0037037;0	0037037;0;0	0037037;0;0;0	0074074;0;0	0037037;0;0;0	0037037;0	014815;0	0074074;0	0037037;0;0	0037037;0;0;0
U177;0	111111111;0;0;0	04;0;0;0	08;0	08;0;0;0	04;0;0	08;0	04;0;0;0	04;0;0;0;0	08;0;0;0;0;0;0;0	04;0;0	04;0	12;0;0	04;0	04;0	04;0	12;0	04;0;0;0;0	08;0;0	08;0;0	12;0	04;0;0	04;0;0	08;0	04;0;0;0;0;0	04;0;0;0;0;0;0;0;0	04;0;0;0;0;0	04;0	04;0;0;0;0;0;0	04;0;0;0;0	04;0;0;0;0	08;0	04;0;0;0;0;0;0;0;0;0;0;0;0;0;0;0;0;0;0	08;0;0;0;0;0;0	2;0	04;0;0;0	04;0	04;0	04;0	04;0	12;0;0;0;0;0;0;0;0	04;0;0;0;0;0;0;0;0;0;0;0;0;0	04;0;0;0;0;0;0	04;0	04;0;0;0	12;0;0	04;0	04;0	04;0;0	08;0;0;0
U178;0	026315789;0;0;0	055556;0;0;0;0;0;0;0	055556;0;0	055556;0	11111;0;0;0;0;0;0;0	11111;0;0;0;0;0;0;0	055556;0;0	16667;0	11111;0;0	055556;0	055556;0	055556;0	11111;0	16667;0	055556;0;0;0	27778;0;0;0;0	16667;0	055556;0;0	11111;0;0;0	11111;0	055556;0	11111;0;0;0	055556;0;0;0;0;0;0	055556;0;0	055556;0;0;0;0	055556;0;0;0;0;0;0;0;0	055556;0;0;0;0	055556;0	055556;0;0;0;0	055556;0;0	055556;0	055556;0;0;0;0;0	055556;0;0;0;0;0;0	055556;0;0;0;0	11111;0;0;0	055556;0	055556;0;0	16667;0;0;0;0	055556;0	055556;0	055556;0;0	055556;0;0	055556;0;0;0;0;0;0;0;0;0;0;0;0;0;0;0;0;0;0;0;0;0;0;0;0;0	16667;0	055556;0;0	055556;0	11111;0;0	055556;0	055556;0
U179;0	14893617;0	013158;0	092105;0	18421;0;0;0;0	30263;0;0	026316;0	052632;0	026316;0	039474;0	052632;0	11842;0	078947;0	013158;0	026316;0;0	013158;0	052632;0	026316;0;0;0	039474;0;0	092105;0	013158;0;0	11842;0	052632;0;0	013158;0	013158;0	052632;0	38158;0	078947;0	013158;0	013158;0;0	52632;0	013158;0	17105;0	052632;0	013158;0	10526;0	013158;0	052632;0;0	065789;0	026316;0	026316;0;0;0	026316;0	013158;0	013158;0;0;0;0;0	013158;0	039474;0	013158;0;0	013158;0;0	065789;0	026316;0;0;0;0;0;0
U180;0	059701493;0	06383;0	23404;0	085106;0	042553;0	042553;0	021277;0	17021;0;0	085106;0	042553;0	085106;0	21277;0	10638;0	14894;0	14894;0	085106;0	14894;0	085106;0	085106;0	085106;0	085106;0	042553;0	042553;0	085106;0	021277;0	12766;0	10638;0;0	14894;0	19149;0	06383;0	021277;0;0	085106;0	40426;0	17021;0	12766;0	042553;0	021277;0	25532;0	12766;0	12766;0	06383;0;0	21277;0	06383;0	14894;0;0	23404;0	17021;0	12766;0	06383;0;0	085106;0;0
U181;0	055944056;0	044776;0	029851;0	13433;0	014925;0	029851;0	029851;0	10448;0;0	029851;0	014925;0	059701;0	059701;0	029851;0	044776;0	014925;0	044776;0;0;0;0	044776;0	014925;0;0	029851;0	014925;0	014925;0	059701;0	014925;0;0	074627;0	10448;0;0	014925;0	014925;0	014925;0	22388;0	1194;0	014925;0	029851;0;0	32836;0	029851;0	074627;0	029851;0	059701;0	089552;0	014925;0	044776;0;0	1194;0	059701;0	029851;0;0;0	044776;0	014925;0	044776;0;0	029851;0;0;0	029851;0;0	014925;0;0;0;0
U182;0	1875;0	027972;0	06993;0	06993;0	013986;0	027972;0	027972;0	083916;0;0	027972;0	034965;0	027972;0	034965;0	034965;0	034965;0	020979;0	020979;0	027972;0	020979;0	006993;0	055944;0	027972;0	006993;0	020979;0	027972;0	006993;0	055944;0	062937;0;0	06993;0	083916;0	006993;0	013986;0	006993;0	027972;0	18881;0	12587;0	013986;0	020979;0	006993;0	13986;0	034965;0	055944;0	020979;0	055944;0	083916;0	020979;0	048951;0;0	11189;0	048951;0	013986;0
U183;0	125;0	03125;0	11458;0	03125;0	010417;0	020833;0	03125;0	09375;0	010417;0	020833;0	020833;0	03125;0	14583;0	20833;0	03125;0	072917;0	041667;0	27083;0	13542;0	041667;0	25;0	0625;0	020833;0	020833;0	052083;0	020833;0	052083;0	33333;0;0	083333;0	29167;0	041667;0	03125;0;0	041667;0	25;0	17708;0	19792;0	020833;0	010417;0	19792;0	09375;0	0625;0	0625;0	052083;0	19792;0	020833;0	13542;0;0	45833;0	25;0	083333;0
U184;0	166666667;0	0625;0	1875;0;0;0;0;0	0625;0;0;0	0625;0	125;0	125;0	1875;0	0625;0;0	0625;0;0;0;0	1875;0	0625;0;0;0	0625;0;0	0625;0;0;0	1875;0	25;0;0	0625;0	0625;0	0625;0	25;0	1875;0	0625;0	0625;0;0	1875;0	0625;0	0625;0	0625;0	0625;0	25;0;0	125;0;0	125;0	25;0	0625;0;0;0	0625;0	0625;0	0625;0;0;0;0;0	125;0;0	0625;0;0;0	125;0	0625;0	0625;0;0;0;0;0;0	0625;0	0625;0;0;0;0	0625;0	0625;0;0;0	0625;0	0625;0;0	0625;0;0;0;0;0;0	1875;0
U185;0	033333333;0	033333;0	083333;0	033333;0;0	016667;0;0	033333;0;0;0	033333;0	033333;0	083333;0	13333;0	033333;0	033333;0	016667;0	066667;0	05;0	033333;0	16667;0	066667;0	016667;0;0	05;0;0	033333;0	11667;0;0	3;0	2;0;0	016667;0	016667;0	05;0	23333;0	13333;0	066667;0	016667;0;0	083333;0	05;0	033333;0	033333;0;0	16667;0;0	13333;0;0	16667;0	13333;0	066667;0	25;0;0	05;0	016667;0	033333;0;0	05;0;0;0	083333;0;0	016667;0;0	016667;0	016667;0
U186;0	4;0	033333;0	26667;0	23333;0;0;0;0	33333;0;0	033333;0	066667;0	033333;0	033333;0	066667;0	16667;0	16667;0	033333;0;0;0;0	033333;0	066667;0;0;0	13333;0;0	13333;0	066667;0;0	16667;0	1;0;0;0;0	066667;0	56667;0	16667;0	033333;0	033333;0;0	5;0	066667;0	1;0	033333;0;0	16667;0;0	13333;0;0	16667;0	033333;0	033333;0;0;0	033333;0;0	033333;0;0	033333;0;0;0	033333;0	1;0;0;0	033333;0;0	066667;0	066667;0;0;0;0;0;0	1;0	033333;0;0;0;0;0	033333;0;0	033333;0	066667;0;0;0;0;0;0;0;0;0	033333;0	033333;0;0;0;0
U187;0	045454545;0;0	2;0	13333;0;0;0;0;0;0;0	066667;0;0	13333;0	4;0	066667;0;0	066667;0	4;0	26667;0	066667;0	46667;0	066667;0;0;0	13333;0	066667;0	066667;0	26667;0;0	2;0	4;0	2;0	066667;0	066667;0	13333;0	4;0	2;0	13333;0;0;0	33333;0	066667;0;0	066667;0;0	33333;0;0	26667;0;0	46667;0	46667;0	13333;0	2;0;0;0	066667;0;0	13333;0	26667;0;0;0	26667;0;0	066667;0	066667;0;0;0	2;0	2;0;0;0	066667;0	066667;0;0	13333;0	26667;0;0;0	066667;0	066667;0
U188;0	106796117;0;0;0;0;0;0	045455;0	090909;0;0;0;0;0	045455;0	18182;0;0;0;0;0;0;0	045455;0;0	045455;0;0;0;0;0	090909;0;0	090909;0	045455;0;0;0;0;0	045455;0;0;0;0;0	18182;0	045455;0;0	045455;0	045455;0	045455;0;0	090909;0;0	090909;0	045455;0	090909;0	045455;0;0;0;0;0;0;0;0;0	045455;0;0;0;0;0;0	090909;0;0	045455;0;0;0;0;0;0;0;0;0;0;0;0;0;0	045455;0;0;0	045455;0	045455;0;0;0;0;0	045455;0;0;0;0;0;0	045455;0;0;0;0	045455;0	045455;0;0	045455;0	090909;0;0;0;0;0;0;0;0;0;0	090909;0;0	090909;0;0;0	045455;0;0;0;0;0;0;0;0;0;0;0;0;0;0;0;0;0;0;0;0;0;0;0	045455;0;0	045455;0;0	045455;0	045455;0;0;0;0;0;0	045455;0	045455;0;0	045455;0	090909;0	045455;0;0;0	090909;0	090909;0;0;0;0;0;0	045455;0	045455;0;0
U189;0	105263158;0	0048544;0	082524;0	067961;0	0048544;0	0048544;0;0	038835;0	0048544;0	0048544;0	014563;0	0097087;0	067961;0	072816;0	0097087;0	038835;0	0097087;0	2767;0	15049;0	014563;0	17961;0	048544;0	019417;0	0097087;0	053398;0	0048544;0	024272;0	34466;0;0	053398;0	17476;0	029126;0	0048544;0;0	038835;0	18932;0	15534;0	1165;0	0048544;0	0048544;0	15049;0	019417;0	014563;0	014563;0	048544;0	1068;0	0048544;0	063107;0;0	49515;0	23786;0	038835;0	014563;0;0
U190;0	035567715;0	017544;0	052632;0	087719;0;0	017544;0	052632;0	035088;0;0	017544;0	052632;0	017544;0	052632;0	052632;0	017544;0	052632;0;0	070175;0	035088;0;0	10526;0	052632;0	017544;0	017544;0	017544;0	017544;0	035088;0	12281;0;0	035088;0	15789;0;0	017544;0	017544;0	052632;0	12281;0	17544;0	035088;0;0;0	052632;0	017544;0	035088;0	017544;0	12281;0	087719;0	017544;0	070175;0;0	12281;0	12281;0	070175;0;0;0	035088;0	017544;0	017544;0;0	070175;0;0;0	035088;0	017544;0
U191;0;0	005472;0	028728;0	042408;0	002736;0	002736;0	005472;0	039672;0;0	004104;0	004104;0	0082079;0	028728;0	021888;0	0082079;0	016416;0	001368;0	039672;0	021888;0	004104;0	049248;0	012312;0	001368;0	001368;0	010944;0	002736;0	005472;0	075239;0	001368;0	028728;0	068399;0	002736;0	001368;0	001368;0	002736;0	098495;0	11354;0	019152;0	002736;0;0	12722;0	012312;0	010944;0	0082079;0	05472;0	04788;0	004104;0	021888;0;0	1409;0	035568;0	01368;0	01368;0
U192;0;0;0;0;0;0;0;0	066667;0;0;0;0;0;0	066667;0;0;0;0	13333;0;0;0	2;0;0;0;0;0;0;0	2;0;0	066667;0	066667;0;0;0;0	066667;0	066667;0	33333;0	066667;0;0;0	13333;0;0;0;0	066667;0	066667;0;0;0;0	13333;0;0	066667;0;0;0;0;0;0;0;0;0;0;0;0;0;0;0;0	4;0;0;0;0;0;0;0;0;0;0;0;0;0	066667;0;0;0;0;0;0	066667;0;0;0;0;0;0	066667;0;0;0;0;0;0	066667;0;0;0;0;0;0;0;0	13333;0;0	13333;0;0;0;0	26667;0;0;0;0	066667;0;0;0;0;0;0;0;0;0;0;0;0;0;0;0;0;0;0;0;0;0;0;0;0;0;0;0	066667;0;0;0;0	066667;0;0;0;0;0	066667;0	33333;0;0;0	13333;0	066667;0;0	13333;0;0;0;0;0;0;0;0	13333;0	26667;0	13333;0;0	2;0;0;0	13333;0	2;0	066667;0;0;0;0	066667;0;0;0	066667;0;0;0;0;0;0	066667;0;0	13333;1;0;0;0	13333;0;0;0;0;0	13333;0;0;0;0;0;0;0;0;0;0;0;0;0;0	066667;0;0;0;0;0;0;0	066667;0;0;0;0;0;0;0;0;0;0;0;0;0;0;0;0;0;0;0;0;0;0;0;0;0;0;0;0;0;0;0;0;0;0;0;0;0;0;0;0;0;0	066667;0;0;0;0;0;0;0;0;0;0;0	066667;0;0;0;0;0;0;0;0;0;0;0;0;0;0;0;0;0;0;0
U193;0	333333333;0;0	2;0;0;0;0;0;0;0;0;0;0	066667;0;0;0;0;0	066667;0	066667;0;0	13333;0	066667;0;0;0	066667;0;0;0	13333;0;0;0	066667;0;0;0;0;0	066667;0	066667;0	066667;0;0;0	066667;0;0;0;0	2;0	066667;0;0;0;0	066667;0	13333;0;0;0;0;0;0;0;0	066667;0;0;0	066667;0;0;0;0;0;0	2;0	066667;0	066667;0;0;0;0;0;0	066667;0;0;0;0;0;0;0;0	066667;0;0;0;0;0;0;0;0;0;0;0;0;0;0;0;0;0;0	066667;0;0	066667;0	066667;0;0;0;0;0;0;0;0	13333;0;0;0	066667;0	066667;0;0;0;0;0;0;0;0;0;0;0;0;0;0;0;0;0;0;0;0;0;0;0;0;0;0;0	066667;0	066667;0;0	066667;0	066667;0	13333;0;0;0;0;0;0;0;0	066667;0;0	066667;0	13333;0	066667;0;0	066667;0;0;0	066667;0;0	13333;0	066667;0	066667;0;0	13333;0;0;0;0	066667;0;0;0;0;0;0;0	066667;0	066667;0;0
U194;0	029520295;0	33333;0;0;0;0;0;0	33333;0;0;0;0	33333;0	33333;0	33333;0	33333;0;0	33333;0;0;0;0	33333;0	33333;0;0;0	33333;0;0	33333;0;0;0	33333;0	33333;0;0;0;0;0;0	66667;0	33333;0	33333;0;0;0	33333;0	33333;0	33333;0	33333;0	33333;0;0	33333;0;0	33333;0;0;0;0;0	33333;0;0	33333;0;0;0;0;0	33333;0;0;0;0;0;0	33333;0;0;0;0;0;0;0	33333;0;0;0;0;0;0;0;0;0;0;0;0;0;0;0;0;0;0	33333;0	33333;0;0;0;0	33333;0;0;0;0;0	66667;0;0;0;0	33333;0;0	33333;0;0;0;0;0;0;0;0	33333;0;0;0;0;0;0;0;0	33333;0;0;0;0;0;0;0;0;0;0	33333;0	33333;0;0;0;0;0	33333;0;0	33333;0	33333;0	33333;0;0	33333;0;0	33333;0;0	33333;0;0;0	33333;0	33333;0	33333;0
U195;1;0	01107;0	04059;0	04797;0	0073801;0	0073801;0	0073801;0	077491;0;0	01476;0	02214;0	02583;0	051661;0	02583;0	01476;0	04059;0	01476;0	02952;0	01476;0	01107;0	02583;0	02214;0	00369;0	01107;0	02583;0	0073801;0	02583;0	04428;0;0	0369;0	059041;0	01476;0	00369;0;0	01107;0	1845;0	070111;0	0073801;0	0073801;0	00369;0	19557;0	01845;0	04059;0	01476;0	0369;0	088561;0	01107;0	02583;0;0	084871;0	03321;0	01845;0	0073801;0;0	01476;0;0
U196;0	2;0;0;0;0;0;0;0;0;0;1;0;1;1;0;0;0;0;0;0;1;0;0;0;0;0;0;0;0;1;1;0;1;1;1;0;0;0;0;0;1;0;0;0;0;1;0;1;0;0;1;0;0;0;0;1;0;0;0;0;0;0;0;1;0;0;0;0;0;0;0;0;0;0;0;0;0;0;0;1;0;0;0;0;1;0;0;0;0;0;0;0;0;0;0;0;0;0;0;0;0;0;0;0;0;0;0;0;0;0;0;0;0;1;1;0;0;0;0;0;0;0;0;0;0;0;0;0;0;0;0;0;0;0;0;0;0;0;0;0;0;0;0;1;1;0;0;1;0;1;1;1;0;1;0;0;1;1;0;1;1;1;0;1;0;1;1;1;1;1;1;1;0;0;1;0;1;1;1;1;0;1;1;0;1;1;0;1;0;0;1;0;0;0;0;0;1;1;1;1…
U197;1;0;0;0;0;0;0;0;0;0;0	2;0;0	2;0	2;0;0;0;0;0;0;0	2;0;0;0;0;0;0;0;0;0	2;0	2;0;0	2;0	2;0	2;0;0;0;0;0;0	2;0;0;0;0;0	2;0;0	2;0;0;0	2;0;0;0;0;0	2;0;0;0;0;0;0;0;0	2;0;0;0;0	2;0;0;0;0;0;0;0;0;0;0;0;0	2;0;0;0;0;0	2;0;0;0;0;0;0;0;0;0;0;0;0;0;0;0;0;0;0;0;0;0;0;0;0;0;0;0;0;0	2;0	2;0;0;0;0;0;0;0;0;0;0;0;0;0;0;0;0;0;0;0;0;0;0;0;0;0;0;0;0;0	4;0	2;0;0;0	2;0;0	2;0	2;0	2;0;0	2;0;0;0	2;0	2;0;0	4;0	2;0	2;0;0	2;0;0	2;0	2;0	2;0	2;0	2;0	2;0	2;0;0;0	2;0;0	2;0	2;0	2;0	4;0;0	2;0	2;0;0	2;0	2;0;0
U198;0	2;0;0;0;0;0;0;0;0;0;1;0;1;1;0;0;0;0;0;0;1;0;0;0;0;0;0;0;0;1;1;0;1;1;1;0;0;0;0;0;1;0;0;0;0;1;0;1;0;0;1;0;0;0;0;1;0;0;0;0;0;0;0;1;0;0;0;0;0;0;0;0;0;0;0;0;0;0;0;1;0;0;0;0;1;0;0;0;0;0;0;0;0;0;0;0;0;0;0;0;0;0;0;0;0;0;0;0;0;0;0;0;0;1;1;0;0;0;0;0;0;0;0;0;0;0;0;0;0;0;0;0;0;0;0;0;0;0;0;0;0;0;0;1;1;0;0;1;0;1;1;1;0;1;0;0;1;1;0;1;1;1;0;1;0;1;1;1;1;1;1;1;0;0;1;0;1;1;1;1;0;1;1;0;1;1;0;1;0;0;1;0;0;0;0;0;1;1;1;1…
U199;0	088235294;0	033333;0	13333;0	066667;0;0	033333;0	066667;0	066667;0;0	033333;0	066667;0	033333;0	13333;0	23333;0	033333;0	033333;0;0	1;0;0	066667;0	23333;0	066667;0;0	033333;0	033333;0	066667;0	033333;0	16667;0;0	2;0	36667;0;0	033333;0	033333;0	1;0	2;0	1;0	066667;0;0;0	16667;0	033333;0	033333;0	066667;0	066667;0	26667;0	033333;0	16667;0;0	2;0	2;0	2;0	033333;0;0	033333;0	033333;0	033333;0;0	066667;0;0;0	066667;0;0	033333;0;0
U200;0	181818182;0;0	073529;0	073529;0;0;0	014706;0	014706;0	014706;0;0	014706;0	014706;0	058824;0	073529;0;0	014706;0;0	11765;0	058824;0;0	10294;0	044118;0	014706;0;0	029412;0;0;0	13235;0;0	058824;0	10294;0	014706;0;0;0	029412;0	16176;0	61765;0	088235;0;0;0	22059;0	014706;0;0	029412;0	073529;0	088235;0;0	088235;0;0	14706;0	10294;0	073529;0	029412;0;0	014706;0;0;0;0	073529;0;0;0	058824;0;0;0;0	014706;0;0	11765;0	073529;0	058824;0;0	029412;0	014706;0;0;0	088235;0;0;0;0;0	073529;0;0	014706;0	088235;0;0;0	014706;0;0;0;0;0;0
U201;0	088888889;0	045455;0	22727;0	090909;0;0;0;0	090909;0;0;0	045455;0	045455;0	18182;0	18182;0	045455;0	045455;0	090909;0	090909;0	090909;0	090909;0	22727;0	090909;0;0;0	13636;0;0	090909;0	13636;0;0	13636;0	18182;0	045455;0	045455;0	045455;0	045455;0	27273;0	18182;0	045455;0	045455;0;0	22727;0	045455;0	045455;0	090909;0	045455;0	18182;0;0	090909;0;0	18182;0	18182;0;0	045455;0;0	045455;0	045455;0	045455;0	045455;0	090909;0;0;0	090909;0;0	045455;0;0;0;0	045455;0	045455;0;0;0
U202;1;0;0	022222;0	066667;0;0;0	022222;0	022222;0;0;0	022222;0	022222;0	022222;0	022222;0;0	022222;0;0	066667;0	044444;0;0	11111;0;0;0;0	022222;0;0;0	13333;0;0	066667;0	088889;0	022222;0	022222;0	022222;0	022222;0	11111;0	28889;0	022222;0;0;0	088889;0;0	022222;0;0	11111;0	066667;0;0	022222;0;0	17778;0	088889;0;0	044444;0;0;0	022222;0;0;0	022222;0;0;0	022222;0;0	022222;0;0;0;0	066667;0	022222;0	022222;0;0;0;0;0;0	022222;0;0;0;0	022222;0	022222;0;0;0	088889;0	022222;0;0;0;0	044444;0;0;0;0;0;0	022222;0;0;0;0;0;0;0	022222;0	22222;0	044444;0	022222;0
U203;0	166666667;0;0;0;0;0;0;0;0;0;1;0;1;1;0;0;0;0;0;0;1;0;0;0;0;0;0;0;0;1;1;0;1;1;1;0;0;0;0;0;1;0;0;0;0;1;0;1;0;0;1;0;0;0;0;1;0;0;0;0;0;0;0;1;0;0;0;0;0;0;0;0;0;0;0;0;0;0;0;1;0;0;0;0;1;0;0;0;0;0;0;0;0;0;0;0;0;0;0;0;0;0;0;0;0;0;0;0;0;0;0;0;0;1;1;0;0;0;0;0;0;0;0;0;0;0;0;0;0;0;0;0;0;0;0;0;0;0;0;0;0;0;0;1;1;0;0;1;0;1;1;1;0;1;0;0;1;1;0;1;1;1;0;1;0;1;1;1;1;1;1;1;0;0;1;0;1;1;1;1;0;1;1;0;1;1;0;1;0;0;1;0;0;0;0;0…
U204;0;0	083333;0	083333;0	083333;0	083333;0	083333;0;0	083333;0;0	083333;0	16667;0	083333;0	16667;0	16667;0;0	083333;0	083333;0	083333;0	083333;0	083333;0	083333;0	083333;0	083333;0	083333;0	083333;0;0	083333;0	083333;0;0	16667;0	25;0	083333;0	16667;0	083333;0	16667;0	083333;0	083333;0	083333;0	083333;0	083333;0	16667;0	083333;0	083333;0;0;0	16667;0	083333;0	16667;0;0	083333;0	25;0;0	083333;0;0	083333;0	083333;0	083333;0	083333;0	083333;0;0;0	083333;0
U205;0;0;0;0;0;0;0;0;0;0;0;0;0;0;0;0;0;0;0;0;0;0;0;0;0;0;0;0;0;0;0;0;0;0;0;0;0;0;0;0;0;0;0;0;0;0;0;0;0;0;0;0;0;0;0;0;0;0;0;0;0;0;0;0;0;0;0;0;0;0;0;0;0;0;0;0;0;0;0;0;0;0;0;0	16667;0;0;0;0;0;0;0;0;0;0;0;0;0;0;0;0;0;0;0;0;0;0;0;0;0;0;0;0;0;0;0;0;0	16667;0;0;0;0;0;0;0;0;0;0;0;0;0;0;0;0;0;0;0;0;0;0;0;0;0;0;0;0;0;0;0;0;0;0;0;0;0;0;0;0;0;0;0;0;0;0;0;0;0;0;0;0;0;0;0;0;0;0;0;0;0;0;0;0;0;0;0;0;0;0;0;0;0;0;0	16667;0;0;0;0;0;0;0;0;0;0;0;0;0;1;0;0;0;0;0;0;0;0;0;0;0;0;0;0;0;0;0;0;0;0;0;0;0;0;0;0;0;0;0;0;0;0;0;0;0;0;0;0;0;0;0;0;0;0;0;0;0;0;0;0;0;0;0;0;0;0;0;0;0;0;0;0;0;0;0;0;0;0;0;0;0;0;0;0;0;0;0;0;0;0;0;0;0;0;0;0;0;0;0;0;0;0;0;0;0;0;0;0;0;0;0;0;0;0;0;0;0;0;0;0;0;0;0;0;0;0;0;0;0;0	16667;0;0;0;0;0;0;0;0;0;0;0;0;0;0;0;0;0;0;0;0;0;0;0;0;0;0;0;0;0;0;0;0;0;0;0;0;0;0;0;0;0;0;0;0;0;0;0;0;0;0;0;0;0;0;0;0;0;0;0;0;0;0;0;0;0;0;0;0;0;0;0;0;0;0;0;0;0;0;0;0;0;0;0;0;0;0;0;0;0;0;0;0;0;0;0;0;0;0;0;0;0;0;0;0;0;0;0;0;0;0;0;0;0;0;0;0;0;0;0;0;0;0;0;0;0;0;0;0;0;0;0;0;0;0;0;0;0;0;0;0;0;0;0;0;0;0;0;0;0;0;0;0;0;0;0;0;0;0;0;0;0;0;0;0;0;0;0;0;0;0;0;0;0;0;0;0;0;0;0;0;0;0;0;0;0;0;0;0;0;0;0;0;0;0;0;0;0…
U206;0	037527594;0;0;0;0;0;0;0;0;0;0;0;0;0;0;0;0;0;0;0;0;0;0;0;0;0;0;0;0;0;0	33333;0;0;0;0;0;0;0;0;0;0;0;0;0;0;0	33333;0;0;0;0;0;0;0;0;0;0;0;0;0;0;0;0;0;0;0;0;0;0;0;0;0;0;0;0;0;0;0;0;0;0;0;0;0;0;0;0;0;0;0;0;0;0;0;0;0;0;0;0;0;0;0;0;0;0;0;0;0;0;0;0;0;0;0;0;0;0;0;0;0;0;0;0;0;0;0;0;0;0;0;0;0;0;0;0;0;0;0;0;0;0;0;0;0;0;0;0;0;0;0;0;0;0;0;0;0;0;0;0;0;0;0;0;0;0;0	33333;0;0;0;0	33333;0;0;0;0;0;0;0;0;0;0;0;0;0;0;0;0;0;0;0;0;0;0;0	33333;0;0;0;0;0;0;0;0	33333;0;0;0;0;0;0;1;0;0;0;0;0;0;0;0;0;0;0;0;0;0;0;0;0;0;0;0;0;0;0;0;0;0;0;0;0;0;0;0;0;0;0;0;0;0;0;0;0;0;0;0;0;0;0;0;0;0;0;0;0;0;0;0;0;0;0;0;0;0;0;0;0;0;0;0;0;0;0;0;0;0;0;0;0;0;0;0;0;0;0;0;0;0;0;0;0;0;0;0;0;0;0;0;0;0;0;0;0;0;0;0;0;0;0;0;0;0;0;0;0;0;0;0;0;0;0;0;0;0;0;0;0;0;0;0;0;0;0;0;0;0;0;0;0;0;0;0;0;0;0;0;0;0;0;0	33333;0;0;0;0;0;0;0;0;0;0;0;0;0;0;0;0;0;0;0;0;0;0;0;0;0;0;0;0;0;0;0;0;0;0;0;0;0;0;0;0;0;0;0;0;0;0;0;0;0;0;0;0;0;0;0;0;0;0;0;0;0;0;0;0;0;0;0;0;0;0;0;0;0;0;0;0;0;0;0;0;0	33333;0;0;0;0;0;0;0;0;0;0;0;0;0;0;0;0;0;0;0;0;0;0;0;0;0;0;0;0;0;0;0;0;0;0;0;0;0;0;0;0;0;0;0;0;0;0;0;0;0;0;0;0;0;0;0;0;0;0;0;0;0;0;0;0;0;0;0;0;0;0;0;0;0;0;0;0;0;0;0;0;0;0;0;0;0;0;0;0;0;0;0;0;0;0;0;0;0;0;0;0;0;0;0;0;0;0;0;0;0;0;0;0;0;0;0;0;0;0;0;0;0;0;0;0;0;0;0;0;0;0;0;0;0;0;0;0;0;0;0;0;0;0;0;0;0;0;0;0;0;0;0;0;0;0;0;0;0;0;0;0;0;0;0;0;0;0;0;0;0;0;0;0;0;0;0;0;0;0;0;0;0;0;0;0;0;0;0;0;0;0;0;0;0;0;0;0;0…	33333;0;0;0;0;0;0;0;0;0;0;0;0;0;0;0;0;0;0;0;0;0;0;0;0;0;0;0;0;0;0;0;0;0;0;0;0;0;0;0;0;0;0;0;0;0;0;0;0;0;0;0;0;0;0;0;0;0;0;0;0;0;0;0;0;0;0;0;0;0;0;0;0;0;0;0;0;0;0;0;0;0;0;0;0;0;0;0;0;0;0;0;0;0;0;0;0;0;0;0;0;0;0;0;0;0;0;0;0;0;0;0;0;0;0;0;0;0;0;0;0;0;0;0;0;0;0;0;0;0;0;0;0;0;0;0;0;0;0;0;0;0;0;0;0;0;0;0;0;0;0;0;0;0;0;0;0;0;0;0;0;0;0;0;0;0;0;0;0;0;0;0;0;0;0;0;0;0;0;0;0;0;0
U207;0	030674847;0	019868;0	066225;0	090508;0	013245;0	015453;0	0066225;0	14128;0;0	015453;0	0066225;0	030905;0	019868;0	019868;0	030905;0	02649;0	011038;0	015453;0	00883;0	004415;0	022075;0	011038;0	0022075;0	011038;0	011038;0	004415;0	04415;0	015453;0	0022075;0	04415;0	06181;0	0022075;0;0	0022075;0	00883;0	24503;0	066225;0	0066225;0	015453;0;0	34879;0	011038;0	064018;0	011038;0	02649;0	041943;0	015453;0	015453;0;0	046358;0	022075;0	015453;0	004415;0
U208;0	010067114;0	01227;0	03681;0	067485;0	006135;0	006135;0	01227;0	055215;0;0	02454;0	018405;0	018405;0	018405;0	01227;0	02454;0	018405;0	006135;0	030675;0	006135;0;0	042945;0	018405;0;0	006135;0	01227;0	006135;0	030675;0	042945;0;0	042945;0	04908;0;0;0;0	006135;0	04908;0	15951;0	006135;0	006135;0;0	1227;0	01227;0	04908;0	01227;0	055215;0	03681;0	01227;0	02454;0;0	079755;0	01227;0	02454;0;0;0	01227;0;0	018405;0;0	01227;0;0;0	018405;0	006135;0;0;0	006135;0;0
U209;0	018726592;0	010067;0	077181;0	10403;0	0067114;0	0067114;0	0033557;0	17785;0;0	016779;0	016779;0	026846;0	016779;0	016779;0	050336;0	02349;0	0067114;0	010067;0;0;0	0067114;0	010067;0;0	0067114;0	013423;0	0067114;0	036913;0	020134;0;0	053691;0	040268;0;0;0;0	016779;0	25503;0	067114;0	0033557;0	0067114;0;0	38926;0	010067;0	083893;0	013423;0	020134;0	040268;0	010067;0	016779;0;0	040268;0	02349;0	016779;0;0;0	016779;0;0	013423;0;0	010067;0;0;0	010067;0	010067;0;0;0	0033557;0;0	020134;0
U210;0	025974026;0	014981;0	037453;0	078652;0	0074906;0	0074906;0	011236;0	1161;0;0	0074906;0	0074906;0	026217;0	026217;0	014981;0	014981;0	018727;0	018727;0	014981;0	0074906;0	0037453;0	022472;0	022472;0;0	0037453;0	014981;0	0037453;0	041199;0	026217;0;0	037453;0	052434;0	0074906;0;0;0	0074906;0	14232;0	086142;0	011236;0	0074906;0;0	19101;0	0074906;0	05618;0	011236;0	029963;0	033708;0	0074906;0	018727;0;0	05618;0	018727;0	014981;0	0074906;0;0	014981;0;0	014981;0	0037453;0
U211;0	021472393;0	025974;0	038961;0	051948;0	012987;0	012987;0	051948;0	064935;0;0	025974;0	012987;0	025974;0	012987;0	012987;0;0	012987;0	012987;0;0;0;0	025974;0	012987;0;0	012987;0	012987;0	012987;0	038961;0	038961;0;0	038961;0	064935;0;0;0;0	012987;0	064935;0	11688;0;0	012987;0;0	064935;0	012987;0	051948;0	012987;0	051948;0	038961;0	025974;0	025974;0;0	1039;0	025974;0	038961;0;0;0	025974;0;0	012987;0;0	025974;0;0;0	012987;0;0;0;0	012987;0;0;0	012987;0	064935;0;0	012987;0;0;0	012987;0	012987;0
U212;0	017241379;0	015337;0	033742;0	064417;0	0092025;0	01227;0	0092025;0	092025;0;0	018405;0	0092025;0	021472;0	018405;0	015337;0	027607;0	027607;0	0092025;0	015337;0	006135;0	0030675;0	01227;0	01227;0;0	0092025;0	0092025;0	0030675;0	033742;0	021472;0;0	033742;0	042945;0	006135;0;0;0	0030675;0	17178;0	064417;0	0030675;0	0092025;0;0	22393;0	015337;0	052147;0	0092025;0	027607;0	046012;0	01227;0	021472;0;0	052147;0	02454;0	0092025;0	006135;0;0	018405;0;0	018405;0;0	006135;0;0;0
U213;0	022580645;0	017241;0	094828;0	21552;0	0086207;0	0086207;0	0086207;0	27586;0;0	034483;0	017241;0	043103;0	017241;0	017241;0	12931;0	043103;0	0086207;0	0086207;0;0;0	017241;0	0086207;0;0	0086207;0	025862;0	017241;0	077586;0;0;0	086207;0	043103;0;0;0;0	0086207;0	37931;0	051724;0	0086207;0	0086207;0;0	50862;0	017241;0	12069;0	025862;0	017241;0	068966;0	025862;0	034483;0;0	025862;0	025862;0	017241;0;0;0	025862;0;0	025862;0;0	0086207;0;0;0	017241;0	025862;0;0;0;0;0	034483;0	0086207;0	0086207;0;0
U214;0	04109589;0	016129;0	051613;0	12903;0	016129;0	012903;0	0064516;0	14516;0;0	025806;0	0096774;0	029032;0	029032;0	019355;0	048387;0	022581;0	0096774;0	022581;0	0032258;0;0	019355;0	0096774;0;0	016129;0	0096774;0	0064516;0	048387;0	012903;0;0	06129;0	058065;0;0;0;0	0032258;0	22581;0	080645;0	0064516;0	012903;0;0	35161;0	016129;0	080645;0	016129;0	045161;0	054839;0	012903;0	019355;0;0	03871;0	0096774;0	022581;0	0032258;0;0	019355;0;0	019355;0;0	0064516;0;0;0	019355;0	0096774;0;0;0
U215;0	02173913;0	027397;0	089041;0	17808;0	020548;0	020548;0	0068493;0	29452;0;0	041096;0	013699;0	054795;0	027397;0	013699;0	09589;0	041096;0	020548;0	020548;0	0068493;0;0	027397;0	0068493;0;0	020548;0	020548;0	020548;0	082192;0	0068493;0;0	089041;0	075342;0;0;0;0	0068493;0	33562;0	13014;0	0068493;0	020548;0;0	4589;0	013699;0	11644;0	027397;0	034247;0	09589;0	027397;0	034247;0;0	047945;0	020548;0	013699;0;0;0	041096;0;0	034247;0;0	013699;0;0;0	013699;0	034247;0;0;0	0068493;0;0
U216;0	050847458;0	021739;0	1087;0	25;0	032609;0	01087;0	01087;0	3587;0;0	054348;0	021739;0	054348;0;0	01087;0	11957;0	054348;0	01087;0	01087;0;0;0	01087;0;0;0	01087;0	01087;0;0	086957;0	01087;0;0	11957;0	065217;0;0;0;0	01087;0	45652;0	065217;0;0	021739;0;0	59783;0;0	1413;0	021739;0	032609;0	054348;0	043478;0	01087;0;0	032609;0;0	021739;0;0;0	032609;0;0	021739;0;0;0;0;0;0	021739;0;0;0	01087;0;0	043478;0	01087;0;0;0;0;0;0	032609;0;0;0;0;0;0;0;0;0	01087;0;0;0;0;0;0;0;0	021739;0	01087;0	01087;0;0;0;0	01087;0;0;0;0;0	01087;0;0;0;0;0;0
U217;0	087719298;0	033898;0	033898;0	067797;0	0084746;0	016949;0	042373;0	033898;0;0	016949;0;0	042373;0	016949;0	016949;0	0084746;0	0084746;0	0084746;0	0084746;0	0084746;0;0	10169;0	0084746;0;0	0084746;0	0084746;0	0084746;0	042373;0	10169;0;0	016949;0	067797;0;0;0;0;0	076271;0	11864;0	0084746;0	016949;0;0	14407;0	025424;0	050847;0	016949;0	11017;0	025424;0	016949;0	025424;0;0	10169;0	025424;0	0084746;0	0084746;0;0	033898;0;0	025424;0;0	0084746;0;0;0	025424;0;0;0;0;0	0084746;0	025424;0	016949;0
U218;0	054054054;0	052632;0	17544;0	33333;0	052632;0	035088;0	035088;0	29825;0;0	10526;0	017544;0	10526;0	035088;0	017544;0	12281;0	10526;0	035088;0	035088;0	017544;0;0	070175;0;0;0	035088;0	035088;0	017544;0	14035;0	035088;0;0	12281;0	12281;0;0;0;0	017544;0	38596;0	19298;0;0	035088;0;0	57895;0	017544;0	21053;0	035088;0	035088;0	087719;0	070175;0	052632;0;0	070175;0	017544;0	035088;0;0;0	052632;0;0	052632;0;0	035088;0;0;0	017544;0	052632;0;0;0;0;0	070175;0	017544;0	017544;0;0
U219;0	068965517;0	054054;0	24324;0	21622;0;0	027027;0	054054;0	2973;0;0	081081;0	054054;0	081081;0	054054;0	081081;0	16216;0	081081;0	027027;0	027027;0;0;0	054054;0	054054;0;0	027027;0	054054;0	027027;0	16216;0	027027;0;0	18919;0	10811;0;0;0;0	054054;0	35135;0	21622;0	027027;0	027027;0;0	37838;0	054054;0	24324;0	081081;0;0	10811;0	054054;0	10811;0;0	13514;0	10811;0	081081;0;0;0	054054;0;0	054054;0;0	054054;0;0;0	054054;0	054054;0;0;0	027027;0;0	10811;0	027027;0	027027;0;0
U220;0	066666667;0	068966;0	068966;0	13793;0	051724;0	051724;0	034483;0	24138;0;0	068966;0	017241;0	10345;0	034483;0	017241;0	034483;0	034483;0	017241;0	034483;0;0;0	051724;0	034483;0;0	034483;0	034483;0	034483;0	10345;0	017241;0;0	086207;0	12069;0;0;0;0;0	17241;0	13793;0	017241;0	051724;0;0	25862;0	034483;0	2069;0	034483;0;0	10345;0	068966;0	034483;0;0	068966;0	017241;0	017241;0;0;0	086207;0;0	051724;0;0	017241;0;0;0	034483;0;0;0;0;0;0	068966;0;0	017241;0;0	017241;0;0;0	068966;0;0	017241;0;0;0;0;0;0;0
U221;0	033333333;0	019048;0	019048;0	12381;0	0095238;0	0095238;0	028571;0	095238;0;0	019048;0	019048;0	019048;0	019048;0	0095238;0	0095238;0	0095238;0;0	047619;0	028571;0;0	085714;0	0095238;0;0	0095238;0	019048;0	0095238;0	028571;0	12381;0;0	038095;0	085714;0	0095238;0;0;0	0095238;0	095238;0	15238;0	019048;0	0095238;0;0	095238;0	0095238;0	028571;0	019048;0	11429;0	028571;0	019048;0	028571;0;0	11429;0	038095;0	019048;0	0095238;0;0	019048;0;0	0095238;0;0	028571;0;0;0	019048;0;0;0;0	019048;0;0
U222;0	054545455;0	033333;0	077778;0	23333;0	011111;0	011111;0	022222;0	27778;0;0	033333;0	011111;0	066667;0	022222;0	011111;0	055556;0	033333;0	011111;0	022222;0;0;0	033333;0	022222;0;0	011111;0	033333;0	011111;0	088889;0	066667;0;0	077778;0	066667;0;0;0;0;0	32222;0	11111;0	011111;0	022222;0;0	45556;0	022222;0	14444;0	033333;0	066667;0	088889;0	033333;0	033333;0;0	11111;0	011111;0	011111;0;0;0	044444;0;0	022222;0;0	011111;0;0;0	022222;0	011111;0;0;0;0;0	033333;0	011111;0	022222;0;0
U223;0;0	0090909;0	0090909;0	1;0;0	0090909;0	036364;0	027273;0;0	0090909;0;0	018182;0	018182;0;0	0090909;0;0;0	027273;0	018182;0;0	072727;0;0;0	0090909;0	0090909;0	0090909;0	018182;0	054545;0;0;0	045455;0	0090909;0;0;0;0	063636;0	14545;0	0090909;0;0;0	090909;0	0090909;0	027273;0	0090909;0	10909;0	027273;0	018182;0	0090909;0;0	072727;0	027273;0	0090909;0;0;0	0090909;0;0	0090909;0;0	018182;0;0;0	018182;0;0;0;0;0;0	027273;0	027273;0	018182;0;0	0090909;0;0;0	0090909;0	018182;0	0090909;0;0	0090909;0;0	0090909;0;0;0	027273;0;0;0;0	0090909;0
U224;0;0;0;0	11111;0;0;0;0;0;0;0;0;0;0;0;0;0;0;0;0;0;0;0;0;0;0;0;0;0;0;0;0;0;0;0;0	11111;0;0;0;0;0	22222;0;0;0;0;0;0;0;0;0;0	11111;0;0;0;0;0;0;0;0;0;0;0;0;0;0;0;0;0;0;0;0;0;0;0;0;0;0;0;0;0;0;0;0;0;0;0;0;0;0;0;0;0;0;0;0;0;0;0;0;0;0;0;0;0;0;0;0;0;0;0;0;0;0;0;0;0;0;0;0;0;0;0;0;0;0;0;0;0;0;0;0;0;0;0;0;0;0;0;0;0;0;0;0;0	11111;0;0;0;0	22222;0	11111;0;0	22222;0;0;0;0;0;0	11111;0	22222;0	11111;0	22222;0;0	11111;0;0	11111;0	22222;0;0;0;0	11111;0;0;0;0;0;0;0;0	11111;0;0;0;0;0;0	11111;0;0;0	11111;0;0;0;0;0;0;0;0;0;0	11111;0;0;0;0;0;0	11111;0;0;0;0;0;0	11111;0;0	11111;0	11111;0;0;0;0	11111;0;0;0;0;0;0;0;0;0;1;0	11111;0;0;0;0;0;0;0;0;0;0;0;0;0;0;0;0;0;0;0;0;0;0;0	11111;0	11111;0;0;0;0;0;0;0;0;0;0;0;0;0;0;0;0	11111;0;0;0;0;0;0;0;0;0;0;0;0;0;0;0;0	11111;0;0;0;0;0;0;0;0;0;0;0;0;0;0;0;0;0	22222;0;0;0;0;0;0;0;0;0;0;0;0;0;0;0;0;0;0;0;0;0;0;0;0;0;0;0;0;0;0;0;0;0;0;0;0;0;0;0;0;0;0;0;0;0;0;0;0;0;0;0;0;0;0;0;0;0;0;0;0;0;0;0;0;0;0;0;0;0;0;0;0;0;0;0;0;0;0;0;0;0;0;0;0;0;0;0;0;0;0;0;0;0;0;0;0;0;0;0;0;0;0;0;0;0;0;0	44444;0;0;0;0;0;0;0;0;0;0;0;0;0;0;0;0;0;0;0	11111;0;0;0;0;0;0;0;0;0;0;0;0;0;0;0;0;0;0;0;0;0;0;0;0;0;0;0;0;0;0;0;0;0;0;0;0;0;0;0;0;0;0;0;0;0;0;0;0;0;0;0;0;0;0;0;0;0;0;0;0;0;0;0;0;0;0;0;0;0;0;0;0;0;0;0;0;0;0;0;0;0;0;0;0;0;0;0;0;0;0;0;0;0;0;0;0;0;0;0;0;0;0;0;0;0;0;0;0;0;0;0;0;0;0;0;0;0;0;0;0;0;0;0;0;0;0;0;0;0;0	11111;0;0;0;0;0;0;0;0;0;0;0;0;0;0;0;0;0;0;0;0;0;0;0;0;0;0;0;0;0;0;0;0;0;0;0;0;0;0;0;0;0;0;0;0;0;0;0;0;0;0;0;0;0;0;0;0;0;0;0;0;0;0;0;0;0;0;0;0;0;0;0;0;0;0;0;0;0;0;0	11111;0;0;0;0;0;0;0;0;0;0;0;0;0;0;0;0;0;0	11111;0;0;0;0;0	11111;0;0;0;0;0;0;0;0;0;0;0;0;0;0;0;0;0;0;0;0;0;0;0;0;0;0;0;0;0	11111;0;0;0;0;0;0;0;0;0;0;0;0;0;0;0;0;0;0;0;0;0;0;0;0;0;0;0;0;0;0;0;0;0;0;0;0;0;0;0;0;0;0;0;0;0	11111;0;0;0;0;0;0	11111;0;0;0;0;0;0;0;0;0;0;0;0;0;0;0;0;0;0;0;0;0;0;0;0;0;0;0;0;0;0;0;0;0;0;0;0;0;0;0;0;0;0;0;0;0;0;0;0;0;0;0;0;0;0;0;0;0;0;0;0;0;0;0;0;0;0;0;0;0;0;0;0;0;0;0;0;0;0;0;0;0;0;0;0;0;0;0;0;0;0;0;0;0;0;0;0;0	11111;0;0;0;0;0;0;0;0;0;0;0;0;0;0;0;0;0;0;0;0;0;0;0;0;0;0;0;0;0;0;0;0;0;0;0;0;0;0;0;0;0;0;0;0;0;0;0;0;0;0;0;0;0;0;0;0;0;0;0;0;0;0;0;0;0;0;0;0;0;0;0;0;0;0;0;0;0;0;0;0;0;0;0;0;0;0;0;0;0;0;0;0;0;0;0;0;0;0;0;0;0;0;0;0;0;0;0;0;0;0;0;0;0;0;0;0;0;0;0;0;0;0;0;0;0;0;0;0;0;0;0;0;0;0;0;0;0;0;0;0;0;0;0;0;0;0;0;0;0;0;0;0;0;0;0;0;0;0;0;0;0;0;0;0;0	11111;0;0
U225;0	06122449;0;0	025641;0	12821;0;0;0;0	076923;0;0;0;0;0	025641;0;0	025641;0	025641;0;0;0;0;0	025641;0;0;0;0;0;0	025641;0	025641;0;0	051282;0	051282;0;0;0;0;0	025641;0	076923;0;0;0;0	076923;0;0	025641;0;0	051282;0	051282;0;0;0;0	076923;0;0;0;0;0;0;0;0;0;0;0;0;0;0;0;0;0;0;0;0;0;0;0;0;0;0	025641;0;0;0;0;0;0;0	025641;0;0;0;0;0	025641;0;0;0;0;0;0;0;0;0;0;0;0;0;0;0	076923;0;0;0;0;0;0	076923;0;0;0;0;0;0;0;0	10256;0	025641;0;0;0;0;0;0;0	025641;0;0;0;0;0;0;0;0;0;0;0;0;0;0;0;0;0;0;0	076923;0	051282;0	051282;0	025641;0	076923;0	076923;0	051282;0	076923;0;0	025641;0	051282;0;0	051282;0	025641;0	076923;0	025641;0	10256;0	051282;0	025641;0;0	10256;0	051282;0	025641;0;0	025641;0;0	025641;0
U226;0	01980198;0	05102;0	12245;0	18367;0	040816;0	030612;0	020408;0	27551;0;0	071429;0	030612;0	081633;0	05102;0	030612;0	091837;0	061224;0	030612;0	010204;0;0	010204;0	05102;0	030612;0;0	030612;0	030612;0	020408;0	12245;0	010204;0;0	10204;0	091837;0;0;0;0	05102;0	33673;0	12245;0	020408;0	040816;0;0	44898;0	020408;0	19388;0	030612;0	020408;0	091837;0	05102;0	030612;0;0	081633;0	030612;0	030612;0;0;0	061224;0;0	05102;0;0	020408;0;0;0	020408;0	020408;0;0;0;0;0	040816;0
U227;0	018181818;0	019802;0	09901;0	21782;0	019802;0	009901;0	029703;0	25743;0;0	049505;0	009901;0	049505;0	009901;0;0	12871;0	039604;0;0	019802;0;0;0	019802;0;0;0	009901;0	009901;0	009901;0	079208;0	019802;0;0	059406;0	059406;0;0;0;0;0	35644;0	059406;0;0	009901;0;0	51485;0	009901;0	12871;0	009901;0;0	049505;0	039604;0	019802;0;0	029703;0	019802;0	019802;0;0;0	029703;0;0	019802;0;0	009901;0;0;0	009901;0	009901;0;0;0;0;0	019802;0	009901;0	009901;0;0	009901;0;0;0	039604;0;0	009901;0;0;0;0;0;0;0;0;0;0;0;0;0;0;0	009901;0;0;0;0;0;0;0;0;0;0;0	009901;0
U228;0	028571429;0	018182;0	036364;0	018182;0	018182;0;0	036364;0	018182;0;0	018182;0	018182;0	018182;0;0;0;0	036364;0;0	018182;0;0;0	036364;0;0;0;0;0;0	018182;0	036364;0;0	018182;0	036364;0;0;0;0;0	036364;0	072727;0;0	018182;0;0	054545;0;0	018182;0;0	054545;0	036364;0	018182;0;0;0	054545;0;0;0;0;0	018182;0;0;0;0;0;0;0	018182;0;0;0;0;0;0;0	018182;0	054545;0;0;0;0;0;0;0;0;0;0;0;0;0;0;0;0;0;0;0	018182;0;0;0;0;0;0;0;0;0;0;0;0;0;0	036364;0;0;0;0;0;0	090909;0	036364;0	018182;0;0	036364;0;0;0;0	090909;0;0;0;0;0;0;0	018182;0	018182;0;0;0;0;0;0;0;0;0;0;0;0;0;0;0;0;0;0;0	036364;0	018182;0	018182;0	072727;0;0	036364;0;0	018182;0;0;0;0	018182;0;0	036364;0	036364;0	018182;0
U229;0	032258065;0	014286;0	028571;0	07619;0	0095238;0	0095238;0	019048;0	071429;0;0	019048;0	014286;0	019048;0	014286;0	0047619;0	019048;0	02381;0	0047619;0	014286;0	0095238;0;0	057143;0	0047619;0;0	0095238;0	0047619;0	0047619;0	028571;0	033333;0;0	014286;0	052381;0	0047619;0;0;0	0047619;0	10476;0	36667;0	0047619;0	0095238;0;0	16667;0	0047619;0	052381;0	0047619;0	038095;0	047619;0	014286;0	0095238;0;0	080952;0	014286;0	0095238;0;0;0	014286;0;0	0095238;0;0	014286;0;0;0	0095238;0	0095238;0;0;0;0;0
U230;0	008928571;0	032258;0	1129;0	20968;0	024194;0	016129;0	016129;0	30645;0;0	048387;0	024194;0	064516;0	016129;0	016129;0	10484;0	048387;0	016129;0	0080645;0;0;0	024194;0	016129;0;0	016129;0	024194;0	016129;0	080645;0	016129;0;0	080645;0	064516;0;0;0;0	016129;0	37903;0	12097;0	0080645;0	024194;0;0	58871;0	016129;0	16129;0	024194;0;0	056452;0	032258;0	032258;0;0	040323;0	032258;0	024194;0;0;0	040323;0;0	032258;0;0	016129;0;0;0	016129;0	024194;0;0;0;0;0	048387;0	0080645;0	0080645;0;0
U231;0	133333333;0	0089286;0	10714;0	17857;0	0089286;0	0089286;0	017857;0	26786;0;0	044643;0	017857;0	044643;0	035714;0	026786;0	125;0	053571;0;0	017857;0;0;0	026786;0	0089286;0;0	0089286;0	0089286;0	0089286;0	071429;0	0089286;0;0	071429;0	044643;0	0089286;0;0;0	0089286;0	34821;0	11607;0;0;0;0	51786;0	0089286;0	14286;0	026786;0	053571;0	0625;0	026786;0	026786;0;0	035714;0	026786;0	017857;0;0;0	0089286;0;0	017857;0;0	0089286;0;0;0	0089286;0	026786;0;0;0;0;0	044643;0	0089286;0	0089286;0;0	0089286;0;0;0
U232;0;0	066667;0	083333;0	13333;0	05;0	05;0	033333;0	26667;0;0	066667;0	05;0	083333;0	083333;0	05;0	033333;0	066667;0	033333;0	05;0	033333;0	016667;0	066667;0	05;0	033333;0	05;0	066667;0	016667;0	11667;0	083333;0;0	083333;0	15;0	016667;0	016667;0;0	016667;0	26667;0	16667;0	066667;0	066667;0	016667;0	23333;0	05;0	16667;0	033333;0;0	11667;0	066667;0	083333;0;0	15;0	066667;0	05;0	016667;0;0	1;0;0	066667;0
U233;0	03;0;0;0;0;0;0;0;0;0;0;0;0;0;0;0;0;0;0;0;0;0;0;0;0;0;0;0;0;0;0;0;0;0;0;0;0;0;0;0;0;0;0;0;0;0;0;0;0;0;0;0;0;0;0;0;0;0;0;0;0;0;0;0;0;0;0;0;0;0;0;0;0;0;0;0;0;0;0;0;0;0;0;0;0;0;0;0;0;0;0;0;0;0;0;0;0;0;0;0;0;0;0;0;0;0;0;0;0;0;0;0;0;0;0;0;0	5;0;0;0;0;0;0;0;0;0;0;0;0;0;0;0;0;0;0;0;0;0;0;0;0;0;0;0;0;0;0;0;0;0;0;0;0;0;0;0;0;0;0;0	5;0;0;0;0;0;0;0;0;0;0;0;0;0;0;0;0;0;0;0;0;0;0;0;0;0;0;0;0;0;0;0;0;0;0;0;0;0;0;0;0;0;0;0;0;0;0;0;0;0;0;0;0;0;0;0;0;0;0;0;0;0;0;0;0;0;0;0;0;0;0;0;0;0;1;0;0;0;0;0;0;0;0;0;0	5;0;0;0;0;0;0;0;0;0;0;0;0;0;0;0;0;0;0;0;0;0;0;0;0;0;0;0;0;0;0;0;0;0;0	5;0;0;0;0;0;0;0;0;0;0;0;0;0;0;0;0;0;0;0;0;0;0;0;0;0;0;0;0;0;0;0;0;0;0;0;0;0;0;0;0;0;0;0;0;0;0;0;0;0;0;0;0;0;0;0;0;0;0;0;0;0;0;0;0;0;0;0;0;0;0;0;0;0;0;0;0;0;0;0;0;0;0;0;0;0;0;0;0;0;0;0;0;0;0;0;0;0;0;0;0;0;0;0;0;0;0;0;0;0;0;0;0;0;0;0;0;0;0;0;0;0;0;0;0;0;0;0;0;0;0;0;0;0;0;0;0;0;0;0;0;0;0;0;0;0;0;0;0;0;0;0;0;0;0;0;0;0;0;0;0;0;0;0;0;0;0;0;0;0;0;0;0;0;0;0;0;0;0;0;0;0;0;0;0;0;0;0;0;0;0;0;0;0;0;0;0;0;0;0…	5;0;0;0;0;0;0;0;0;0;0;0;0;0;0;0;0;0;0;0;0;0;0;0;0;0;0;0;0;0;0;0;0;0;0;0;0;0;0;0;0;0;0;0;0;0;0;0;0;0;0;0;0;0;0;0;0;0;0;0;0;0;0;0;0;0;0;0;0;0;0;0;0;0;0;0;0;0;0;0;0;0;0;0;0;0;0;0;0;0;0;0;0;0;0;0;0;0;0;0;0;0;0;0;0;0;0;0;0;0;0;0;0;0;0;0;0;0;0;0;0;0;0;0;0;0;0;0;0;0;0;0;0;0;0;0;0;0;0;0;0;0;0;0;0;0;0;0;0;0;0;0;0;0;0;0;0;0;0;0;0;0;0;0;0;0;0;0;0;0;0;0;0;0;0;0;0;0;0;0;0;0;0;0;0;0;0;0;0;0;0;0;0;0;0;0;0;0;0;0…
U234;0	04109589;0;0	01;0	05;0;0;0;0;0;0;0;0	01;0	01;0	01;0;0;0;0	01;0	01;0;0	03;0	01;0;0;0	01;0;0;0	05;0;0	01;0	05;0;0;0;0;0	01;0	16;0	01;0;0;0	08;0;0;0;0	1;0	01;0;0	01;0;0	08;0	02;0	01;0;0;0;0;0;0;0	01;0;0;0	01;0;0;0;0;0;0	01;0	01;0	03;0;0	01;0	01;0;0;0	02;0;0;0	07;0;0	01;0;0;0	05;0;0;0;0	01;0;0;0;0;0;0;0;0;0;0;0	01;0;0;0	01;0	02;0;0;0;0;0;0	31;0	01;0;0;0	07;0;0;0	03;0	19;0;0;0;0;0;0;0;0;0;0;0;0;0;0;0;0;0;0;0;0;0;0;0;0;0;0;0;0;0;0	01;0	01;0;0	02;0	03;0;0;0;0;0	01;0
U235;0	044444444;0	034247;0	068493;0	17123;0	027397;0	027397;0	0068493;0	23288;0;0	041096;0	034247;0	054795;0	047945;0	020548;0	061644;0	034247;0	034247;0	041096;0	0068493;0	0068493;0	041096;0	020548;0;0	020548;0	020548;0	013699;0	089041;0	034247;0;0	09589;0	075342;0	0068493;0;0;0	013699;0	26027;0	082192;0	027397;0	020548;0;0	40411;0	013699;0	13014;0	020548;0	041096;0	075342;0	027397;0	034247;0;0	089041;0	020548;0	013699;0	0068493;0;0	047945;0;0	041096;0	0068493;0
U236;0	033333333;0	022222;0	044444;0	044444;0;0	022222;0	022222;0	066667;0;0	044444;0	022222;0	022222;0	022222;0	022222;0	022222;0	044444;0;0	022222;0	022222;0;0	022222;0;0	022222;0	022222;0;0	022222;0	066667;0	044444;0;0	044444;0	066667;0;0;0;0;0	066667;0	15556;0	022222;0;0;0	2;0	022222;0	066667;0	022222;0	066667;0	088889;0	022222;0	044444;0;0	066667;0	044444;0	022222;0;0;0	022222;0;0	022222;0;0	044444;0;0;0	022222;0	022222;0;0;0;0;0	022222;0	022222;0	044444;0;0	044444;0;0;0	022222;0	022222;0
U237;0;0	0083333;0	1;0	15;0	0083333;0	0083333;0	016667;0	11667;0;0	025;0	016667;0	033333;0	016667;0	0083333;0	033333;0	025;0;0	041667;0	0083333;0;0	041667;0	0083333;0;0	0083333;0	016667;0	016667;0	033333;0	05;0;0	058333;0	041667;0;0;0;0	0083333;0	175;0	083333;0;0;0;0	25;0	0083333;0	066667;0	0083333;0	075;0	025;0	025;0	025;0;0	05;0	05;0	016667;0;0;0	0083333;0;0	016667;0;0	016667;0;0;0	0083333;0	0083333;0;0;0	0083333;0;0	016667;0	033333;0	016667;0;0	0083333;0;0;0
U238;0;0;0	12162;0	094595;0	013514;0;0;0	13514;0;0	027027;0	027027;0	027027;0	040541;0	013514;0	040541;0	094595;0;0	013514;0;0;0;0	013514;0;0;0	027027;0;0	067568;0	013514;0;0	054054;0	054054;0;0;0;0	013514;0	22973;0	081081;0;0;0;0	33784;0;0	081081;0;0	027027;0	13514;0	013514;0	027027;0;0	10811;0	054054;0;0;0;0;0;0	013514;0;0;0;0;0	013514;0	040541;0;0;0;0;0	013514;0	013514;0	013514;0;0;0;0;0	027027;0	013514;0;0;0;0;0;0;0;0	040541;0;0;0;0;0	013514;0;0;0	013514;0;0;0;0;0;0;0;0;0;0;0	013514;0;0;0;0;0;0	081081;0;0;0;0	013514;0;0;0;0	067568;0;0;0;0;0;0;0	013514;0	040541;0;0;0;0;0;0;0;0;0;0;0;0;0;0;0;0	013514;0;0;0	16216;0	18919;0
U239;0	037037037;0;0;0	19048;0;0;0	047619;0	047619;0;0;0	047619;0;0;0	047619;0;0;0;0;0;0;0;0	047619;0;0;0;0;0;0	095238;0;0	047619;0;0;0;0;0;0	095238;0	14286;0;0;0;0	14286;0;0	047619;0;0	14286;0;0;0;0;0	095238;0;0;0;0;0;0;0;0;0;0;0;0;0;0;0;0;0;0;0;0	047619;0;0;0;0;0;0;0;0;0;0;0;0;0;0;0;0;0;0;0;0;0;0;0	047619;0;0;0;0;0;0;0;0;0;0;0;0;0;0;0;0	28571;0;0;0;0	095238;0;0;0;0	19048;0	047619;0;0;0;0;0;0;0;0;0;0;0;0;0;0;0;0;0;0;0;0;0;0;0;0;0;0	047619;0	047619;0;0	047619;0	047619;0	047619;0;0;0;0;0;0;0	047619;0;0;0;0	095238;0;0;0;0;0	047619;0;0;0;0	047619;0;0	047619;0;0;0;0;0;0;0;0;0;0;0;0	047619;0;0;0;0;0;0;0;0;0	095238;0;0;0;0;0;0;0;0;0;0;0;0;0;0;0;0	047619;0;0	047619;0	047619;0;0	095238;0	047619;0;0;0	047619;0	095238;0;0;0	047619;0	047619;0	095238;0;0;0;0;0;0	047619;0;0	047619;0;0	047619;0;0	047619;0	095238;0;0;0;1;0;0;0;0	095238;0;0;0;0;0;0;0;0;0;0
U240;0	020833333;0	037037;0;0;0	037037;0;0	074074;0	037037;0;0	037037;0;0	037037;0;0;0;0;0;0;0;0;0	037037;0;0;0;0;0;0	037037;0	074074;0;0;0	037037;0;0;0;0;0;0	18519;0;0	037037;0;0	037037;0;0	074074;0;0	074074;0;0	037037;0;0;0	14815;0	074074;0;0;0;0	037037;0;0;0;0;0;0;0;0;0;0;0;0;0	037037;0;0	037037;0;0	037037;0;0;0	037037;0;0;0;0;0;0;0;0;0	037037;0;0;0;0;0;0;0;0;0;0;0;0;0;0;0;0	037037;0;0;0	074074;0;0;0;0;0;0	25926;0	037037;0;0;0	11111;0;0;0	037037;0	22222;0;0;0;0;0;0;0	037037;0	037037;0;0;0;0;0;0;0;0;0;0;0;0;0;0;0;0;0;0;0	037037;0	037037;0;0	037037;0;0	037037;0	037037;0;0;0;0	037037;0	037037;0;0	074074;0;0;0	037037;0;0	037037;0;0;0;0;0;0;0	074074;0	074074;0;0;0;0;0;0;0	037037;0	037037;0;0;0;0	037037;0
U241;0;0	020833;0	016667;0	033333;0	0125;0	016667;0	0041667;0	05;0;0	016667;0;0	020833;0	0125;0	0041667;0	016667;0	0083333;0	0125;0	0041667;0	0041667;0;0	0083333;0	0083333;0;0	016667;0	0041667;0	0041667;0	029167;0	0041667;0;0	025;0	029167;0;0;0;0;0	079167;0	025;0	0041667;0	016667;0;0	25;0	0125;0	029167;0	0083333;0	0125;0	025;0	0125;0	0083333;0;0	0125;0	0125;0	0083333;0;0;0	020833;0;0	020833;0;0	0125;0;0;0	0125;0	0041667;0;0;0;0;0	0041667;0;0	0041667;0;0	0041667;0;0;0	025;0;0
U242;0	017857143;0;0;0	22222;0;0;0;0;0;0;0;0;0;0;0;0	11111;0;0;0;0;0;0;0;0;0;0;0;0;0;0;0	11111;0;0;0;0;0;0;0;0;0;0;0;0;0;0	11111;0;0;0;0;0	11111;0;0;0;0;0;0;0;0;0;0;0;0	11111;0;0;0;0;0;0;0;0	11111;0;0;0;0;0;0;0;0;0;0;0;0;0;0;0;0;0;0;0	11111;0;0;0;0;0;0;0;0;0;0;0;0;0;0;0;0	11111;0;0;0;0;0;0	11111;0;0	11111;0;0;0;0	11111;0;0;0;0;0;0;0;0;0;0;0;0;0;0;0;0;0;0;0;0;0;0;0;0;0;0;0;0;0;0;0;0	11111;0;0;0;0;0;0;0;0;0;0;0;0;0;0;0	11111;0;0;0;0;0;0;0;0;0;0;0;0;0;0;0;0;0;0;0;0;0;0;0;0;0;0;0;0	11111;0;0;0;0;0;0;0;0;0;0;0;0;0;0;0;0;0;0;0;0;0;0;0;0;0;0;0;0;0;0;0;0;0;0;0;0;0	22222;0;0;0;0;0;0;0;0;0;0	11111;0;0;0;1;0;0;0;0;0;0;0;0;0;0;0;0;0;0;0;0;0;0;0;0;0;0;0;0;0;0;0;0;0;0;0;0;0;0;0	11111;0;0;0;0;0;0;0;0;0;0;0;0;0;0;0;0;0;0	11111;0;0;0	11111;0	22222;0;0;0;0;0;0;0;0;0;0;0;0;0;0;0;0;0;0;0;0;0;0;0;0;0;0;0;0;0;0;0;0;0;0;0;0;0;0;0;0;0;0;0;0;0	11111;0;0;0;0;0;0;0;0;0;0;0	11111;0;0;0;0;0;0;0	11111;0;0;0;0;0;0;0;0;0;0;0;0;0;0;0;0;0;0;0;0;0;0;0;0;0;0;0;0;0;0;0;0;0;0;0;0;0;0;0;0;0;0;0;0;0;0;0;0;0;0;0;0;0	11111;0;0;0;0;0;0;0;0;0;0;0;0;0;0;0;0	11111;0;0	11111;0;0;0;0;0;0;0;0;0;0;0;0;0	22222;0;0;0;0;0;0;0;0;0;0;0;0;0;0;0;0;0;0;0;0	11111;0;0;0;0;0;0;0;0;0;0	11111;0;0;0;0;0	11111;0;0;0;0	11111;0	11111;0;0;0;0;0;0;0;0;0;0;0;0;0;0	11111;0;0;0;0;0	11111;0;0;0;0;0;0;0;0;0;0;0;0	11111;0	11111;0;0;0;0;0;0;0;0	11111;0;0;0;0;0;0;0;0;0;0;0;0;0;0;0;0;0;0;0;0;0;0;0;0;0;0;0;0;0;0;0;0;0;0;0;0;0;0;0;0;0;0;0;0;0;0;0;0;0;0;0;0;0;0;0;0;0;0;0;0;0;0;0;0;0;0;0;0;0;0;0;0;0	11111;0;0;0;0;0;0;0;0;0;0;0;0;0;0;0;0;0;0;0;0;0	11111;0;0;0;0;0;0;0;0;0;0;0;0;0;0;0;0;0;0;0;0;0;0;0;0;0;0	11111;0;0;0;0;0;0;0;0;0;0;0;0;0;0;0;0;0;0;0;0;0;0;0;0;0;0;0;0;0;0;0;0;0;0;0;0;0;0;0;0	11111;0	11111;0;0;0;0;0;0;0;0;0;0;0;0;0;0;0;0;0;0;0;0;0;0;0;0;0;0;0;0;0;0;0;0;0;0;0;0;0;0;0;0;0;0;0	11111;0;0;0;0;0;0;0;0;0;0;0;0;0;0;0;0;0;0;0;0;0;0;0;0;0;0;0;0;0;0;0;0;0;0;0;0;0;0;0;0;0;0;0;0;0;0;0;0;0;0;0;0;0;0;0;0;0;0;0;0;0;0;0;0;0;0;0;0;0;0;0;0;0;0;0;0;0;0;0;0;0;0;0;0;0;0;0;0	11111;0;0;0;0;0;0;0	11111;0;0;0;0;0;0;0;0;0;0;0;0;0;0;0;0;0;0;0;0;0;0;0;0;0;0;0;0;0;0;0;0;0;0;0;0;0;0;0;0;0;0;0;0;0;0;0;0;0;0;0;0;0;0;0;0;0;0;0;0;0;0;0;0;0;0;0;0;0;0;0;0;0;0;0;0	11111;0;0;0;0;0;0;0;0	11111;0;0;0;0;0;0;0;0;0;0;0;0;0;0;0;0;0;0;0;0;0;0;0;0;0;0;0;0;0;0;0;0;0;0;0;0;0;0;0
U243;0	111111111;0	017857;0	017857;0	25;0	017857;0	017857;0	017857;0	035714;0;0	035714;0;0	017857;0	017857;0	017857;0;0;0	017857;0	017857;0;0	017857;0	035714;0	017857;0;0	017857;0;0;0	017857;0	089286;0;0	053571;0	035714;0;0;0;0;0	10714;0	125;0	017857;0	017857;0;0	10714;0;0	017857;0;0	26786;0	017857;0	017857;0;0;0	10714;0	017857;0;0;0;0	017857;0;0	017857;0;0;0;0;0	017857;0;0;0;0;0;0;0;0	017857;0;0;0;0;0	035714;0;0;0;0;0;0	035714;0;0;0;0;0;0;0;0;0;0;0	017857;0;0	017857;0;0	017857;0;0	017857;0;0	017857;0;0;0	035714;0	017857;0;0;0;0;0	16071;0;0;0;0	125;0;0;0	017857;0
U244;0	024390244;0	11111;0	11111;0;0	11111;0;0	22222;0	22222;0;0	11111;0;0	11111;0;0;0;0;0;0;0;0;0	11111;0;0;0;0;0;0	11111;0	11111;0;0;0	11111;0;0;0;0;0	11111;0	11111;0;0	11111;0;0	22222;0;0	22222;0;0;0;0	11111;0;0;0	11111;0;0;0;0;0	11111;0;0;0;0;0;0;0;0;0;0;0;0;0;0;0;0;0;0;0;0;0;0;0;0;0;0;0;0;0;0;0;0;0;0;0;0;0;0;0;0;0;0;0;0;0;0;0;0;0;0;0;0;0;0	11111;0;0;0;0	11111;0;0;0;0	44444;0;0;0;0;0;0;0	11111;0	11111;0;0;0;0;0;0;0;0;0;0;0;0;0;0;0;0;0;0;0	11111;0	11111;0;0	22222;0;0	11111;0	11111;0	22222;0;0;0	11111;0	11111;0	11111;0;0;0;0	33333;0;0;0;0;0	11111;0;0;0;0	11111;0	11111;0;0;0;0;0;0;0;0	11111;0;0;0;0;0	11111;0;0;0;0;0;0;0;0	11111;0	22222;0;0;0;0;0;0;0;0;0;0;0	11111;0;0;0;0;0	22222;0;0	22222;0	22222;0	22222;0	22222;0;0	11111;0
U245;0	053333333;0	02439;0	12195;0	21951;0	02439;0	02439;0	02439;0	21951;0;0	097561;0	02439;0	12195;0	02439;0	02439;0	14634;0	073171;0;0	02439;0;0;0	02439;0;0;0	02439;0;0	02439;0	12195;0;0;0	12195;0	04878;0;0;0;0	02439;0	34146;0	12195;0;0;0;0	58537;0	02439;0	14634;0	04878;0	04878;0	04878;0	073171;0	04878;0;0	04878;0	04878;0	04878;0;0;0	02439;0;0	04878;0;0	02439;0;0;0	02439;0	04878;0;0;0;0;0	097561;0;0	02439;0;0	02439;0;0;0	073171;0;0	02439;0;0;0;0;0;0;0	02439;0;0;0;0;0;0;0;0	02439;0;0;0;0;0;0;0;0;0;0;0;0	02439;0;0;0;0;0
U246;0	066666667;0	04;0	12;0	25333;0	013333;0	026667;0	026667;0	29333;0;0	053333;0	026667;0	066667;0	04;0	013333;0	14667;0	053333;0	026667;0	026667;0	013333;0;0	04;0	013333;0;0	026667;0	013333;0	013333;0	12;0;0;0	093333;0	093333;0;0;0;0	013333;0	36;0	12;0	013333;0	026667;0;0	53333;0	026667;0	2;0	026667;0	04;0	12;0	026667;0	04;0;0	066667;0	026667;0	013333;0;0;0	04;0;0	04;0;0	026667;0;0;0	026667;0	026667;0;0;0;0;0	066667;0	013333;0
U247;0	045454545;0	066667;0;0	13333;0	066667;0;0	066667;0	066667;0;0	066667;0;0	066667;0;0;0;0;0;0;0;0;0	066667;0;0;0;0;0;0	066667;0	066667;0;0;0	066667;0;0;0;0;0;0	066667;0;0	066667;0;0	13333;0;0	066667;0;0;0;0	066667;0;0;0	066667;0;0;0;0;0	066667;0;0;0;0;0;0;0;0;0;0;0;0;0;0;0;0;0;0;0;0;0;0;0;0;0;0;0;0;0;0;0;0;0;0;0;0;0;0;0;0;0;0;0;0;0;0;0;0;0;0;0;0;0;0;0;0;0;0	066667;0;0;0;0	066667;0;0;0;0;0;0;0	066667;0	066667;0;0;0;0;0;0;0;0;0;0;0;0;0;0;0;0;0;0;0	26667;0	066667;0	066667;0	13333;0	26667;0	2;0;0;0	066667;0;0;0	066667;0;0	2;0	066667;0;0	2;0;0	066667;0;0	066667;0	066667;0;0;0;0;0;0;0;0;0;0	066667;0;0	066667;0;0;0	066667;0;0	066667;0;0;0;0;0;0;0;0;0;0	13333;0;0;0;0;0;0;0;0;0;0;0;0;0;0;0;0	066667;0;0;0	13333;0	066667;0	13333;0;0	066667;0;0	13333;0	066667;0
U248;0;0	045455;0	090909;0	13636;0;0	045455;0	045455;0	090909;0;0	045455;0;0	045455;0	045455;0;0;0	045455;0;0;0;0;0	045455;0;0;0	045455;0;0	045455;0	13636;0;0;0	045455;0	090909;0;0;0;0;0	045455;0	090909;0;0;0;0	22727;0	045455;0	13636;0	045455;0	045455;0	090909;0	045455;0	045455;0;0	045455;0	045455;0	045455;0;0;0	045455;0;0	045455;0;0	045455;0;0;0	045455;0;0;0;0;0;0;0;0	045455;0;0	045455;0;0;0	045455;0;0	045455;0;0;0;0	045455;0;0;0	045455;0;0;0;0;0;0;0;0;0;0;0;0;0;0;0;0;0;0;0;0	045455;0;0;0;0;0;0;0;0;0;0;0;0;0;0;0;0;0;0;0;0	045455;0	045455;0;0;0;0;0;0;0;0;0	045455;0;0	045455;0;0;0;0;0;0;0;0	22727;0	13636;0	13636;0	13636;0	18182;0
U249;0	002590674;0;0;0	038462;0;0;0;0	11538;0;0;0;0;0;0;0;0;0;0;0;0;0;0;0;0;0;0;0	038462;0;0;0;0;0;0;0;0;0	15385;0;0;0;0;0	15385;0;0;0;0;0;0;0;0;0;0;0;0;0;0;0;0;0;0;0;0;0;0;0;0;0;0;0;0;0;0;0;0;0;0;0;0;0;0;0;0;0;0;0;0;0;0;0;0;0;0;0;0;0;0;0;0;0;0;0;0;0;0;0;0;0;0;0;0	038462;0;0;0;0;0;0;0;0	038462;0;0;0;0;0;0;0;0;0;0;0;0;0;0;0;0;0;0;0;0;0;0;0;0;0;0;0	076923;0;0	038462;0	038462;0	038462;0;0;0	038462;0	038462;0;0;0;0	038462;0	038462;0	038462;0;0	26923;0;0	038462;0;0	038462;0	038462;0	038462;0;0;0;0;0	038462;0;0;0;0	038462;0;0;0;0;0;0;0	076923;0;0;0;0;0;0;0;0;0;0	076923;0;0;0;0;0;0;0;0;0;0;0;0;0;0;0;0	038462;0;0;0	076923;0	038462;0	038462;0;0	038462;0;0;0;0;0;0;0	038462;0;0;0	038462;0;0;0;0;0;0;0	038462;0;0;0;0;0;0;0	038462;0;0;0	11538;0;0;0;0;0;0;0;1;0	076923;0	076923;0;0;0;0;0;0;0;0;0;0;0	11538;0	038462;0;0;0;0;0;0;0;0;0;0;0;0;0;0;0;0;0;0	076923;0;0;0;0;0;0;0;0;0;0;0;0;0;0;0;0;0	26923;0;0;0	038462;0;0;0;0;0;0;0;0;0;0;0;0;0;0;0;0;0;0;0	038462;0;0;0;0;0;0;0;0;0;0;0;0;0;0;0	19231;0;0;0;0;0;0;0;0;0	038462;0;0;0;0;0;0;0;0;0;0;0;0;0;0;0;0;0;0;0;0;0;0;0;0;0;0;0;0;0;0;0	038462;0;0;0;0	038462;0;0;0;0;0;0;0;0;0;0;0;0;0;0;0;0;0;0;0;0;0;0;0;0;0;0	42308;0;0;0;0;0;0;0;0;0;0;0;0;0;0;0;0;0;0;0
U250;0	045454545;0	0025907;0	0025907;0	012953;0	0025907;0;0	0025907;0	020725;0;0	0025907;0;0	0025907;0;0;0	010363;0	0025907;0;0;0;0;0	0025907;0	0025907;0;0;0;0;0	010363;0	0025907;0;0	0025907;0	0025907;0;0;0;0;0	033679;0	0051813;0;0	0025907;0;0	17358;0;0	010363;0;0;0	007772;0	0025907;0;0;0	0025907;0	0025907;0;0;0;0	0025907;0;0;0;0	0025907;0;0;0;0;0;0;0;0;0;0;0;0;0;0;0;0;0;0;0;0;0;0;0;0;0;0;0;0;0;0;0;0;0	0025907;0;0;0;0;0;0	0025907;0;0;0;0;0;0;0;0;0;0;0	0051813;0;0;0;0	0025907;0;0;0;0	0025907;0;0;0;0;0;0;0	0025907;0	0025907;0;0;0;0;0;0;0;0;0;0;0;0;0;0;0;0;0;0;0	03886;0	020725;0	007772;0	025907;0	059585;0	012953;0	0025907;0	012953;0;0;0;0	0051813;0	015544;0	025907;0	0025907;0	0051813;0	051813;0
U251;0	125;0	045455;0	045455;0	090909;0	045455;0;0	090909;0	18182;0;0	045455;0;0	045455;0;0;0	045455;0	045455;0;0;0;0;0	045455;0;0;0;0	045455;0;0	045455;0	045455;0;0;0	045455;0;0;0;0;0	090909;0	045455;0;0	045455;0;0	36364;0;0	090909;0;0;0;0	045455;0	045455;0;0	045455;0;0;0;0;0	045455;0;0;0;0;0;0;0;0	045455;0;0;0;0;0;0;0;0;0;0;0;0	045455;0;0;0;0;0;0	045455;0;0;0	045455;0;0;0;0;0;0;0;0;0;0;0;0;0;0;0;0;0;0;0;0;0;0;0;0;0	045455;0;0;0;0	045455;0;0;0;0	045455;0;0;0;0;0;0;0	045455;0	045455;0;0;0;0;0;0;0;0;0;0;0;0;0;0;0;0;0;0;0	36364;0	13636;0	13636;0	13636;0	18182;0	18182;0	13636;0	045455;0	045455;0;0;0	13636;0	22727;0	13636;0	090909;0	045455;0	5;0
U252;0	034188034;0	0625;0	0625;0	09375;0	03125;0	03125;0	0625;0	125;0;0	0625;0;0	0625;0	0625;0;0;0	03125;0;0	03125;0	03125;0;0	125;0;0;0	03125;0;0	03125;0	09375;0	09375;0;0	03125;0	15625;0;0;0;0;0	0625;0	3125;0;0	03125;0;0	09375;0	03125;0	125;0	03125;0	03125;0	09375;0	0625;0	03125;0;0	125;0	03125;0	03125;0;0;0	0625;0;0	03125;0;0	03125;0;0;0	03125;0;0;0;0;0;0	03125;0;0	03125;0;0	03125;0;0;0	03125;0;0	03125;0;0;0;0	03125;0;0;0	0625;0;0;0;0;0;0;0;0;0;0;0;0;0;0;0;0;0;0;0	03125;0	0625;0;0;0;0;0	03125;0;0;0;0
U253;0	059405941;0	034188;0	094017;0	22222;0	034188;0	025641;0	017094;0	2735;0;0	051282;0	017094;0	059829;0	025641;0	008547;0	08547;0	042735;0	017094;0	025641;0;0;0	025641;0;0;0	025641;0	017094;0	008547;0	068376;0	034188;0;0	08547;0	051282;0;0;0;0;0	34188;0	10256;0;0	025641;0;0	52991;0	008547;0	11111;0	017094;0	017094;0	051282;0	042735;0	017094;0;0	034188;0	025641;0	025641;0;0;0	042735;0;0	034188;0;0	017094;0;0;0	008547;0	008547;0;0;0;0;0	051282;0	008547;0	008547;0;0	008547;0;0;0	068376;0;0
U254;0	019230769;0	009901;0	019802;0	09901;0	009901;0;0	019802;0	039604;0;0	009901;0;0	009901;0	019802;0	009901;0;0	039604;0;0	029703;0	039604;0;0	089109;0	009901;0	009901;0;0	009901;0;0	019802;0	09901;0;0	009901;0	049505;0	009901;0;0;0;0	069307;0	17822;0	029703;0	009901;0;0	09901;0;0	009901;0;0	12871;0	039604;0	009901;0	009901;0;0	12871;0	049505;0	009901;0;0;0	019802;0;0;0;0	019802;0;0;0	029703;0;0;0;0;0;0	019802;0	039604;0	049505;0;0	009901;0;0;0;0	029703;0;0;0	009901;0;0	039604;0;0;0	069307;0;0;0;0;0	019802;0;0;0;0;0;0	009901;0;0;0;0
U255;0	043478261;0	019231;0	057692;0	17308;0	019231;0;0	038462;0	13462;0;0	038462;0	038462;0	019231;0;0	019231;0	019231;0	038462;0;0	019231;0;0	019231;0	038462;0	038462;0;0;0	019231;0;0	057692;0	076923;0;0	096154;0	076923;0;0;0;0	019231;0	11538;0	19231;0;0	019231;0;0	17308;0;0	096154;0;0	11538;0	038462;0	019231;0	038462;0;0	13462;0	019231;0	019231;0;0;0	019231;0;0	019231;0;0	019231;0;0;0;0	019231;0;0;0	019231;0;0;0	019231;0;0;0;0;0;0;0	019231;0;0;0;0;0	038462;0;0	019231;0	019231;0;0;0;0;0;0;0;0	019231;0;0;0;0;0;0;0;0;0;0	019231;0	038462;0;0	019231;0;0;0;0
U256;0	5;0	043478;0	17391;0	43478;0	086957;0;0	043478;0	47826;0;0	13043;0	043478;0	13043;0;0	043478;0	21739;0	086957;0;0;0;0;0	043478;0;0;0;0;0;0	17391;0	043478;0;0	21739;0	13043;0;0;0;0	043478;0	56522;0	17391;0;0	043478;0;0	6087;0;0	26087;0	086957;0	043478;0	086957;0	13043;0	043478;0;0	086957;0;0	043478;0;0;0	086957;0;0	043478;0;0;0;0;0;0	086957;0;0;0	043478;0;0	086957;0;0;0;0;0;0;0;0;0;0;0;0;0;0;0;0	043478;0;0;0;0;0;0;0;0	043478;0;0;0;0;0;0;0;0;0;0;0	043478;0;0;0;0;0;0	086957;0;0;0;0	043478;0;0;0;0	043478;0;0;0;0;0;0;0	086957;0	043478;0;0;0;0;0;0;0;0;0;0;0;0;0;0;0;0	043478;0;0;0	82609;0	73913;0;0	78261;0	086957;0
U257;0	014285714;0	5;0	25;0;0	25;0	25;0	5;0	5;0;0	5;0;0	5;0	25;0;0;0;0;0;0;0;0	5;0;0;0	25;0;0	25;0	5;0	25;0;0;0	5;0;0;0;0;0;0	5;0;0	25;0;0;0	25;0	5;0	25;0	25;0	25;0	5;0	25;0;0	5;0	25;0	25;0;0;0	5;0;0	25;0;0	25;0;0;0	25;0;0;0;0;0;0;0;0	25;0;0	25;0;0;0	25;0;0	25;0;0;0;0;0;0;0;0;0;0;0;0;0;0;0;0;0;0;0;0;0;0;0;0;0;0;0	25;0;0;0;0;0	25;0;0;0;0	25;0;0;0;0	5;0;0;0;0;0;0;0	5;0	25;0;0;0;0;0;0;0;0;0	25;0;0	25;0;0;0;0;0;0;0;0	5;0	5;0;0	5;0;0	5;0	25;0
U258;0	071428571;0	014286;0	15714;0	28571;0	014286;0	014286;0	014286;0	34286;0;0	057143;0	014286;0	057143;0	014286;0;0	14286;0	1;0;0	014286;0;0;0	014286;0;0;0	014286;0	028571;0	028571;0	085714;0;0;0	085714;0	042857;0;0;0;0	014286;0	44286;0	057143;0;0;0;0	65714;0	014286;0	17143;0	014286;0	028571;0	057143;0	042857;0	042857;0;0	042857;0	028571;0	014286;0;0;0	028571;0;0	028571;0;0	014286;0;0;0	014286;0	042857;0;0;0;0;0	042857;0	014286;0	014286;0;0	014286;0;0;0	071429;0;0	014286;0;0;0;0	014286;0;0;0	028571;0;0;0;0;0;0;0;0
U259;0	166666667;0	071429;0	071429;0	21429;0	071429;0;0	071429;0	14286;0;0	071429;0;0	071429;0;0;0;0	071429;0;0;0;0;0	071429;0;0;0;0;0;0	14286;0	071429;0;0	071429;0	14286;0;0;0;0;0	071429;0	28571;0;0	071429;0;0	14286;0;0	21429;0;0	071429;0	071429;0	071429;0;0;0	21429;0;0;0;0;0	071429;0;0;0;0;0;0;0;0;0;0;0;0;0;0;0;0;0;0;0;0;0;0;0;0;0;0;0;0;0;0;0;0;0;0;0;0;0;0;0;0;0;0;0;0;0;0;0;0;0;0;0;0;0;0	071429;0;0;0;0	14286;0;0;0;0	14286;0;0;0;0;0;0;0	071429;0	14286;0;0;0;0;0;0;0;0;0;0;0;0;0;0;0;0;0;0;0	28571;0	14286;0	14286;0	14286;0	071429;0	14286;0	21429;0	071429;0;0	071429;0	071429;0	14286;0	14286;0	14286;0	14286;0	14286;0	35714;0;0	071429;0;0	071429;0	14286;0
U260;0;0	16667;0;0	16667;0	16667;0	16667;0;0	33333;0;0	16667;0;0	16667;0;0;0;0	33333;0	16667;0;0;0;0;0;0;0	16667;0;0;0	16667;0;0;0	33333;0	16667;0;0;0;0;0	33333;0;0;0	16667;0;0	66667;0;0;0;0	16667;0;0	16667;0;0;0;0;0;0;0;0	16667;0;0	16667;0;0;0;0;0;0;0;0;0;0;0;0;0;0;0;0;0;0	16667;0;0;0;0;0;0;0;0;0;0;0;0;0;0;0;0;0	16667;0;0	16667;0;0;0;0	16667;0;0;0;0;0;0;0;0;0;0;0;0;0;0;0;0;0;0;0;0;0;0;0;0;0;0	16667;0	16667;0	16667;0;0;0;0	16667;0	16667;0	16667;0;0	16667;0	16667;0	16667;0;0	16667;0;0	16667;0	16667;0;0	16667;0	66667;0	33333;0;0	16667;0	16667;0	66667;0	33333;0	33333;0;0	16667;0;0	33333;0	5;0	5;0	16667;0
U261;0	014018692;0;0;0;0;0;0;0;0;0;0;0;0;0;0;0;0;0;0;0;0;0;0;0;0;0;0;0;0;0;0;0;0;0;0;0;0;0;0;0;0;0;0;0;0;0;0;0;0;0;0;0;0;0;0;0;0;0;0;0;0;0;0;0;0;0;0;0;0;0;0;0;0;0;0;0;0;0;0;0;0;0;0;0;0;0;0;0;0;0;0;0;0;0;0;0;0;0;0;0;0;0;0;0;0;0;0;0;0;0;0;0;0;0;0;0;0;0;0;0;0;0;0;0;0;0;0;0;0;0;0;0;0;0;0;0;0;0;0;0;0;0;0;0;0;0;0;0;0;0;0;0;0;0;0;0;0;0;0;0;0;0;0;0;0;0;0;0;0;0;0;0;0;0;0;0;0;0;0;0;0;0;0;0;0;0;0;0;0;0;0;0;0;0;0;0…	5;0;0;0;0;0;0;0;0;0;0;0;0;0;0;0;0;0;0;0;0;0;0;0;0;0;0;0;0;0;0;0;0;0;0;0;0;0;0;0;0;0;0;0;0;0;0;0;0;0;0;0;0;0;0;0;0;0;0;0;0;0;0;0;0;0;0;0;0;0;0;0;0;0;0;0;0;0;0;0;0;0;0;0;0;0;0;0;0;0;0;0;0;0;0;0;0;0;0;0;0;0;0;0;0;0;0;0;0;0;0;0;0;0;0;0;0;0;0;0;0;0;0;0;0;0;0;0;0;0;0;0;0;0;0;0;0;0;0;0;0;0;0;0;0;0;0;0;0;0;0;0;0;0;0;0;0;0;0;0;0;0;0;0;0;0;0;0;0;0;0;0;0;0;0;0;0;0;0;0;0;0;0;0;0;0;0;0;0;0;0;0;0;0;0;0;0;0;0;0…
U262;0	022727273;0	014019;0	018692;0	023364;0	0046729;0	0046729;0	0093458;0	056075;0;0	014019;0;0	014019;0	0093458;0	0046729;0	023364;0;0	0046729;0	0046729;0;0;0	014019;0	0046729;0;0	0046729;0	0046729;0	0093458;0	03271;0	0046729;0;0	0093458;0	018692;0;0;0;0;0	079439;0	028037;0	0046729;0	0093458;0;0	22897;0	0093458;0	028037;0	0093458;0;0	014019;0	0093458;0	0093458;0;0	0093458;0	0093458;0	0046729;0;0;0	018692;0;0	0093458;0;0	014019;0;0;0	0093458;0;0;0;0;0;0	0093458;0;0	0046729;0;0	0046729;0;0;0	0093458;0;0	0046729;0;0;0;0;0;0;0;0;0;0;0;0;0;0;0;0	0046729;0	0046729;0;0
U263;0	12;0	015152;0	098485;0	15909;0	015152;0	0075758;0	030303;0	27273;0;0	037879;0	015152;0	037879;0	030303;0	022727;0	083333;0	068182;0;0	015152;0;0	0075758;0	022727;0	0075758;0;0	0075758;0	022727;0	0075758;0	060606;0	037879;0;0	068182;0	045455;0;0;0;0	015152;0	32576;0	090909;0;0	0075758;0;0	45455;0	0075758;0	12121;0	015152;0	015152;0	05303;0	030303;0	022727;0;0	045455;0	015152;0	022727;0;0;0	022727;0;0	015152;0;0	0075758;0;0;0	0075758;0	022727;0;0;0;0;0	045455;0	0075758;0	0075758;0;0
U264;0	042253521;0	12;0	04;0;0	04;0	04;0	08;0	16;0;0	08;0;0	12;0	08;0	08;0	04;0;0	04;0;0;0;0	12;0	04;0;0	04;0	04;0	08;0	16;0	08;0;0	04;0	2;0;0;0;0;0	04;0	16;0	04;0	08;0;0;0	08;0	12;0	08;0;0	08;0	08;0	08;0;0	12;0	04;0	04;0;0;0	16;0;0	08;0;0	04;0;0;0	08;0;0;0;0;0;0	04;0;0	04;0;0	04;0;0;0	08;0;0	04;0;0;0;0;0;0;0;0;0;0;0;0;0;0;0;0	04;0	04;0;0;0;0	04;0;0;0;0;0	04;0	04;0;0;0
U265;0;0	028169;0	014085;0	042254;0	014085;0	014085;0	042254;0	056338;0;0	028169;0;0	028169;0	014085;0	028169;0;0;0;0;0	014085;0;0	070423;0;0;0	014085;0;0	014085;0	028169;0	21127;0;0;0	056338;0;0;0;0;0	11268;0	23944;0;0	014085;0;0	12676;0	014085;0	028169;0	014085;0	11268;0	042254;0	028169;0	014085;0;0	1831;0	014085;0	014085;0;0;0	028169;0;0	014085;0;0	014085;0;0;0	014085;0;0;0;0;0;0	028169;0	014085;0	056338;0;0	014085;0;0;0	014085;0	014085;0	014085;0;0;0;0;0;0;0;0;0;0;0;0;0;0;0;0;0;0;0;0;0;0;0	014085;0;0;0	028169;0	014085;0;0;0;0;0	30986;0	028169;0;0;0	11268;0;0;0
U266;0	133333333;0;0;0	033333;0;0;0;0;0;0;0;0;0;0	033333;0;0;0;0;0;0;0;0;0;0;0;0;0;0	033333;0;0	033333;0;0;0;0;0;0	1;0	2;0;0;0;0	1;0;0;0;0	1;0	033333;0;0;0;0	066667;0	033333;0;0;0;0;0;0;0;0;0;0;0;0;0;0;0;0;0;0;0;0;0;0;0;0;0;0;0;0;0;0	066667;0;0;0	033333;0;0;0;0;0;0;0;0;0;0;0;0	033333;0;0;0;0;0;0	033333;0	13333;0;0;0;0	033333;0;0	2;0;0;0;0	1;0;0;0	033333;0	13333;0;0;0;0;0;0;0;0;0;0;0;0;0;0;0;0;0;0;0;0;0;0;0;0;0;0;0	033333;0;0;0;0	033333;0	033333;0;0;0;0;0;0;0;0	033333;0	066667;0;0	2;0;0;0;0;0;0;0;0;0	066667;0;0;0;0;0;0;0;0;0;0	033333;0;0;0	033333;0	033333;0;0;0	066667;0;0;0;0	066667;0;0	16667;0;0;0;0;0;0;0;0;0;0;0;0;0;0;0;0	033333;0	033333;0;0;0	033333;0;0;0	033333;0	033333;0;0;0	033333;0;0;0;0;0	033333;0;0;0;0;0;0	066667;0;0;0;0;0;0;0;0;0;0;0;0;0;0	033333;0;0;0	033333;0;0;0;0;0;0	033333;0;0;0;0;0;0;0;0;0;0;0;0;0;1;0;0;0;0;0;0;0;0;0;0;0;0	033333;0;0;0;0;0;0;0;0;0;0;0;0;0	066667;0;0;0;0	066667;0;0;0;0
U267;0	057142857;0	13333;0	1;0	13333;0	066667;0	066667;0	066667;0	33333;0;0	13333;0;0	13333;0	066667;0	033333;0	1;0	1;0	066667;0;0;0;0	1;0	033333;0;0	066667;0	033333;0	066667;0	23333;0	033333;0;0	1;0	23333;0;0;0;0;0	26667;0	23333;0	033333;0	1;0;0	36667;0	066667;0	23333;0	066667;0;0	13333;0	066667;0	066667;0;0	13333;0	033333;0	033333;0;0;0	16667;0;0	1;0;0	066667;0;0;0	066667;0;0;0;0;0;0	033333;0;0	033333;0;0	033333;0;0;0	1;0;0	033333;0;0;0;0;0;0;0;0;0;0;0;0;0;0;0	033333;0	033333;0
U268;0	086956522;0	057143;0	028571;0	11429;0	057143;0	028571;0	028571;0	085714;0;0	057143;0;0	057143;0;0;0;0	028571;0	028571;0;0;0;0	028571;0;0;0	028571;0;0;0	085714;0	057143;0;0	057143;0	085714;0;0;0;0;0	057143;0	11429;0;0	057143;0;0	14286;0;0	085714;0;0	028571;0	028571;0	028571;0;0;0	085714;0;0;0;0;0	057143;0;0	028571;0;0	028571;0;0;0;0;0;0;0;0;0;0;0;0;0;0;0;0	028571;0;0;0;0;0;0;0;0;0;0;0;0;0;0;0;0;0	028571;0;0	028571;0;0;0;0	028571;0;0;0;0;0;0;0;0;0;0;0	057143;0;0;0;0	028571;0;0;0;0	057143;0;0;0;0;0;0;0	057143;0	085714;0	028571;0;0;0;0	028571;0	028571;0	028571;0	028571;0	028571;0	028571;0	028571;0	028571;0	028571;0
U269;0	076923077;0	043478;0;0	21739;0	043478;0;0	043478;0	086957;0;0	043478;0;0	043478;0;0	043478;0;0;0;0	043478;0	043478;0;0	086957;0	043478;0;0;0;0;0	043478;0	086957;0;0;0	086957;0;0;0;0;0	13043;0	043478;0;0	043478;0;0	086957;0;0	043478;0;0	086957;0	043478;0	043478;0;0;0	13043;0;0;0;0;0	043478;0;0;0;0;0;0;0;0;0;0;0;0;0	043478;0;0;0;0;0;0;0;0;0;0;0;0;0;0;0;0	043478;0;0;0;0;0;0;0;0;0;0;0;0;0;0;0;0;0;0;0	086957;0	043478;0;0;0;0;0	043478;0;0;0;0	13043;0;0;0	043478;0	26087;0;0;0;0;0;0;0	043478;0	043478;0;0;0;0;0;0;0;0;0;0;0;0;0;0;0;0;0;0;0	043478;0	043478;0;0	043478;0;0	043478;0;0;0;0;0;0	043478;0;0;0	086957;0;0	086957;0;0	043478;0;0	086957;0;0;0;0;0	043478;0;0;0;0;0;0	043478;0;0	086957;0;0;0;0;0	086957;0;0;0;0;0;0;0;0
U270;0	020408163;0	076923;0;0;0	076923;0;0	076923;0	076923;0;0	076923;0;0	076923;0;0;0;0;0;0;0;0;0	076923;0;0;0;0;0;0	076923;0	076923;0;0;0	076923;0;0;0;0;0	076923;0	076923;0;0	076923;0;0	076923;0;0	076923;0;0;0;0	076923;0;0;0	076923;0;0;0;0;0	076923;0;0;0;0;0;0;0;0;0;0;0;0;0;0;0	15385;0;0;0;0;0;0;0;0;0;0;0;0;0;0	076923;0;0;0;0;0;0;0;0;0;0;0;0;0;0;0;0;0;0;0	076923;0;0;0;0;0;0;0	076923;0;0;0	076923;0;0;0;0	15385;0;0;0;0;0;0;0	076923;0	076923;0;0;0;0;0;0;0;0;0;0;0;0;0;0;0;0;0;0;0	076923;0	076923;0;0	076923;0;0	076923;0;0;0;0;0;0	076923;0;0;0;0;0	15385;0;0;0;0;0;0;0;0;0;0;0;0;0;0;0;0;0;0;0;0;0;0;0;0;0;0;0;0;0;0;0;0	076923;0;0;0;0;0;0;0;0;0;0;0;0;0;0;0;0	076923;0;0;0	076923;0	076923;0;0;0;0;0	076923;0	076923;0	076923;0;0	076923;0	076923;0	076923;0;0;0;0	076923;0	076923;0	076923;0	076923;0	076923;0;0	076923;0;0;0;0;0;0;0;0
U271;0	285714286;0	020408;0;0	061224;0	020408;0;0	020408;0	12245;0;0	020408;0	020408;0	020408;0;0;0;0;0;0;0;0;0	020408;0	020408;0;0;0;0;0	061224;0	061224;0;0	020408;0	040816;0;0;0;0;0	2449;0	18367;0;0	020408;0;0	28571;0;0	040816;0;0	081633;0	040816;0	020408;0;0;0	12245;0;0;0;0;0	020408;0;0;0;0;0;0;0;0;0;0;0;0;0	020408;0;0	020408;0;0;0;0;0;0;0;0;0;0;0;0;0;0;0;0;0;0;0;0;0;0;0;0;0;0;0;0;0;0;0;0;0	061224;0;0;0;0;0;0	12245;0;0;0;0	040816;0;0;0;0	22449;0;0;0;0;0;0;0	020408;0	020408;0;0;0;0;0;0;0;0;0;0;0;0;0;0;0;0;0;0;0	12245;0	14286;0	020408;0	34694;0	061224;0	081633;0	10204;0	061224;0;0	020408;0	020408;0	020408;0	061224;0	34694;0	061224;0	040816;0	26531;0
U272;0	5;0	28571;0	28571;0	14286;0	14286;0	14286;0	28571;0	42857;0;0	28571;0;0	28571;0	14286;0;0;0	14286;0;0;0	14286;0;0	28571;0;0;0	14286;0;0	14286;0	42857;0	28571;0;0	14286;0	42857;0;0;0;0;0	14286;0	42857;0;0	14286;0;0	14286;0	14286;0	42857;0	14286;0;0	28571;0	28571;0	14286;0;0	28571;0	28571;0	14286;0;0;0	28571;0;0	14286;0;0	14286;0;0;0	14286;0;0;0;0;0;0;0;0	14286;0;0	14286;0;0;0	14286;0	14286;0	14286;0;0;0;0;0;0;0;0;0;0;0;0;0;0;0;0;0;0;0;0;0;0;0;0;0;0;0	28571;0;0;0;0;0;0;0;0;0	28571;0;0;0	14286;0	28571;0;0;0;0;0;0;0	28571;0	28571;0;0;0;0;0;0;0;0;0	14286;0;0
U273;0	466666667;0	25;0;0	25;0	25;0;0	25;0	5;0;0	25;0;0	25;0;0;0;0;0;0	25;0	25;0;0	5;0;0;0;0;0;0	25;0	25;0;0;0	5;0;0;0;0;0	25;0	5;0;0	25;0;0	5;0;0	25;0;0;0	25;0	25;0;0;0	75;0;0;0;0;0	25;0;0;0;0;0;0;0;0;0;0;0;0;0	25;0;0;0;0;0;0;0;0;0;0;0;0;0;0;0;0	25;0;0;0;0;0;0;0;0;0;0;0;0;0;0;0;0;0;0;0	25;0	25;0;0;0;0;0	25;0;0;0;0	5;0;0;0	25;0	25;0;0;0;0;0;0;0	25;0	25;0;0;0;0;0;0;0;0;0;0;0;0;0;0;0;0;0;0;0	25;0	25;0;0	25;0;0	25;0;0;0;0;0;0	25;0;0;0	25;0;0	5;0;0	25;0;0;0;0;0;0;0;0;0;0;0;0;0	25;0;0;0;0;0;0;0;0;0;0;0;0;0;0;0	25;0;0	75;0;0;0;0;0;0;0;0;0	25;0;0	25;0;0;0;0;0	5;0	25;0;0	25;0
U274;0	090909091;0	73333;0;0	4;0	6;0	8;0;0	93333;0;0	4;0;0	8;0	066667;0	066667;0;0;0	13333;0;0;0;0;0;0;0	4;0;0;0	6;0	066667;0;0	73333;0	6;0;0;0;0	066667;0	6;0	066667;0;0	6;0;0	6;0;0	73333;0;0	13333;0	13333;0	26667;0;0;0;0;0;0;0;0	33333;0;0	66667;0;0	066667;0;0;0;0;0;0;0;0;0	066667;0;0;0;0;0;0;0	6;0;0;0;0;0;0	066667;0;0;0;0;0;0;0;0;0;0;0	66667;0	066667;0	6;0;0;0;0	4;0;0;0;0;0;0;0;0;0	066667;0;0	066667;0;0;0;0	066667;0;0;0;0;0;0;0;0;0;0;0	4;0	66667;0	33333;0;0	13333;0;0	2;0	46667;0	13333;0	33333;0	2;0	73333;0	53333;0
U275;1;0	090909;0;0	18182;0	090909;0	090909;0	090909;0	18182;0;0	090909;0;0	18182;0;0;0;0	090909;0;0	090909;0;0;0	090909;0;0;0;0;0;0	090909;0	27273;0;0;0	090909;0;0;0;0;0;0	090909;0	090909;0	090909;0;0;0;0	090909;0;0	090909;0;0	090909;0;0;0	27273;0;0;0;0;0	090909;0;0	090909;0;0;0;0;0;0;0;0;0;0;0;0	090909;0	090909;0;0	090909;0;0;0;0	18182;0;0;0;0;0	18182;0;0;0;0;0;0;0;0;0;0;0;0;0;0;0;0;0;0;0;0;0;0;0	18182;0	090909;0;0;0;0	090909;0;0;0;0	36364;0;0;0	27273;0	090909;0;0;0;0;0;0;0	090909;0	090909;0;0;0;0;0;0	090909;0;0;0;0	090909;0;0;0;0;0;0;0;0;0	090909;0	090909;0;0	090909;0;0	090909;0;0;0;0;0;0	090909;0;0;0;0;0	090909;0;0;0;0;0;0;0;0;0;0;0;0;0;0;0;0;0;0;0;0;0;0;0;0;0;0;0;0;0;0	090909;0	090909;0	18182;0;0;0;0	090909;0;0;0;0;0;0;0;0;0;0;0;0	090909;0;0;0
U276;0	027322404;1;0;0;1;0;1;1;0;1;0;1;0;0;0;0;0;0;0;0;1;0;0;0;0;0;1;1;0;0;1;0;0;0;0;0;1;0;1;0;0;0;1;0;0;0;1;0;0;1;0;0;0;0;1;0;0;0;0;0;0;0;0;0;0;0;0;0;0;0;0;0;0;0;0;0;0;0;0;0;0;0;0;0;0;0;0;0;0;0;0;0;0;0;0;0;0;0;0;0;0;0;0;0;0;0;0;0;0;0;0;0;1;0;0;0;1;0;0;0;0;0;0;1;1;0;0;0;0;0;0;0;0;0;0;0;0;0;0;0;0;0;0;1;1;0;1;0;1;0;0;0;0;0;1;0;0;0;0;1;0;0;0;0;0;0;0;0;0;0;0;0;0;0;0;0;0;0;0;0;0;0;0;0;0;0;0;0;0;0;0;1;0;0;0;0…
U277;0	066666667;0	016393;0	087432;0	17486;0	010929;0	010929;0	0054645;0	20219;0;0	038251;0	016393;0	038251;0	021858;0	021858;0	071038;0	043716;0	016393;0	016393;0;0;0	016393;0	016393;0;0	010929;0	021858;0	010929;0	065574;0	021858;0;0	087432;0	071038;0	0054645;0;0;0	016393;0	29508;0	071038;0	0054645;0	010929;0;0	38798;0	010929;0	11475;0	021858;0	021858;0	071038;0	016393;0	032787;0;0	081967;0	016393;0	016393;0	010929;0;0	021858;0;0	021858;0;0	027322;0;0;0	016393;0	016393;0;0;0
U278;0	086206897;0	033333;0	033333;0	26667;0	033333;0;0	066667;0	066667;0;0	033333;0;0	033333;0;0;0;0	033333;0;0	033333;0;0;0	1;0;0;0;0	033333;0;0	033333;0	2;0;0	033333;0	066667;0;0;0;0;0	13333;0	066667;0;0	033333;0;0	13333;0;0	066667;0;0	26667;0;0	033333;0	033333;0;0	16667;0;0;0;0;0	033333;0;0;0;0;0;0;0;0	033333;0;0;0;0;0;0	033333;0	033333;0;0;0;0;0	033333;0	033333;0;0;0;0;0;0;0;0;0;0;0;0;0;0;0;0;0;0;0;0;0;0;0;0;0;0;0	066667;0;0;0;0;0;0	16667;0	033333;0;0;0	13333;0;0;0	033333;0	3;0;0;0;0;0;0;0	033333;0	033333;0;0;0;0;0;0;0;0;0;0;0;0;0;0;0;0;0;0;0	1;0	066667;0;0	1;0;0	066667;0	066667;0	033333;0;0;0	033333;0	033333;0	066667;0
U279;0	09202454;0	086207;0	068966;0	086207;0	051724;0	051724;0	034483;0	18966;0;0	051724;0	034483;0	086207;0	034483;0	034483;0	017241;0	034483;0	034483;0	017241;0	017241;0;0	068966;0	051724;0;0	034483;0	051724;0	034483;0	15517;0	051724;0;0	086207;0	15517;0;0;0;0	034483;0	24138;0	13793;0	017241;0	051724;0;0	31034;0	034483;0	13793;0	034483;0;0	086207;0	034483;0	068966;0;0	086207;0	034483;0	034483;0;0;0	086207;0;0	068966;0;0	051724;0;0;0	034483;0	017241;0;0;0	017241;0;0	034483;0
U280;0	013245033;0	006135;0	006135;0	042945;0	006135;0;0	030675;0	006135;0;0	006135;0	006135;0	006135;0	006135;0	055215;0;0	01227;0;0	11043;0	08589;0	006135;0	10429;0	02454;0	01227;0;0	01227;0;0	01227;0	19632;0;0;0	11043;0	006135;0;0;0;0	042945;0	17791;0	079755;0	006135;0;0	07362;0;0	006135;0;0	07362;0	018405;0	006135;0	042945;0;0	2454;0	07362;0	018405;0;0;0	01227;0;0;0;0	08589;0;0;0	030675;0	01227;0;0;0;0;0	030675;0	092025;0	06135;0;0	06135;0	006135;0;0;0	092025;0;0;0;0;0	08589;0;0	006135;0
U281;0	0390625;0	013245;0	02649;0	07947;0	0066225;0	0066225;0	013245;0	07947;0;0	013245;0	0066225;0	019868;0	019868;0	0066225;0	033113;0	019868;0;0;0;0;0	013245;0;0;0	0066225;0;0	0066225;0	033113;0	0066225;0;0	019868;0	02649;0;0;0;0;0	099338;0	039735;0;0	0066225;0;0	34437;0	0066225;0	046358;0	0066225;0;0	02649;0	013245;0	0066225;0;0	019868;0	013245;0	0066225;0;0;0	013245;0;0	0066225;0;0	0066225;0;0;0	0066225;0;0;0;0;0;0	0066225;0;0	0066225;0;0	0066225;0;0;0	0066225;0;0	0066225;0;0;0;0;0;0;0;0;0;0;0;0;0;0;0;0;0;0;0;0;0;0;0;0;0;0;0	0066225;0;0;0;0;0	013245;0;0;0;0	0066225;0;0;0;0	019868;0;0;0;0;0;0;0	013245;0
U282;0	03030303;0	03125;0	10938;0	15625;0	023438;0	015625;0	015625;0	23438;0;0	046875;0	03125;0	054688;0	039062;0	03125;0	054688;0	054688;0	023438;0;0;0;0	023438;0	023438;0;0	015625;0	023438;0	015625;0	085938;0	023438;0;0	078125;0	09375;0;0;0;0	015625;0	34375;0	10156;0	0078125;0	023438;0;0	5;0	03125;0	14062;0	03125;0	023438;0	085938;0	03125;0	039062;0;0	054688;0	015625;0	039062;0;0;0	046875;0;0	03125;0;0	023438;0	0078125;0;0	023438;0	023438;0;0;0	015625;0;0	039062;0
U283;0	25;0	015152;0	13636;0	27273;0	030303;0;0	015152;0	33333;0;0	045455;0	015152;0	060606;0	030303;0	015152;0	090909;0	045455;0;0	030303;0;0;0	015152;0;0;0;0;0;0	075758;0	030303;0;0	060606;0	060606;0;0;0;0;0	48485;0	090909;0;0	015152;0;0	65152;0;0	21212;0	015152;0;0	075758;0	045455;0;0;0	045455;0	015152;0	030303;0;0;0	030303;0;0	015152;0;0;0;0;0	015152;0;0;0;0;0;0	060606;0	015152;0;0;0;0;0;0	030303;0;0;0;0;0;0;0;0;0;0;0;0;0;0;0;0;0	015152;0	015152;0;0;0;0;0;0;0;0;0;0	015152;0;0;0;0;0;0	045455;0;0;0;0	015152;0;0;0;0	015152;0;0;0;0;0;0;0	030303;0	045455;0;0;0;0;0;0;0;0;0;0;0;0;0;0;0;0;0;0;0	77273;0	80303;0	13636;0	71212;0
U284;0;0	25;0;0	25;0	25;0;0	25;0	25;0;0	25;0;0	25;0;0;0;0;0;0;0;0;0	25;0;0;0;0;0;0	25;0	25;0;0;0	25;0;0;0;0;0;0	25;0;0	25;0;0;0;0	25;0;0;0;0	25;0;0;0	25;0;0;0;0;0	25;0;0;0;0;0;0;0;0;0;0;0;0;0;0;0;0;0;0;0;0;0;0;0;0;0;0;0;0;0;0;0;0;0;0;0;0;0;0;0;0;0;0;0;0;0;0;0;0;0;0;0;0;0;0	25;0;0;0;0	25;0;0;0;0	25;0;0;0;0;0;0;0	25;0	25;0;0;0;0;0;0;0;0;0;0;0;0;0;0;0;0;0;0;0	25;0	25;0;0	25;0;0	25;0;0;0;0;0;0	25;0;0;0;0;0	25;0;0;0;0;0;0;0;0;0;0;0;0;0;0;0;0;0	25;0;0;0;0;0;0;0;0;0;0;0;0;0;0;0	25;0;0;0;0;0;0;0;0;0;0;0;0;0;0;0;0	25;0;0;0	25;0	25;0;0;0;0;0	25;0	25;0	25;0;0	25;0	25;0	25;0;0;0;0	25;0	25;0	25;0	25;0	25;0;0	25;0;0;0;0;0;0;0;0	25;0;0;0;0	25;0;0;0	25;0;0;0	25;0
U285;0;0;0;0;0;0;0;0;0;0;0;0;0;0;0;0;0;0;0;0;0;0;0;0;0;0;0;0;0;0;0;0;0;0;0;0;0;0;0;0;0;0;0;0;0	16667;0;0;0;0;0;0;0;0;0;0;0;0;0;0;0;0;0;0;0;0;0;0;0;0;0;0;0;0;0;0;0;0;0;0;0;0;0;0;0;0;0;0;0;0;0;0;0;0;0;0;0;0;0;0;0;0;0;0;0;0;0;0;0;0;0;0;0;0;0;0;0;0;0;0;0;0;0;0;0;0;0;0;0;0;0;0;0;0;0;0;0;0;0;0;0;0;0;0;0;0;0;0;0;0;0;0;0;0;0;0;0;0;0;0;0;0;0;0;0;0;0;0;0;0;0;0;0;0;0;0;0;0;0;0;0;0;0;0;0;0;0;0;0;0;0;0;0;0;0;0;0;0;0;0;0;0;0;0;0;0;0;0;0;0;0;0;0;0;0;0;0;0;0;0;0;0;0;0;0;0;0;0;0;0;0;0;0;0;0;0;0;0	33333;0;0;0;0;0;0;0;0;0;0;0;0;0;0;0;0;0;0;0;0;0;0;0;0;0;0;0;0;0;0;0;0;0;0;0;0;0;0;0;0;0;0;0;0	16667;0;0;0;0;1;0;0;0;0;0;0;0;0;0;0	16667;0;0;0;0;0;0;0;0;0;0;0;0;0;0;0;0;0;0;0;0;0;0;0;0;0;0;0;0;0;0;0;0;0;0;0;0;0;0;0;0;0;0;0;0;0;0;0;0;0;0;0;0;0;0;0;0;0;0;0;0;0;0;0;0;0;0;0;0;0;0;0;0;0;0;0;0;0;0;0;0;0;0;0;0;0;0;0;0;0;0;0;0;0;0;0;0;0;0;0;0;0;0;0;0;0;0;0;0;0;0;0;0;0;0;0;0;0;0;0;0;0;0;0;0;0	16667;0;0;0;0;0;0;0;0;0;0;0;0;0;0;0;0;0;0;0;0;0;0;0;0;0;0;0;0;0;0;0;0;0;0;0;0;0;0;0;0;0;0;0;0;0;0;0;0;0;0;0;0;0;0;0;0;0;0;0;0;0	16667;0;0;0;0;0;0;0;0;0;0	16667;0;0;0;0;0;0;0;0;0;0;0;0;0;0;0;0;0;0;0;0;0;0;0;0;0;0;0;0;0;0;0;0;0;0;0;0;0;0;0;0;0;0;0;0;0;0;0;0;0;0;0;0;0;0;0;0;0;0;0;0;0;0;0;0;0;0;0;0;0;0;0;0;0;0;0;0;0;0;0;0;0;0;0;0;0;0;0;0;0;0;0	16667;0;0;0;0;0;0;0;0;0;0;0;0;0;0;0;0;0;0;0;0;0;0;0;0;0;0;0;0;0;0;0;0;0;0;0;0;0;0;0;0;0;0;0;0;0;0;0;0;0;0;0;0;0;0;0;0;0	16667;0;0;0;0;0;0;0;0;0;0;0;0;0;0;0;0;0;0;0;0;0;0;0;0;0;0;0;0;0;0;0;0;0;0;0;0;0;0;0;0;0;0;0;0;0;0;0;0;0;0;0;0;0;0;0;0;0;0;0;0;0;0;0;0;0;0;0;0;0;0;0;0;0;0;0;0;0;0;0;0;0;0;0;0;0;0;0;0;0;0;0;0;0;0;0;0;0;0;0;0;0;0;0;0;0;0;0;0;0;0;0;0;0;0;0;0;0;0;0;0;0;0;0;0;0;0;0;0;0;0;0;0;0;0;0;0;0;0;0;0;0;0;0;0	16667;0;0;0;0;0;0;0;0;0;0;0;0;0;0;0;0;0;0;0;0;0;0;0;0;0;0;0;0;0;0;0;0;0;0;0;0;0;0;0;0;0;0;0;0;0;0;0;0;0;0;0;0;0;0;0;0;0;0;0;0;0;0;0;0;0;0;0;0;0;0;0;0;0;0;0;0;0;0;0;0;0;0;0;0;0;0;0;0;0;0;0;0;0;0;0;0;0;0;0;0;0;0;0;0;0;0;0;0;0;0;0;0;0;0;0;0;0;0;0;0;0;0;0;0;0;0;0;0;0;0;0;0;0;0;0;0;0;0;0;0;0;0;0;0;0;0;0;0;0;0;0;0;0;0;0;0;0;0;0;0;0;0;0;0;0;0;0;0;0;0;0;0;0;0;0;0;0;0	16667;0;0;0;0;0;0;0;0;0;0;0;0;0;0;0;0;0;0;0;0;0;0;0	16667;0;0;0;0;0;0	16667;0;0;0;0;0;0;0;0;0;0
U286;0	5;0;0;0;0;0;0;0;0;0;0;0;0;0;0;0;0;0;0;0;0;0;0;0;0;0;0;0;0;0;0;0;0;0;0;0;0;0;0;0;0;0;0;0;0;0;0;0;0;0;0;0;0;0;0;0;0;0;0;0;0;0;0;0;0;0;0;0;0;0;0;0;0;0;0;0;0;0;0;0;0;0;0;0;0;0;0;0;0;0;0;0;0;0;0;0;0;0;0;0;0;0;0;0;0;0;0;0;0;0;0;0;0;0;0;0;0;0;0;0;0;0;0;0;0;0;0;0;0;0;0;0;0;0;0;0;0;0;0;0;0;0;0;0;0;0;0;0;0;0;0;0;0;0;0;0;0;0;0;0;0;0;0;0;0;0;0;0;0;0;0;0;0;0;0;0;0;0;0;0;0;0;0;0;0;0;0;0;0;0;0;0;0;0;0;0;0;0;0;0…
U287;0;1;0	5;1;1;1;0;1;0;1;0	5;1;0	5;0	5;0;0	5;0	5;0	5;0	5;0	5;0;0	5;0	5;1;0	5;0;1;0	5;0;0	5;0	5;0	5;0	5;0;0	5;0	5;0	5;0	5;1;0	5;1;0	5;1;0;0;0;1;0	5;0;0	5;0	5;0;0	5;0;0	5;0;0	5;0	5;0	5;0;0;0	5;0	5;0;0	5;0	5;0	5;0	5;0;0	5;0	5;0;0	5;0;0	5;0	5;0;0;0	5;0;0	5;0;0	5;0	5;0;0;0;0;0	5;0	5;0	5;0
U288;0	04;0;0;0;0;0;0;0;0;0;0;0;0;0;0;0;0;0;0;0;0;0;0;0;0;0;0;0;0;0;0	043478;0;0;0;0;0;0	3913;0;0;0;0;0;0;0;0	043478;0;0;0;0;0	043478;0;0;0;0;0;0;0;0;0;0;0;0;0;0;0;0;0;0	043478;0;0;0;0;0;0;0;0;0;0;0;0;0;0;0;0	043478;0;0;0;0;0;0;0;0;0;0;0;0;0;0;0;0;0;0;0	043478;0;0;0;0;0;0	3913;0;0;0;0	043478;0;0;0	043478;0	21739;0;0;0;0;0;0;0;0;0;0;0;0;0;0;0;0;0;0;0;0;0;0;0;0;0;0;0;0;0;0;0;0;0;0;0;0;0;0;0;0;0	043478;0;0	086957;0	043478;0	043478;0;0;0	17391;0;0;0;0	043478;0;0;0;0;0;0;0;0	086957;0;0;0;0;0;0;0;0;0	043478;0;0;0;0;0;0	30435;0;0;0;0;0;0;0;0;0;0	043478;0	13043;0;0;0;0;0;0;0;0;0	043478;0;0;0;0;0;0	043478;0;0;0	043478;0;0	043478;0;0;0;0;0;0;0;0;0;0;0;0;0;0;0	043478;0;0	043478;0;0;0;0;0;0;0;0;0;0;0;0;0;0;0;0;0;0;0;0;0;0;0;0;0;0	086957;0;0;0;0;0;0;0;0;0;0;0;0;0	043478;0;0	043478;0;0;0;0;0;0;0;1;0;0;0;0;0;0;0;0;0;0;0;0;0;0	043478;0;0	043478;0	043478;0;0;0;0;0;0;0;0;0;0;0;0;0;0	086957;0;0;0	26087;0;0	043478;0;0;0;0;0;0;0;0;0;0;0;0;0;0;0;0;0;0;0;0;0;0;0;0;0;0;0;0;0;0;0	043478;0;0;0;0;0;0;0	043478;0;0;0;0;0;0;0;0;0;0;0;0;0	086957;0;0;0;0;0;0;0;0;0;0;0;0;0;0;0;0;0;0;0;0;0;0;0;0;0;0;0;0;0;0;0;0;0;0;0;0;0;0;0	086957;0	13043;0;0	043478;0	043478;0;0;0;0;0;0;0;0;0	086957;0;0;0;0;0;0	043478;0;0	086957;0;0;0;0	086957;0;0;0;0;0
U289;0;0;0;0	04;0;0;0;0;0;0;0;0;0;0	04;0;0;0;0;0;0;0;0;0;0;0;0;0;0;0;0;0	04;0;0;0;0;0	04;0;0;0;0;0	08;0;0;0;0	08;0	04;0;0;0;0;0;0;0;0;0;0;0;0;0;0;0;0;0;0;0;0;0;0;0;0;0;0;0;0;0;0;0;0;0;0;0;0;0;0	08;0;0;0;0;0;0;0;0;0;0;0;0;0;0;0;0;0;0;0;0;0;0;0;0;0	08;0;0;0;0	04;0;0;0;0;0;0;0;0;0;0;0;0;0;0;0;0;0;0;0;0;0;0;0;0;0;0;0;0;0;0;0;0;0;0;0;0;0;0;0;0;0;0;0;0;0;0;0	08;0	08;0;0;0;0;0;0;0	04;0;0;0;0;0;0;0;0;0;0;0;0;0;0	04;0;0;0;0;0;0;0;0;0	04;0	08;0;0;0;0;0;0;0;0;0	04;0;0;0;0;0;0;0	04;0;0;0;0	04;0;0;0;0;0;0;0;0;0;0;0;0;0;0;0;0;0;0;0;0;0;0;0	04;0;0	04;0;0;0;0;0;0;0;0;0;0;0;0;0;0;0;0;0;0;0;0;0;0;0;0;0;0;0;0;0;0;0;0;0;0;0;0;0;0;0;0;0;0;0;0;0;0;0;0;0;0;0;0;1;0;0	04;0;0;0;0	04;0;0;0	08;0;0	04;0;0;0;0;0	04;0;0;0;0;0;0;0;0;0;0;0;0;0;0;0;0;0;0;0;0;0;0;0;0;0;0;0;0;0;0;0;0;0;0;0;0;0;0;0;0;0;0;0;0;0;0;0;0;0;0;0;0;0;0;0;0;0;0;0;0;0;0;0;0;0;0;0;0;0;0;0;0;0;0;0;0;0;0;0	04;0;0;0	04;0;0;0;0;0	04;0;0;0;0;0;0;0;0;0;0;0;0;0	04;0;0;0;0;0;0;0;0;0;0;0	04;0;0;0;0;0;0;0;0	04;0;0;0	04;0;0;0;0	04;0;0	04;0;0;0;0;0;0;0;0;0;0;0;0;0	08;0;0;0;0;0;0;0;0	04;0;0;0;0;0;0;0;0;0;0;0;0;0;0;0;0;0;0;0;0;0;0;0;0;0;0;0;0;0;0;0;0;0;0;0;0;0;0;0;0;0;0;0;0;0;0;0;0;0;0;0;0;0;0;0;0;0;0;0;0;0;0;0;0;0;0;0;0;0;0;0;0;0;0;0;0;0;0;0;0;0;0;0;0;0;0;0;0;0;0;0;0;0;0;0;0;0;0;0;0;0;0;0;0;0;0;0;0;0;0;0;0;0;0;0;0;0;0;0;0;0;0;0;0;0;0;0;0;0;0;0;0;0;0;0;0;0;0;0;0;0;0;0;0	04;0;0;0;0;0;0;0;0;0;0;0;0;0;0;0;0;0;0;0;0;0;0;0;0;0;0	04;0;0;0;0;0;0;0	04;0;0;0;0;0;0;0;0;0;0;0;0;0;0;0;0;0;0;0;0;0	04;0;0;0;0;0	04;0;0;0;0;0;0;0;0;0;0;0;0;0;0;0;0;0;0;0;0;0;0;0	04;0;0;0;0;0;0;0;0;0;0;0;0;0;0;0;0;0;0;0;0;0;0;0;0;0;0;0;0;0;0;0;0;0;0;0;0;0;0;0	04;0;0;0;0;0;0;0;0;0;0;0;0	04;0;0;0;0;0;0;0	04;0;0;0;0;0;0;0;0	04;0;0;0;0;0;0;0;0;0;0;0;0;0;0	04;0;0;0;0;0;0;0;0;0;0;0;0;0;0;0;0;0;0;0;0;0;0	04;0;0;0;0;0;0;0;0;0;0;0;0;0;0;0;0;0;0;0;0;0;0;0;0;0;0;0;0;0;0;0;0;0;0;0;0;0;0;0;0;0;0;0;0;0;0;0;0;0;0;0;0;0;0;0;0;0;0;0;0;0;0;0;0;0;0;0;0;0;0;0;0;0;0;0;0;0;0;0;0;0;0;0;0;0;0;0;0;0;0;0;0;0;0;0;0;0;0;0;0;0;0;0;0;0;0;0;0;0;0;0;0;0;0;0;0;0;0;0
U290;0	057692308;0;0;0;0;0;0;0;0;0;0;0;0;0;0;0;0;0;0;0;0;0;0;0;0;0;0;0;0;0;0;0;0;0;0;0;0;0;0;0;0;0;0;0;0;0;0;0;0;0;0;0;0;0;0;0;0;0;0;0;0;0;0;0;0;0;0;0;0;0;0;0;0;0;0;0;0;0;0;0;0;0;0;0;0;0;0;0;0;0;0;0;0;0;0;0;0;0;0;0;0;0;0;0;0;0;0;0;0;0;0;0;0;0;0;0;0;0;0;0;0;0;0;0;0;0;0;0;0;0;0;0;0;0;0;0;0;0;0;0;0;0;0;0;0;0;0;0;0;0;0;0;0;0;0;0;0;0;0;0;0;0;0;0;0;0;0;0;0;0;0;0;0;0;0;0;0;0;0;0;0;0;0;0;0;0;0;0;0;0;0;0;0;0;0;0…
U291;0;0	038462;0	019231;0	17308;0	038462;0	019231;0	019231;0	11538;0;0	038462;0	019231;0	038462;0	019231;0	019231;0	019231;0	019231;0	019231;0	038462;0	057692;0	019231;0	057692;0	019231;0	019231;0	019231;0	019231;0;0	038462;0	11538;0;0	038462;0	076923;0	019231;0	019231;0;0	019231;0	11538;0	40385;0	019231;0	038462;0	019231;0	21154;0	019231;0	038462;0;0	15385;0	019231;0	038462;0	019231;0;0	15385;0	019231;0;0	019231;0;0	038462;0;0	019231;0	019231;0	038462;0;0;0
U292;0;0;0;0	076923;0;0;0;0;0;0;0;0;0;0;0;0;0;0;0;0	076923;0;0;0;0;0;0;0;0	076923;0;0;0;0;0;0;0;0;0	15385;0;0;0;0;0;0;0;0;0;0;0;0;0	23077;0;0;0;0;0;0;0;0;0;0;0;0;0;0;0;0;0;0;0;0;0;0;0;0;0;0;0;0;0;0;0;0;0;0;0;0;0;0;0;0;0;0;0;0;0;0;0;0;0;0;0;0;0;0;0;0;0;0;0	38462;0;0;0;0	076923;0;0;0;0	076923;0;0;0;0;0;0;0;0;0;0;0;0;0;0;0;0;0;0;0;0;0;0;0;0;0;0;0;0;0;0;0;0;0;0;0;0;0;0;0;0;0	076923;0;0;0;0	15385;0;0;0;0;0;0;0;0;0;0;0;0;0;0;0	076923;0;0;0;0;0;0;0;0;0;0;0;0;0;0;0	23077;0;0;0;0;0;0;0;0;0;0;0;0;0;0;0;0;0;0;0;0;0;0;0;0;0;0;0;0;0;0;0;0;0;0;0;0;0;0	076923;0;0;0;0;0	076923;0;0;0;0;0;0;0;0;0;0;0;0;0;0;0;0;0;0;0;0	076923;0	076923;0;0;0;0;0;0;0;0;0;0;0;0;0;0;0;0;0;0;0;0;0;0;0;0;0	076923;0;0;0;0;0;0;0;0;0;0;0;1;0	076923;0;0	076923;0;0;0;0;0;0;0;0;0;0	076923;0;0;0;0;0;0;0;0;0;0;0	076923;0;0;0	076923;0;0;0;0;0;0;0;0;0;0;0;0;0;0;0;0;0;0;0;0;0;0;0;0;0;0;0;0;0;0;0;0;0;0;0;0;0;0;0;0;0;0;0;0;0;0;0;0;0;0;0;0;0;0;0;0	076923;0;0;0;0;0;0;0;0;0;0;0;0;0;0;0;0;0;0;0;0;0;0;0;0;0;0;0;0;0;0;0;0;0;0;0;0;0;0	076923;0;0	076923;0;0	076923;0;0	076923;0;0;0;0;0;0;0;0;0;0;0;0;0;0;0;0;0;0;0;0;0;0;0;0;0	076923;0;0;0;0;0;0;0;0;0;0;0;0;0;0;0;0;0;0;0;0;0;0;0	076923;0;0;0;0;0;0;0;0;0;0;0;0;0;0;0;0;0	076923;0;0;0;0;0;0;0;0;0;0;0;0;0;0;0;0	076923;0;0;0;0;0;0;0;0;0;0;0;0;0;0;0;0;0;0;0;0;0	076923;0;0;0;0;0;0	076923;0;0;0;0;0;0;0;0;0;0;0;0;0;0;0;0;0;0;0;0;0;0;0;0;0;0;0;0;0;0;0;0;0;0;0;0;0;0;0;0;0;0;0;0;0;0;0;0;0;0;0;0;0;0;0;0;0;0;0;0;0;0;0;0;0;0;0;0;0;0;0;0;0;0;0;0;0;0;0;0;0;0;0;0;0;0;0;0;0;0;0;0;0;0;0;0;0;0;0;0;0;0;0;0	076923;0;0;0;0	076923;0;0;0;0;0;0;0;0;0;0;0;0;0;0;0;0;0;0;0;0;0;0;0;0	076923;0;0;0;0;0;0;0;0;0;0;0;0;0;0;0;0;0;0;0;0;0;0;0;0;0;0;0;0;0;0;0;0	076923;0;0;0;0;0;0;0;0;0;0;0;0;0;0;0;0;0;0;0;0;0	076923;0;0;0;0;0;0;0;0;0;0;0;0;0;0;0;0;0;0;0;0;0;0;0;0;0;0;0;0;0;0;0;0;0;0;0;0;0;0;0;0;0;0;0;0;0;0;0;0;0;0;0;0;0;0;0;0;0;0;0;0;0;0;0;0;0;0;0;0;0;0;0;0;0;0;0;0;0;0;0;0;0;0;0;0;0;0;0;0;0;0	076923;0;0;0;0;0;0;0;0	076923;0;0;0;0;0;0;0;0;0;0;0;0;0;0;0;0;0;0;0;0;0;0;0	076923;0;0;0;0;0;0;0;0;0;0;0;0;0;0;0;0;0;0;0;0;0;0;0;0;0;0;0;0;0;0;0;0;0;0;0;0;0;0;0;0;0;0;0;0;0;0;0;0;0;0;0;0;0;0;0;0;0;0;0;0;0;0;0;0;0;0;0;0;0;0;0;0;0;0;0;0;0;0;0;0;0;0;0;0;0;0;0;0;0;0;0;0;0;0;0;0;0;0;0;0;0;0;0;0;0;0;0;0;0;0;0;0	076923;0;0;0;0;0;0;0;0;0;0;0;0;0;0;0;0;0;0;0;0;0;0;0;0;0;0;0;0;0;0;0;0;0;0;0;0;0;0;0;0;0;0;0;0;0;0;0;0;0;0;0;0;0;0;0
U293;0	333333333;0;0;0;0;0;0;0;0;0;0;0;0;0;0;0;0;0;0;0;0;0;0;0;0;0;0;0;0;0;0;0;0;0;0;0;0	125;0;0;0;0	0625;0;0;0;0;0;0;0;0;0;0	0625;0;0;0;0;0;0;0;0;0;0;0;0;0;0;0;0;0;0;0;0;0;0;0;0;0;0;0;0;0;0;0;0;0;0;0;0;0;0;0;0;0;0;0;0;0;0;0;0;0;0;0;0;0;0;0;0;0;0	1875;0;0;0;0	0625;0;0;0	0625;0	125;0;0;0;0;0;0;0;0;0;0;0;0;0;0;0;0;0;0;0;0;0;0;0;0;0;0;0;0;0;0;0;0;0;0;0;0;0;0;0;0;0	0625;0;0	0625;0;0;0;0;0;0;0;0;0;0;0;0;0;0;0;0;0;0;0;0;0;0;0;0;0	0625;0;0;0;0;0;0	0625;0	0625;0	0625;0;0;0;0;0;0;0;0;0;0;0;0;0;0;0;0;0;0;0;0;0;0;0;0;0;0;0;0;0;0;0;0;0;0;0;0;0;0;0;0;0;0;0;0;0;0;0;0;0;0;0;0;0;0;0;0;0;0;0;0;0;0	0625;0;0;0;0;0;0;0;0;0;0;0;0;0;0;0;0;0;0;0;0;0;0;0;0;0;0;0;0;0;0;0;0;0;0;0;0;0;0	0625;1;0;0	0625;0;0;0;0;0;0;0;0;0;0	0625;0;0;0;0;0;0;0;0;0;0;0;0;0;0;0;0;0;0;0;0;0;0;0;0;0;0;0;0;0;0;0;0;0;0;0;0;0;0;0;0;0;0;0;0;0;0;0	0625;0;0;0;0;0;0;0;0;0;0;0;0	0625;0;0;0;0;0;0;0;0;0;0;0;0;0;0;0;0;0;0;0	0625;0;0;0;0;0;0;0;0;0;0;0;0;0;0;0;0;0;0;0;0;0;0;0;0;0;0;0;0;0;0;0	0625;0;0;0;0;0;0;0;0;0;0;0;0;0;0;0;0;0;0;0	0625;0;0;0;0;0;0;0;0;0;0;0;0;0;0;0;0;0;0;0;0;0;0;0;0;0;0;0;0;0;0;0;0;0;0;0;0;0;0;0;0;0;0;0;0;0;0;0;0;0;0;0;0;0;0;0;0;0;0;0;0;0;0;0;0;0;0;0	0625;0;0;0;0;0	0625;0;0;0;0;0;0;0;0;0;0;0;0;0	0625;0;0;0;0;0;0;0;0;0;0;0;0;0;0;0;0;0;0;0;0;0;0;0;0;0;0;0;0;0;0;0;0;0;0;0;0;0;0;0;0;0;0;0;0;0;0;0;0;0;0;0;0;0;0;0;0;0;0;0;0;0;0;0;0;0;0;0;0;0;0;0;0;0;0;0;0;0;0;0;0;0;0;0;0;0;0;0;0;0;0;0;0;0;0;0;0;0;0;0;0;0;0;0;0;0	0625;0;0;0;0;0;0;0;0;0;0;0;0;0;0;0;0;0;0;0;0;0;0;0;0;0;0;0;0;0	0625;0;0;0;0;0;0;0;0	0625;0;0;0;0;0;0;0;0;0;0;0;0;0;0;0;0;0;0;0;0;0;0;0;0;0;0;0;0;0;0;0;0;0;0;0;0;0;0;0;0;0;0;0;0;0;0;0;0;0;0;0;0;0;0;0;0;0;0;0;0;0	0625;0;0;0;0;0;0;0;0;0;0;0;0;0;0;0;0;0;0;0;0;0;0;0;0;0;0;0;0;0;0;0;0;0;0;0;0;0;0;0;0;0;0;0;0	0625;0;0;0;0;0;0;0;0;0;0;0;0;0;0;0;0;0;0	0625;0;0;0;0;0;0;0;0;0;0;0;0;0;0;0;0;0;0;0;0;0;0;0;0;0;0;0;0	0625;0;0;0;0;0;0;0;0;0;0;0;0;0;0;0;0;0;0;0;0;0;0;0;0;0;0;0;0;0;0;0;0;0;0;0;0;0;0;0;0;0;0;0;0;0;0;0;0;0;0;0;0;0;0;0;0;0;0;0;0;0;0;0;0;0;0;0;0;0;0;0;0;0;0;0;0;0;0;0;0;0;0;0;0;0	0625;0;0;0;0;0;0;0;0;0;0;0;0;0;0;0;0;0;0;0;0;0;0;0;0;0;0;0;0;0;0;0;0;0;0;0;0;0;0;0;0;0;0;0;0;0;0;0;0;0;0;0;0;0;0;0;0;0;0;0;0;0;0;0;0;0;0;0;0;0;0;0;0;0;0;0;0;0;0;0;0;0;0;0;0;0;0;0;0;0;0;0;0;0;0;0;0;0;0;0;0;0;0;0;0
U294;0	026455026;0	33333;0	16667;0	16667;0	25;0	25;0	16667;0	41667;0;0	33333;0	083333;0	41667;0	16667;0;0	083333;0;0	16667;0;0;0;0	16667;0;0;0	25;0;0	16667;0	5;0	083333;0;0	25;0	58333;0;0;0;0;0	5;0	41667;0;0	25;0;0	58333;0	083333;0	41667;0	083333;0	083333;0	25;0	25;0	083333;0;0	083333;0	16667;0	083333;0;0;0	5;0;0	25;0;0	25;0;0;0	083333;0;0;0;0;0;0	083333;0;0	083333;0;0	083333;0;0;0	25;0;0	083333;0;0;0;0;0;0;0	083333;0;0;0;0;0;0;0;0	16667;0;0	083333;0;0;0;0	16667;0;0;0;0;0;0	083333;0;0;0;0;0;0;0;0;0
U295;0	4;0;0	005291;0	074074;0;0;0	005291;0	010582;0;0;0;0	005291;0	010582;0	005291;0;0	005291;0	010582;0	042328;0	015873;0;0	037037;0	010582;0	005291;0;0	005291;0;0;0	074074;0;0;0	05291;0	015873;0;0;0;0	063492;0	20635;0	015873;0;0;0	068783;0;0;0;0	089947;0	021164;0;0	005291;0;0	13757;0	015873;0	010582;0;0;0	005291;0;0;0;0	010582;0;0;0	010582;0;0;0;0;0;0	010582;0	015873;0	037037;0;0	005291;0;0;0;0	021164;0;0;0;0;0	010582;0;0;0	042328;0;0;0;0;0	010582;0;0;0;0;0;0	005291;0	005291;0;0;0	005291;0	005291;0;0	010582;0	058201;0	021164;0	015873;0	005291;0;0;0
U296;0	052631579;0	4;0	2;0	4;0	4;0	2;0	2;0	6;0;0	4;0;0	8;0;0;0;0;0	4;0;0;0;0	2;0;0;0	4;0;0;0	4;0	2;0;0	2;0	6;0;0;0;0;0	4;0	2;0;0	4;0;0	6;0;0	4;0;0	2;0;0	4;0;0;0	4;0;0;0;0;0	4;0;0	2;0;0;0;0;0;0;0;0;0;0;0;0;0;0;0;0;0;0	4;0;0;0;0;0;0;0;0;0;0;0;0;0;0;0;0;0	2;0;0	2;0;0;0;0	2;0;0;0;0;0;0;0;0;0;0;0	2;0	2;0;0;0	2;0;0;0;0	2;0;0;0;0;0;0;0	4;0	6;0	2;0;0;0;0	2;0	2;0	2;0;0	2;0	2;0	2;0;0	2;0;0	2;0	2;0;0	2;0	6;0
U297;0	023255814;0	026316;0;0	078947;0	026316;0;0	026316;0	078947;0;0	026316;0	026316;0	026316;0;0	026316;0;0;0;0	052632;0;0;0	052632;0	026316;0;0;0;0;0	026316;0	10526;0;0	026316;0	078947;0;0;0;0;0	21053;0	18421;0;0	026316;0;0	10526;0;0	026316;0;0	026316;0;0	026316;0;0;0	18421;0;0;0	026316;0;0	026316;0;0;0;0;0;0;0;0	026316;0;0;0;0;0	052632;0	026316;0	052632;0;0;0;0;0;0	026316;0;0;0;0;0;0;0;0	052632;0;0;0;0;0;0;0;0;0;0;0;0;0;0;0;0;0;0;0	052632;0;0;0;0;0;0	026316;0	026316;0;0;0	078947;0;0;0;0	13158;0;0;0;0;0;0;0	026316;0	026316;0;0;0;0;0;0;0;0;0	026316;0;0;0;0;0;0;0;0;0;0	026316;0	052632;0;0	052632;0	052632;0	078947;0	026316;0	078947;0;0;0;0	026316;0;0
U298;0;0	011628;0	023256;0	040698;0	005814;0	005814;0	011628;0	040698;0;0	011628;0	011628;0	011628;0	023256;0	005814;0	017442;0	011628;0	005814;0	011628;0	005814;0	005814;0	017442;0;0;0	005814;0	005814;0	005814;0	023256;0	011628;0;0	005814;0	02907;0	005814;0;0;0;0	063953;0	05814;0;0	005814;0;0	17442;0	005814;0	017442;0	005814;0	034884;0	011628;0	011628;0	011628;0;0	017442;0	023256;0	011628;0	005814;0;0	011628;0;0	005814;0	005814;0	011628;0;0;0	011628;0	005814;0;0;0;0;0	011628;0;0
U299;0	03030303;0;0	021277;0	17021;0;0;0;0;0;0;0;0;0	021277;0;0;0;0;0;0;0;0;0	021277;0;0;0;0;0;0	021277;0;0	021277;0;0;0;0;0;0	021277;0	14894;0	021277;0;0;0	12766;0;0;0;0	10638;0;0;0;0;0	042553;0	042553;0;0;0;0;0;0;0;0;0;0;0	021277;0;0;0;0;0;0	021277;0	021277;0;0;0;0;0;0;0;0;0;0;0;0	042553;0;0;0	021277;0;0;0;0;0;0;0;0;0;0;0;0;0;0;0;0;0;0;0	06383;0;0;0;0;0;0	12766;0;0;0;0	042553;0;0;0;0	10638;0;0;0;0;0	021277;0;0;0;0;0;0;0;0;0;0;0;0;0;0;0;0;0;0;0;0;0;0	042553;0;0;0	085106;0	021277;0;0	021277;0	021277;0;0;0;0;0;0	042553;0;0;0	12766;0;0;0;0;0;0;0;0;0	021277;0;0;0	021277;0;0	021277;0;0;0	021277;0;0;0;0;0	042553;0;0	021277;0;0	021277;0;0;0;0	042553;0;0	042553;0;0;0;0;0;0;0;0;0	021277;0	021277;0	021277;0;0;0;0;0;0	021277;0	021277;0	021277;0;0;0;0;0;0;0;0;0;0;0	021277;0;0	021277;0;0;0;0;0;0	042553;0
U300;0	033175355;0	015152;0	045455;0	090909;0	030303;0;0	015152;0	045455;0;0	030303;0;0	030303;0;0;0	015152;0;0;0	030303;0	015152;0;0	030303;0;0;0;0;0;0	015152;0	060606;0;0	015152;0	060606;0;0;0;0;0	060606;0	21212;0;0	015152;0;0	090909;0;0	030303;0;0	045455;0	030303;0	030303;0;0;0	075758;0	030303;0	015152;0;0;0	015152;0;0	015152;0;0;0;0;0;0;0;0;0;0;0	030303;0;0;0;0;0;0;0;0;0;0;0;0;0;0;0;0	045455;0;0;0;0;0;0;0;0	015152;0;0;0;0;0;0;0;0;0;0;0	015152;0	015152;0;0	015152;0;0;0	13636;0;0;0;0	060606;0;0;0	015152;0	10606;0;0;0;0;0;0;0	030303;0	015152;0;0;0;0;0;0;0;0;0	015152;0;0;0;0;0;0;0;0;0;0	045455;0	060606;0;0	030303;0	015152;0	045455;0	060606;0
U301;0	142857143;0	028436;0	11374;0	12322;0	018957;0	018957;0	0094787;0	19905;0;0	028436;0	014218;0	047393;0	018957;0	018957;0	052133;0	042654;0	0094787;0	0047393;0;0	0047393;0	023697;0	018957;0;0	0094787;0	018957;0	0094787;0	07109;0	018957;0;0	061611;0	066351;0;0;0;0	014218;0	32701;0	066351;0	0047393;0	014218;0;0	38389;0	014218;0	10427;0	0094787;0	023697;0	061611;0	018957;0	028436;0;0	042654;0	042654;0	0094787;0	0047393;0;0	033175;0;0	028436;0;0	014218;0;0;0	014218;0	014218;0;0;0
U302;0	035714286;0	14286;0;0	14286;0	14286;0;0	14286;0	14286;0;0	14286;0;0	14286;0;0;0	14286;0;0;0;0;0;0	14286;0;0;0;0;0;0	14286;0	14286;0;0;0	14286;0;0;0;0;0;0	28571;0;0	14286;0;0	14286;0;0	14286;0;0	14286;0;0	14286;0;0;0	28571;0;0;0;0;0	14286;0;0;0;0;0;0;0;0;0;0;0;0;0;0;0;0;0;0;0;0;0;0;0;0;0;0;0;0;0;0;0;0;0;0;0;0;0;0;0;0;0;0;0;0;0;0;0;0;0;0;0;0;0;0	42857;0	14286;0;0;0	14286;0;0;0;0	42857;0;0;0;0;0;0;0	14286;0	14286;0;0;0;0;0;0;0;0;0;0;0;0;0;0;0;0;0;0;0	28571;0	28571;0;0	28571;0	14286;0	28571;0;0;0;0;0;0	14286;0;0;0;0;0	14286;0;0	14286;0;0	14286;0;0;0;0;0;0;0;0;0;0;0	14286;0;0	14286;0;0;0;0;0;0	14286;0;0;0;0;0;0;0;0;0	28571;0;0;0;0;0;0;0;0;0;0;0;0;0;0;0;0	14286;0;0	14286;0	14286;0	14286;0;0	14286;0	14286;0;0	14286;0	14286;0	14286;0;0
U303;0	057142857;0	035714;0;0	035714;0	035714;0;0	071429;0	035714;0;0	035714;0;0	035714;0;0;0;0;0;0	035714;0;0;0	035714;0;0;0;0;0;0	035714;0	035714;0;0;0	035714;0;0;0;0;0;0	071429;0;0	035714;0;0	14286;0;0	035714;0;0	035714;0;0	035714;0;0;0	035714;0;0;0;0;0	035714;0;0;0;0;0;0;0;0;0;0;0;0;0;0;0;0;0;0;0;0;0;0;0;0;0;0;0;0;0	035714;0;0;0;0;0;0;0;0;0;0;0;0;0;0;0;0;0;0;0;0;0;0;0;0;0	035714;0;0;0;0	035714;0;0;0;0	035714;0;0;0;0;0;0;0	035714;0	035714;0;0;0;0;0;0;0;0;0;0;0;0;0;0;0;0;0;0;0	035714;0	035714;0;0	035714;0;0	071429;0	035714;0;0;0;0;0	035714;0;0	035714;0;0;0	10714;0;0;0;0	035714;0;0;0;0	035714;0;0;0;0;0;0;0;0;0	035714;0;0;0;0;0;0;0;0;0;0;0;0;0;0;0	071429;0;0;0;0;0;0;0;0;0;0;0;0;0;0;0;0	035714;0;0	035714;0	035714;0	035714;0;0;0	035714;0;0	035714;0	035714;0	035714;0;0	071429;0	035714;0
U304;0	04516129;0	028571;0;0	14286;0	028571;0;0	057143;0	028571;0;0	028571;0	028571;0	028571;0;0	028571;0;0;0;0;0;0;0	057143;0	028571;0;0;0;0;0	028571;0	057143;0;0	028571;0	085714;0;0;0;0;0	057143;0	17143;0;0	028571;0;0	028571;0;0	057143;0;0	11429;0;0	028571;0;0;0	057143;0;0;0;0;0	028571;0;0;0;0;0;0;0;0;0;0;0;0;0;0	028571;0	028571;0;0;0;0;0;0	028571;0;0;0;0;0;0;0;0	028571;0;0;0;0;0;0;0;0;0	028571;0;0;0;0;0;0;0;0;0;0	028571;0;0;0;0;0;0	085714;0	028571;0;0;0	057143;0;0;0	028571;0	17143;0;0;0;0;0;0;0	028571;0	028571;0;0;0;0;0;0;0;0;0;0;0;0;0;0;0;0;0;0;0	057143;0	057143;0;0	057143;0	028571;0	057143;0;0;0;0;0;0	028571;0	028571;0;0;0;0	085714;0	028571;0;0;0;0	028571;0;0;0;0	057143;0
U305;0	2;0;0;0	03871;0;0;0	0064516;0	012903;0;0;0;0;0	012903;0	025806;0;0;0;0	045161;0	025806;0	012903;0	058065;0	012903;0	0064516;0;0	0064516;0;0;0	17419;0;0	012903;0	064516;0	012903;0;0;0	0064516;0	070968;0	18065;0	012903;0;0;0	025806;0;0;0;0	077419;0	025806;0;0	0064516;0;0	16774;0	012903;0	0064516;0	0064516;0;0;0;0;0;0	012903;0;0;0	0064516;0	012903;0;0;0;0;0	032258;0	025806;0	070968;0;0	0064516;0;0;0;0	03871;0;0;0;0;0	045161;0;0;0	051613;0;0;0;0;0	0064516;0;0;0;0	0064516;0;0	0064516;0	019355;0;0;0;0	0064516;0;0	012903;0	064516;0	025806;0	012903;0	0064516;0
U306;0;0	2;0;0	2;0	2;0;0	2;0	2;0;0	2;0;0	2;0;0;0;0;0;0;0;0;0	2;0;0;0;0;0;0	2;0	2;0;0;0	2;0;0;0;0;0;0	2;0;0	2;0;0;0;0	2;0;0;0;0	2;0;0;0	2;0;0;0;0;0	2;0;0;0;0;0;0;0;0;0;0;0;0;0;0;0;0;0;0;0;0;0;0;0;0;0;0;0;0;0;0;0;0;0;0;0;0;0;0;0;0;0;0;0;0;0;0;0;0;0;0;0;0;0;0;0;0;0;0	2;0;0;0;0	4;0;0;0;0;0;0;0	2;0	2;0;0;0;0;0;0;0;0;0;0;0;0;0;0;0;0;0;0;0	2;0	2;0;0	2;0;0	2;0;0;0;0;0;0	2;0;0;0;0;0	2;0;0;0;0;0;0;0;0;0;0;0;0;0;0;0;0;0;0;0;0;0;0;0;0;0;0;0;0;0;0;0	2;0	2;0;0;0;0;0;0;0;0;0;0;0;0;0;0;0;0	2;0;0;0	2;0	2;0;0;0;0;0	2;0	2;0	4;0	2;0	2;0	2;0	2;0	2;0;0;0	2;0	2;0	2;0	2;0	2;0;0	2;0;0;0;0;0;0;0;0	2;0;0;0	2;0	2;0;0;0
U307;0	333333333;0;0	088235;0	058824;0;0;0;0	029412;0;0	029412;0;0;0;0;0	029412;0	029412;0;0	029412;0;0;0;0;0;0;0;0;0	058824;0;0;0	058824;0	029412;0;0;0;0;0	088235;0	029412;0;0;0;0	14706;0;0	058824;0;0;0	058824;0;0;0;0	029412;0	029412;0;0;0;0;0;0;0;0;0;0;0;0;0;0;0;0;0	029412;0;0;0;0;0;0;0;0;0;0;0;0;0;0;0;0	029412;0;0;0;0;0;0;0;0;0;0;0;0;0;0;0;0;0;0;0;0;0;0;0;0;0	029412;0;0;0;0;0;0;0;0;0;0;0;0;0;0;0;0	029412;0;0;0;0;0;0;0;0;0;0;0;0;0;0;0;0;0;0;0	058824;0	058824;0	058824;0	058824;0	029412;0	088235;0	11765;0	029412;0;0	058824;0	088235;0;0	14706;0	058824;0	029412;0	029412;0	14706;0;0	029412;0	029412;0	058824;0	029412;0	029412;0;0	11765;0;0	029412;0	058824;0;0;0;0	029412;0;0;0	029412;0;0	058824;0	029412;0;0;0
U308;0;0	33333;0;0;0	33333;0;0	33333;0	33333;0;0	33333;0;0	33333;0;0;0;0;0;0;0;0;0	33333;0;0;0;0;0;0	33333;0	33333;0;0;0	33333;0;0;0;0;0;0	33333;0;0	33333;0;0;0;0	33333;0;0;0;0	33333;0;0;0	33333;0;0;0;0;0	33333;0;0;0;0;0;0;0;0;0;0;0;0;0;0;0;0;0;0;0;0;0;0;0;0;0;0;0;0;0;0;0;0;0;0;0;0;0;0;0;0;0;0;0;0;0;0;0;0;0;0;0;0;0;0;0;0;0;0	33333;0;0;0;0	33333;0;0;0;0;0;0;0	33333;0	33333;0;0;0;0;0;0;0;0;0;0;0;0;0;0;0;0;0;0;0	33333;0	33333;0;0	33333;0;0	33333;0;0;0;0;0;0	33333;0;0;0;0;0	33333;0;0;0;0;0;0;0;0;0;0;0;0;0;0;0;0;0;0;0;0;0;0;0;0;0;0;0;0;0;0;0;0	33333;0;0;0;0;0;0;0;0;0;0;0;0;0;0;0;0	33333;0;0;0	33333;0	33333;0;0;0;0;0	33333;0	33333;0	33333;0;0	33333;0	33333;0	33333;0;0;0;0	33333;0	33333;0	33333;0	33333;0	33333;0;0	33333;0;0;0;0;0;0;0;0	33333;0;0;0;0	33333;0;0;0	33333;0;0;0	33333;0	33333;0	33333;0	33333;0
U309;0	12;0;0;0;0;0;0;0;0;0;0;0;0;0;0;0;0;0;0;0;0;0;0;0;0;0;0;0;0;0;0;0;0;0;0;0;0;0;0;0;0;0;0;0;0;0;0;0;0;0;0;0;0;0;0;0;0;0;0;0;0;0;0;0;0;0;0;0;0;0;0;0;0;0;0;0;0;0;0;0;0;0;0;0;0;0;0;0;0;0;0;0;0;0;0;0;0;0;0;0;0;0;0;0;0;0;0;0;0;0;0;0;0;0;0;0;0;0;0;0;0;0;0;0;0;0;0;0;0;0;0;0;0;0;0;0;0;0;0;0;0;0;0;0;0;0;0;0;0;0;0;0;0;0;0;0;0;0;0;0;0	16667;0;0;0;0;0;0;0;0;0;0;0;0;0;0;0;0;0;0;0;0;0;0;0;0;0;0;0;0;0;0;0;0;0;0;0;0;0;0;0;0;0;0;0;0;0;0;0;0;0;0;0;0;0;0;0;0;0;0;0;0;0	16667;0;0;0;0;0;0;0;0;0;0;0;0;0;0;0;0;0;0;0;0;0;0;0;0;0;0;0;0;0;0;0;0;0;0;0;0;0;0;0;0;0;0;0;0;0;0;0;0;0;0;0;0;0;0;0;0;0;0;0;0;0;0;0;0;0;0;0;0;0;0;0;0;0;0;0;0;0;0;0;0;0;0;0;0;0;0;0;1;0;0;0;0;0;0;0;0;0;0;0;0;0;0;0;0;0;0;0;0;0;0;0;0;0;0;0;0;0;0;0;0;0;0;0;0;0;0;0;0;0;0;0;0;0;0;0;0;0;0;0;0;0;0;0;0;0;0;0;0;0;0;0;0;0;0;0;0;0;0;0;0;0;0;0;0;0;0;0;0;0;0;0;0;0;0;0;0;0;0;0;0;0;0;0;0;0;0;0;0;0;0;0;0;0;0;0;0;0…	16667;0;0;0;0;0;0;0;0;0;0;0;0;0;0;0;0;0;0;0;0;0;0;0;0;0;0;0;0;0;0;0;0;0;0;0;0;0;0;0;0;0;0;0;0;0;0;0;0;0;0;0;0;0;0;0;0;0;0;0;0;0;0;0;0;0;0;0;0;0;0;0;0;0;0;0;0;0;0;0;0;0;0;0;0;0;0;0;0;0;0;0;0;0;0;0;0;0;0;0;0;0;0;0;0;0;0;0;0;0;0;0;0;0;0;0;0;0;0;0;0;0;0;0;0;0;0;0;0;0;0;0;0;0;0;0;0;0;0;0;0;0;0;0;0;0;0;0;0;0;0;0;0;0;0;0;0;0;0;0;0;0;0;0;0;0;0;0;0;0;0;0;0;0;0;0;0;0;0;0;0;0;0;0;0;0;0;0;0;0;0;0;0;0;0;0;0;0…
U310;0;0	08;0	04;0	28;0	04;0;0	08;0	16;0;0	08;0	04;0	08;0	04;0	04;0	08;0	04;0	04;0;0;0;0	12;0	04;0;0;0	04;0;0	12;0	24;0;0	08;0	12;0;0;0;0;0	24;0	2;0	04;0	08;0;0	2;0	04;0	12;0	04;0	12;0	08;0	04;0	08;0;0	28;0;0;0;0;0	08;0;0	04;0;0;0;0;0	04;0	04;0;0;0;0;0	04;0	04;0	04;0;0;0;0;0	04;0	04;0;0;0;0;0;0;0;0;0;0;0;0;0;0;0;0;0	04;0	04;0;0;0;0	04;0;0;0;0;0	08;0;0;0;0	04;0;0	16;0
U311;0	5;0;0;1;0;0;0;0;0;0;0;0;0;0;0;0;0;0;0;0;0;0;0;0;0;0;0;0;0;0;0;0;0;0;0;0;0;0;0;0;0;0;0;0;0;0;0;0;0;0;0;0;0;0;0;0;0;0;0;0;0;0;0;0;0;0;0;0;0;0;0;0;0;0;0;0;0;0;0;0;0;0;0;0;0;0;0;0;0;0;0;0;0;0;0;0;0;0;0;0;0;0;0;0;0;0;0;0;0;0;0;0;0;0;0;0;0;0;0;0;0;0;0;0;0;0;0;0;0;0;0;0;0;0;0;0;0;0;0;0;0;0;0;0;0;0;1;1;1;0;0;0;0;0;0;0;1;0;0;1;1;0;0;1;0;0;0;0;0;0;0;0;0;0;0;0;0;0;0;0;0;0;0;0;0;0;0;0;0;0;0;0;0;0;0;1;0;0;0;0…
U312;0	5;0	5;0;0	5;0	5;0;0	5;0	5;0;0	5;0;0	5;0;0;0;0;0;0;0;0;0	5;0;0;0;0;0;0	5;0	5;0;0;0	5;0;0;0;0;0;0	5;0;0	5;0;0;0;0	5;0;0;0;0	5;0;0;0	5;0;0;0;0;0	5;0;0;0;0;0;0;0;0;0;0;0;0;0;0;0;0;0;0;0;0;0;0;0;0;0;0;0;0;0;0;0;0;0;0;0;0;0;0;0;0;0;0;0;0;0;0;0;0;0;0;0;0;0;0;0;0;0;0	5;0;0;0;0	5;0;0;0;0;0;0;0	5;0	5;0;0;0;0;0;0;0;0;0;0;0;0;0;0;0;0;0;0;0	5;0	5;0;0	5;0;0	5;0;0;0;0;0;0	5;0;0;0;0;0	5;0;0;0;0;0;0;0;0;0;0;0;0;0;0;0;0;0;0;0;0;0;0;0;0;0;0;0;0;0;0;0;0	5;0;0;0;0;0;0;0;0;0;0;0;0;0;0;0;0	5;0;0;0	5;0	5;0;0;0;0;0	5;0	5;0	5;0;0	5;0	5;0	5;0;0;0;0	5;0	5;0	5;0	5;0	5;0;0	5;0;0;0;0;0;0;0;0	5;0;0;0;0	5;0;0;0	5;0;0;0	5;0	5;0
U313;0;0	5;0;0	5;0	5;0;0	5;0	5;0;0	5;0;0	5;0;0;0;0;0;0;0;0;0	5;0;0;0;0;0;0	5;0	5;0;0;0	5;0;0;0;0;0;0	5;0;0	5;0;0;0;0	5;0;0;0;0	5;0;0;0	5;0;0;0;0;0	5;0;0;0;0;0;0;0;0;0;0;0;0;0;0;0;0;0;0;0;0;0;0;0;0;0;0;0;0;0;0;0;0;0;0;0;0;0;0;0;0;0;0;0;0;0;0;0;0;0;0;0;0;0;0;0;0;0;0	5;0;0;0;0	5;0;0;0;0;0;0;0	5;0	5;0;0;0;0;0;0;0;0;0;0;0;0;0;0;0;0;0;0;0	5;0	5;0;0	5;0;0	5;0;0;0;0;0;0	5;0;0;0;0;0	5;0;0;0;0;0;0;0;0;0;0;0;0;0;0;0;0;0;0;0;0;0;0;0;0;0;0;0;0;0;0;0;0	5;0;0;0;0;0;0;0;0;0;0;0;0;0;0;0;0	5;0;0;0	5;0	5;0;0;0;0;0	5;0	5;0	5;0;0	5;0	5;0	5;0;0;0;0	5;0	5;0	5;0	5;0	5;0;0	5;0;0;0;0;0;0;0;0	5;0;0;0;0	5;0;0;0	5;0;0;0	5;0	5;0	5;0
U314;0	037735849;0;0;0;0;0;0;0;0;0;0;0;0;0;0;0;0;0;0;0;0;0;0;0;0;0;0;0;0;0;0;0;0;0;0;0;0;0;0;0;0;0;0;0;0;0;0;0;0;0;0;0;0;0;0;0;0;0;0;0;0;0;0;0;0;0;0;0;0;0;0;0;0;0;0;0;0;0;0;0;0;0;0;0;0;0;0;0;0;0;0;0;0;0;0;0;0;0;0;0;0;0;0;0;0;0;0;0;0;0;0;0;0;0;0;0;0;0;0;0;0;0;0;0;0;0;0;0;0;0;0;0;0;0;0;0;0;0;0;0;0;0;0;0;0;0;0;0;0;0;0;0;0;0;0;0;0;0;0;0;0;0;0;0;0;0;0;0;0;0;0;0;0;0;0;0;0;0;0;0;0;0;0;0;0;0;0;0;0;0;0;0;0;0;0;0…
U315;0	083333333;0;0;0	075472;0;0;0	018868;0	018868;0;0;0;0;0;0	018868;0;0;0;0	018868;0	037736;0;0	037736;0;0;0;0	018868;0;0	018868;0	09434;0;0	018868;0	09434;0	037736;0;0;0;0	018868;0	20755;0	037736;0;0;0	09434;0;0	018868;0;0	18868;0	018868;0;0	018868;0;0	18868;0	075472;0	018868;0;0;0;0;0;0;0	037736;0;0;0	037736;0;0;0;0;0;0	056604;0	037736;0	09434;0;0	018868;0;0;0;0	056604;0;0;0;0;0	018868;0;0;0	037736;0;0;0;0;0	018868;0;0;0;0	037736;0;0	018868;0	018868;0;0;0;0	018868;0;0	018868;0	16981;0	037736;0	018868;0	018868;0	018868;0;0	43396;0	18868;0	037736;0;0	11321;0;0;0
U316;0	023809524;0;0;0	055556;0;0;0;0;0;0;0;0;0;0	027778;0;0;0;0	055556;0	027778;0;0	16667;0	027778;0;0;0	027778;0;0;0	25;0;0;0	11111;0;0;0;0;0	055556;0	16667;0	055556;0;0;0	027778;0;0;0;0	055556;0;0;0	027778;0;0	25;0	055556;0	027778;0;0;0;0;0;0;0	027778;0;0;0	027778;0;0;0;0;0;0	027778;0	027778;0	027778;0;0	027778;0	027778;0;0;0	055556;0;0;0;0;0	055556;0;0;0	055556;0;0;0;0	027778;0	027778;0;0;0;0;0;0;0	027778;0;0;0	027778;0	027778;0;0	027778;0	083333;0	027778;0;0;0;0;0	36111;0;0;0;0	19444;0;0;0	055556;0	25;0;0;0;0;0;0;0;0;0;0;0;0;0;0;0;0;0;0;0;0;0;0;0;0;0;0;0	027778;0;0	027778;0	083333;0;0;0	083333;0	055556;0;0;0;0;0	027778;0	027778;0;0	027778;0
U317;0;0	017857;0	041667;0	059524;0	0059524;0	0059524;0	017857;0	089286;0;0	017857;0	017857;0	02381;0	011905;0	011905;0	017857;0	02381;0	0059524;0;0;0;0	029762;0	017857;0;0	0059524;0	02381;0	0059524;0	041667;0	029762;0;0	041667;0	035714;0;0;0;0	011905;0	15476;0	10119;0	011905;0	011905;0;0	16667;0	011905;0	053571;0	011905;0	077381;0	041667;0	017857;0	029762;0;0	059524;0	011905;0	017857;0;0;0	017857;0;0	011905;0;0	011905;0;0;0	011905;0	017857;0;0;0	0059524;0;0	035714;0	017857;0	011905;0;0
U318;0	054054054;0;0;0;0;0;0;0;0;0;0;0;0;0;0;0;0;0;0;0;0;0;0;0;0;0;0;0;0;0;0;0;0;0;0;0;0;0;0;0;0;0;0;0;0;0;0;0;0;0;0;0;0;0;0;0;0;0;0;0;0;0;0;0;0;0;0;0;0;0;0;0;0;0;0;0;0;0;0;0;0;0;0;0;0;0;0;0;0;0;0;0;0;0;0;0;0;0;0;0;0;0;0;0;0;0;0;0;0;0;0;0;0;0;0;0;0;0;0;0;0;0;0;0;0;0;0;0;0;0;0;0;0;0;0;0;0;0;0;0;0;0;0;0;0;0;0;0;0;0;0;0;0;0;0;0;0;0;0;0;0;0;0;0;0;0;0;0;0;0;0;0;0;0;0;0;0;0;0;0;0;0;0;0;0;0;0;0;0;0;0;0;0;0;0;0…
U319;0	073529412;0;0	027027;0	081081;0;0;0	013514;0;0;0;0	013514;0;0	027027;0	054054;0;0	013514;0;0	067568;0	054054;0	013514;0	094595;0	054054;0	013514;0;0	040541;0;0;0	24324;0;0	013514;0	081081;0;0;0;0	013514;0	081081;0	14865;0	040541;0;0;0	12162;0;0;0;0	10811;0	027027;0;0	040541;0;0	31081;0	067568;0	054054;0;0;0	013514;0;0;0;0	067568;0;0;0	040541;0;0;0;0	013514;0;0	027027;0	094595;0	14865;0;0	040541;0	013514;0;0;0	081081;0;0;0;0;0	040541;0;0	013514;0	081081;0;0;0;0	013514;0;0;0;0;0;0;0;0;0;0;0	027027;0;0;0	040541;0	12162;0	027027;0	040541;0	013514;0;0;0
U320;0	1;0	014706;0	014706;0	13235;0	014706;0;0	044118;0	044118;0;0	014706;0;0	014706;0	029412;0	029412;0;0	029412;0;0	029412;0	029412;0;0	073529;0	044118;0	014706;0;0	014706;0;0	029412;0	14706;0;0	014706;0	073529;0	014706;0;0;0;0	073529;0	11765;0	029412;0	014706;0;0	10294;0;0	044118;0;0	10294;0	029412;0	014706;0	014706;0;0	11765;0	029412;0	014706;0;0;0	029412;0;0;0;0	029412;0;0;0	029412;0;0;0;0;0;0	014706;0	044118;0	029412;0;0	014706;0;0;0;0	058824;0;0;0;0;0	029412;0;0;0	044118;0;0;0;0;0	014706;0;0;0;0;0;0	014706;0;0;0;0	014706;0;0;0
U321;0	054545455;0	1;0;0	2;0	1;0;0	1;0	2;0;0	1;0;0	2;0;0;0;0;0;0;0;0;0	1;0;0;0;0;0;0	2;0	1;0;0	1;0	1;0;0;0;0;0	2;0	2;0;0	1;0;0	4;0;0	1;0	1;0	1;0;0	1;0;0;0	1;0;0;0;0;0	1;0;0;0;0;0;0;0;0;0;0;0	1;0;0;0;0;0;0;0;0;0;0;0;0;0;0;0	1;0;0;0	1;0;0;0;0;0;0;0;0;0;0;0;0;0;0;0;0;0;0;0;0;0;0;0;0;0;0;0;0;0	1;0;0;0;0	1;0;0;0;0;0;0;0	1;0	1;0;0;0;0;0;0;0;0;0;0;0;0;0;0;0;0;0;0;0	6;0	4;0;0	3;0	1;0	5;0	1;0	3;0;0;0;0	1;0	3;0	3;0	2;0;0	7;0;0;0;0	4;0	2;0;0;0	1;0;0;0	1;0;0;0	1;0	1;0;0	1;0;0;0
U322;0;0;0;0	2;0;0;0	018182;0	018182;0;0;0;0;0;0;0;0;0;0	036364;0	036364;0;0	090909;0;0;0;0;0;0;0	090909;0;0;0	054545;0;0;0;0;0	10909;0	29091;0;0;0;0	23636;0;0;0;0	10909;0	018182;0;0;0;0	12727;0;0;0;0;0;0;0;0;0;0;0;0;0;0;0;0;0;0	036364;0	018182;0	036364;0;0;0;0;0;0	018182;0;0;0;0;0;0;0;0	054545;0;0;0;0;0;0;0;0;0;0;0;0	018182;0;0;0;0;0;0;0	10909;0	018182;0;0;0;0;0	25455;0	036364;0;0;0	10909;0;0;0	054545;0	27273;0;0;0;0;0;0;0;0;0;0;0;0;0;0;0;0;0;0;0;0;0;0;0;0;0;0;0	036364;0;0;0	036364;0;0;0	036364;0	018182;0	018182;0;0;0;0	018182;0;0	036364;0;0	090909;0	036364;0;0;0	072727;0	036364;0;0;0;0	036364;0	036364;0;0;0;0	018182;0;0	018182;0	018182;0	018182;0;0	018182;0;0;0	036364;0;0;0;0;0;0	018182;0	036364;0	054545;0
U323;0	026785714;0;0;0;0;0;0;0;0;0;0;0;0;0;0;0;0;0;0;0;0;0;0;0;0;0;0;0;0;0;0;0;0;0;0;0;0;0;0;0;0;0;0;0;0;0;0;0;0;0;0;0;0;0;0;0;0;0;0;0;0;0;0;0;0;0;0;0;0;0;0;0;0;0;0;0;0;0;0;0;0;0;0;0;0;0;0;0;0;0;0;0;0;0;0;0;0;0;0;0;0;0;0;0;0;0;0;0;0;0;0;0;0;0;0;0;0;0;0;0;0;0;0;0;0;0;0;0;0;0;0;0;0;0;0;0;0;0;0;0;0;0;0;0;0;0;0;0;0;0;0;0;0;0;0;0;0;0;0;0;0;0;0;0;0;0;0;0;0;0;0;0;0;0;0;0;0;0;0;0;0;0;0;0;0;0;0;0;0;0;0;0;0;0;0;0…
U324;0	117647059;0;0	017857;0	089286;0;0;0	0089286;0	026786;0;0;0	0089286;0;0	0089286;0	044643;0;0	017857;0;0	026786;0	017857;0;0	035714;0	035714;0	0089286;0;0	017857;0;0;0	10714;0;0	026786;0	044643;0;0;0;0	0089286;0	13393;0	053571;0	017857;0;0;0	13393;0;0	0089286;0;0	17857;0	017857;0;0	035714;0;0	080357;0	035714;0	026786;0;0;0	0089286;0;0;0;0	026786;0;0;0	017857;0;0;0;0	0089286;0;0	0089286;0	035714;0	035714;0;0	017857;0	0089286;0;0	0089286;0	035714;0;0;0;0;0	026786;0;0	0089286;0	035714;0;0;0;0	0089286;0;0;0;0;0;0;0;0;0;0;0	017857;0;0;0	017857;0	035714;0	0089286;0
U325;0	333333333;0	058824;0;0	11765;0	058824;0;0	17647;0	058824;0;0	058824;0;0	058824;0;0;0;0;0;0;0;0;0	17647;0;0;0;0;0;0	058824;0	17647;0;0;0	11765;0;0;0;0;0;0	11765;0;0	058824;0;0	058824;0;0	058824;0;0	058824;0;0	058824;0;0;0	11765;0;0;0;0;0	058824;0;0;0;0;0;0;0;0;0;0;0;0;0;0	058824;0	11765;0;0;0;0;0;0	058824;0;0;0;0;0;0;0;0;0;0;0;0;0;0;0;0;0;0;0;0;0;0;0;0;0;0;0	058824;0;0;0;0;0;0	17647;0	058824;0;0;0	11765;0;0;0	058824;0	23529;0;0;0;0;0;0;0	058824;0	058824;0;0;0;0;0;0;0;0;0;0;0;0;0;0;0;0;0;0;0	058824;0	058824;0;0	058824;0;0	11765;0;0;0;0;0;0	058824;0;0;0;0;0	11765;0;0	058824;0;0;0;0;0;0;0;0	058824;0;0;0;0;0;0;0;0	058824;0;0;0;0;0;0;0;0;0;0;0;0;0	058824;0	17647;0;0;0;0	058824;0;0;0;0	058824;0;0;0	058824;0;0;0	058824;0;0	058824;0	11765;0;0	058824;0
U326;0	047619048;0	33333;0;0;0	33333;0;0	33333;0	33333;0;0	33333;0;0	33333;0	33333;0	33333;0;0;0;0;0;0;0	33333;0;0;0;0;0;0	33333;0	33333;0;0	33333;0	33333;0;0;0;0;0;0	33333;0;0	33333;0;0;0;0	33333;0;0;0;0	33333;0;0;0	33333;0;0;0;0;0	33333;0;0;0;0;0;0;0;0;0;0;0;0;0	33333;0;0;0;0;0;0;0;0;0;0;0;0;0;0;0;0;0;0;0;0;0;0;0;0;0;0;0;0;0;0;0;0;0;0;0;0;0;0;0;0;0;0;0;0;0	33333;0;0;0;0	33333;0;0;0;0;0;0;0	33333;0	33333;0;0;0;0;0;0;0;0;0;0;0;0;0;0;0;0;0;0;0	66667;0	33333;0;0	33333;0;0	33333;0;0	33333;0;0	33333;0;0	33333;0	33333;0;0;0;0	66667;0;0;0;0;0;0;0;0;0	33333;0;0;0	33333;0;0;0;0;0;0;0;0;0;0;0;0;0;0;0;0;0;0;0;0	33333;0;0;0;0;0;0;0;0;0	33333;0;0;0;0;0;0;0	33333;0;0;0	33333;0	33333;0;0;0;0;0	33333;0	33333;0	33333;0;0	33333;0	33333;0	33333;0;0;0;0	33333;0	33333;0
U327;1;0	02381;0	047619;0	14286;0	02381;0;0	047619;0	095238;0;0	02381;0;0	047619;0;0;0	02381;0;0;0;0;0;0	071429;0;0;0;0;0;0	02381;0	14286;0;0;0	095238;0;0;0;0;0	2381;0	095238;0;0	02381;0;0	28571;0;0	047619;0;0	095238;0	02381;0	047619;0;0;0	095238;0;0;0;0;0	02381;0;0;0;0;0;0;0;0;0;0;0;0;0	047619;0	02381;0	047619;0;0;0;0;0;0	047619;0;0;0;0;0;0;0;0;0;0;0;0;0;0;0;0;0;0;0;0;0;0;0;0;0;0;0	02381;0;0;0;0;0;0	2381;0	047619;0;0;0	11905;0;0;0	02381;0	2619;0;0;0;0;0;0;0	02381;0	047619;0;0;0;0;0;0;0;0;0;0;0;0;0;0;0;0;0;0;0	16667;0	14286;0;0	21429;0	047619;0	11905;0	14286;0	071429;0;0;0	02381;0	02381;0	095238;0	11905;0	02381;0	071429;0	33333;0;0
U328;0;1;0;0;1;0;1;1;0;1;0;1;0;0;0;0;0;0;0;0;1;0;0;0;0;0;1;1;0;0;1;0;0;0;0;0;1;0;1;0;0;0;1;0;0;0;1;0;0;1;0;0;0;0;1;0;0;0;0;0;0;0;0;0;0;0;0;0;0;0;0;0;0;0;0;0;0;0;0;0;0;0;0;0;0;0;0;0;0;0;0;0;0;0;0;0;0;0;0;0;0;0;0;0;0;0;0;0;0;0;0;0;1;0;0;0;1;0;0;0;0;0;0;1;1;0;0;0;0;0;0;0;0;0;0;0;0;0;0;0;0;0;0;1;1;0;1;0;1;0;0;0;0;0;1;0;0;0;0;1;0;0;0;0;0;0;0;0;0;0;0;0;0;0;0;0;0;0;0;0;0;0;0;0;0;0;0;0;0;0;0;1;0;0;0;0;0;…
U329;0	076923077;0;0;0;0;0;0;0;0;0;0;0;0;0;0;0;0;0;0;0;0;0;0;0;0;0;0;0;0;0;0;0;0;0;0;0;0;0;0;0;0;0;0;0;0;0;0;0;0;0;0;0;0;0;0;0;0;0;0;0;0;0;0;0;0;0;0;0;0;0;0;0;0;0;0;0;0;0;0;0;0;0;0;0;0;0;0;0;0;0;0;0;0;0;0;0;0;0;0;0;0;0;0;0;0;0;0;0;0;0;0;0;0;0;0;0;0;0;0;0;0;0;0;0;0;0;0;0;0;0;0;0;0;0;0;0;0;0;0;0;0;0;0;0;0;0;0;0;0;1;0;0;0;0;0;0;0;0;0;0;0;0;0;0;0;0;0;0;0;0;0;0;0;0;0;0;0;0;0;0;0;0;0;0;0;0;0;0;0;1;0;0;0;0;0;0…
U330;0	142857143;0	076923;0;0	076923;0	076923;0;0	076923;0	076923;0;0	076923;0;0	076923;0;0;0	076923;0;0;0;0;0;0	076923;0;0;0;0;0;0	076923;0	15385;0;0;0	076923;0;0;0;0;0;0	15385;0;0	076923;0;0	15385;0;0	076923;0;0;0	076923;0	076923;0;0;0	15385;0;0;0;0;0	076923;0;0;0;0;0;0;0;0;0;0;0;0;0;0;0;0;0;0;0;0;0;0;0;0;0;0;0;0;0;0;0;0;0;0;0;0;0;0;0;0;0;0;0;0;0;0;0;0;0;0;0;0;0;0	076923;0;0;0;0	15385;0;0;0;0	15385;0;0;0;0;0;0;0	076923;0	15385;0;0;0;0;0;0;0;0;0;0;0;0;0;0;0;0;0;0;0	076923;0	15385;0;0	15385;0	076923;0	076923;0;0;0;0;0;0	076923;0;0	15385;0;0;0	15385;0;0	076923;0;0	076923;0;0	076923;0;0;0;0;0;0;0;0;0	15385;0;0;0;0;0;0;0;0;0;0;0;0;0;0;0;0;0	15385;0	076923;0;0;0;0;0;0;0;0;0;0;0;0;0;0;0	076923;0;0;0	38462;0	076923;0;0;0;0;0	076923;0	076923;0	076923;0;0	076923;0	15385;0	076923;0;0;0
U331;0	03125;0	14286;0	14286;0;0	14286;0;0	14286;0	14286;0;0	14286;0;0	14286;0;0	14286;0;0;0;0;0;0;0	14286;0;0;0;0;0;0	14286;0	28571;0;0;0	28571;0;0;0;0;0	28571;0	28571;0;0	14286;0;0	28571;0;0	14286;0;0	14286;0	14286;0	14286;0;0;0	28571;0;0;0;0;0	14286;0;0;0;0;0;0;0;0;0;0;0;0;0;0;0;0;0;0;0;0;0;0;0;0;0;0;0;0;0;0;0;0;0;0;0;0;0;0;0;0;0;0;0;0;0;0;0;0;0;0;0;0;0;0	28571;0;0;0;0	14286;0;0;0;0	42857;0;0;0;0;0;0;0	14286;0	14286;0;0;0;0;0;0;0;0;0;0;0;0;0;0;0;0;0;0;0	14286;0	28571;0;0	28571;0;0	28571;0	14286;0;0;0;0;0	14286;0	14286;0	28571;0;0	14286;0	42857;0;0;0;0	28571;0	14286;0;0;0	14286;0	14286;0;0	14286;0;0;0	14286;0;0;0;0;0;0;0;0;0	14286;0;0	14286;0;0	14286;0;0;0;0;0	14286;0;0;0;0;0;0;0;0;0;0;0;0;0;0;0;0	28571;0;0
U332;0	2;0	03125;0	03125;0	03125;0	03125;0;0	03125;0	03125;0;0	03125;0	03125;0	03125;0;0	03125;0;0;0;0;0;0;0	03125;0	03125;0;0;0	03125;0;0	03125;0	0625;0;0	03125;0	03125;0;0;0;0	03125;0	09375;0	125;0;0	03125;0;0	21875;0;0	03125;0;0	03125;0;0	03125;0	03125;0;0	0625;0	03125;0	03125;0;0;0	03125;0;0;0;0	03125;0;0;0;0;0;0;0	03125;0;0	03125;0	03125;0;0;0;0;0;0;0	03125;0;0;0;0;0	03125;0;0	03125;0	03125;0;0;0;0;0;0;0;0;0;0;0;0;0;0;0;0;0;0;0	03125;0;0	03125;0;0;0;0	25;0	0625;0;0;0	03125;0;0;0;0	09375;0;0;0;0;0;0;0	03125;0	03125;0;0;0;0;0;0;0;0;0;0;0;0;0;0;0;0;0;0;0	03125;0	03125;0;0
U333;0;0	2;0;0	4;0	2;0;0	2;0	2;0;0	2;0;0	2;0;0	2;0;0;0;0;0;0;0	2;0	2;0;0;0;0;0	2;0	2;0;0;0	2;0;0;0;0;0	2;0	4;0;0	2;0;0;0;0	4;0;0;0;0	2;0;0;0	2;0;0;0;0;0	2;0;0;0;0;0;0;0;0;0;0;0;0;0;0;0;0;0;0;0;0;0;0;0;0;0;0;0;0;0;0;0;0;0;0;0;0;0;0;0;0;0;0;0;0;0;0;0;0;0;0;0;0;0;0;0;0;0;0	2;0;0;0;0	2;0;0;0;0;0;0;0	2;0	2;0;0;0;0;0;0;0;0;0;0;0;0;0;0;0;0;0;0;0	2;0	2;0;0	2;0;0	2;0;0;0;0;0;0	2;0;0;0;0;0	2;0;0;0;0;0;0;0;0;0	4;0;0;0;0;0;0;0;0;0;0;0;0;0;0;0;0;0;0;0;0;0;0;0	4;0;0;0;0;0;0;0;0;0;0;0;0;0;0;0;0	2;0;0;0	2;0	2;0	2;0;0;0;0	2;0	4;0	2;0;0	2;0	2;0	2;0;0;0;0	2;0	2;0	2;0	2;0	2;0;0	2;0;0;0	2;0;0;0;0
U334;0	083333333;0;0	14286;0	21429;0;0;0	035714;0	14286;0;0	035714;0	035714;0	10714;0	035714;0;0	035714;0	035714;0	035714;0	035714;0;0;0;0;0;0;0;0;0	071429;0;0;0	071429;0	10714;0;0;0;0;0	21429;0	14286;0;0;0;0	32143;0;0	21429;0;0;0	071429;0;0;0;0	071429;0;0;0;0;0;0;0;0;0;0;0;0;0;0;0;0;0;0	035714;0;0;0;0;0;0;0	035714;0;0;0;0;0;0;0;0;0;0;0;0;0;0;0;0;0;0;0;0;0;0;0;0;0;0;0;0;0;0;0;0;0;0	035714;0	035714;0;0;0;0;0;0;0;0;0;0;0;0;0;0;0	071429;0;0;0;0;0;0;0;0;0;0;0;0;0;0;0;0;0;0;0	32143;0	25;0	071429;0	32143;0	17857;0	25;0	21429;0	17857;0;0	071429;0	071429;0	035714;0	17857;0	32143;0	035714;0	10714;0	53571;0;0	25;0	071429;0	42857;0	17857;0	035714;0;0	10714;0;0
U335;0	0625;0	083333;0;0	25;0	083333;0;0	083333;0	083333;0;0	083333;0;0	083333;0;0;0;0;0;0;0;0;0	083333;0;0;0;0;0;0	16667;0	083333;0;0;0	083333;0;0;0;0;0	25;0	083333;0;0	083333;0;0	41667;0;0	083333;0;0;0	083333;0	083333;0;0;0	083333;0;0;0;0;0	083333;0;0;0;0;0;0;0;0;0;0;0;0;0	083333;0;0;0;0;0;0;0;0;0;0;0;0;0;0;0;0;0;0;0;0;0;0;0;0;0;0;0;0;0;0;0;0;0;0;0;0;0;0;0;0;0;0;0;0;0	083333;0;0;0;0	083333;0;0;0;0;0;0;0	083333;0	16667;0;0;0;0;0;0;0;0;0;0;0;0;0;0;0;0;0;0;0	25;0	25;0	083333;0	25;0	16667;0	16667;0;0;0;0;0;0	083333;0	16667;0	16667;0	16667;0;0	5;0;0	083333;0;0	25;0	16667;0	083333;0;0;0;0;0;0;0;0	083333;0	083333;0;0;0;0;0	16667;0;0	25;0;0;0;0;0;0;0;0	083333;0;0	16667;0;0;0;0;0;0;0;0;0;0;0;0;0;0;0;0	25;0;0	083333;0
U336;1;0	0625;0	125;0	0625;0	03125;0	03125;0	0625;0	125;0;0	0625;0;0	0625;0	03125;0;0	03125;0	03125;0	03125;0;0;0;0	0625;0;0;0	03125;0;0	03125;0	125;0	03125;0;0	03125;0	09375;0;0;0;0;0	09375;0	15625;0;0	03125;0;0	1875;0	03125;0	09375;0	03125;0;0	09375;0	0625;0	03125;0;0	0625;0	0625;0	03125;0;0;0	0625;0;0	03125;0;0	03125;0;0;0	03125;0;0;0;0;0;0;0;0	09375;0;0	03125;0;0;0	0625;0;0	03125;0;0;0;0;0;0;0	03125;0;0;0;0;0;0;0;0	03125;0;0;0;0;0;0;0;0;0;0;0;0	03125;0;0;0;0;0;0;0;0;0	03125;0;0;0;0	03125;0;0;0;0;0;0;0	0625;0	0625;0;0;0;0;0;0;0;0;0	03125;0;0
U337;0;1;0;0;1;0;1;1;0;1;0;1;0;0;0;0;0;0;0;0;1;0;0;0;0;0;1;1;0;0;1;0;0;0;0;0;1;0;1;0;0;0;1;0;0;0;1;0;0;1;0;0;0;0;1;0;0;0;0;0;0;0;0;0;0;0;0;0;0;0;0;0;0;0;0;0;0;0;0;0;0;0;0;0;0;0;0;0;0;0;0;0;0;0;0;0;0;0;0;0;0;0;0;0;0;0;0;0;0;0;0;0;1;0;0;0;1;0;0;0;0;0;0;1;1;0;0;0;0;0;0;0;0;0;0;0;0;0;0;0;0;0;0;1;1;0;1;0;1;0;0;0;0;0;1;0;0;0;0;1;0;0;0;0;0;0;0;0;0;0;0;0;0;0;0;0;0;0;0;0;0;0;0;0;0;0;0;0;0;0;0;1;0;0;0;0;0;…
U338;1;0;0;0;0;0;0;0;0;0;0;0;0;0;0;0;0;0;0;0;0;0;0;0;0;0;0;0	33333;0;0;0;0;0;0;0;0;0	33333;0;0;0;0;0;0;0;0;0;0;0;0;0;0;0;0;0;0;0;0;0;0;0;0;0;0;0;0;0;0;0;0;0;0;0;0;0;0;0;0;0;0;0;0;0;0;0;0;0;0;0;0;0;0;0;0;0;0;0	33333;0;0;0;0;0;0;0	33333;0;0;0;0;0;0	33333;0;0;0;0	33333;0;0;0	33333;0	33333;0;0;0;0;0;0;0;0;0;0;0;0;0;0;0;0;0;0;0;0;0;0;0;0;0;0;0;0;0;0;0;0;0;0;0;0;0;0;0;0;0;0;0;0;0;0;0;0;0;0;0;0;0;0;0;0;0;0;0;0;0;0;0;0;0;0;0;0;0;0;0;0;0;0;0;0;0;0;0;0;0;0;0;0;0;0;0;0;0;0;0;0	33333;0;0;0;0;0;0;0;0;0;0;0;0;0;0;0;0;0;0;0;0;0;0;0;0;0;0;0;0;0;0;0;0;0;0;0;0;0;0;0;0;0;0;0;0;0;0;0;0;0;0;0;0;0;0;0;0;0;0	33333;0;0;0;0;0;0;0;0;0;0;0;0;0;0;0;0;0;0;0;0;0;0;0;0;0;0;0;0;0	33333;0;0;0;0;0;0;0;0;0;0;0;0;0;0;0;0;0;0;0;0;0;0;0;0;0;0;0;0;0;0;0;0;0;0;0;0;0;0;0;0;0;0;1;0;0;0;0;0;0;0;0;0;0;0;0;0;0;0;0;0;0;0;0;0;0;0;0;0;0;0;0;0;0;0;0;0;0;0;0;0;0;0;0;0;0;0;0;0;0;0;0;0;0;0;0;0;0;0;0;0;0;0;0;0;0;0;0;0;0;0;0;0;0;0;0;0;0;0;0;0;0;0;0;0;0;0;0;0;0;0;0;0;0;0;0;0	33333;0;0	33333;0;0;0;0;0;0	33333;0;0;0;0;0;0;0;0;0;0;0;0;0;0;0;0;0;0;0	33333;0;0;0;0;0;0;0;0;0;0;0;0;0;0;0;0;0;0;0;0;0;0;0;0;0;0;0;0;0;0	33333;0;0;0;0;0;0;0;0;0;0;0;0;0;0;0;0;0;0;0;0;0;0;0;0;0;0;0;0	33333;0;0;0;0;0;0;0;0;0;0	33333;0;0;0;0;0;0;0;0;0;0;0;0;0;0;0;0;0;0;0;0;0;0;0;0;0;0;0;0;0;0;0;0;0;0;0;0;0;0;0;0;0;0;0;0;0;0;0;0;0;0;0;0;0;0;0;0;0;0;0;0;0;0;0;0;0;0;0;0;0;0;0;0;0;0;0;0;0;0;0;0;0;0;0;0;0;0;0;0;0;0;0;0;0;0;0;0;0;0;0;0;0;0;0;0;0;0;0;0;0;0;0;0;0;0;0;0;0;0;0;0;0;0;0;0;0;0;0;0;0;0;0;0;0;0;0;0;0;0;0;0;0;0;0;0;0;0;0;0;0;0;0;0;0;0;0;0;0;0;0;0;0;0;0;0;0;0;0;0;0;0;0;0;0;0;0;0;0;0;0;0;0;0;0;0;0;0;0;0;0;0;0;0;0;0;0;0;0…	33333;0;0;0;0;0;0;0;0;0;0;0;0;0;0;0;0;0;0;0;0;0;0;0;0;0;0;0;0;0;0;0;0;0;0;0;0;0;0;0;0;0;0;0;0;0;0;0;0;0;0;0;0;0;0;0;0;0;0;0;0;0;0;0;0;0;0;0;0;0;0;0;0;0;0;0;0;0;0;0;0;0;0;0;0;0;0;0;0;0;0;0;0;0;0;0;0;0;0;0;0;0;0;0;0;0;0;0;0;0;0;0;0;0;0;0;0;0;0;0;0;0;0;0;0;0;0;0;0;0	33333;0;0;0;0;0;0;0;0;0;0;0;0;0;0;0;0;0;0;0;0;0;0;0;0;0;0;0;0;0;0;0;0;0;0;0;0;0;0;0;0;0;0;0	33333;0;0;0;0;0;0;0;0;0;0;0;0;0;0;0;0;0	33333;0;0;0;0;0;0;0;0;0;0;0;0;0;0;0;0;0;0;0;0;0;0;0;0;0;0;0;0;0;0;0;0;0;0;0;0;0;0
U339;0	5;1;0;0;1;0;1;1;0;1;0;1;0;0;0;0;0;0;0;0;1;0;0;0;0;0;1;1;0;0;1;0;0;0;0;0;1;0;1;0;0;0;1;0;0;0;1;0;0;1;0;0;0;0;1;0;0;0;0;0;0;0;0;0;0;0;0;0;0;0;0;0;0;0;0;0;0;0;0;0;0;0;0;0;0;0;0;0;0;0;0;0;0;0;0;0;0;0;0;0;0;0;0;0;0;0;0;0;0;0;0;0;1;0;0;0;1;0;0;0;0;0;0;1;1;0;0;0;0;0;0;0;0;0;0;0;0;0;0;0;0;0;0;1;1;0;1;0;1;0;0;0;0;0;1;0;0;0;0;1;0;0;0;0;0;0;0;0;0;0;0;0;0;0;0;0;0;0;0;0;0;0;0;0;0;0;0;0;0;0;0;1;0;0;0;0;0;0;0;0…
U340;0	024390244;0	5;0;0;0	5;0;0	5;0	5;0;0	5;0;0	5;0;0;0;0;0;0;0;0;0	5;0;0;0;0;0;0	5;0	5;0;0;0	5;0;0;0;0;0;0	5;0;0	5;0;0;0;0	5;0;0;0;0	5;0;0;0	5;0;0;0;0;0	5;0;0;0;0;0;0;0;0;0;0;0;0;0;0;0;0;0;0;0;0;0;0;0;0;0;0;0;0;0;0;0;0;0;0;0;0;0;0;0;0;0;0;0;0;0;0;0;0;0;0;0;0;0;0;0;0;0;0	5;0;0;0;0	5;0;0;0;0;0;0;0	5;0	5;0;0;0;0;0;0;0;0;0;0;0;0;0;0;0;0;0;0;0	5;0	5;0;0	5;0;0	5;0;0;0;0;0;0	5;0;0;0;0;0	5;0;0;0;0;0;0;0;0;0;0;0;0;0;0;0;0;0;0;0;0;0;0;0;0;0;0;0;0;0;0;0;0	5;0;0;0;0;0;0;0;0;0;0;0;0;0;0;0;0	5;0;0;0	5;0	5;0;0;0;0;0	5;0	5;0	5;0;0	5;0	5;0	5;0;0;0;0	5;0	5;0	5;0	5;0	5;0;0	5;0;0;0;0;0;0;0;0	5;0;0;0;0	5;0;0;0	5;0;0;0	5;0	5;0	5;0
U341;0	027027027;0	02439;0	14634;0	31707;0	04878;0;0	02439;0	41463;0;0	097561;0	02439;0	097561;0;0	02439;0	14634;0	073171;0;0	02439;0;0;0	02439;0;0;0;0	02439;0;0	12195;0	02439;0;0	17073;0	073171;0;0;0;0	02439;0	46341;0	14634;0;0	02439;0;0	65854;0;0	2439;0	02439;0;0	073171;0	073171;0	02439;0;0	073171;0;0	02439;0;0;0	04878;0;0	02439;0;0;0;0;0;0	04878;0;0;0;0;0	073171;0	02439;0;0;0;0;0;0	04878;0;0;0;0;0;0;0;0;0	02439;0;0;0;0;0;0;0;0	02439;0;0;0;0;0;0;0;0;0;0;0	02439;0;0;0;0;0;0	04878;0;0;0;0	02439;0;0;0;0	02439;0;0;0;0;0;0;0	04878;0	04878;0;0;0;0;0;0;0;0;0;0;0;0;0;0;0;0	02439;0;0;0	7561;0	73171;0
U342;0;0	013514;0	10811;0	094595;0;0	013514;0	027027;0	040541;0;0	013514;0	027027;0	013514;0	027027;0	013514;0	027027;0	013514;0;0	013514;0;0;0	040541;0	013514;0;0	013514;0	027027;0	013514;0	027027;0	081081;0;0	054054;0	040541;0;0;0;0	040541;0	2027;0	10811;0;0;0;0	18919;0	013514;0	013514;0	013514;0	067568;0	040541;0	013514;0	027027;0;0	12162;0	094595;0	027027;0;0;0	013514;0;0	013514;0;0	027027;0;0;0	013514;0	013514;0;0;0	013514;0;0;0	027027;0	040541;0;0	013514;0;0;0	013514;0	027027;0	013514;0;0;0;0
U343;0	034722222;0;1;0	66667;0	33333;0;0;1;0;0	33333;0;0	66667;0;0;0	33333;0	33333;0;0;0;0;0;0;0;0;0;0;0	33333;0;0;0	66667;0	33333;0;0;0;0;0	66667;0	33333;0;0;0;1;0;1;0;0;0	33333;0	33333;0;0;0	33333;0;0;0;0;0;0;0	33333;0;0;0;0;0;0;0;0;0;0;0;0;0;0;0;0;0;0	33333;0;0;0;0;0;0;0;0;0;0;0;0;0;0;0;0;0	33333;0;0;0;0;0;0;0;0;0;0;0;0;0;0;0;0;0	33333;0;0;0;0;0;0;0;0;0;0;0;0;0;0;0	33333;0	66667;0;0;0;0;0;0;0;0;0;0;0;0;0;0;0;0;0;0;1;1;0	66667;1;0	33333;0	66667;0	66667;1;0;0	33333;0	66667;0;1;1;0	33333;1;0	66667;0;0	66667;0;1;1;0	33333;0;0	33333;0;0	33333;0	66667;0;0;0;0	66667;0;0;0;0;0	33333;0	33333;0;0;0	33333;0;0;0	33333;0;0;0	33333;0;0	33333;0;0;0;0	66667;0;0;0;0;0;0;0;0;0;0;0;1;0	66667;1;0	33333;0	33333;0	66667;1;1;1;1;0;1;0	33333;0	33333;0;0	66667;0;0;0
U344;1;0	020833;0	11806;0	13194;0	0069444;0	0069444;0	013889;0	19444;0;0	034722;0	013889;0	027778;0	034722;0	027778;0	097222;0	076389;0	013889;0	020833;0;0	0069444;0	034722;0	027778;0;0	0069444;0	034722;0	0069444;0	083333;0	027778;0;0	0625;0	10417;0	0069444;0;0;0	020833;0	32639;0	10417;0	0069444;0	013889;0;0	42361;0	020833;0	097222;0	027778;0	048611;0	097222;0	013889;0	048611;0;0	069444;0	041667;0	027778;0;0;0	027778;0;0	013889;0;0	013889;0;0;0	020833;0	027778;0;0;0	013889;0;0
U345;0	5;1;0;0;1;0;1;1;0;1;0;1;0;0;0;0;0;0;0;0;1;0;0;0;0;0;1;1;0;0;1;0;0;0;0;0;1;0;1;0;0;0;1;0;0;0;1;0;0;1;0;0;0;0;1;0;0;0;0;0;0;0;0;0;0;0;0;0;0;0;0;0;0;0;0;0;0;0;0;0;0;0;0;0;0;0;0;0;0;0;0;0;0;0;0;0;0;0;0;0;0;0;0;0;0;0;0;0;0;0;0;0;1;0;0;0;1;0;0;0;0;0;0;1;1;0;0;0;0;0;0;0;0;0;0;0;0;0;0;0;0;0;0;1;1;0;1;0;1;0;0;0;0;0;1;0;0;0;0;1;0;0;0;0;0;0;0;0;0;0;0;0;0;0;0;0;0;0;0;0;0;0;0;0;0;0;0;0;0;0;0;1;0;0;0;0;0;0;0;0…
U346;0	1;0	5;0;0;0	5;0;0	5;0	5;0;0	5;0;0	5;0;0;0;0;0;0;0;0;0	5;0;0;0;0;0;0	5;0	5;0;0;0	5;0;0;0;0;0;0	5;0;0	5;0;0;0;0	5;0;0;0;0	5;0;0;0	5;0;0;0;0;0	5;0;0;0;0;0;0;0;0;0;0;0;0;0;0;0;0;0;0;0;0;0;0;0;0;0;0;0;0;0;0;0;0;0;0;0;0;0;0;0;0;0;0;0;0;0;0;0;0;0;0;0;0;0;0;0;0;0;0	5;0;0;0;0	5;0;0;0;0;0;0;0	5;0	5;0;0;0;0;0;0;0;0;0;0;0;0;0;0;0;0;0;0;0	5;0	5;0;0	5;0;0	5;0;0	5;0;0;0;0	5;0;0;0;0;0	5;0;0;0;0;0;0;0;0;0;0;0;0;0;0;0;0;0;0;0;0;0;0;0;0;0;0;0;0;0;0;0;0	5;0;0;0;0;0;0;0;0;0;0;0;0;0;0;0;0	5;0;0;0	5;0	5;0;0;0;0;0	5;0	5;0	5;0;0	5;0	5;0	5;0;0;0;0	5;0	5;0	5;0	5;0	5;0;0	5;0;0;0;0;0;0;0;0	5;0;0;0;0	5;0;0;0	5;0;0;0	5;0	5;0
U347;0;0	05;0;0	05;0	05;0;0	3;0	05;0;0	05;0;0	05;0;0;0;0;0;0;0;0;0	05;0;0;0;0;0;0	05;0	1;0;0;0	05;0;0;0;0;0;0	05;0;0	05;0;0	05;0;0	1;0;0	2;0;0	05;0	05;0;0	05;0;0;0;0;0	05;0;0;0;0;0;0;0;0;0;0;0;0;0;0;0;0;0;0;0;0;0;0;0;0;0;0;0;0;0;0;0;0;0;0;0;0;0;0;0;0;0;0;0;0;0;0;0;0;0;0;0;0;0;0	05;0;0;0;0	05;0;0;0;0	2;0;0;0;0;0;0;0	05;0	05;0;0;0;0;0;0;0;0;0;0;0;0;0;0;0;0;0;0;0	05;0	05;0;0	05;0;0	05;0;0;0;0;0	05;0	05;0;0;0;0;0	05;0;0;0;0;0;0;0;0;0	05;0	05;0;0;0;0;0;0;0;0	05;0;0;0;0;0	05;0;0;0;0;0;0	05;0;0	05;0	05;0;0;0;0;0;0;0;0;0;0;0	05;0;0;0;0;0	05;0;0;0	05;0	15;0	05;0;0;0;0	05;0	1;0	05;0;0	05;0	05;0
U348;0	011049724;0;0	14286;0	28571;0	020408;0;0;0	28571;0;0	061224;0	020408;0	061224;0;0;0	16327;0	061224;0;0	020408;0;0;0;0;0;0;0;0;0	081633;0;0;0	061224;0	020408;0;0;0;0	020408;0	38776;0	020408;0;0;0;0	63265;0;0	16327;0;0	020408;0	040816;0	040816;0	020408;0;0	020408;0	020408;0;0;0;0	020408;0;0	020408;0;0;0;0;0;0	040816;0;0;0;0;0	040816;0	020408;0;0;0;0;0;0	020408;0;0;0;0;0;0;0;0;0	020408;0;0;0;0;0;0;0;0	020408;0;0;0;0;0;0;0;0;0;0;0	020408;0;0;0;0;0;0	061224;0;0;0;0;0;0;0;0;0;0;0;0;0;0;0	020408;0	020408;0;0;0;0;0;0;0;0;0;0;0;0;0;0;0;0	020408;0;0;0	71429;0	73469;0	12245;0	67347;0	18367;0	65306;0	61224;0	34694;0	020408;0	061224;0	12245;0
U349;1;0	0055249;0	0055249;0	060773;0	0055249;0;0	016575;0	016575;0;0	0055249;0;0	0055249;0;0	0055249;0	0055249;0;0	0055249;0	0055249;0;0;0	016575;0	0055249;0;0;0;0;0	01105;0	016575;0;0;0	022099;0;0;0;0;0	049724;0	077348;0;0	0055249;0;0	10497;0;0	01105;0;0	34807;0	01105;0	0055249;0;0;0	038674;0	016575;0;0;0;0	0055249;0;0;0;0;0;0;0;0;0;0;0;0;0;0	0055249;0	027624;0;0;0;0;0;0	0055249;0;0;0	0055249;0;0;0;0;0	01105;0;0;0;0;0;0;0;0;0;0;0;0;0;0;0;0;0;0;0	022099;0;0;0;0;0;0	11602;0	01105;0;0;0	033149;0;0;0	01105;0	30939;0;0;0;0	0055249;0;0;0	0055249;0	01105;0;0;0;0;0;0;0;0;0;0;0;0;0	0055249;0;0;0;0;0;0	027624;0	022099;0;0	022099;0	01105;0	027624;0	016575;0
U350;0;1;0;0;1;0;1;1;0;1;0;1;0;0;0;0;0;0;0;0;1;0;0;0;0;0;1;1;0;0;1;0;0;0;0;0;1;0;1;0;0;0;1;0;0;0;1;0;0;1;0;0;0;0;1;0;0;0;0;0;0;0;0;0;0;0;0;0;0;0;0;0;0;0;0;0;0;0;0;0;0;0;0;0;0;0;0;0;0;0;0;0;0;0;0;0;0;0;0;0;0;0;0;0;0;0;0;0;0;0;0;0;1;0;0;0;1;0;0;0;0;0;0;1;1;0;0;0;0;0;0;0;0;0;0;0;0;0;0;0;0;0;0;1;1;0;1;0;1;0;0;0;0;0;1;0;0;0;0;1;0;0;0;0;0;0;0;0;0;0;0;0;0;0;0;0;0;0;0;0;0;0;0;0;0;0;0;0;0;0;0;1;0;0;0;0;0;…
U351;0	044776119;0;0;0;0;0;0;0;0;0;0;0;0;0;0;0;0;0;0;0;0;0;0;0;0;0;0;0;0;0;0;0;0;0;0;0;0;0;0;0;0;0;0;0;0;0;0;0;0;0;0;0;0;0;0;0;0;0;0;0;0;0;0;0;0;0;0;0;0;0;0;0;0;0;0;0;0;0;0;0;0;0;0;0;0;0;0;0;0;0;0;0;0;0;0;0;0;0;0;0;0;0;0;0;0;0;0;0;0;0;0;0;0;0;0;0;0;0;0;0;0;0;0;0;0;0;0;0;0;0;0;0;0;0;0;0;0;0;0;0;0;0;0;0;0;0;0;0;0	18182;0;0;0;0;0;0;0;0;0;0;0	090909;0;0;0;0;0;0;0;0;0;0;0;0;0;0;0;0;0;0;0;0;0;0;0;0;0;0;0;0;0;0;0	090909;0	090909;0;0;0;0;0;0;0;0;0;0;0;0;0;0;0;0	090909;0;0;0;0;0;0;0;0;0;0;0;0;0;0;0;0;0;0;0;0;0;0;0;0;0;0;0;0;0;0;0;0;0;0;0;0;0;0;0;0;0;0;0;0;0;0;0;0;0;0;0;0;0;0;0;0;0;0;0;0;0;0;0;0;0;0;0;0;0;0;0;0;0;0;0;0;0;0;0;0;0;0;0;0;0;0;0;0;0;0;0;0;0;0	090909;0;0;0;0;0;0;0;0;0;0;0;0;0;0;0;0;0;0;0;0;0;0;0;0;0;0;0;0;0;0;0;0;0;0;0;0;0;0;0;0;0;0;0;0;0;0;0;0;0;1;0;0;0;0;0;0;0;0;0;0;0;0;0;0;0;0;0;0;0;0;0;0;0;0;0;0;0;0;0;0;0;0;0;0;0;0;0;0;0;0;0;0;0;0;0;0;0;0;0;0;0;0;0;0;0;0;0;0;0;0;0;0;0;0;0;0;0;0;0;0;0;0;0;0;0;0;0;0;0;0;0;0;0;0;0;0;0;0;0;0;0;0;0;0;0;0;0;0;0;0;0;0;0;0;0;0;0;0;0;0;0;0;0;0;0;0;0;0;0;0;0;0;0;0;0;0;0;0;0;0;0;0;0;0;0;0;0;0;0;0;0;0;0;0;0;0;…
U352;0	015625;0;0	029851;0	10448;0;0;0;0	029851;0;0;0	014925;0;0;0	014925;0;0;0;0	089552;0	044776;0;0	1791;0	029851;0;0;0	029851;0;0	014925;0	22388;0;0	044776;0	014925;0	014925;0;0;0	014925;0	14925;0	22388;0	044776;0;0;0	14925;0;0;0;0	20896;0	029851;0;0	029851;0;0	16418;0	089552;0	014925;0	014925;0;0;0;0;0;0	059701;0;0;0	014925;0;0;0;0	014925;0;0	044776;0	074627;0;0;0;0;0;0;0	059701;0;0;0;0;0	059701;0;0	014925;0	059701;0;0;0;0;0	014925;0;0;0;0;0;0	014925;0;0;0;0;0;0;0	014925;0	044776;0	074627;0	029851;0	014925;0;0;0	37313;0	014925;0;0;0	16418;0;0;0	044776;0	25373;0;0;0;0;0;0;0;0;0;0;0;0;0;0;0;0;0;0;0;0;0;0;0;0;0;0;0;0
U353;0;0;0;0	03125;0;0;0;0;0;0;0;0;0;0;0;0;0;0	046875;0;0	015625;0	0625;0;0;0;0;0;0;0	10938;0;0;0	03125;0;0;0;0;0	046875;0	14062;0;0;0;0	078125;0;0;0;0	10938;0;0;0;0;0	23438;0;0;0;0;0;0;0;0;0;0;0;0;0;0;0;0;0;0;0;0	078125;0;0;0;0;0;0;0;0;0;0;0	015625;0;0;0	03125;0;0;0;0	015625;0;0;0;0;0;0;0;0;0;0;0;0;0;0;0	09375;0;0;0;0;0;0	23438;0	046875;0;0;0	14062;0;0;0;0	20312;0;0;0;0;0;0;0;0;0;0;0;0;0;0;0;0;0;0;0;0;0;0;0;0;0;0;0;0;0;0	015625;0	015625;0	015625;0	015625;0	015625;0;0;0;0;0;0	015625;0	015625;0	015625;0	03125;0	015625;0;0;0	015625;0	015625;0;0;0	015625;0	015625;0;0;0;0;0;0;0;0	015625;0;0;0;0;0;0	03125;0;0;0	015625;0;0;0;0	046875;0	03125;0	1875;0;0;0	015625;0	015625;0;0;0;0;0	015625;0;0	03125;0;0;0;0;0	015625;0	015625;0;0	03125;0	03125;0	0625;0;0;0;0;0
U354;0	045454545;0;0	081081;0	16216;0;0;0;0;0;0;0	027027;0;0	027027;0	027027;0;0;0;0	054054;0;0;0;0	027027;0;0;0	054054;0;0;0	081081;0;0	027027;0	054054;0;0;0;0	027027;0	10811;0	054054;0;0;0;0	081081;0;0;0;0	027027;0	081081;0;0	054054;0;0	10811;0	13514;0	027027;0;0;0;0;0;0;0	027027;0;0;0;0;0;0;0	027027;0;0;0	054054;0	027027;0;0;0;0;0;0	027027;0;0;0;0;0	027027;0;0	027027;0	027027;0;0;0;0;0	027027;0;0;0;0;0;0;0;0;0;0;0;0;0;0	081081;0;0	027027;0;0;0;0	16216;0	054054;0	027027;0;0	081081;0;0;0;0	16216;0;0;0;0;0;0;0;0;0;0;0;0;0;0;0;0;0;0;0;0;0;0;0;0;0;0;0;0	027027;0;0	10811;0	054054;0	10811;0	054054;0	054054;0;0;0;0;0	027027;0	054054;0;0	027027;0	10811;0	054054;0;0;0
U355;1;0	045455;0;0	18182;0	045455;0;0	045455;0	045455;0;0	045455;0;0	045455;0;0;0;0;0;0	045455;0;0;0	090909;0;0;0;0;0;0	045455;0	13636;0;0;0	045455;0;0;0;0;0	045455;0	22727;0;0	045455;0;0	045455;0;0	045455;0;0	045455;0;0	045455;0;0;0	13636;0	045455;0;0;0;0	045455;0;0;0;0;0;0;0;0;0;0;0;0;0;0;0;0;0;0;0;0;0;0;0;0;0;0;0;0;0;0;0;0;0	045455;0	045455;0;0;0;0;0;0;0;0;0;0;0;0;0;0	13636;0;0;0	045455;0;0;0	18182;0;0;0;0	090909;0;0;0;0	13636;0;0;0;0;0;0;0	045455;0	045455;0;0;0;0;0;0;0;0;0;0;0;0;0;0;0;0;0;0;0	090909;0	045455;0;0	090909;0;0	045455;0	045455;0	045455;0;0;0;0	045455;0;0	045455;0;0;0	13636;0	045455;0;0;0;0	13636;0;0;0;0	045455;0;0;0;0;0;0;0;0;0;0;0	045455;0;0;0;0;0;0;0;0;0;0	045455;0;0	13636;0;0;0	045455;0	045455;0;0;0;0;0;0;0	13636;0;0;0;0;0
U356;0;1;0;0;1;0;1;1;0;1;0;1;0;0;0;0;0;0;0;0;1;0;0;0;0;0;1;1;0;0;1;0;0;0;0;0;1;0;1;0;0;0;1;0;0;0;1;0;0;1;0;0;0;0;1;0;0;0;0;0;0;0;0;0;0;0;0;0;0;0;0;0;0;0;0;0;0;0;0;0;0;0;0;0;0;0;0;0;0;0;0;0;0;0;0;0;0;0;0;0;0;0;0;0;0;0;0;0;0;0;0;0;1;0;0;0;1;0;0;0;0;0;0;1;1;0;0;0;0;0;0;0;0;0;0;0;0;0;0;0;0;0;0;1;1;0;1;0;1;0;0;0;0;0;1;0;0;0;0;1;0;0;0;0;0;0;0;0;0;0;0;0;0;0;0;0;0;0;0;0;0;0;0;0;0;0;0;0;0;0;0;1;0;0;0;0;0;…
U357;0	125;0;0;0;0;0;0;0;0;0;0;0;0;0;0;0;0;0;0;0;0;0;0;0;0;0;0;0;0;0;0;0;0;0;0;0;0;0;0;0;0;0;0;0;0;0;0;0;0;0;0;0;0;0;0;0;0;0;0;0;0;0;0;0;0;0;0;0;0;0;0;0;0;0;0;0;0;0;0;0;0;0;0;0;0;0;0;0;0;0;0;0;0;0;0;0;0;0;0;0;0;0;0;0;0;0;0;0;0;0;0;0;0;0;0;0;0;0;0;0;0;0;0;0;0;0;0;0;0;0;0;0;0;0;0;0;0;0;0;0;0;0;0;0;0;0;0;0;0;0;0;0;0;0;0;0;0;0;0;0;0;0;0;0;0;0;0;0;0;0;0;0;0;0;0;0;0;0;0;0;0;0;0;0;0;0;0;0;0;0;0;0;0;0;0;0;0;0;0…
U358;0;0	125;0	0625;0	125;0	0625;0	0625;0	125;0	125;0;0	125;0;0	125;0	0625;0;0	0625;0;0;0;0;0;0	125;0;0;0	0625;0;0	0625;0	125;0	0625;0;0;0	125;0;0;0;0;0;0	125;0;0	0625;0;0	125;0	0625;0	125;0	0625;0	0625;0	125;0	125;0	0625;0;0	125;0	0625;0	0625;0;0;0	125;0;0	0625;0;0	0625;0;0;0	0625;0;0;0;0;0;0;0;0	0625;0;0	0625;0;0;0	0625;0;0	0625;0;0;0;0;0;0;0;0;0;0;0;0;0;0;0;0;0;0;0;0;0;0;0;0;0;0	0625;0	0625;0;0;0;0;0	1875;0;0;0;0	125;0;0;0;0	25;0;0;0;0;0;0;0	125;0	0625;0;0;0;0;0;0;0;0;0	0625;0;0	0625;0;0;0;0;0;0;0;0	125;0	1875;0;0
U359;0;0;0;0;0;0;0;0;0;0;0;0;0;0;0;0;0;0;0;0;0;0;0;0;0;0;0;0;0;0;0;0;0;0;0;0;0;0;0;0;0;0;0;0;0;0;0;0;0;0;0;0;0;0;0;0;0;0;0;0;0;0;0;0;0;0;0;0;0;0;0;0;0;0;0;0;0;0;0;0;0;0;0;0;0;0;0;0;0;0;0;0;0;0;0;0;0;0;0;0;0;0;0;0;0;0;0;0;0;0;0;0;0;0;0;0;0;0;0;0;0;0;0;0;0;0;0;0;0;0;0;0;0;0;0;0;0;0;0;0;0;0;0;0;0;0;0;0;0;0;0;0;0;0;0;0;0;0;0;0;0;0;0;0;0;0;0;0;0;0;0;0;0;0;0;0;0;0;0;0;0;0;0;0;0;0;0;0;0;0;0;0;0;0;0;0;0;…	125;0;0;0;0;0;0;0;0;0;0;0;0;0;0;0;0;0;0;0;0;0;0;0;0;0;0;0;0;0;0;0;0;0;0;0;0;0;0;0;0;0;0;0;0;0;0;0;0;0;0;0;0;0;0;0;0;0;0;0;0;0;0;0;0;0;0;0;0;0;0;0;0;0;0;0;0;0;0;0;0;0;0;0;0;0;0;0;0;0;0;0;0;0;0;0;0;0;0;0;0;0;0;0;0;0;0;0;0;0;0;0;0;0;0;0;0;0;0;0;0;0;0;0;0;0;0;0;0;0;0;0;0;0;0;0;0;0;1;0;0;0;0;0;0;0;0;0;0;0;0;0;0;0;0;0;0;0;0;0;0;0;0;0;0;0;0;0;0;0;0;0;0;0;0;0;0;0;0;0;0;0;0;0;0;0;0;0;0;0;0;0;0;0;0;0;0;0;0…	125;0;0;0;0;0;0;0;0;0;0;0;0;0;0;0;0;0;0;0;0;0;0;0;0;0;0;0;0;0;0;0;0;0;0;0;0;0;0;0;0;0;0;0;0;0;0;0;0;0;0;0;0;0;0;0;0;0;0;0;0;0;0;0;0;0;0;0;0;0;0;0;0;0;0;0;0;0;0;0;0;0;0;0;0;0;0;0;0;0;0;0;0;0;0;0;0;0;0;0;0;0;0;0;0;0;0;0;0;0;0;0;0;0;0;0;0;0;0;0;0;0;0;0;0;0;0;0;0;0;0;0;0;0;0;0;0;0;0;0;0;0;0;0;0;0;0;0;0;0;0;0;0;0;0;0;0;0;0;0;0;0;0;0;0;0;0;0;0;0;0;0;0;0;0;0;0;0;0;0;0;0;0;0;0;0;0;0;0;0;0;0;0;0;0;0;0;0;0…
U360;0;0;0;0;0;0;0;0;0;0;0;0;0;0;0;0;0;0	1;0;0;0	2;0;0;0;0;0;0	1;0	1;0;0;0	1;0;0;0;0;0	1;0	2;0;0;0;0	1;0;0;0;0	2;0;0;0;0;0	1;0	1;0;0;0;0;0;0;0;0;0;0;0;0	1;0;0;0;0;0	1;0;0	1;0;0;0;0;0;0	1;0;0;0;0;0	1;0;0;0	1;0;0;0;0;0;0;0;0;0;0;0;0;0;0;0;0;0;0;0;0;0;0;0;0;0	4;0;0;0;0	2;0;0;0	1;0	4;0;0;0;0;0;0;0;0;0;0;0;0;0;0;0;0;0;0;0;0;0;0;0;0;0;0;0;0;0;0;0;0;0;0;0;0;0;0;0;0	1;0;0;0	3;0;0;0;0	1;0;0;0;0;0;0	1;0;0;0;0;0;0;0;0;0;0;0;0;0	1;0;0;0;0;0;0;0	1;0;0	3;0;0;0;0	1;0;0;0;0;0;0;0;0;0;0;0;0;0;0;0;0;0;0;0;0	1;0;0	1;0;0;0;0;0;0	1;0;0;0;0;0;0;0;0	1;0;0;0;0;0;0	1;0;0;0;0;0;0;0;0;0;0;0;0;0;0;0;0;0	3;0;0;0;0;0;0;0;0;0;0;0;0;0;0;0;0;0	1;0;0;0;0;0;0;0;0;0	1;0;0;0;0;0;0;0;0;0;0;0;0;0;0;0;0;0;0;0;0;0;0;0;0;0	2;0;0;0;0;0;0;0;0;0;0	1;0;0;0;0;0;0;0;0;0;0;0;0;0;0;0;0;0;0;0;0;0;0;0;0;0;0;0	1;0;0;0;0;0;0;0	1;0;0;0	1;0;0;0;0;0;0	1;0;1;0;0;0;0	1;0;0;0;0;0;0	1;0;0;0;0;0	1;0;0;0;0;0;0;0;0	1;0;0;0;0;0;0;0;0;0;0;0;0;0;0;0;0;0;0;0;0;0;0;0;0;0;0;0;0;0;0;0;0;0;0	1;0;0;0;0;0;0;0	2;0;0;0;0;0;0;0
U361;0	036036036;0;0;0;0;0;0;0;0;0;0;0;0;0;0;0;0;0;0;0;0;0;0;0;0;0;0;0;0;0;0;0;0;0;0;0;0;0;0;0;0;0;0;0;0;0;0;0;0;0;0;0;0;0;0;0;0;0;0;0;0;0;0;0;0;0;0;0;0;0;0;0;0;0;0;0;0;0;0;0;0;0;0;0;0;0;0;0;0;0;0;0;0;0;0;0;0;0;0;0;0;0;0;0;0;0;0;0;0;0;0;0;0;0;0;0;0;0;0;0;0;0;0;0;0;0;0;0;0;0;0;0;0;0;0;0;0;0;0;0;0;0;0;0;0;0;0;0;0;0;0;0;0;0;0;0;0;0;0;0;0;0;0;0;0;0;0;0;0;0;0;0;0;0;0;0;0;0;0;0;0;0;0;0;0;0;0;0;0;0;0;0;0;0;0;0…
U362;0	5;0;0;0	054054;0;0;0	009009;0	009009;0;0;0;0;0	009009;0	11712;0;0	009009;0	009009;0	045045;0	027027;0	018018;0	045045;0	018018;0	009009;0;0	009009;0;0;0	099099;0;0;0	063063;0;0;0;0;0	036036;0	09009;0	027027;0;0;0	027027;0;0;0;0	036036;0	018018;0;0	018018;0;0	18919;0	027027;0	018018;0;0;0	009009;0;0;0;0	027027;0;0;0	018018;0;0;0;0;0;0	027027;0	036036;0	32432;0;0	018018;0	009009;0;0;0	036036;0;0;0;0;0	018018;0;0;0	036036;0;0;0;0	018018;0;0;0;0;0;0;0;0	009009;0;0;0	018018;0	009009;0;0	027027;0	081081;0	018018;0	009009;0;0	009009;0;0	15315;0	099099;0
U363;0	04040404;0	5;0;0	75;0	5;0	5;0;0	25;0;0	25;0;0	5;0;0;0;0;0	25;0;0;0;0;0;0;0	5;0;0;0	5;0;0;0	25;0	5;0;0;0;0;0	25;0	25;0;0	5;0;0	5;0;0	5;0;0;0;0	25;0;0;0;0;0;0;0;0	5;0;0	25;0;0	25;0;0;0;0;0;0;0;0;0;0;0;0;0;0;0;0	25;0;0;0;0;0;0;0;0;0;0;0;0;0;0;0;0;0	25;0;0	25;0;0;0;0	25;0;0;0;0;0;0;0;0;0;0;0;0;0;0;0;0;0;0;0;0;0;0;0;0;0;0	5;0	25;0	25;0;0;0;0	25;0	25;0	25;0	25;0	25;0	25;0	25;0	25;0	25;0	25;0	25;0	25;0;0	25;0	25;0	25;0;0	25;0;0	5;0	25;0;0;0;0;0	5;0	25;0;0;0;0
U364;0;0	010101;0;0	050505;0;0;0	010101;0	020202;0;0;0;0	010101;0	010101;0	040404;0	010101;0;0	020202;0	060606;0	040404;0;0	070707;0	010101;0	010101;0;0	010101;0;0	010101;0	33333;0;0	010101;0	050505;0;0;0;0;0	030303;0	080808;0	030303;0	010101;0;0	040404;0	010101;0	010101;0	010101;0	090909;0	030303;0;0	010101;0;0	22222;0	030303;0;0;0;0	010101;0;0	010101;0;0	040404;0;0;0	010101;0;0;0;0;0;0	020202;0	030303;0	11111;0;0	010101;0;0;0	010101;0	040404;0;0;0;0;0	010101;0;0;0	030303;0;0;0;0;0;0;0;0;0	010101;0	010101;0;0;0;0	010101;0;0;0;0	010101;0	040404;0
U365;0	047619048;0;0;0;0;0;0;0;0;0;0;0;0;0;0;0;0;0;0;0;0;0;0;0;0;0;0;0;0;0;0;0;0;0;0;0;0;0;0;0;0;0;0;0;0;0;0;0;0;0;0;0;0;0;0;0;0;0;0;0;0;0;0;0;0;0;0;0;0;0;0;0;0;0;0;0;0;0;0;0;0;0;0;0;0;0;0;0;0;0;0;0;0;0;0;0;0;0;0;0;0;0;0;0;0;0;0;0;0;0;0;0;0;0;0;0;0;0;0;0;0;0;0;0;0;0;0;0;0;0;0;0;0;0;0;0;0;0;0;0;0;0;0;0;0;0;0;0;0;0;0;0;0;0;0;0;0;0;0;0;0;0;0;0;0;0;0;0;0;0;0;0;0;0;0;0;0;0;0;0;0;0;0;0;0;0;0;0;0;0;0;0;0;0;0;0…
U366;0	5;0	047619;0	047619;0	14286;0	047619;0;0	047619;0	047619;0;0	047619;0	047619;0	047619;0;0;0;0;0;0	047619;0;0;0	047619;0;0;0;0;0;0	047619;0	047619;0;0	047619;0	047619;0;0;0;0;0	047619;0	14286;0;0	047619;0;0;0;0	047619;0;0	047619;0;0	047619;0;0;0	095238;0;0;0;0;0	047619;0;0;0;0;0;0;0;0;0;0;0;0;0;0;0;0;0;0;0;0;0;0;0;0;0;0;0;0;0	047619;0;0;0;0;0;0;0;0;0;0;0;0;0;0;0;0;0;0;0;0;0;0;0;0;0	095238;0;0;0;0	095238;0;0;0;0	19048;0;0;0;0;0;0;0	047619;0	047619;0;0;0;0;0;0;0;0;0;0;0;0;0;0;0;0;0;0;0	047619;0	047619;0	047619;0	047619;0;0	047619;0;0;0;0;0;0	047619;0;0;0;0;0	047619;0	047619;0;0;0;0;0;0;0;0	047619;0;0;0;0;0;0;0;0	095238;0;0;0;0;0;0	047619;0;0;0;0;0;0;0;0;0	14286;0;0;0;0;0;0;0;0;0;0;0;0;0;0;0;0	095238;0;0	047619;0	095238;0	047619;0;0;0;0;0	047619;0	047619;0	047619;0;0
U367;0	073170732;0	5;0;0;0	5;0;0	5;1;0;1;0;0	5;0;0;0;0;0;0;0;0;0	5;0;0;0;0;0;0	5;0	5;0;0;0	5;0;0;0;0;0;0	5;0;0	5;0;0;0;0	5;0;0;0;0	5;0;0;0	5;0;0;0;0;0	5;0;0;0;0;0;0;0;0;0;0;0;0;0;0;0;0;0;0;0;0;0;0;0;0;0;0;0;0;0;0;0;0;0;0;0;0;0;0;0;0;0;0;0;0;0;0;0;0;0;0;0;0;0;0;0;0;0;0	5;0;0;0;0	5;0;0;0;0;0;0;0	5;0	5;0;0;0;0;0;0;0;0;0;0;0;0;0;0;0;0;0;0;0	5;0	5;0;0	5;0;0	5;0;0;0;0;0;0	5;0;0;0;0;0	5;0;0;0;0;0;0;0;0;0;0;0;0;0;0;0;0;0;0;0;0;0;0;0;0;0;0;0;0;0;0;0;0	5;0;0;0;0;0;0;0;0;0;0;0;0;0;0;0;0	5;0;0;0	5;0	5;0;0;0;0;0	5;0	5;0	5;0;0	5;0	5;0	5;0;0;0;0	5;0	5;0	5;0	5;0	5;0;0	5;0;0;0;0;0;0;0;0	5;0;0;0;0	5;0;0;0	5;0;0;0	5;0	5;0	5;0	5;0	5;0
U368;1;0	02439;0;0	02439;0	02439;0;0	04878;0	04878;0;0	02439;0;0	02439;0;0;0;0;0;0	04878;0	02439;0;0	097561;0;0;0;0;0;0	02439;0	097561;0;0;0	097561;0;0;0;0;0	04878;0	14634;0;0	02439;0;0	073171;0;0	04878;0;0	097561;0	02439;0	02439;0;0;0	14634;0;0;0;0;0	02439;0;0;0;0;0;0;0;0;0;0;0;0;0	02439;0;0;0;0;0;0;0;0;0;0;0;0;0	04878;0;0;0	04878;0;0;0	02439;0;0;0;0;0;0;0;0;0;0;0;0;0;0;0;0	02439;0	02439;0;0;0;0;0	19512;0;0;0;0	12195;0;0;0	02439;0	17073;0;0;0;0;0;0;0	02439;0	02439;0;0;0;0;0;0;0;0;0;0;0;0;0;0;0;0;0;0;0	02439;0	02439;0;0	04878;0;0	02439;0	02439;0	02439;0;0;0	02439;0	02439;0;0;0	02439;0;0	097561;0	02439;0;0;0	02439;0;0;0;0	02439;0	097561;0
U369;0	042253521;1;0;0;1;0;1;1;0;1;0;1;0;0;0;0;0;0;0;0;1;0;0;0;0;0;1;1;0;0;1;0;0;0;0;0;1;0;1;0;0;0;1;0;0;0;1;0;0;1;0;0;0;0;1;0;0;0;0;0;0;0;0;0;0;0;0;0;0;0;0;0;0;0;0;0;0;0;0;0;0;0;0;0;0;0;0;0;0;0;0;0;0;0;0;0;0;0;0;0;0;0;0;0;0;0;0;0;0;0;0;0;1;0;0;0;1;0;0;0;0;0;0;1;1;0;0;0;0;0;0;0;0;0;0;0;0;0;0;0;0;0;0;1;1;0;1;0;1;0;0;0;0;0;1;0;0;0;0;1;0;0;0;0;0;0;0;0;0;0;0;0;0;0;0;0;0;0;0;0;0;0;0;0;0;0;0;0;0;0;0;1;0;0;0;0…
U370;0;0;0;0	056338;0;0;0	014085;0	028169;0;0;0;0;0	014085;0;0	014085;0;0;0	028169;0	028169;0;0	070423;0	014085;0;0;0;0;0	014085;0	056338;0;0	014085;0	042254;0	014085;0;0;0;0	056338;0	098592;0;0;0;0	084507;0;0	014085;0;0	056338;0	056338;0;0	014085;0;0	070423;0	014085;0	014085;0;0;0;0;0;0;0	014085;0;0;0;0;0;0;0;0;0	042254;0	028169;0;0;0;0;0;0;0	042254;0;0;0;0;0	014085;0;0;0	042254;0;0;0;0;0;0;0;0;0;0;0;0;0;0;0;0;0;0	014085;0	014085;0	028169;0	014085;0	014085;0;0;0	15493;0	014085;0;0;0	084507;0;0;0	042254;0	15493;0;0;0;0;0;0;0;0	014085;0;0;0;0;0;0;0;0;0;0;0;0;0;0;0;0;0;0;0;0	028169;0;0	056338;0;0;0	028169;0	014085;0;0;0	014085;0;0	014085;0	028169;0	028169;0
U371;1;0;0;0;0;0;0;0;0;0;0;0;0;0;0;0;0;0;0;0;0;0;0;0;0;0;0;0;0;0;0;0;0;0;0;0;0;0;0;0;0;0;0;0;0;0;0;0;0;0;0;0;0;0;0;0;0;0;0;0;0;0;0;0;0;0;0;0;0;0;0;0;0;0;0;0;0;0;0;0;0;0;0;0;0;0;0;0;0;0;0;0;0;0;0;0;0;0;0;0;0;0;0;0;0;0;0;0;0;0;0;0;0;0;0;0;0;0;0;0;0;0;0;0;0;0;0;0;0;0;0;0;0;0;0;0;0;0;0;0;0;0;0;0;0;0;0;0;0;0;0;0;0;0;0;0;0;0;0;0;0;0;0;0;0;0;0;0;0;0;0;0;0;0;0;0;0;0;0;0;0;0;0;0;0;0;0;0;0;0;0;0;0;0;0;0;0;…
U372;0	125;1;0;0;1;0;1;1;0;1;0;1;0;0;0;0;0;0;0;0;1;0;0;0;0;0;1;1;0;0;1;0;0;0;0;0;1;0;1;0;0;0;1;0;0;0;1;0;0;1;0;0;0;0;1;0;0;0;0;0;0;0;0;0;0;0;0;0;0;0;0;0;0;0;0;0;0;0;0;0;0;0;0;0;0;0;0;0;0;0;0;0;0;0;0;0;0;0;0;0;0;0;0;0;0;0;0;0;0;0;0;0;1;0;0;0;1;0;0;0;0;0;0;1;1;0;0;0;0;0;0;0;0;0;0;0;0;0;0;0;0;0;0;1;1;0;1;0;1;0;0;0;0;0;1;0;0;0;0;1;0;0;0;0;0;0;0;0;0;0;0;0;0;0;0;0;0;0;0;0;0;0;0;0;0;0;0;0;0;0;0;1;0;0;0;0;0;0;0…
U373;0;0	125;0	125;0	125;0	125;0;0	125;0	125;0;0	125;0;0	125;0;0;0;0;0;0;0;0;0	125;0;0;0;0;0;0	125;0	125;0;0;0	125;0;0;0;0;0	125;0	375;0;0	125;0;0	125;0;0	125;0;0;0	125;0	125;0;0;0	125;0	125;0;0;0;0	125;0;0;0;0;0;0;0;0;0;0;0;0;0;0;0;0;0;0;0;0;0;0;0;0;0;0;0;0;0	125;0;0;0;0;0;0;0;0;0;0;0;0;0;0;0;0;0;0;0;0;0;0;0;0;0;0;0;0;0	125;0;0;0;0	125;0;0;0;0;0;0;0	125;0	125;0;0;0;0;0;0;0;0;0;0;0;0;0;0;0;0;0;0;0	125;0	125;0;0	125;0;0	125;0	125;0	125;0;0;0;0	125;0	125;0;0;0;0	625;0;0;0;0;0;0;0;0	125;0;0;0;0;0;0;0;0;0;0;0;0;0	125;0;0;0;0;0;0;0;0;0;0;0	125;0;0;0;0;0;0;0;0;0;0;0;0;0;0;0;0	25;0;0	125;0	125;0	125;0;0;0;0	375;0	125;0	125;0	125;0;0	125;0	125;0
U374;0	021505376;0;0	125;0	25;0;0;0;0;0;0;0;0;0;0;0;0;0;0;0;0;0;0;0;0;0;0;0;0;0;0;0;0;0;0;0;0;0	125;0;0;0;0;0;0;0;0;0;0;0;0;0;0;0;0;0;0;0;0;0;0;0;0;0;0;0;0;0;0;0;0;0;0;0;0;0;0	125;0;0;0;0;0;0;0;0;0;0;0;0;0;0;0;0;0;0;0;0;0;0;0;0;0;0;0;0	125;0;0;0;0;0;0;0;0;0;0;0;0;0;0;0;0;0;0;0;0;0;0;0;0;0;0;0;0;0;0;0;0;0;0;0;0;0;0;0;0;0;0;0;0	125;0;0;0;0;0;0;0;0;0;0;0;0;0	125;0;0;0;0;0;0;0;0;0;0;0	125;0;0;0;0;0;0;0;0;0;0;0;0;0;0;0;0;0;0;0;0;0;0;0;0;0;0;0;0;0;0;0;0;0;0;0;0;0;0;0	125;0;0;0;0;0;0;0;0;0;0	125;0;0;0;0;0;0;0;0;0	125;0;0;0;0	125;0;0;0;0;0;0	125;0;0;0;0;0;0;0;0	125;0;0;0;0;0;0;0;0;0;0;0;0;0;0;0;0;0;0;0;0;0;0;0;0;0;0;0;0;0;0;0;0;0;0;0;0;0;0;0;0;0;0;0;0;0;0;0;0;0	125;0;0;0;0	25;0;0;0;0;0;0;0;0;0;0;0;0;0;0;0;0;0;0;0;0;0;0;0;0;0;0;0;0;0;0;0;0;0;0;0;0;0	125;0;0;0;0;0;0;0;0;0;0;0;0;0;0;0;0;0;0;0;0;0;0;0;0;0;0;0;0;0;0	25;0;0;0;0;0;0;0;1;0;0;0;0;0;0;0;0;0;0;0;0;0;0;0;0;0;0;0;0;0;0;0;0;0;0;0;0;0;0;0	125;0;0;0;0;0;0;0;0;0;0;0;0;0;0;0;0;0;0;0	125;0;0;0	125;0	25;0;0;0;0;0;0;0;0;0;0;0;0;0;0;0;0;0;0;0;0;0;0;0;0;0;0;0	375;0;0;0;0;0;0;0;0;0;0;0;0;0;0;0;0;0;0;0;0;0;0;0;0	125;0;0;0;0;0;0;0;0;0;0	125;0;0;0	25;0;0;0;0;0;0;0;0;0;0;0;0;0;0;0;0;0;0;0;0;0;0;0;0;0;0;0;0;0;0;0;0;0;0;0;0;0;0;0;0;0;0;0;0;0;0;0;0;0;0;0;0;0;0;0;0;0;0;0;0;0;0;0;0;0;0;0;0;0;0;0;0;0;0;0;0;0;0;0;0;0;0;0;0;0;0;0;0;0;0;0;0;0;0;0;0;0;0;0;0;0;0;0;0;0;0;0;0;0;0;0;0;0	125;0;0;0;0;0;0;0;0;0;0;0;0;0;0;0	125;0;0;0;0;0;0;0	125;0;0;0;0;0;0;0;0;0;0;0;0;0;0;0;0;0;0;0;0;0;0;0;0;0;0;0;0;0;0;0;0;0;0;0;0;0;0;0;0;0;0;0;0;0;0;0;0;0;0;0;0;0	125;0;0;0;0;0;0;0;0;0;0;0;0	125;0;0;0;0;0;0;0;0;0;0;0;0;0;0;0;0;0;0;0;0;0;0;0;0;0;0;0;0;0	125;0;0;0;0;0;0;0;0;0;0;0;0;0;0;0;0;0	125;0;0;0;0;0;0;0;0;0;0;0;0;0;0;0;0;0;0;0;0;0;0;0;0;0;0;0;0;0;0	125;0;0;0;0;0;0;0;0;0;0;0;0;0;0;0;0;0;0;0;0;0;0;0;0;0;0;0;0;0;0;0;0;0;0	125;0;0;0;0;0;0;0;0;0;0;0;0;0;0;0;0;0;0;0;0;0;0;0;0;0;0;0;0;0;0;0;0;0;0;0;0;0;0;0;0;0;0;0;0;0;0;0;0;0;0;0;0;0;0;0;0;0;0;0;0;0;0;0;0;0;0;0;0;0;0;0;0;0;0;0;0;0;0;0;0;0;0;0;0;0;0;0;0;0;0;0;0;0;0;0;0;0;0;0;0;0;0;0;0;0;0;0;0;0;0;0;0;0;0;0;0;0;0;0;0;0;0;0;0	125;0;0;0;0;0;0;0;0;0;0;0;0;0;0;0;0;0;0;0;0;0;0;0;0;0;0;0;0;0;0;0;0;0;0;0;0;0;0;0;0;0;0;0;0;0;0;0;0;0;0;0;0;0;0;0;0;0;0;0;0;0;0;0;0;0;0;0;0;0;0;0;0;0;0
U375;0	083333333;0	0053763;0	016129;0	026882;0	0053763;0;0	0053763;0	021505;0;0	0053763;0	0053763;0	0053763;0	0053763;0	021505;0;0	0053763;0;0	010753;0;0	0053763;0	010753;0	0053763;0;0;0	0053763;0;0	0053763;0	048387;0;0	010753;0	021505;0;0;0;0	0053763;0	053763;0	24194;0	0053763;0	0053763;0;0	080645;0;0	0053763;0;0	12366;0	0053763;0	0053763;0	016129;0;0	075269;0	016129;0	0053763;0	010753;0;0	0053763;0;0;0;0	010753;0;0;0;0;0;0;0	0053763;0;0	026882;0	010753;0	021505;0;0;0;0;0;0	010753;0;0;0;0;0	016129;0;0	0053763;0	026882;0;0;0	0053763;0;0;0;0;0;0;0;0;0;0;0;0;0;0;0;0	043011;0;0
U376;0;0	083333;0;0	083333;0	083333;0;0	083333;0	083333;0;0	083333;0;0	083333;0;0;0;0;0;0;0;0;0	16667;0;0;0;0;0;0	083333;0	16667;0;0;0	083333;0;0;0;0;0;0	083333;0;0	083333;0;0	083333;0;0	083333;0;0;0;0	083333;0;0;0	083333;0;0;0;0;0	083333;0;0;0;0;0;0;0;0;0;0;0;0;0;0;0;0;0;0;0;0;0;0;0;0;0;0;0;0;0	083333;0;0;0;0;0;0;0;0;0;0;0;0;0;0;0;0;0;0;0	083333;0;0;0;0;0;0	16667;0;0;0;0	16667;0;0;0;0	16667;0;0;0;0;0;0;0	083333;0	083333;0;0;0;0;0;0;0;0;0;0;0;0;0;0;0;0;0;0;0	083333;0	083333;0;0	16667;0;0	083333;0;0;0;0;0;0	083333;0;0	083333;0;0;0	25;0;0	083333;0;0;0	16667;0;0;0;0;0;0;0;0;0;0	083333;0;0;0;0;0	083333;0;0;0;0;0;0;0;0;0;0;0;0	33333;0;0;0;0	16667;0;0;0;0;0;0;0;0;0;0;0;0	083333;0;0;0	083333;0	16667;0	083333;0;0;0;0	083333;0	25;0	16667;0;0	083333;0	083333;0	083333;0;0;0;0	083333;0
U377;0	133333333;0;0;0;0;0;0;0;0;0;0;0;0;0;0;0;0;0;0;0;0;0;0;0;0;0;0;0;0;0;0;0;0;0;0;0;0;0;0;0;0;0;0;0;0;0;0;0;0;0;0;0;0;0;0;0;0;0;0;0;0;0;0;0;0;0;0;0;0;0;0;0;0;0;0;0;0;0;0;0;0;0;0;0;0;0;0;0;0;0;0;0;0;0;0;0;0;0;0;0;0;0;0;0;0;0;0;0;0;0;0;0;0;0;0;0;0;0;0;0;0;0;0;0;0;0;0;0;0;0;0;0;0;0;0;0;0;0;0;0;0;0;0;0;0;0;0;0;0;0;0;0;0;0;0;0;0;0;0;0;0;0;0;0;0;0;0;0;0;0;0;0;0;0;0;0;0;0;0;0;0;0;0;0;0;0;0;0;0;0;0;0;0;0;0;0…
U378;0;0	022222;0	044444;0	17778;0	022222;0;0	044444;0	088889;0;0	022222;0	022222;0	022222;0	044444;0	13333;0;0	022222;0;0	2;0	17778;0	022222;0	2;0	066667;0	044444;0;0	088889;0;0	044444;0	37778;0;0	066667;0	15556;0	022222;0;0;0	022222;0	17778;0	26667;0	17778;0	022222;0;0	15556;0;0	066667;0	044444;0	066667;0	066667;0	022222;0	088889;0;0	44444;0	17778;0	11111;0;0;0	066667;0;0;0;0	17778;0;0;0	088889;0;0;0;0	044444;0;0	088889;0	2;0	11111;0;0	11111;0	022222;0;0;0	22222;0;0;0;0;0
U379;0;0;0;0	14286;0;0;0;0	047619;0;0;0;0;0;0	047619;0;0;0;0;0;0;0;0	047619;0;0;0;0;0;0;0;0;0;0;0;0;0;0	095238;0;0;0;0;0	095238;0;0;0;0	047619;0;0;0;0;0;0;0;0;0;0;0;0;0;0;0;0;0;0;0;0;0;0;0;0;0;0;0;0;0;0;0;0;0;0;0;0;0;0;0;0;0;0;0;0;0;0;0;0;0;0;0	047619;0;0;0;0;0;0;0;0;0;0;0;0;0;0	047619;0;0;0;0;0;0;0;0;0;0;0;0;0;0;0;0;0;0;0;0;0;0;0;0;0;0;0;0;0;0;0;0;0;0;0;0;0;0;0;0;0;0	047619;0;0;0;0;0;0;0;0	047619;0;0;0;0;0;0;0;0;0	047619;0;0;0;0;0;0;0;0;0;0;0;0;0	047619;0;0;0;0;0;0;0;0;0;0	047619;0;0;0;0;0;0;0;0;0;0;0;0;0;0;0;0;0;0;0;0;0	047619;0;0;0;0;0;0;0;0;0;0;0;0;0;0;0;0;0;0;0;0;0;0;0;0;0;0	047619;0	047619;0;0;0;0	14286;0;0;0;0;0;0	047619;0;0;0;0;0;0;0;0;0;0;0;0;0;0;0;0;0;0;0;0	14286;0;0;0;0;0;0;0;0;0;0;0;0;0;0;0;0;0;0;0;0;0;0;0;0;0;0;0;0	047619;0	095238;0;0;0;0;0;0	14286;0;0;0;0;0;0;0;0;0;0;0;0;0;0;0;0	19048;0;0	047619;0;0	095238;0;0;0;0;0;0;0;0;0	095238;0;0;0;0;0;0;0;0;0;0;0;0;0;0;0;0	095238;0;0;0;0;0;0;0;0;0	047619;0;0;0;0;0;0;0;0;0;0;0;0;0;0;0;0;0;0;0;0;1;0;0;0;0;0;0;0;0	095238;0;0;0;0;0;0;0;0;0;0;0;0;0;0;0;0;0;0	047619;0;0	047619;0;0;0;0;0;0;0;0;0;0;0	047619;0	047619;0;0;0;0;0;0;0;0;0;0;0;0;0;0;0;0;0;0;0;0;0;0;0;0;0;0;0;0	047619;0	047619;0;0;0;0;0;0;0;0;0;0;0;0;0;0;0;0;0;0;0;0;0;0;0;0;0;0;0	047619;0;0	047619;0;0;0;0;0;0;0;0;0;0;0;0;0;0	047619;0;0;0;0;0;0;0;0;0;0;0;0;0;0;0;0;0;0	047619;0;0;0;0;0;0;0;0;0;0;0;0;0;0;0;0;0;0;0;0;0;0;0;0;0;0;0;0;0;0;0;0;0;0;0;0;0;0;0;0;0;0;0;0;0;0;0;0;0;0;0;0;0;0;0;0;0;0;0;0;0;0;0;0;0;0;0;0;0;0;0;0;0;0;0;0;0;0;0;0;0;0;0;0;0;0;0;0;0;0;0;0;0;0;0;0;0;0;0;0;0;0;0;0;0;0;0;0;0;0;0;0;0;0;0;0;0;0;0;0;0;0;0;0;0;0;0;0;0;0;0;0	095238;0;0;0;0;0;0;0;0;0;0;0;0;0;0;0;0;0;0;0;0;0;0;0;0;0;0;0;0;0;0;0;0;0;0;0;0;0;0;0;0;0;0;0;0;0;0;0;0;0;0;0;0;0;0;0;0;0;0;0;0;0;0;0;0;0;0;0;0;0;0;0;0;0;0;0;0;0;0;0;0;0;0;0;0;0;0;0;0;0;0;0;0;0;0;0;0;0;0;0;0;0;0;0;0;0;0;0;0;0;0;0;0;0;0;0;0;0;0;0;0;0;0;0;0;0;0;0	047619;0;0;0;0;0;0;0;0;0;0;0;0;0;0;0;0;0;0;0;0;0;0;0;0;0;0;0;0;0;0;0;0;0;0	047619;0;0;0;0;0;0;0;0;0;0;0;0;0;0;0;0;0;0;0;0;0;0;0;0;0;0;0;0;0;0;0;0;0;0;0;0;0;0;0;0;0;0;0;0;0;0;0;0;0;0;0;0;0;0;0;0;0;0;0;0;0;0;0;0;0;0;0;0;0;0;0;0;0;0;0;0;0;0;0;0;0;0;0;0;0;0;0;0;0;0;0;0;0;0;0;0;0;0;0;0;0;0;0;0;0;0;0;0;0;0;0;0;0;0;0;0;0;0;0;0;0;0;0;0;0;0;0;0;0;0;0;0;0;0;0;0;0;0;0;0;0;0;0;0;0;0;0;0;0;0;0;0;0;0;0;0;0;0;0;0;0;0;0;0;0;0;0;0;0;0;0;0;0;0;0	047619;0;0;0;0;0;0;0;0;0;0;0;0;0;0;0;0;0;0;0	047619;0;0;0;0
U380;0	1;0;0;0;0;0;0;0;0;0;0;0;0;0;0;0;0;0;0;0;0;0;0;0;0;0;0;0;0;0;0;0;0;0;0;0;0;0;0;0;0;0;0;0;0;0;0;0;0;0;0;0;0;0;0;0;0;0;0;0;0;0;0;0;0;0;0;0;0;0;0;0;0;0;0;0;0;0;0;0;0;0;0;0;0;0;0;0;0;0;0;0;0;0;0;0;0;0;0;0;0;0;0;0;0;0;0;0;0;0;0;0;0;0;0;0;0;0;0;0;0;0;0;0;0;0;0;0;0;0;0;0;0;0;0;0;0;0;0;0;0;0;0;0;0;0;0;0;0;0;0;0;0;0;0;0;0;0;0;0;0;0;0;0;0;0;0;0;0;0;0;0;0;0;0;0;0;0;0;0;0;0;0;0;0;0;0;0;0;0;0;0;0;0;0;0;0;0;0;0…
U381;0;0	1;0	1;0	1;0	1;0;0	1;0	2;0;0	2;0;0	1;0;0	1;0	1;0;0;0	2;0;0;0	2;0;0;0;0;0;0	2;0	2;0;0	2;0	2;0;0;0;0;0	2;0	3;0	1;0	1;0;0	3;0;0	2;0	1;0;0	1;0	1;0;0;0	2;0;0	1;0;0;0	1;0;0;0;0;0;0;0;0;0;0;0;0;0	2;0;0;0;0;0;0;0;0;0;0;0;0;0;0;0;0;0;0;0;0;0;0;0;0;0;0;0;0;0;0;0;0;0;0;0;0;0;0;0;0;0;0;0;0;0	1;0;0;0;0	1;0;0;0;0;0;0;0	1;0	1;0;0;0;0;0;0;0;0;0;0;0;0;0;0;0;0;0;0;0	3;0	3;0;0	4;0;0	4;0	3;0	1;0;0	1;0	2;0	2;0	3;0	3;0	1;0;0	4;0;0;0	1;0	2;0;0;0;0	2;0;0
U382;0	058823529;0;0;0;0;0;0;0;0;0;0;0;0;0;0;0;0;0;0;0;0;0;0;0;0;0;0;0;0;0;0;0;0;0;0;0;0;0;0;0;0;0;0;0;0;0;0;0;0;0;0;0;0;0;0;0;0;0;0;0;0;0;0;0;0;0;0;0;0;0;0;0;0;0;0;0;0;0;0;0;0;0;0;0;0;0;0;0;0;0;0;0;0;0;0;0;0;0;0;0;0;0;0;0;0;0;0;0;0;0;0;0;0;0;0;0;0;0;0;0;0;0;0;0;0;0;0;0;0;0;0;0;0;0;0;0;0;0;0;0;0;0;0;0;0;0;0;0;0;0;0;0;0;0;0;0;0;0;0;0;0;0;0;0;0;0;0;0;0;0;0;0;0;0;0;0;0;0;0;0;0;0;0;0;0;0;0;0;0;0;0;0;0;0;0;0…
U383;0	043478261;0	014706;0;0	044118;0	014706;0;0	029412;0	029412;0;0	014706;0;0	029412;0;0;0;0;0;0	058824;0;0	014706;0	073529;0;0;0;0;0	014706;0	044118;0	14706;0;0	014706;0	088235;0;0;0;0;0	058824;0	088235;0	029412;0	014706;0;0	044118;0;0	014706;0	014706;0	10294;0	029412;0	014706;0	014706;0;0	17647;0	014706;0;0;0;0	014706;0;0;0;0;0;0;0;0;0;0;0	014706;0	014706;0;0	014706;0	13235;0;0;0;0;0;0	029412;0;0;0;0;0	014706;0;0;0	014706;0;0;0	014706;0	029412;0;0;0;0;0;0;0;0	029412;0;0;0	029412;0;0;0;0	058824;0;0;0	014706;0;0;0	16176;0	058824;0	029412;0;0	20588;0;0;0	029412;0	10294;0;0;0;0;0;0;0
U384;0;0	043478;0;0	043478;0	043478;0;0	043478;0	043478;0;0	043478;0;0	043478;0;0;0;0;0;0;0;0;0	086957;0;0;0;0;0;0	043478;0	086957;0;0;0	043478;0;0;0;0;0	043478;0	17391;0;0	043478;0;0	086957;0;0	043478;0;0	13043;0;0	043478;0;0;0	086957;0;0;0;0;0	043478;0;0;0;0;0;0;0;0;0;0;0;0;0;0;0;0;0;0;0;0;0;0;0;0	043478;0;0	043478;0;0;0;0;0;0;0;0;0;0;0;0;0;0;0;0;0;0;0;0;0;0	043478;0;0;0;0;0;0	17391;0;0;0;0	043478;0;0;0;0	21739;0;0;0;0;0;0;0	043478;0	043478;0;0;0;0;0;0;0;0;0;0;0;0;0;0;0;0;0;0;0	043478;0	043478;0	043478;0	043478;0	043478;0	043478;0;0;0;0;0;0	043478;0;0;0;0	043478;0	13043;0;0	043478;0;0;0;0;0	043478;0;0;0;0;0;0;0;0	043478;0;0	043478;0;0;0;0;0	086957;0	13043;0;0;0;0;0;0;0;0;0	21739;0;0;0;0;0;0;0;0;0	043478;0;0;0;0;0;0;0	086957;0;0;0	043478;0	086957;0;0;0	043478;0;0
U385;0	04;0;0	08;0	08;0;0;0;0	12;0;0;0;0;0;0;0;0	04;0;0	04;0;0;0;0;0;0;0;0;0	04;0;0;0	04;0	04;0;0;0;0;0	16;0	08;0;0;0;0	16;0;0	04;0;0;0	04;0;0;0;0	04;0;0;0;0;0;0;0;0;0;0;0;0;0;0;0;0;0;0;0;0;0;0;0;0;0;0;0;0;0;0;0;0;0;0;0;0;0;0;0;0;0;0;0;0;0;0;0;0;0;0;0;0;0;0;0;0;0;0;0	04;0;0;0;0;0;0;0;0	04;0;0;0;0;0;0;0;0	04;0;0;0;0;0;0;0;0;0;0;0;0;0;0;0;0;0;0;0	12;0	16;0	04;0	12;0	04;0	12;0	16;0	04;0;0	04;0	04;0;0	24;0	24;0	08;0	04;0	32;0;0	04;0;0	12;0	04;0	04;0;0	04;0;0	04;0	04;0;0;0;0	04;0;0;0;0;0	04;0;0;0	04;0	04;0;0;0	04;0;0;0	08;0;0;0;0;0;0	08;0;0;0;0;0;0;0;0;0;0;0;0	16;0	04;0
U386;0	039473684;0;0	04;0	08;0;0;0;0;0;0;0	04;0;0	04;0	08;0	04;0	04;0;0	08;0	04;0;0	08;0	08;0	04;0;0	04;0;0;0	12;0;0	04;0	04;0;0;0;0	04;0	16;0	12;0	04;0;0;0	12;0;0;0;0	04;0	04;0;0	08;0;0	12;0	08;0	08;0;0;0	04;0;0;0;0	08;0;0;0	04;0;0;0;0	04;0;0;0	08;0	04;0;0	04;0;0;0;0	08;0;0;0;0;0	08;0;0	04;0	12;0;0;0;0;0;0;0;0;0;0;0;0;0;0;0	04;0;0;0	04;0	08;0	04;0	08;0;0;0;0	32;0	08;0;0;0	12;0;0;0	04;0	12;0;0;0;0;0;0;0;0;0;0;0;0;0;0;0;0;0;0;0;0;0;0;0;0;0;0;0
U387;0	333333333;0	013158;0	013158;0	17105;0;0;0;0	039474;0;0;0;0	013158;0	026316;0	052632;0	013158;0;0	013158;0	026316;0;0	026316;0	013158;0	039474;0;0;0	013158;0	013158;0	026316;0	039474;0;0	039474;0	039474;0;0;0;0	026316;0	19737;0	10526;0	026316;0	013158;0;0	10526;0	013158;0	026316;0	026316;0	13158;0	039474;0;0	026316;0;0	10526;0;0	013158;0;0;0	013158;0;0	013158;0;0;0;0;0	026316;0;0;0;0	013158;0;0	026316;0;0;0;0;0;0;0	013158;0	013158;0;0;0;0;0;0;0;0	013158;0;0;0	013158;0	013158;0	013158;0;0;0;0	026316;0	013158;0;0;0;0	013158;0	013158;0;0;0
U388;0	053571429;0	33333;0;0;0	33333;0;0	33333;0	33333;0;0	33333;0;0	33333;0	33333;0	33333;0;0;0;0;0;0;0	33333;0;0;0;0;0;0	33333;0	33333;0;0	33333;0	33333;0;0;0;0;0;0	33333;0;0	33333;0;0;0;0	33333;0;0;0;0	33333;0;0;0	33333;0;0;0;0;0	33333;0;0;0;0;0;0;0;0;0;0;0;0;0	33333;0;0;0;0;0;0;0;0;0;0;0;0;0;0;0;0;0;0;0;0;0;0;0;0;0;0;0;0;0;0;0;0;0;0;0;0;0;0;0;0;0;0;0;0;0	33333;0;0;0;0	33333;0;0;0;0;0;0;0	33333;0	33333;0;0;0;0;0;0;0;0;0;0;0;0;0;0;0;0;0;0;0	66667;0	33333;0;0	33333;0;0	33333;0;0;0;0	33333;0;0	33333;0	33333;0;0;0;0	66667;0;0;0;0;0;0;0;0;0	33333;0;0;0	33333;0;0;0;0;0;0;0;0;0;0;0;0;0;0;0;0;0;0;0;0	33333;0;0;0;0;0;0;0;0;0	33333;0;0;0;0;0;0;0	33333;0;0;0	33333;0	33333;0;0;0;0;0	33333;0	33333;0	33333;0;0	33333;0	33333;0	33333;0;0;0;0	33333;0	33333;0	33333;0
U389;0;0	0089286;0	0089286;0	0089286;0	0089286;0;0	026786;0	017857;0;0	0089286;0;0	0089286;0	0089286;0	20536;0;0;0	0089286;0	017857;0	0089286;0	0089286;0	035714;0;0;0;0;0;0	0089286;0	098214;0;0	0089286;0	098214;0	0089286;0;0;0	0089286;0	0625;0	044643;0	017857;0	0089286;0;0	044643;0	0089286;0	017857;0	0089286;0	053571;0	035714;0	0089286;0	026786;0;0	10714;0	0089286;0	017857;0;0;0	0089286;0;0;0;0	0089286;0;0;0	026786;0;0;0;0;0;0	026786;0	017857;0	15179;0;0	0089286;0;0;0;0	017857;0;0;0;0;0;0;0;0	017857;0;0;0	017857;0	017857;0	0089286;0;0;0;0	026786;0;0;0
U390;0	5;0;0;0;0;0;0;0;0;0;0;0;0;0;0;0;0;0;0;0;0;0;0;0;0;0;0;0;0;0;0;0;0;0;0;0;0;0;0;0;0;0;0;0;0;0;0;0;0;0;0;0;0;0;0;0;0;0;0;0;0;0;0;0;0;0;0;0;0;0;0;0;0;0;0;0;0;0;0;0;0;0;0;0;0;0;0;0;0;0;0;0;0;0;0;0;0;0;0;0;0;0;0;0;0;0;0;0;0;0;0;0;0;0;0;0;0;0;0;0;0;0;0;0;0;0;0;0;0;0;0;0;0;0;0;0;0;0;0;0;0;0;0;0;0;0;0;0;0;0;0;0;0;0;0;0;0;0;0;0;0;0;0;0;0;0;0;0;0;0;0;0;0;0;0;0;0;0;0;0;0;0;0;0;0;0;0;0;0;0;0;0;0;0;0;0;0;0;0;0…
U391;0;0	5;0;0	5;0	5;0;0	5;0	5;0;0	5;0;0	5;0;0;0;0;0;0;0;0;0	5;0;0;0;0;0;0	5;0	5;0;0;0	5;0;0;0;0;0;0	5;0;0	5;0;0;0;1;0;0;0;0	5;0;0;0	5;0;0;0;0;0	5;0;0;0;0;0;0;0;0;0;0;0;0;0;0;0;0;0;0;0;0;0;0;0;0;0;0;0;0;0;0;0;0;0;0;0;0;0;0;0;0;0;0;0;0;0;0;0;0;0;0;0;0;0;0;0;0;0;0	5;0;0;0;0	5;0;0;0;0;0;0;0	5;0	5;0;0;0;0;0;0;0;0;0;0;0;0;0;0;0;0;0;0;0	5;0	5;0;0	5;0;0	5;0;0;0;0;0;0	5;0;0;0;0;0	5;0;0;0;0;0;0;0;0;0	5;0;0;0;0;0;0;0;0;0;0;0;0;0;0;0;0;0;0;0;0;0;0;0	5;0;0;0;0;0;0;0;0;0;0;0;0;0;0;0;0	5;0;0;0	5;0	5;0;0;0;0;0	5;1;0	5;0;0	5;0	5;0	5;0;0;0;0	5;0	5;0	5;0	5;0	5;0;0	5;0;0;0	5;0;0;0;0	5;0	5;0;0;0;0	5;0;0;0	5;0;0;0	5;0	5;0
U392;0;0;0;0	5;0;0;0;0;0;0;0;0;0;0;0;0;0;0;0;0;0;0;0;0;0;0;0;0;0;0;0;0;0;0;0;0;0;0;0;0;0;0;0;0;1;0;0;0;0;0;0;0;0;0;0;0;0;0;0;0;0;0;0;0;0;0;0;0;0;0;0;0;0;0;0;0;0;0;0;0;0;0;0;0;0;0;0;0;0;0;0;0;0;0;0;0;0;0;0;0;0;0;0;0;0;0;0;0;0;0;0;0;0;0;0;0;0;0;0;0;0;0;0;0;0;0;0;0;0;0;0;0;0;0;0;0;0;0;0;0;0;0;0;0;0;0;0;0;0;0;0;0;0;0;0;0;0;0;0;1;0;0;0;0;0;0;0;0;0;0;0;0;0;0;0;0;0;0;0;0;0;0	5;0;0;0;0;0;0;0;0;0;0	5;0;0;0;0;0;0;0;0;0;0;0;0;0;0;0;0	5;0;0;0;0	5;0;0;0;0;0;0;0;0;0;0;0;0;0;0;0;0;0;0;0;0;0;0;0;0;0;0;0	5;0;0;0;0;0;0;0;0;0;0;0;0;0;0;0;0;0;0;0;0;0;0;0;0;0;0;0;0;0;0;0;0;0;0;0;0;0;0;0;0;0;0;0;0;0;0;0;0;0;0;0	5;0;1;0;0;0;0	5;0;0;0;0;0;0;0;0;0;0;0;0;0;0;0;0;0;0;0;0;0;0;0;0;0;0;0;0;0;0;0;0;0;0;0;0;0;0;0;0;0;0;0;0;0;0;0;0;0;0;0;0;0;0;0;0;0;0;0;0;0;0;0;0;0;0;0;0;0;0;0;0;0;0;0;0;0;0;0;0;0;0;0;0;0;0;0;0;0	5;0;0;0;0;0;0;0;1;0;0;0;0;0;0;0;0;0;0;0;0;0	5;0;0;0;0;0;0;0;0;0;0;0	5;0;0;0;0;0;0;0;0;0;0;0;0;0;0;0;0;0;0;0;0;0;0;0;0;0;0;0;0;0;0;0;0;0	5;0;0;0;0;0;0;0;0;0;0;0;0;0;0;0;0;0;0;0;0;0;0;0;0;0;0;0;0;0;0;0;0;0;0;0;0;0;0;0;0;0;0;0;0;0;0;0;0;0;0;0;0;0;0;0;0;0;0;0;0;0;0;0;0;0;0;0;0;0;0;0;0;0;0;0;0;0;0;0;0;0;0;0;0;0;0;0;0;0;0;0;0;0;0;0;0;0;0;0;0;0;0;0;0;0;0;0;0;0;0;0;0;0;0;0;0;0;0;0;0;0;0;0;0;0;0;0;0;0;0;0;0;0;0;0;0;0;0;0;0;0;0;0;0;0;0;0;0;0;0;0;0;0;0;0;0;0;0;0;0;0;0;0;0;0;0;0;0;0;0;0;0;0;0;0	5;0;0;0;0;0;0;0;0;0;0;0;0;0;0;0;0;0;0;0;0;0;0;0;0;0;0;0;0;0;0;0;0;0;0;0;0;0;0;0;0;0;0;0;0;0;0;0;0;0;0;0;0;0;0;0;0;0;0;0;0;0;0;0;0;0;0;0;0;0;0;0;0	5;0;0;0;0;0;0;0;0;0;0;0;0;0;0;0;0;0;0;0;0;0;0;1;0;0;0;0;0;0;0;0;0;0;0;0	5;0;0;0;0;0;0;0;0;0;0;0;0;0;0;0;0;0;0;0;0;0;0;0;0;0;0;0;0;0;0;0;0;0;0;0;0;0;0;0;0;0;0;0;0;0;0;0;0;0;0;0;0;0;0;0;0;0;0;0;0;0;0;0;0;0;0;0;0;0;0;0;0;0;0;0;0;0;0;0;0;0;0;0;0;0;0;0;0;0;0;0;0;0;0;0;0;0;0;0;0;0;0;0;0;0;0;0;0;0;0;0;0;0;0;0;0;0;0;0;0;0;0;0;0;0;0;0;0;0;0;0;0;0;0;0;0;0;0;0;0;0;0;0;0;0;0;0;0;0;0;0;0;0;0;0;0;0;0;0;0;0;0;0;0;0;0;0;0;0;0;0;0;0;0;0;0;0;0;0;0;0;0;0;0;0;0;0;0;0;0;0;0;0;0;0;0;0;0;0…
U393;0	066666667;0;0;0;0;0;0;0;0;0;0;0;0;0;0;0;0;0;0;0;0;0;0;0;0;0;0;0;0;0;0;0;0;0;0;0;0;0;0;0;0;0;0;0;0;0;0;0;0;0;0;0;0;0;0;0;0;0;0;0;0;0;0;0;0;0;0;0;0;0;0;0;0;0;0;0;0;0;0;0;0;0;0;0;0;0;0;0;0;0;0;0;0;0;0;0;0;0;0;0;0;0;0;0;0;0;0;0;0;0;0;0;0;0;0;0;0;0;0;0;0;0;0;0;0;0;0;0;0;0;0;0;0;0;0;0;0;0;0;0;0;0;0;0;0;0;0;0;0;0;0;0;0;0;0;0;0;0;0;0;0;0;0;0;0;0;0;0;0;0;0;0;0;0;0;0;0;0;0;0;0;0;0;0;0;0;0;0;0;0;0;0;0;0;0;0…
U394;0;0	066667;0;0;0	066667;0;0	066667;0	066667;0;0	066667;0;0	066667;0;0	066667;0;0;0;0;0;0;0	066667;0;0;0;0;0;0	066667;0	066667;0;0;0	066667;0;0;0;0;0	066667;0	2;0;0	066667;0;0;0;0	066667;0;0	066667;0	066667;0	066667;0;0;0	33333;0;0;0;0;0	066667;0;0;0;0;0;0;0;0;0;0;0;0;0;0;0	13333;0;0;0;0;0;0;0;0;0;0;0	066667;0;0;0;0;0;0;0;0;0;0;0;0;0;0;0;0;0;0;0;0;0;0	066667;0;0;0;0;0;0	13333;0	13333;0;0;0	13333;0;0;0	066667;0	13333;0;0;0;0;0;0;0	066667;0	066667;0;0;0;0;0;0;0;0;0;0;0;0;0;0;0;0;0;0;0	066667;0	066667;0;0	066667;0;0	066667;0;0;0;0;0;0	066667;0;0;0;0;0	066667;0;0;0;0;0;0;0;0;0;0;0;0;0;0;0;0;0	066667;0;0;0;0;0;0	26667;0;0;0;0;0;0;0	066667;0	066667;0	26667;0;0;0;0;0;0;0;0;0;0;0	066667;0;0;0;0;0	066667;0;0;0	066667;0	13333;0	2;0;0;0;0	066667;0	066667;0	066667;0;0
U395;1;0;0;0;0;0;0;0;0;0;0;0;0;0;0;0;0;0;0;0;0;0;0;0;0;0;0;0;0;0;0;0;0;0;0;0;0;0;0;0;0;0;0;0;0;0;0;0;0;0;0;0;0;0;0;0;0;0;0;0;0;0;0;0;0;0;0;0;0;0;0;0;0;0;0;0;0;0;0;0;0;0;0;0;0;0;0;0;0;0;0;0;0;0;0;0;0;0;0;0;0;0;0;0;0;0;0;0;0;0;0;0;0;0;0;0;0;0;0;0;0;0;0;0;0;0;0;0;0;0;0;0;0;0;0;0;0;0;0;0;0;0;0;0;0;0;0;0;0;0;0;0;0;0;0;0;0;0;0;0;0;0;0;0;0;0;0;0;0;0;0;0;0;0;0;0;0;0;0;0;0;0;0;0;0;0;0;0;0;0;0;0;0;0;0;0;0;…
U396;1;1;0;0;1;0;1;1;0;1;0;1;0;0;0;0;0;0;0;0;1;0;0;0;0;0;1;1;0;0;1;0;0;0;0;0;1;0;1;0;0;0;1;0;0;0;1;0;0;1;0;0;0;0;1;0;0;0;0;0;0;0;0;0;0;0;0;0;0;0;0;0;0;0;0;0;0;0;0;0;0;0;0;0;0;0;0;0;0;0;0;0;0;0;0;0;0;0;0;0;0;0;0;0;0;0;0;0;0;0;0;0;1;0;0;0;1;0;0;0;0;0;0;1;1;0;0;0;0;0;0;0;0;0;0;0;0;0;0;0;0;0;0;1;1;0;1;0;1;0;0;0;0;0;1;0;0;0;0;1;0;0;0;0;0;0;0;0;0;0;0;0;0;0;0;0;0;0;0;0;0;0;0;0;0;0;0;0;0;0;0;1;0;0;0;0;0;…
U397;0;1;0;0;1;0;1;1;0;1;0;1;0;0;0;0;0;0;0;0;1;0;0;0;0;0;1;1;0;0;1;0;0;0;0;0;1;0;1;0;0;0;1;0;0;0;1;0;0;1;0;0;0;0;1;0;0;0;0;0;0;0;0;0;0;0;0;0;0;0;0;0;0;0;0;0;0;0;0;0;0;0;0;0;0;0;0;0;0;0;0;0;0;0;0;0;0;0;0;0;0;0;0;0;0;0;0;0;0;0;0;0;1;0;0;0;1;0;0;0;0;0;0;1;1;0;0;0;0;0;0;0;0;0;0;0;0;0;0;0;0;0;0;1;1;0;1;0;1;0;0;0;0;0;1;0;0;0;0;1;0;0;0;0;0;0;0;0;0;0;0;0;0;0;0;0;0;0;0;0;0;0;0;0;0;0;0;0;0;0;0;1;0;0;0;0;0;…
U398;1;0;0;0;0;0;0;0;0;0;0;0;0;0;0;0;0;0;0;0;0;0;0;0;0;0;0;0;0;0;0;0;0;0;0;0;0;0;0;0;0;0;0;0;0;0;0;0;0;0;0;0;0;0;0;0;0;0;0;0;0;0;0;0;0;0;0;0;0;0;0;0;0;0;0;0;0;0;0;0;0;0;0;0;0;0;0;0;0;0;0;0;0;0;0;0;0;0;0;0;0;0;0;0;0;0;0;0;0;0;0;0;0;0;0;0;0;0;0;0;0;0;0;0;0;0;0;0;0;0;0;0;0;0;0;0;0;0;0;0;0;0;0;0;0;0;0;0;0;0;0;0;0;0;0;0;0;0;0;0;0;0;0;0;0;0;0;0;0;0;0;0;0;0;0;0;0;0;0;0;0;0;0;0;0;0;0;0;0;0;0;0;0;0;0;0;0;…
U399;1;1;0;0;1;0;1;1;0;1;0;1;0;0;0;0;0;0;0;0;1;0;0;0;0;0;1;1;0;0;1;0;0;0;0;0;1;0;1;0;0;0;1;0;0;0;1;0;0;1;0;0;0;0;1;0;0;0;0;0;0;0;0;0;0;0;0;0;0;0;0;0;0;0;0;0;0;0;0;0;0;0;0;0;0;0;0;0;0;0;0;0;0;0;0;0;0;0;0;0;0;0;0;0;0;0;0;0;0;0;0;0;1;0;0;0;1;0;0;0;0;0;0;1;1;0;0;0;0;0;0;0;0;0;0;0;0;0;0;0;0;0;0;1;1;0;1;0;1;0;0;0;0;0;1;0;0;0;0;1;0;0;0;0;0;0;0;0;0;0;0;0;0;0;0;0;0;0;0;0;0;0;0;0;0;0;0;0;0;0;0;1;0;0;0;0;0;…
U400;1;1;0;0;1;0;1;1;0;1;0;1;0;0;0;0;0;0;0;0;1;0;0;0;0;0;1;1;0;0;1;0;0;0;0;0;1;0;1;0;0;0;1;0;0;0;1;0;0;1;0;0;0;0;1;0;0;0;0;0;0;0;0;0;0;0;0;0;0;0;0;0;0;0;0;0;0;0;0;0;0;0;0;0;0;0;0;0;0;0;0;0;0;0;0;0;0;0;0;0;0;0;0;0;0;0;0;0;0;0;0;0;1;0;0;0;1;0;0;0;0;0;0;1;1;0;0;0;0;0;0;0;0;0;0;0;0;0;0;0;0;0;0;1;1;0;1;0;1;0;0;0;0;0;1;0;0;0;0;1;0;0;0;0;0;0;0;0;0;0;0;0;0;0;0;0;0;0;0;0;0;0;0;0;0;0;0;0;0;0;0;1;0;0;0;0;0;…
U401;0;1;0;0;1;0;1;1;0;1;0;1;0;0;0;0;0;0;0;0;1;0;0;0;0;0;1;1;0;0;1;0;0;0;0;0;1;0;1;0;0;0;1;0;0;0;1;0;0;1;0;0;0;0;1;0;0;0;0;0;0;0;0;0;0;0;0;0;0;0;0;0;0;0;0;0;0;0;0;0;0;0;0;0;0;0;0;0;0;0;0;0;0;0;0;0;0;0;0;0;0;0;0;0;0;0;0;0;0;0;0;0;1;0;0;0;1;0;0;0;0;0;0;1;1;0;0;0;0;0;0;0;0;0;0;0;0;0;0;0;0;0;0;1;1;0;1;0;1;0;0;0;0;0;1;0;0;0;0;1;0;0;0;0;0;0;0;0;0;0;0;0;0;0;0;0;0;0;0;0;0;0;0;0;0;0;0;0;0;0;0;1;0;0;0;0;0;…
U402;1;0;0;0;0;0;0;0;0;0;0;0;0;0;0;0;0;0;0;0;0;0;0;0;0;0;0;0;0;0;0;0;0;0;0;0;0;0;0;0;0;0;0;0;0;0;0;0;0;0;0;0;0;0;0;0;0;0;0;0;0;0;0;0;0;0;0;0;0;0;0;0;0;0;0;0;0;0;0;0;0;0;0;0;0;0;0;0;0;0;0;0;0;0;0;0;0;0;0;0;0;0;0;0;0;0;0;0;0;0;0;0;0;0;0;0;0;0;0;0;0;0;0;0;0;0;0;0;0;0;0;0;0;0;0;0;0;0;0;0;0;0;0;0;0;0;0;0;0;0;0;0;0;0;0;0;0;0;0;0;0;0;0;0;0;0;0;0;0;0;0;0;0;0;0;0;0;0;0;0;0;0;0;0;0;0;0;0;0;0;0;0;0;0;0;0;0;…
U403;0	020833333;1;0;0;1;0;1;1;0;1;0;1;0;0;0;0;0;0;0;0;1;0;0;0;0;0;1;1;0;0;1;0;0;0;0;0;1;0;1;0;0;0;1;0;0;0;1;0;0;1;0;0;0;0;1;0;0;0;0;0;0;0;0;0;0;0;0;0;0;0;0;0;0;0;0;0;0;0;0;0;0;0;0;0;0;0;0;0;0;0;0;0;0;0;0;0;0;0;0;0;0;0;0;0;0;0;0;0;0;0;0;0;1;0;0;0;1;0;0;0;0;0;0;1;1;0;0;0;0;0;0;0;0;0;0;0;0;0;0;0;0;0;0;1;1;0;1;0;1;0;0;0;0;0;1;0;0;0;0;1;0;0;0;0;0;0;0;0;0;0;0;0;0;0;0;0;0;0;0;0;0;0;0;0;0;0;0;0;0;0;0;1;0;0;0;0…
U404;0	005934718;0	020833;0	041667;0	083333;0;0;0;0	020833;0;0;0	020833;0	041667;0	020833;0	083333;0	020833;0;0	020833;0	020833;0	041667;0;0	020833;0	041667;0;0	041667;0	041667;0;0	020833;0	125;0;0	041667;0	041667;0;0;0;0	020833;0	10417;0	083333;0	020833;0	020833;0;0	0625;0	020833;0	020833;0	020833;0	041667;0	0625;0;0	041667;0;0	1875;0	0625;0	020833;0;0;0	020833;0;0	020833;0;0	041667;0;0;0	020833;0;0;0;0	020833;0;0	0625;0	041667;0	0625;0;0;0;0;0	020833;0	0625;0;0;0;0;0	020833;0;0	020833;0	041667;0;0;0;0;0
U405;1;0	0059347;0	014837;0	035608;0	0029674;0	0029674;0	0089021;0	032641;0;0	0059347;0	0029674;0	0089021;0	0029674;0;0	0059347;0	0029674;0;0;0;0;0	0059347;0	0029674;0;0	0029674;0	0029674;0	0059347;0	014837;0	0029674;0;0	0029674;0	0059347;0;0;0;0;0	032641;0	026706;0;0	0029674;0;0	14243;0	0029674;0	017804;0	0029674;0	011869;0	0089021;0	0059347;0	0089021;0;0	0029674;0	0059347;0	0029674;0;0;0	0089021;0;0	0029674;0;0	0029674;0;0;0	0029674;0	0029674;0;0;0;0;0	0059347;0;0	0029674;0;0	0029674;0;0;0	0059347;0	0059347;0	0029674;0;0;0;0	0059347;0;0;0	0029674;0;0;0;0;0;0;0;0;0
U406;0;1;0;0;1;0;1;1;0;1;0;1;0;0;0;0;0;0;0;0;1;0;0;0;0;0;1;1;0;0;1;0;0;0;0;0;1;0;1;0;0;0;1;0;0;0;1;0;0;1;0;0;0;0;1;0;0;0;0;0;0;0;0;0;0;0;0;0;0;0;0;0;0;0;0;0;0;0;0;0;0;0;0;0;0;0;0;0;0;0;0;0;0;0;0;0;0;0;0;0;0;0;0;0;0;0;0;0;0;0;0;0;1;0;0;0;1;0;0;0;0;0;0;1;1;0;0;0;0;0;0;0;0;0;0;0;0;0;0;0;0;0;0;1;1;0;1;0;1;0;0;0;0;0;1;0;0;0;0;1;0;0;0;0;0;0;0;0;0;0;0;0;0;0;0;0;0;0;0;0;0;0;0;0;0;0;0;0;0;0;0;1;0;0;0;0;0;…
U407;0	272727273;0;0;0	42857;0;0;0;0;0;0;0;0;0;0	14286;0;0;0;0;0;0;0;0	14286;0;0;0;0;0;0	14286;0;0;0;0;0;0;0;0	14286;0	14286;0;0;0;0	14286;0;0;0;0;0;0;0;0;0	28571;0;0;0;0;0;0;0;0;0;0;0;0;0;0;0;0;0;0;0;0;0;0;0;0;0;0;0;0;0;0;0;0;0;0;0;0;0;0;0;0;0;0;0;0;0;0;0;0;0;0;0;0;0;0;0;0;0;0;0	14286;0;0;0;0	28571;0;0;0;0	14286;0;0;0;0;0;0;0;0;0;0;0;0;0;0;0;0;0;0;0;0;0;0;0;0;0;0;0;0;0;0;0;0;0;0;0;0;0;0;0;0;0;0;0;0;0;0;0;0;0;0;0;0;0;0;0;0;0;0;0;0;0;0;0;0;0;0	14286;0;0;0;0;0;0;0;0;0	14286;0;0;0;0;0;0;0;0;0;0;0;0;0;0;0;0;0;0;0	14286;0;0	14286;0;0;0;0;0	14286;0;0;0;0	14286;0	14286;0;0;0;0;0;0;0;0;0;0;0;0	14286;0;0;0;0;0	28571;0;0;0;0	14286;0;0;0;0;0;0;0;0;0;0;0;0;0;0;0;0;0;0;0;0;0;0	14286;0;0;0;0	14286;0;0;0;0;0;0;0;0;0;0;0;0;0;0;0;0;0;0;0;0;0;0;0;0;0;0	14286;0;0	14286;0;0	14286;0;0;0;0;0	14286;0;0;0;0;0;0	14286;0;0;0;0;0;0;0;0;0	14286;0	28571;0;0	28571;0;0	14286;0;0;0;0;0;0;0;0;0	14286;0;0;0;0;0;0;0;0;0	14286;0;0;0;0;0;0;0	42857;0;0;0;0	14286;0;0;0;0;0;0;0;0;0;0;0	14286;0;0;0;0	14286;0;0;0;0;0;0;0;0;0;0;0	14286;0;0;0;0;0;0;0;0	14286;0;0;0;0;0;0;0;0;0;0;0;0;0;0;0;0;0;0;0;1;0	14286;0;0;0;0;0	14286;0;0	14286;0;0;0;0	28571;0;0;0;0;0;0;0;0;0;0;0;0;0;0;0;0;0;0;0;0	14286;0;0;0	14286;0;0	28571;0;0;0;0	28571;0;0;0;0;0;0;0;0;0;0;0;0;0;0;0;0;0;0;0;0;0;0;0;0;0;0;0;0;0;0;0;0;0;0;0;0;0;0;0;0;0;0;0;0
U408;1;0	090909;0;0	18182;0	090909;0;0	27273;0	090909;0;0	090909;0;0	090909;0;0;0;0;0;0;0;0;0	27273;0;0;0;0;0;0	090909;0	36364;0;0;0	27273;0;0;0;0;0;0	18182;0;0	090909;0;0	090909;0;0	090909;0;0	27273;0;0	090909;0;0;0	36364;0;0;0;0;0	090909;0;0;0;0;0;0;0;0;0;0;0;0;0;0	090909;0	090909;0;0;0;0;0;0	090909;0;0;0;0;0;0;0;0	090909;0;0;0;0;0;0;0;0;0;0;0;0;0;0;0;0;0;0;0	090909;0;0;0;0;0;0	18182;0	090909;0;0;0	36364;0;0;0	090909;0	45455;0;0;0;0;0;0;0	090909;0	090909;0;0;0;0;0;0;0;0;0;0;0;0;0;0;0;0;0;0;0	090909;0	090909;0;0	18182;0;0	090909;0	090909;0	090909;0;0;0;0	090909;0;0;0;0;0	090909;0;0;0;0	090909;0;0;0;0;0	090909;0	090909;0;0;0;0;0;0;0;0	090909;0;0;0;0;0	090909;0;0;0;0;0;0;0;0	18182;0	27273;0;0;0;0	090909;0;0;0;0	090909;0;0;0;0;0;0;0;0	18182;0
U409;0;1;0;0;1;0;1;1;0;1;0;1;0;0;0;0;0;0;0;0;1;0;0;0;0;0;1;1;0;0;1;0;0;0;0;0;1;0;1;0;0;0;1;0;0;0;1;0;0;1;0;0;0;0;1;0;0;0;0;0;0;0;0;0;0;0;0;0;0;0;0;0;0;0;0;0;0;0;0;0;0;0;0;0;0;0;0;0;0;0;0;0;0;0;0;0;0;0;0;0;0;0;0;0;0;0;0;0;0;0;0;0;1;0;0;0;1;0;0;0;0;0;0;1;1;0;0;0;0;0;0;0;0;0;0;0;0;0;0;0;0;0;0;1;1;0;1;0;1;0;0;0;0;0;1;0;0;0;0;1;0;0;0;0;0;0;0;0;0;0;0;0;0;0;0;0;0;0;0;0;0;0;0;0;0;0;0;0;0;0;0;1;0;0;0;0;0;…
U410;0;0;0;0;0;0;0;0;0;0;0;0;0;0;0;0;0;0;0;0;0;0;0;0;0;0;0;0;0;0;0;0;0;0;0;0;0;0;0;0;0;0;0;0;0;0;0;0;0;0;0;0;0;0;0;0;0;0;0;0;0;0;0;0;0;0;0;0;0;0;0;0;0;0;0;0;0;0;0;0;0;0;0;0;0;0;0;0;0;0;0;0;0;0;0;0;0;0;0;0;0;0;0;0;0;0;0;0;0;0;0;0;0;0;0;0;0;0;0;0;0;0;0;0;0;0;0;0;0;0;0;0;0;0;0;0;0;0;0;0;0;0;0;0;0;0;0;0;0;0;0;0;0;0;0;0;0;0;0;0;0;0;0;0;0;0;0;0;0;0;0;0;0;0;0;0;0;0;0;0;0;0;0;0;0;0;0;0;0;0;0;0;0;0;0;0;0;…
U411;0	115384615;0;0;0	5;0;0;0;0;0;0;0;0;0;0;0;0;0;0;0;0;0;0;0;0;0;0;0;0	5;0;0;0;0;0;0;0;0;0;0;0;0;0;0;0;0;0;0;0;0;0;0	5;0;0;0;0;0;0;0;0;0;0;0;0;0;0;0;0;0;0;0;0;0;0;0;0;0;0;0;0;0;0;0;0;0;0;0;0;0;0;0;0;0;0;0;0;0;0;0;0;0;0;0;0;0;0;0;0;0;0;0;0;0;0;0;0;0;0;1;0;0;0;0;0;0;0;0;0;0;0;0;0;0;0;0;0;0;0;0;0;0;0;0;0;0;0;0;0;0;0;0;0;0;0;0;0;0;0;0;0;0;0;0;0	5;0;0;0;0;0;0;0;0;0;0;0;0;0;0;0;0;0;0;0;0;0;0;0;0;0;0;0;0;0;0	5;0;0;0;0;0;0;0;0;0;0;0;0;0;0;0;0;0;0;0;0;0;0;0;0;0;1;0;0;0;0;1;0;0;0;0;0;0;0;0;0;0;0;0;1;0;0;0;0;0;0;0;0;0;0;0;0;0;0;0;0;0;0;0	5;0;0;0;0;0;0;0;0;0;0;0;0;0;0;0;0;0;0;0;0;0;0;0;0;0;0;0;0;0;0;0;0;0;0;0;0;0;0;0;0;0;0;0;0;0;0;0;0;0;0;0;0;0;0;0;0	5;0;0;0;0;0;0;0;0;0;0;0;0	5;0;0	5;0;0;1;0;0;0;0;0;0;0;0;0;0;0;0;0;0;0	5;0;0;0;0;0;0;0;0;0;0;0;0;0;0;0;0;0;0;0;0;0;0	5;0;0;0;0;0;0;0;0;0;0;0;0;0;0;0;0;0;0;0;0;0;0;0	5;0;0;0;0;0;0;0;0;0;0;0;0;0;0;0;0;0;0;0;0;0;0;0;1;0;0;0;0;0;0	5;0;0;0;0;0;0;0;0;0;0;0;0;0;0;0;0;0;0;0;0;0;0;0;0;0;0;0;0;0;0;0;0;0;0;0;0;0;0;0;0;0;0;0;0;0;0;0;0;0;0;0;0;0;0;0;0;0;0;0;0;0;0;0;0;0;0;0;0;0;0;0;0;0;0;0;0;0;0;0;0;0;0;0;0;0;0;0;0;0;0;0;0;0;0;0;0;0;0;0;0;0;0;0;0;0;0;0;0;0;0;0;0;0;0;0;0;0;0;0;0;0;0;0;0;0;0;0;0;0;0;0;0;0;0;0;0;0;0;0;0;0;0;0;0;0;0;0;0;0;0;0;0;0;0;0;0;0;0;0;0;0;0;0;0;0;0;0;0;0;0;0;0;0;0;0;0;0;0;0;0;0;0;0;0;0;0;0;0;0;0;0;0;0;0;0;0;0;0;0…	5;0;0;0;0;0;0;0;0;0;0;0;0;0;0;0;0;0;0;0;0;0;0;0;0;0;0;0;0;0;0;0;0;0;0;0;0;0;0;0;0;0;0;0;0;0;0;0;0;0;0;0;0;0;0;0;0;0;0;0;0;0;0;0;0;0;0;0;0;0;0;0;0;0;0;0;0;0;0;0;0;0;0;0;0;0;0;0;0;0;0;0;0;0;0;0;0;0;0	5;0;0;0;0;0;0;0;0;0;0;0;0;0;0;0;0;0;0;0;0;0;0;0;0;0;0;0;0;0;0;0;0;0;0;0;0;0;0;0;0;0;0;0;0;0;0;0;0;0;0;0;0;0;0;0;0;0;0;0;0;0;0;0;0;0;0;0;0;0;0;0;0;0;0;0;0;0;0;0;0;0;0;0;0;0;0;0;0;0;0;0;0;0;0;0;0;0;0;0;0;0;0;0;0;0;0;0;0;0;0;0;0;0;0;0;0;0;0;0;0;0;0;0;0;0;0;0;0;0;0;0;0;0;0;0;0;0;0;0;0;0;0;0;0;0;0;0;0;0;0;0;0;0;0;0;0;0;0;0;0;0;0;0;0;0;0;0	5;0;0;0;0;0;0;0;0;0;0;0;0;0;0;0;0;0;0;0;0;0;0;0;0;0;0;0;0;0;0;0;0;0;0;0;0;0;0;0;0;0;0;0;0;0;0;0;0;0;0;0;0;0;0;0;0;0;0;0;0;0;0;0;0;0;0;0;0;0;0;0;0;0
U412;0	037037037;0;0	10256;0	076923;0;0;0;0	012821;0;0;0	038462;0;0	012821;0	064103;0	012821;0	025641;0;0	23077;0	17949;0;0	17949;0	051282;0	025641;0;0	038462;0;0	012821;0	30769;0;0	038462;0	14103;0	012821;0;0;0	025641;0	16667;0	12821;0	15385;0;0;0	12821;0;0	012821;0;0	025641;0	089744;0;0	089744;0;0	34615;0	17949;0	051282;0	025641;0;0	012821;0;0;0;0	20513;0;0;0	064103;0	025641;0;0;0	012821;0;0	089744;0	17949;0	025641;0;0	076923;0	012821;0;0	012821;0	21795;0;0;0;0;0	16667;0;0	012821;0	28205;0;0;0;0	012821;0
U413;0	028169014;0;0;0	061728;0;0;0;0	012346;0;0;0;0;0;0	012346;0;0	012346;0;0	037037;0	037037;0;0	049383;0	012346;0;0;0	012346;0;0;0	11111;0;0;0	024691;0	012346;0;0;0;0	074074;0	20988;0	024691;0;0;0	074074;0;0;0;0	14815;0	012346;0;0;0;0	18519;0	012346;0;0;0;0;0;0;0;0	012346;0;0;0	012346;0;0;0;0;0;0	024691;0	024691;0	012346;0;0	012346;0;0;0;0	024691;0;0;0;0;0	049383;0;0;0	037037;0;0;0	012346;0;0	012346;0;0;0;0;0;0	012346;0;0;0;0;0;0;0	012346;0	037037;0	037037;0	012346;0	012346;0	012346;0;0	55556;0;0;0;0	18519;0;0;0	049383;0	20988;0	012346;0;0;0;0;0;0;0;0;0;0;0;0;0;0;0;0;0;0;0;0;0;0;0;0;0;0	012346;0	012346;0;0	049383;0	012346;0	024691;0
U414;0	026490066;0;0	028169;0	042254;0;0;0	042254;0;0;0;0	014085;0;0	014085;0	028169;0;0;0;0	028169;0;0;0	028169;0	014085;0;0;0	028169;0;0;0	098592;0;0	014085;0	070423;0;0;0;0	014085;0	070423;0	14085;0;0;0;0	098592;0;0;0;0	098592;0	014085;0;0	014085;0;0	12676;0	070423;0	014085;0;0;0;0;0;0;0	028169;0;0;0;0;0;0;0	014085;0;0;0	028169;0	028169;0;0;0;0;0;0	028169;0;0;0;0;0	014085;0;0	014085;0	056338;0;0;0;0;0;0;0;0;0;0;0;0;0;0;0;0	014085;0;0;0	056338;0;0	014085;0;0;0;0	30986;0	028169;0;0;0	11268;0;0;0	028169;0	30986;0;0;0;0;0;0;0;0;0	014085;0;0;0;0;0;0;0;0;0;0;0;0;0;0;0;0;0;0	014085;0;0;0	042254;0	028169;0	028169;0	028169;0	014085;0;0;0;0;0	014085;0	042254;0;0;0
U415;0;0;0	013245;0	066225;0;0;0	0066225;0	02649;0;0;0	0066225;0;0	0066225;0	013245;0;0	019868;0;0	039735;0	013245;0;0	046358;0	019868;0	0066225;0;0	0066225;0;0	0066225;0	12583;0;0	0066225;0	05298;0	0066225;0;0;0;0	046358;0	19868;0	013245;0;0;0	046358;0;0	013245;0;0	066225;0	039735;0;0	0066225;0;0	19205;0	019868;0	019868;0;0;0	0066225;0;0;0;0	013245;0;0;0	013245;0;0;0;0	0066225;0;0	013245;0	02649;0	092715;0;0	0066225;0;0;0;0	02649;0;0;0;0;0	033113;0;0;0	02649;0;0;0	013245;0;0	0066225;0;0;0;0;0;0	0066225;0;0;0;0	0066225;0	0066225;0;0	013245;0	072848;0	013245;0
U416;0	036842105;0;0;0	25;0;0;0;0;0;0;0;0;0;0;0;0;0;0;0;0;0;0;0;0;0;0;0;0;0;0;0;0;0;0;0;0;0;0;0;0;0;0;0;0;0	25;0;0;0;0;0;0;0;0;0;0;0;0;0;0;0;0;0;0;0;0;0;0;0;0;0;0;0;0;0;0;0;0;0;0;0;0;0;0;0;0;0;0;0;0;0;0;0;0;0;0;0;0;0;0;0;0;0;0;0;0;0;0;0;0;0;0;0;0;0;0;0;0;0;0;0;0;0;0;0;0;0;0;0;0;0;0;0;0;0;0;0;0;0;0;0;0;0;0;0;0;0;0;0;0;0;0;0;0;0;0;0;0;0;0;0	25;0;0;0;0;0;0;0;0;0;0;0;0;0;0;0;0;0;0;0;0;0;0	25;0;0;0;0;0;0;0;0;0;0	25;0;0;0;0;0;0;0;0;0;0;0;0;0;0;0;0	25;0;0;0;0	25;0;0;0;0;0;0;0;0;0;0;0;0;0;0;0;0;0;0;0;0;0;0;0;0;0;0;0;0;0;0;0;0;0;0;0;0;0;0;0;0;0;0;0;0;0;0;0;0;0;0;0;0;0;0;0;0;0;0;0;0;0;0;0;0;0;0;0;0;0;0;0;0;0;0;0;0;0;0	25;0;0	25;0;0;0;0	25;0;0;0;0;0;0;0;0;0;0;0;0;0;0;0;0;0;0;0;0;0;0;0;0;0;0;0;0;0;0;0;0;0;0;0;0;0;0;0;0;0;0;0;0;0;0;0;0;0;0;0;0;0;0;0;0;0;0;0;0;0;0;0;0;0;0;0;0;0;0;0;0;0;0;0;0;0;0;0;0;0;0;0;0;0;0;0;0;0	25;0;0;0;0;0;0;0;0	25;0;0;0;0;0;0;0;0;0;0;0;0;0	25;0;0;0;0;0;0;0;0;0;0;1;0;0;0;0;0;0;0;0;0;0;0;0;0;0;0;0;0;0;0;0;0;0;0;0;0;0;0;0;0;0;0;0;0;0;0;0;0;0;0;0;0;0;0;0;0;0;0;0;0;0;0;0;0;0;0;0;0;0;0;0;0;0;0;0;0;0;0;0;0;0;0;0;0;0;0;0;0;0;0;0;0;0;0;0;0;0;0;0;0;0;0;0;0;0;0;0;0;0;0;0;0;0;0;0;0;0;0;0;0;0;0;0;0;0;0;0;0;0;0;0;0;0;0;0;0;0;0;0;0;0;0;0;0;0;0;0;0;0;0;0;0;0;0;0;0;0;0;0;0;0;0;0;0;0;0;0;0;0;0;0;0;0;0;0;0;0;0;0;0;0;0;0;0;0;0;0;0;0;0;0;0;0;0;0;0;0;0;…	25;0;0;0;0;0;0;0;0;0;0;0;0;0;0;0;0;0;0;0;0;0;0;0;0;0;0;0;0;0;0;0;0;0;0;0;0;0;0;0;0;0;0;0;0;0;0;0;0;0;0;0;0;0;0;0;0;0;0;0;0;0;0;0;0;0;0;0	25;0;0;0;0;0;0;0;0;0;0;0;0;0;0;0;0;0;0;0;0;0;0;0;0;0;0;0;0	25;0;0;0;0;0;0;0;0;0;0;0;0	25;0;0;0;0;0;0;0;0;0;0;0;0;0;0;0;0;0;0;0;0;0;0;0;0;0;0;0;0;0;0;0;0;0;0;0;0;0;0;0;0;0;0;0;0;0;0;0;0;0;0;0;0;0;0;0;0;0;0;0;0;0;0;0;0;0;0;0;0;0;0;0;0;0;0;0;0;0;0;0;0;0;0;0;0;0;0;0;0;0;0;0;0;0;0;0;0;0;0;0;0;0;0;0;0;0;0;0;0;0;0;0;0;0;0;0;0;0;0;0;0;0;0;0;0;0;0;0;0;0;0;0;0;0;0;0;0;0;0;0;0;0;0;0;0;0;0;0;0;0;0;0;0;0;0;0;0;0;0;0;0;0;0;0;0;0;0;0;0;0;0;0;0;0;0;0;0;0;0;0;0;0;0;0;0;0;0;0;0;0;0;0;0;0;0;0;0;0;0;…
U417;0;0	010526;0	015789;0	1;0	0052632;0	0052632;0	021053;0	026316;0;0	010526;0	0052632;0	015789;0	015789;0	042105;0;0	0052632;0;0	031579;0	021053;0;0	052632;0	015789;0	0052632;0	0052632;0	015789;0	0052632;0	010526;0	19474;0;0	021053;0	057895;0	0052632;0;0;0	0052632;0	089474;0	13684;0	021053;0	0052632;0;0	094737;0	0052632;0	010526;0	0052632;0	12632;0	021053;0	010526;0	021053;0;0	16316;0	036842;0	021053;0;0;0	015789;0;0	0052632;0;0	026316;0;0;0	021053;0	0052632;0;0;0	0052632;0;0	036842;0
U418;0	055555556;0;0;0	036145;0;0;0;0	012048;0;0;0;0;0;0	012048;0;0;0;0;0;0;0;0;0;0;0;0;0;0	012048;0;0	012048;0;0;0;0;0;0	036145;0	10843;0;0;0;0	072289;0;0;0;0	072289;0;0;0;0;0	036145;0;0;0;0;0;0;0;0;0;0;0;0;0;0;0;0;0;0;0;0;0;0;0;0;0;0;0;0;0;0;0;0;0;0;0;0;0;0;0;0;0;0;0;0;0;0;0;0;0;0;0;0;0	012048;0;0;0;0;0;0	15663;0;0;0;0	084337;0;0;0;0	20482;0;0;0;0;0;0;0;0;0;0;0;0;0;0;0;0;0;0;0;0;0;0;0;0;0;0;0	012048;0	024096;0;0	048193;0;0	012048;0	012048;0	012048;0;0;0;0;0	024096;0	024096;0	024096;0	012048;0	072289;0;0;0;0	024096;0	024096;0;0;0;0	024096;0;0	012048;0	012048;0;0;0;0;0	012048;0;0;0;0;0;0	012048;0;0;0;0	012048;0;0;0;0;0	048193;0;0;0;0	024096;0;0;0;0;0	012048;0;0	024096;0;0;0;0;0	024096;0;0	036145;0	012048;0	012048;0	060241;0	024096;0	048193;0;0	012048;0;0;0;0;0	036145;0	012048;0	024096;0;0;0;0
U419;0	043478261;0	018519;0	018519;0	12963;0	018519;0;0	037037;0	037037;0;0	018519;0;0	018519;0	018519;0	037037;0;0;0;0	037037;0	037037;0;0	074074;0	018519;0;0;0	018519;0;0	018519;0	12963;0;0;0	11111;0;0;0;0;0	055556;0	38889;0	018519;0	018519;0;0	092593;0;0	018519;0;0	092593;0	037037;0	018519;0;0;0	16667;0	018519;0;0;0;0	018519;0;0;0;0	018519;0;0;0	018519;0;0;0;0;0;0	018519;0	037037;0	037037;0;0;0;0;0;0	055556;0;0;0;0;0;0;0;0	037037;0;0;0;0;0;0;0;0;0;0;0;0;0;0;0;0;0;0	018519;0	037037;0	018519;0	018519;0;0;0;0	14815;0	018519;0;0;0	14815;0;0;0	055556;0	12963;0;0;0;0;0;0;0	018519;0	018519;0;0;0;0;0;0;0;0;0;0;0;0;0;0;0;0;0;0;0
U420;0	833333333;0;0;0	086957;0;0;0;0	086957;0;0;0;0;0;0;0	043478;0;0;0	043478;0	043478;0;0	043478;0;0;0;0;0;0;0;0;0;0	043478;0;0;0;0;0	13043;0	086957;0;0;0;0	086957;0;0;0;0;0	043478;0;0;0;0	043478;0	043478;0;0;0;0	043478;0;0;0;0;0;0;0;0;0;0;0;0;0	043478;0;0;0;0;0;0;0;0;0;0;0;0;0;0;0;0	043478;0;0;0;0;0;0;0;0;0;0;0;0;0;0;0;0;0;0;0	086957;0	043478;0;0;0;0;0	086957;0;0;0;0	043478;0;0;0	043478;0;0;0;0;0;0;0;0;0;0;0;0;0;0;0;0;0;0;0;0;0;0;0;0;0;0;0;0	13043;0	086957;0;0	086957;0;0	17391;0	13043;0	086957;0;0;0	043478;0	043478;0	13043;0	086957;0	043478;0	086957;0	21739;0;0;0;0	13043;0;0;0;0	043478;0;0;0;0;0;0	043478;0;0;0	043478;0;0;0	086957;0;0	043478;0;0;0;0;0	043478;0;0;0	043478;0;0	13043;0;0;0;0;0;0;0;0;0	043478;0;0	043478;0;0;0;0;0	17391;0	043478;0	13043;0
U421;0	5;0	83333;0;0	33333;0	66667;0	83333;0	16667;0	83333;0;0	5;0;0	83333;0	16667;0;0;0;0	16667;0;0;0;0	16667;0;0;0	33333;0;0;0	83333;0	16667;0;0	83333;0	83333;0;0;0;0;0	83333;0	33333;0;0	66667;0;0	83333;0;1;0;0;0	16667;0	33333;0;0;0	16667;0;0;0;0;0	66667;0;0	66667;0;0	16667;0;0;0;0;0;0;0;0;0;0;0;0;0;0;0;0	66667;0;0;0;0;0;0;0;0;0;0;0;0;0;0;0;0;0	83333;0;0	83333;0;0;0;0	5;0;0;0;0;0;0;0;0;0;0;0;0;0;0;0	16667;0;0;0;0	16667;0;0;0;0;0;0;0	5;0	83333;0	33333;0;0	16667;0;0	16667;0	5;0	16667;0	5;0	33333;0	83333;0	66667;0	33333;0	5;0	5;0	66667;0	83333;0;0
U422;0;0	5;0;0	5;0	5;0;0	5;0	5;0;0	5;0;0	5;0;0;0;0;0;0;0;0;0	5;0;0;0;0;0;0	5;0	5;0;0;0	5;0;0;0;0;0;0	5;0;0	5;0;0;0;1;0;0;0;0	5;0;0;0	5;0;0;0;0;0	5;0;0;0;0;0;0;0;0;0;0;0;0;0;0;0;0;0;0;0;0;0;0;0;0;0;0;0;0;0;0;0;0;0;0;0;0;0;0;0;0;0;0;0;0;0;0;0;0;0;0;0;0;0;0;0;0;0;0	5;0;0;0;0	5;0;0;0;0;0;0;0	5;0	5;0;0;0;0;0;0;0;0;0;0;0;0;0;0;0;0;0;0;0	5;0	5;0;0	5;0;0	5;0;0;0;0;0;0	5;0;0;0;0;0	5;0;0;0;0;0;0;0;0;0	5;0;0;0;0;0;0;0;0;0;0;0;0;0;0;0;0;0;0;0;0;0;0;0	5;0;0;0;0;0;0;0;0;0;0;0;0;0;0;0;0	5;0;0;0	5;0	5;0;0;0;0;0	5;1;0	5;0;0	5;0	5;0	5;0;0;0;0	5;0	5;0	5;0	5;0	5;0;0	5;0;0;0	5;0;0;0;0	5;0	5;0;0;0;0	5;0;0;0	5;0;0;0	5;0	5;0
U423;0	006849315;0;0;0;0;0;0;0;0;0;0;0;0;0;0;0;0;0;0;0;0	33333;0;0;0;0;0;0;0;0;0;0;0;0;0;0;0;0;0;0;0;0	33333;0;0;0;0;0;0;0;0;0;0;0;0;0;0;0;0;0;0;0;0;0;0;0;0;0;0;0;0;0;0;0;0;0;0;0;0;0;0;0;0;0;0;0;0;0;0;0;0;0;0;0;0;0;0;0;0;0;0;0;0;0;0;0;0;0;0;0;0	33333;0;0;0;0;0;0;0;0;0;0;0;0;0;0;0;0;0;0;0;0;0;0;0;0;0;0;0;0;0;0;0;0;0;0;0;0;0;0;0;0;0;0;0;0;0;0;0;0;0;0;0;0;0;0;0;0;0;0;0;0;0;0	33333;0;0;0;0;0;0;0;0;0;0;0;0	33333;0;0;0;0;0;0;0;0;0;0;0;0;0;0;0;0;0;0;0;0;0;0;0;0;0;0	33333;0;0;0;0;0;0;0;0;0;0;0;0;0;0;0;0;0;0;0;0;0;0;0;0;0;0	66667;0;0;0;0;0;0;0;0;0;0;0;0;0;0;0;0;0;0;0;0;0;0;0;0;0;0;0;0;0;0;0;0;0;0;0;0;0;0;0;0;0;0;0;0;0;0;0;0;0;0;0;0;0;0;0;0;0;0;0;0;0;0;0;0;0;0;0;0;0;0;0;0;0;0;0;0;0;0;0;0;0;0;0;0;0;0;0;0;0;0;0;0;0;0;0;0;0;0	33333;0;0;0;0;0;0;0;0;0;0;0;0;0;0;0;0;0;0;0;0;0;0;0;0;0;0;0;0;0;0;0;0;0;0;0;0;0;0;0;0;0;0;0;0;0;0;0;0;0;0;0;0;0;0;0;0;0;0;0;0;0;0;0;0;0;0;0;0;0;0;0;0;0;0;0;0;0;0;0;0;0;0;0;0;0;0;0;0;0;0;1;0;0;0;0;0;0;0;0;0;0;0;0;0;0;0;0;0;0;0;0;0;0;0;0;0;0;0;0;0;0;0;0;0;0;0;0;0;0;0;0;0;0;0;0;0;0;0;0;0;0;0;0;0;0;0;0;0;0;0;0;0	33333;0;0;0;0;0;0;0;0;0;0;0;0;0;0;0;0;0;0;0;0;0;0;0;0;0;0;0;0;0;0;0;0;0;0;0;0;0;0;0;0;0;0;0;0;0;0;0;0;0;0;0;0;0;0;0;0;0;0;0;0;0;0;0;0;0;0;0;0;0;0;0;0;0;0;0;0;0;0;0;0;0;0;0;0;0;0;0;0;0;0;0;0;0;0;0;0;0;0;0;0;0;0;0;0;0;0;0;0;0;0;0;0;0;0;0;0;0;0;0;0;0;0;0;0;0;0;0;0;0;0;0;0;0;0;0;0;0;0;0;0;0;0;0;0;0;0;0;0;0;0;0;0;0;0;0;0;0;0;0;0;0;0;0;0;0;0;0;0;0;0;0;0;0;0;0;0;0;0;0;0;0;0;0;0;0;0;0;0;0;0;0;0;0;0;0;0;0…
U424;0;0	0068493;0	047945;0	061644;0	013699;0	0068493;0;0	13699;0;0	020548;0	0068493;0	020548;0	013699;0;0	034247;0	0068493;0	0068493;0	020548;0	0068493;0;0	020548;0;0;0	0068493;0	013699;0;0	047945;0	013699;0;0	068493;0	054795;0;0;0;0	0068493;0	22603;0	09589;0	0068493;0	0068493;0;0	26027;0;0	047945;0	0068493;0	034247;0	041096;0	0068493;0;0;0	034247;0	020548;0;0;0;0	0068493;0;0	013699;0;0	013699;0;0;0	0068493;0	0068493;0;0;0	0068493;0;0	020548;0	0068493;0	0068493;0;0;0;0;0	0068493;0	020548;0;0;0;0;0	0068493;0;0;0	0068493;0;0;0;0;0;0;0;0	013699;0
U425;0;0;0;0;0;0;0;0;0;0;0;0;0;0;0;0;0;0;0;0;0;0;0;0;0;0;0;0;0;0;0;0;0;0;0;0;0;0;0;0;0;0;0;0;0;0;0;0;0;0;0;0;0;0;0;0;0;0;0;0;0;0;0;0;0;0;0;0;0;0;0;0;0;0;0;0;0;0;0;0;0;0;0;0;0;0;0;0;0;0;0;0;0;0;0;0;0;0;0;0;0;0;0;0;0;0;0;0;0;0;0;0;0;0;0;0;0;0;0;0;0;0;0;0;0;0;0;0;0;0;0;0;0;0;0;0;0;0;0;0;0;0;0;0;0;0;0;0;0;0;0;0;0;0;0;0;0;0;0;0;0;0;0;0;0;0;0;0;0;0;0;0;0;0;0;0;0;0;0;0;0;0;0;0;0;0;0;0;0;0;0;0;0;0;0;0;0;…	5;0;0;0;0;0;0;0;0;0;0;0;0;0;0;0;0;0;0;0;0;0;0;0;0;0;0;0;0;0;0;0;0;0;0;0;0;0;0;0;0;0;0;0;0;0;0;0;0;0;0;0;0;0;0;0;0;0;0;0;0;0;0;0;0;0;0;0;0;0;0;0;0;0;0;0;0;0;0;0;0;0;0;0;0;0;0;0;0;0;0;0;0;0;0;0;0;0;0;0;0;0;0;0;0;0;0;0;0;0;0;0;0;0;0;0;0;0;0;0;0;0;0;0;0;0;0;0;0;0;0;0;0;0;0;0;0;0;0;0;0;0;0;0;0;0;0;0;0;0;0;0;0;0;0;0;0;0;0;0;0;0;0;0;0;0;0;0;0;0;0;0;0;0;0;0;0;0;0;0;0;0;0;0;0;0;0;0;0;0;0;0;0;0;0	5;0;0;0;0;0;0;0;0;0;0;0;0;0;0;0;0;0;0;0;0;1;0;0;0;0;0;0	5;0;0;0;0;0;0;0;0;0;0;0;0;0;0;0;0;0;0;0;0;0;0;0;0;0;0;0;0;0;0;0;0;0;0;0;0;0;0;0;0;0;0;0;0;0;0;0;0;0;0;0;0;0;0;0;0;0;0;0;0;0;0;0;0;0;0;0;0;0;0;0;0;0;0;0;0;0;0;0;0;0;0;0;0;0;0;0;0;0;0;0;0;0;0;0;0;0;0;0;0;0;0;0;0;0;0;0;0;0;0;0;0;0;0;0;0;0;0;0;0;0;0;0;0;0;0;0;0;0;0;0;0;0;0;0;0;0;0;0;0;0;0;0;0;0;0;0;0;0;0;0;0;0;0;0;0;0;0;0;0;0;0;0;0;0;0;0;0;0;0;0;0;0;0;0;0;0;0;0;0;0;0;0;0;0;0;0;0;0;0;0;0;0;0;0;0;0;0;0…
U426;0	006666667;0;0;0;0;0;0;0;0;0;0;0;0;0;0;0;0;0;0;0;0;0;0;0;0;0;0;0;0;0;0;0;0;0;0;0;0;0;0;0;0;0;0;0;0;0;0;0;0;0;0;0;0;0;0;0;0;0;0;0;0;0;0;0;0;0;0;0;0;0;0;0;0;0;0;0;0;0;0;0;0;0;0;0;0;0;0;0;0;0;0;0;0;0;0;0;0;0;0;0;0;0;0;0;0;0;0;0;0;0;0;0;0;0;0;0;0;0;0;0;0;0;0;0;0;0;0;0;0;0;0;0;0;0;0;0;0;0;0;0;0;0;0;0;0;0;0;0;0;0	33333;0;0;0;0;0;0;0;0;0;0	33333;0;0;0;0;0;0;0;0;0;0;0;0;0;0;0;0;0;0;0;0;0;0;0;0;0;0;0;0;0;0;0;0;0;0;0;0;0;0;0;0;0;0;0;0;0;0;0;0;0;0;0;0;0;0;0;0;0;0;0;0;0;0;0;0;0;0;0;0;0;0;0;0;0;0;0;0;0;0;0	33333;0;0;0;0;0;0;0;0;0;0;0;0;0;0;0;0;0;0;0;0;0;0;0;0;0;0;0;0;0;0;0;0;0;0;0;0;0;0;0;0;0;0;0;0;0;0;0;0;0;0;0;0;0;0;0;0;0;0;0;0;0;0;0;0;0;0;0;0;0;0;0;0;0;0;0;0;0;0;0;0;0;0;0;0;0;0;0;0;0;0;0;0;0;0;0;0;0;0	33333;0;0;0;0;0;0;0;0;0;0;0;0;0;0;0;0;0;0;0;0;0;0;0;0;0;0;0;0;0;0;0;0;0;0;0;0;0;0;0;0;0;0;0;0;0;0;0;0;0;0;0;0;0;0;0;0;0;0;0;0;0;0;0;0;0;0;0;0;0;0;0;0;0;0;0;0;0;0;0;0;0;0;0;0;0;0;0;0;0;1;0;0;0;0;0;0;0;0;0;0;0;0;0;0;0;0;0;0;0;0;0;0;0;0;0;0;0;0;0;0;0;0;0;0;0;0;0;0;0;0;0;0;0;0;0;0;0;0;0;0;0;0;0;0;0;0;0;0;0;0;0;0;0;0;0;0;0;0;0;0;0;0;0;0;0;0;0;0;0;0;0;0;0;0;0;0;0;0;0;0;0;0;0;0;0;0;0;0;0;0;0;0;0;0;0;0;0…	33333;0;0;0;0;0;0;0;0;0;0;0;0;0;0;0;0;0;0;0;0;0;0;0;0;0;0;0;0;0;0;0;0;0;0;0;0;0;0;0;0;0;0;0;0;0;0;0;0;0;0;0;0;0;0;0;0;0;0;0;0;0;0;0;0;0;0;0;0;0;0;0;0;0;0;0;0;0;0;0;0;0;0;0;0;0;0;0;0;0;0;0;0;0	33333;0;0;0;0;0;0;0	33333;0;0;0;0;0;0;0;0;0;0;0;0;0;0;0;0;0;0;0;0;0;0;0;0;0;0;0;0;0;0;0;0;0	33333;0;0;0;0;0;0;0;0;0;0;0;0;0;0;0;0;0;0;0;0;0;0;0;0;0;0;0;0;0;0;0;0;0;0;0;0;0;0;0;0;0;0;0;0;0;0;0;0;0;0;0;0;0;0;0;0;0;0;0;0	33333;0;0;0;0;0;0;0	33333;0;0;0;0;0;0;0;0;0;0;0;0;0;0;0;0;0;0;0;0;0;0;0;0;0;0;0;0;0;0;0;0;0;0;0;0;0;0;0;0;0;0;0;0;0;0;0;0;0;0;0;0;0;0;0;0;0;0;0;0;0;0;0;0;0;0;0;0;0;0;0;0;0;0;0;0;0;0;0;0;0;0;0;0;0;0;0;0;0;0;0;0;0;0;0;0;0;0;0;0;0;0;0;0;0;0;0;0;0;0;0;0;0;0;0;0;0;0;0;0;0;0;0;0;0;0;0;0;0;0;0;0;0;0;0;0;0;0;0;0;0;0;0;0;0;0;0;0;0;0;0;0;0;0;0;0;0;0;0;0;0;0;0;0;0;0;0;0;0;0;0;0;0;0;0;0;0;0;0;0;0;0;0;0;0;0;0;0;0;0;0;0;0;0;0;0;0…
U427;0	066666667;0	0066667;0	026667;0	06;0	0066667;0	0066667;0	0066667;0	02;0;0	0066667;0	02;0	0066667;0	013333;0	026667;0;0	013333;0	013333;0	033333;0	0066667;0	0066667;0	013333;0	02;0	0066667;0	0066667;0	013333;0;0	0066667;0	046667;0;0	02;0	013333;0	0066667;0	0066667;0;0	013333;0	06;0	093333;0	013333;0	0066667;0	0066667;0	086667;0	0066667;0	0066667;0;0	073333;0	013333;0	0066667;0	013333;0;0	053333;0	026667;0	0066667;0	0066667;0;0	013333;0;0	0066667;0	0066667;0
U428;0;0	066667;0;0	33333;0	066667;0;0	066667;0	066667;0;0	066667;0;0	066667;0;0;0;0;0;0;0;0;0	066667;0;0;0;0;0;0	066667;0	066667;0;0;0	066667;0;0;0;0;0;0	2;0;0	066667;0;0;0;0	066667;0;0;0;0	066667;0;0;0	066667;0;0;0;0;0	066667;0;0;0;0;0;0;0;0;0;0;0;0;0;0;0;0;0;0;0;0;0;0;0;0;0;0;0;0;0	066667;0;0;0;0;0;0;0;0;0;0;0;0;0;0;0;0;0;0;0;0;0;0;0;0;0;0;0;0;0	066667;0;0;0;0	13333;0;0;0;0;0;0;0	066667;0	066667;0;0;0;0;0;0;0;0;0;0;0;0;0;0;0;0;0;0;0	066667;0	066667;0;0	066667;0;0	066667;0;0;0;0;0;0	066667;0;0;0	066667;0;0	066667;0;0;0;0;0;0;0;0;0	066667;0;0;0;0;0;0;0;0	066667;0;0;0;0;0;0;0;0;0;0;0;0;0;0;0	13333;0;0;0;0;0;0;0;0;0;0;0;0;0;0;0;0	066667;0;0;0	066667;0	066667;0;0;0;0;0	066667;0	066667;0	066667;0;0	066667;0	066667;0	066667;0;0;0;0	066667;0	066667;0	066667;0	066667;0	066667;0;0	066667;0;0;0;0;0;0;0;0	066667;0;0;0;0	066667;0;0;0
U429;0	06557377;0;0	052632;0;0;0;0;0	052632;0;0;0;0;0;0	052632;0;0;0;0	052632;0;0;0;0;0;0;0;0;0;0	052632;0;0	10526;0;0;0;0;0	052632;0	052632;0	15789;0;0;0;0	052632;0;0;0;0	21053;0;0;0;0;0	10526;0;0;0;0;0;0;0;0;0;0;0;0;0;0;0;0;0;0	10526;0;0;0;0;0;0;0;0;0;0;0;0;0	052632;0;0;0	10526;0;0;0	052632;0;0;0;0;0;0	052632;0;0;0;0;0;0;0;0;0;0;0;0;0;0	052632;0;0	31579;0;0;0;0	10526;0;0;0;0	31579;0;0;0;0;0;0;0;0;0;0;0;0;0;0;0;0;0;0;0;0;0;0;0;0;0;0;0;0;0;0;0;0;0;0;0;0	052632;0	052632;0;0;0;0	052632;0;0	10526;0	052632;0;0;0	052632;0;0;0;0	10526;0	052632;0	052632;0	052632;0;0;0;0;0	052632;0;0;0;0;0;0;0	052632;0	052632;0;0;0;0;0	052632;0	10526;0	052632;0;0	052632;0	052632;0;0	052632;0;0;0;0;0;0;0	052632;0;0;0;0;0;0;0;0;0;0	052632;0;0	15789;0;0;0	10526;0;0;0;0	052632;0;0;0;0	052632;0;0;0;0;0;0;0;0;0;0;0;0	052632;0	052632;0;0;0;0;0;0;0;0;0;0;0;0;0;0;0
U430;0	019047619;0;0;0	098361;0;0;0	032787;0	016393;0;0;0;0;0	032787;0	016393;0;0	016393;0;0	065574;0	032787;0;0	11475;0	016393;0	016393;0;0;0;0;0	2459;0;0;0	081967;0;0;0;0;0	065574;0	2623;0	016393;0;0;0	065574;0;0	016393;0;0	032787;0	032787;0;0	016393;0;0	14754;0	032787;0	016393;0;0;0	016393;0;0;0;0	016393;0;0;0	016393;0;0;0;0;0;0	016393;0	032787;0	032787;0;0	032787;0;0;0;0	032787;0;0;0;0;0	016393;0;0;0	065574;0;0;0;0;0;0;0;0;0;0;0;0;0;0;0	016393;0;0;0	016393;0	04918;0	032787;0	016393;0;0;0;0	2623;0	032787;0;0;0	18033;0;0;0	065574;0	19672;0;0;0;0;0;0;0;0;0;0;0;0;0;0;0;0;0;0;0;0;0;0;0;0;0;0;0;0;0;0	032787;0;0	016393;0	016393;0	032787;0;0;0
U431;0	5;0;0	057143;0	057143;0;0;0;0;0;0;0	019048;0;0	028571;0	019048;0;0	028571;0;0	095238;0	0095238;0;0	038095;0	028571;0	0095238;0;0	019048;0;0;0	11429;0;0	019048;0	057143;0	0095238;0;0;0	0095238;0	085714;0	07619;0	019048;0;0;0	10476;0;0;0;0	12381;0	047619;0;0	019048;0;0	14286;0	07619;0	019048;0;0;0	0095238;0;0;0;0	019048;0;0;0	019048;0	0095238;0;0;0	0095238;0;0;0	028571;0	066667;0;0	019048;0;0;0	0095238;0	028571;0;0;0;0;0	028571;0;0	0095238;0	07619;0;0;0;0;0	019048;0;0;0;0;0;0;0	028571;0;0;0	0095238;0;0;0	0095238;0	047619;0	019048;0	019048;0;0;0;0	2381;0
U432;0	016666667;0	5;0;0;0	5;0;0	5;0	5;0;0	5;0;0	5;0;0;0;0;0;0;0;0;0	5;0;0;0;0;0;0	5;0	5;0;0;0	5;0;0;0;0;0;0	5;0;0	5;0;0;0;0	5;0;0;0;0	5;0;0;0	5;0;0;0;0;0	5;0;0;0;0;0;0;0;0;0;0;0;0;0;0;0;0;0;0;0;0;0;0;0;0;0;0;0;0;0;0;0;0;0;0;0;0;0;0;0;0;0;0;0;0;0;0;0;0;0;0;0;0;0;0;0;0;0;0	5;0;0;0;0	5;0;0;0;0;0;0;0	5;0	5;0;0;0;0;0;0;0;0;0;0;0;0;0;0;0;0;0;0;0	5;0	5;0;0	5;0;0	5;0;0;0;0;0;0	5;0;0;0;0;0	5;0;0;0;0;0;0;0;0;0;0;0;0;0;0;0;0;0;0;0;0;0;0;0;0;0;0;0;0;0;0;0;0	5;0;0;0;0;0;0;0;0;0;0;0;0;0;0;0;0	5;0;0;0	5;0	5;0;0;0;0;0	5;0	5;0	5;0;0	5;0	5;0	5;0;0;0;0	5;0	5;0	5;0	5;0	5;0;0	5;0;0;0;0;0;0;0;0	5;0;0;0;0	5;0;0;0	5;0;0;0	5;0	5;0	5;0
U433;0;0;0	016667;0	083333;0;0;0;0;0;0;0	0083333;0;0	0083333;0	041667;0;0;0;0	0083333;0	016667;0	0083333;0	041667;0	016667;0;0	0083333;0	025;0;0;0	125;0;0	0083333;0	058333;0;0;0;0	0083333;0	033333;0	20833;0	0083333;0;0;0	066667;0;0;0;0	075;0	025;0;0	016667;0;0	175;0	058333;0	016667;0;0;0;0;0;0;0	016667;0;0;0	0083333;0;0;0;0	0083333;0;0	016667;0	016667;0	10833;0;0	0083333;0	0083333;0;0;0	016667;0;0;0;0;0	025;0;0	0083333;0	041667;0;0;0;0	016667;0	0083333;0;0;0;0;0;0;0	025;0;0;0	016667;0	016667;0;0	016667;0	10833;0;0	0083333;0;0;0;0	35;0	075;0	033333;0;0
U434;0	0625;0;0;0;0;0;0;0;0;0;0;0;0;0;0;0;0;0;0;0;0;0;0;0;0;0;0;0;0;0;0;0;0;0;0;0;0;0;0;0;0;0;0;0;0;0;0;0;0;0;0;0;0;0;0;0;0;0;0;0;0;0;0;0;0;0;0;0;0;0;0;0;0;0;0;0;0;0;0;0;0;0;0;0;0;0;0;0;0;0;0;0;0;0;0;0;0;0;0;0;0;0;0;0;0;0;0;0;0;0;0;0;0;0;0;0;0;0;0;0;0;0;0;0;0;0;0;0;0;0;0;0;0;0;0;0;0;0;0;0;0;0;0;0;0;0;0;0;0;0;0;0;0;0;0;0;0;0;0;0;0;0;0;0;0;0;0;0;0;0;0;0;0;0;0;0;0;0;0;0;0;0;0;0;0;0;0;0;0;0;0;0;0;0;0;0;0;0;…
U435;0;0	0625;0;0	1875;0	0625;0;0	0625;0	0625;0;0	0625;0;0	0625;0;0;0;0;0;0;0;0;0	0625;0;0;0;0;0;0	0625;0	0625;0;0;0	0625;0;0;0;0;0	125;0	1875;0;0	0625;0;0	0625;0;0	125;0;0	0625;0	0625;0	0625;0;0;0	0625;0;0;0;0;0	0625;0;0;0;0;0;0;0;0;0;0;0;0;0	0625;0;0;0;0;0;0;0;0;0;0;0;0;0;0;0;0;0;0;0;0;0;0;0;0;0;0;0;0;0;0;0;0;0;0;0;0;0;0;0;0;0	125;0;0;0;0	0625;0;0;0;0	3125;0;0;0;0;0;0;0	0625;0	125;0;0;0;0;0;0;0;0;0;0;0;0;0;0;0;0;0;0;0	0625;0	0625;0;0	0625;0;0	0625;0;0;0;0;0;0	0625;0;0;0;0;0	1875;0	0625;0;0;0	0625;0	0625;0;0;0;0	1875;0;0;0;0;0	0625;0;0;0;0;0;0	0625;0;0	0625;0;0;0;0;0;0;0;0	0625;0;0	1875;0;0;0;0;0;0;0;0	0625;0;0;0;0;0;0;0	0625;0	0625;0;0;0	0625;0	0625;0	0625;0;0;0	0625;0
U436;0	090909091;0;0	023256;0	046512;0;0;0	023256;0;0;0;0;0;0;0;0;0;0;0;0;0;0;0;0;0;0;0;0;0	069767;0;0;0;0;0;0;0;0	023256;0	069767;0;0;0;0	11628;0;0;0;0	046512;0;0;0;0;0	093023;0	023256;0;0;0;0;0;0;0;0	023256;0;0;0;0;0;0;0;0;0	023256;0	023256;0	069767;0;0;0;0;0;0	023256;0;0;0;0;0	023256;0;0;0	023256;0;0;0;0;0;0;0;0;0;0;0;0;0;0;0;0;0;0;0;0;0;0;0;0;0	093023;0	023256;0;0;0	023256;0;0;0;0	093023;0;0;0;0;0;0;0;0;0;0;0;0;0;0;0;0;0;0;0;0;0;0;0;0;0;0;0	023256;0;0	023256;0	023256;0	046512;0;0;0;0;0;0	023256;0;0	046512;0;0	023256;0;0	11628;0;0	023256;0;0	023256;0;0;0;0	023256;0;0;0;0;0;0;0	023256;0	023256;0	023256;0;0	023256;0;0;0	023256;0;0;0;0;0	023256;0;0;0;0;0	093023;0;0;0;0	023256;0;0;0;0;0	023256;0;0;0;0;0;0;0;0;0;0	046512;0;0	046512;0;0	046512;0;0;0	046512;0;0;0;0	023256;0;0;0;0;0;0;0	046512;0	023256;0;0;0
U437;1;0	045455;0	045455;0	22727;0	045455;0	045455;0	22727;0	045455;0;0	045455;0	045455;0	045455;0	045455;0	045455;0;0	045455;0	045455;0	045455;0	045455;0	045455;0	045455;0	045455;0	045455;0	045455;0	045455;0;0	045455;0	090909;0;0	045455;0	090909;0	045455;0	045455;0;0	045455;0	045455;0	090909;0	045455;0	045455;0	045455;0	045455;0	045455;0	090909;0;0	13636;0;0	045455;0	045455;0;0	090909;0	045455;0;0	045455;0;0	045455;0;0	045455;0	045455;0	045455;0;0;0	045455;0	045455;0;0
U438;0	048387097;1;0;0;0	5;1;0;1;0;0;0;1;0	5;0;0;0;0;0;0;0;0;0;0;0;0;0;1;0;0;1;1;0;0;0;0;1;0;0;0;0;1;0;1;0;0;0	5;0;0;0;0;0;0;0;0;0	5;0;0	5;0;0;0;0;0;0;0;0;0;0;0;0;0;0;0;0;0;0	5;0;0;0;0;0;0;0;0;0;0;0;0;0;0;0;0;1;0;1;0;0;0;0	5;0;0;0;0;0;0;0;0;0;0;0;0;0;0;0;0;0;0;0;0;0;0;0;0;0;0;1;0;0;0;0;0;0	5;0;0	5;0	5;1;1;0;0;0	5;1;1;0;1;0;0;0;0;0;0	5;0	5;0;0;0;0;0;0;0;0;0;0;0;0;0;0	5;0;0;0;0;0;0;0;0;0;0;0;0;0;0;0;0;0;0;0;0;0;0;0;0;0;0;0;0;0;0;0;0;0;0;0;0;0;0;0;0;0;0;0;0;0;0;0;0;0;0;0;0;0;0;0;0;0;0;0;0;0;0;0;0;0;0;0;0;0;0;0;0	5;0;0;0;0;0;0;0;0;0;0;0;0;0;0;0;0;0;0;0;0;0;0;0;0;0;0;0;0;0;0;0;0;0;0;0;0;0;0;1;0;0;0;0;0;0;0;0;0;0;0;0;0;0;0;0;0;0;0;0;0;0;0;0;0;0;0	5;0;0;0;0;0;0;0;0;0;0;0;0;0;0;0;0;0;0;0;0;0;0;0;0;0;0;0;0;0;0;0;0;0;0;0;0;0;0;0;0;0;0;0;0;0;0;0;0;0;0;0;0;0;0;0;0;0;0;0;0;0;0;0;0;0;0;0;0;0;0;0;0;0;0;0;0;0;0;0;0;0;0;0;0;0;0;0;0;0;0;0;0;0;0;0;0;0;0;0;0;0;0;0;0;0;0;0;0;0;0;0;0;0;0;0;0;0;0;0;1;0;0;0;0;0;0;0;0;0;0;0;0;0;0;0;0;1;0;0;0;0;0;0;0;0;0;0;0;0;0;0;0;0;0;0;0;0;0;0;0;0;0;0;0;0;0;0;0;0;0;0;0;0;0;0;0;0;0;0;0;0;0;0;0;0;0;0;0;0;0;0;0;0;0;0;0;0;0;0…	5;0	5;0;0;0;0;0;0	5;0;0;0;0;0;0;0;0;0;0;0;0;0;0;0;0;0;0;0;0;0;0;0;0;0;0;0;0;0;0;0;0;0;0;0;0;0;0;0;0;0;0;0;0;0;0;0;0;0;0;0;0;0;0;0;0;0;0;0;0;0;0;0;0;0;0;0;0;0;0;0;0;0;0;0;0;0;0;0;0;0;0;0;0;0;0;0;0;0;0;0;0;0;0;0;0;0;0;0;0;0;0;0	5;0;0;0;0;0;0;0;0;0;0;0;0;0;0;0;0;0;0;0;0;0;0;0;0;0;0;0;0;0;0;0;0;0;0;0;0;0;0;0;0;0;0;0;0;0;0;0;0;0;0;0;0;0;0;0;0;0;0;0;0;0;0;0;0;0;0;0;0	5;0;0;0;0;0;0;0;0;0;0;0;0;0;0	5;0;0;0;0;0;0;0;0;0;0;0;0;0;0;0;0;0;0;0;0;0;0;0;0;0;0;0;0;0;0;0;0;0;0;0;0;0;0;0;0;0;0;0;0;0;0;0;0;0;0;0;0;0;0;0;0;0;0;0;0;0;0;0;0;0;0;0;0;0;0;0;0;0;0;0;0;0;0;0;0;0;0;0;0;0;0;0;0;0;0;0;0;0;0;0;0;0;0;0;0;0;0;0;0;0;0;0;0;0;0;0;0;0;0;0;0;0;0;0;0;0;0;0;0;0;0;0;0;0;0;0;0;0;0;0;0;0;0;0;0;0;0;0;0;0;0;0;0;0;0;0;0;0;0;0;0;0;0;0;0;0;0;0;0;0;0;0;0;0;0;0;0;0;0;0;0;0;0;0;0;0;0;0;0;0;0;0;0;0;0;0;0;0;0;0;0;0;0;0…
U439;0;0;0;0	064516;0;0;0	016129;0;0;0;0;0;0;0;0;0;0;0	048387;0	016129;0;0	096774;0;0;0;0	016129;0;0;0	14516;0;0;0	048387;0	016129;0;0;0;0;0	30645;0	016129;0;0;0	032258;0;0;0;0	1129;0;0;0;0;0	12903;0	016129;0;0;0;0;0;0;0;0	016129;0;0;0	016129;0;0;0;0;0;0	032258;0	032258;0	032258;0;0;0;0;0;0	048387;0;0;0;0;0	032258;0;0;0	048387;0;0;0;0;0	016129;0;0;0;0;0;0	016129;0	048387;0;0;0;0;0;0	016129;0	12903;0	016129;0	016129;0	016129;0;0;0	46774;0	016129;0;0;0	17742;0;0;0	064516;0	27419;0;0;0;0;0;0;0;0;0;0;0;0;0;0;0;0;0;0;0;0;0;0;0;0;0;0;0;0;0;0	048387;0;0;0	016129;0	016129;0;0;0;0;0;0;0	016129;0;0	048387;0	016129;0;0;0	016129;0;0;0;0;0	032258;0	032258;0;0;0;0;0;0	016129;0	016129;0	016129;0;0;0;0;0;0;0;0;0	016129;0
U440;0;0;0;0	125;0;0;0;0;0;0;0;0;0;0;0;0;0;0	125;0;0;0;0;0;0;0;0;0;0;0;0;0;0;0;0;0;0	125;0;0;0;0;0;0;0;0;0	125;0;0;0;0;0;0;0;0;0;0;0;0;0;0;0;0;0;0;0;0;0;0;0;0;0;0;0;0;0;0;0;0;0;0;0;0;0;0;0;0;0;0;0;0;0;0;0;0;0;0;0;0;0;0;0;0;0;0;0;0;0;0;0;0	125;0;0;0;0;0;0;0;0	125;0;0;0;0;0;0;0;0;0;0;0;0;0;0;0;0;0;0;0;0;0;0;0;0;0;0;0;0;0;0;0;0;0;0;0;0;0;0;0;0;0;0;0;0;0;0;0;0;0;0;0;0	125;0;0;0;0;0;0;0;0;0;0;0;0;0;0;0;0;0;0;0;0;0;0;0	125;0;0;0;0;0;0;0;0;0;0;0;0;0;0;0;0;0;0;0	125;0	125;0;0;0;0;0;0	125;0;0;0;0;0;0;0;0;0;0;0;0;0;0;0	125;0;0;0;0;0;0;0;0;0;0;0	125;0;0;0;0;0;0;0;0;0;0;0	125;0	125;0;0;0;0;0;0;0;0;0;0;0;0;0;0;0;0;0;0;0;0;0;0;0;0;0;0;0;0;0;0;0;0;0;0;0;0;0;0;0;0	125;0;0;0;0;0;0;0;0;0;0;0;0;0;0;0;0;0;0;0;0;0;0;0;0;0;0;0	125;0;0;0;0;0;0;0;0;0;0;0;0;0;0;0;0;0;0;0;0;0;0;0;0;0;0;0;0;0;0;0;0;0;0;0;0;0;0;0;0;0;0;0;0;0;0;0;0;0;0;0;0;0;0;0;0;0;0;0;0;0;0;0;0;0;0;0;0;0;0;0;0;0;0;0;0;0;0;0;0;0;0	125;0;0;0;0;0;0;0;0;0;0;0;0;0;0;0;0;0;0;0;0;0;0;0;0;0;0;0;0;0;0;0	5;0;0;0;0;1;0;0;0;0;0;0	125;0;0;0;0;0;0;0;0;0;0;0;0;0;0;0;0;0;0;0;0;0;0;0;0;0;0;0;0;0;0;0;0;0;0;0	125;0;0;0;0;0;0;0;0;0;0;0;0;0;0;0;0;0;0;0;0;0;0;0;0;0;0;0;0;0;0;0;0;0;0;0;0;0;0;0;0;0;0;0;0;0;0;0;0;0;0;0;0;0;0;0;0;0;0;0;0;0;0;0;0;0;0;0;0;0;0;0;0;0;0;0;0;0;0;0;0;0;0;0;0;0;0;0;0;0;0;0;0;0;0;0;0;0;0;0;0;0	125;0;0;0;0;0;0;0;0;0;0;0;0;0;0;0;0;0;0;0;0;0;0;0;0;0;0;0;0;0;0;0;0;0;0;0;0;0;0;0;0;0;0;0;0;0;0;0;0;0;0;0;0;0;0;0;0;0;0;0;0;0;0;0;0;0;0;0;0;0;0;0;0;0;0;0;0;0;0;0;0;0;0;0;0;0	125;0;0;0;0;0;0;0;0;0;0;0;0;0;0;0;0;0;0;0;0;0;0;0;0;0;0;0;0;0;0;0;0;0;0;0;0;0;0;0;0;0;0;0;0;0;0;0;0;0;0;0;0;0;0	125;0;0;0;0	125;0;0;0;0;0;0;0;0;0;0;0;0;0;0;0;0;0;0;0;0;0;0;0;0;0;0;0;0;0;0;0;0;0;0;0;0;0;0;0;0;0;0;0;0;0;0;0;0;0;0;0;0;0;0;0;0;0;0;0;0;0;0;0;0;0;0;0;0;0;0;0;0;0;0;0;0;0;0;0;0;0;0;0;0;0;0;0;0;0;0;0;0;0;0;0;0;0;0;0;0;0;0;0;0;0;0;0;0;0;0;0;0;0;0;0;0;0;0;0;0;0;0;0;0;0;0;0;0;0;0;0;0;0;0;0;0;0;0;0;0;0;0;0;0;0;0;0;0;0;0;0;0;0;0;0;0;0;0;0;0;0;0;0;0;0;0;0;0;0;0;0;0;0;0;0;0;0;0;0;0;0;0;0;0	125;0;0;0;0;0;0;0;0;0;0;0;0;0;0;0;0;0;0;0;0;0;0;0;0;0;0;0;0;0;0;0;0;0;0;0;0;0;0;0;0;0;0;0;0;0;0;0;0;0;0;0;0;0;0;0;0;0;0;0;0;0;0;0;0;0;0;0;0;0;0;0;0;0;0;0;0;0;0;0;0;0;0;0;0;0;0;0;0;0;0;0
U441;0;0;0;0;0;0;0;0;0;0;0;0;0;0;0;0;0;0;0;0;0;0;0;0;0;0;0;0;0;0;0;0;0;0;0;0;0;0;0;0;0	25;0;0;0;0;0;0;0;0;0;0;0;0;0;0;0;0;0;0;0;0;0;0;0;0;0;0;0;0;0;0;0;0;0;0;0;0;0;0;0;0;0;0;0;0;0;0;0;0;0;0;0;0;0;0;0;0;0;0;0;0;0;0;0;0;0;0;0;0;0;0;0;0;0;0;0;0;0;0;0;0;0;0;0;0;0;0;0;0;0;0;0;0;0;0;0;0;0;0;0;0;0;0;0;0;0;0;0;0;0;0;0;0;0;0;0;0;0;0;0	75;0;0;0;0;0;0;0;0;0;0;0;0;0;0;0;0;0;0;0;0;0;0;0;0;0;0;0;0;0;0;0;0;0;0;0;0;0;0;0;0;0;0;0;0;0;0;0;0;0;0;0	5;0;0	25;0;0;0;0;0;0;0;0	25;0;0;0;0;0;0;0;0;0;0;0;0;0;0;0;0;0;0;0;0;0;0;0;0;0;0	25;0;0;0;0;0;0;0;0;0;0;0;0;0;0;0;0;0	25;0;0;0;0;0;0;0;0;0;0;0;0;0;0;0;0;0;0;0;0;0;0;0;0;0;0;0;0;0;0;0;0;0;0;0;0;0;0;0;0;0;0;0;0;0;0;0;0;0;0;0;0;0;0;0;0;0;0;0;0;0;0;0;0;0;0;0;0;0;0;0;0;0;0;0;0;0;0;0;0;0;0;0;0;0;0;0;0;0;0;0;0;0;0;0;0;0;0;0;0;0;0;0;0;0;0;0;0;0;0;0;0;0;0;0;0;0;0;0;0;0;0;0;0;0;0;0;0;0;0;0;0;0;0;0;0;0;0;0;0;0;0;0;0;0;0;0;0;0;0;0;0;0;0;0;0;0;0;0;0;0;0;0;0;0;0;0;0;0;0;0;0;0;0;0;0;0;1;0;0;0;0;0;0;0;0;0;0;0;0;0;0;0;0;0;0;0;0;…	25;0;0;0;0;0;0;0;0;0;0;0;0;0;0;0;0;0;0;0;0;0;0;0;0;0;0;0;0;0;0;0;0;0;0;0;0;0;0;0;0;0;0;0;0;0;0;0	25;0;0;0;0;0;0;0;0;0;0;0;0;0;0;0;0;0;0;0;0;0;0;0;0;0;0;0;0;0;0;0;0;0;0;0;0;0;0;0;0;0;0;0;0;0;0;0;0;0;0;0;0;0;0;0;0;0;0;0;0;0;0;0;0;0;0;0;0;0;0;0;0;0;0;0;0;0;0;0;0;0;0;0;0;0;0;0;0;0;0;0;0;0;0;0;0;0;0;0;0;0;0;0;0;0;0;0;0;0;0;0;0;0;0;0;0;0;0;0;0;0;0;0;0;0;0;0;0;0;0;0;0;0;0;0;0;0;0;0;0;0;0;0;0;0;0;0;0;0;0;0;0;0;0;0;0;0;0;0;0;0;0;0;0;0;0;0;0;0;0;0;0;0;0;0;0;0;0;0;0;0;0;0;0;0;0	5;0;0;0;0;0;0;0;0;0;0;0;0;0;0;0;0;0;0;0;0;0;0;0;0;0;0;0;0;0;0;0;0;0;0;0;0;0;0;0;0;0;0;0;0;0;0;0;0;0;0;0;0;0;0;0;0;0;0;0;0;0;0;0;0;0;0;0;0;0	5;0;0;0;0;0;0;0;0;0;0;0;0;0;0;0;0;0;0;0;0;0;0;0;0;0;0;0;0;0;0;0;0;0;0;0;0;0;0;0;0;0;0;0;0;0;0;0;0;0;0;0;0;0;0;0;0;0;0;0;0;0;0;0;0;0;0;0;0;0;0;0;0;0;0;0;0;0;0
U442;0;0;0;0	043478;0;0;0;0;0;0;0;0;0;0	043478;0;0;0;0;0;0;0;0;0;0;0;0;0;0	086957;0;0;0;0;0;0;0;0	043478;0	043478;0;0;0;0;0;0;0;0;0;0;0;0;0	043478;0;0;0;0;0;0;0;0;0;0;0;0;0;0;0;0;0;0;0;0;0;0;0;0;0;0;0;0;0;0;0;0;0;0;0;0;0;0;0;0;0;0;0;0;0;0;0;0;0;0;0;0;0;0;0;0;0;0;0;0;0;0;0	043478;0;0;0;0;0;0;0;0;0;0;0;0;0;0;0;0;0;0;0;0;0;0;0;0;0;0;0;0;0;0;0;0;0;0;0;0;0;0;0;0;0;0;0;0;0	086957;0	043478;0	043478;0;0;0;0;0;0;0;0;0;0;0;0;0;0	043478;0	043478;0;0	043478;0;0;0;0;0;0;0;0;0;0;0;0;0;0	043478;0	13043;0;0;0;0;0;0;0;0;0	043478;0;0;0;0;0;0;0;0;0;0;0;0;0;0;0;0;0;0;0;0;0;0;0;0;0;0;0;0;0	086957;0;0;0;0;0;0;0;0;0;0;0;0;0;0;0;0;0;0;0;0;0;0;0;0;0;0;0;0;0;0;0;0;0;0;0;0	043478;0;0;0;0;0;0;0;0;0;0;0;0;0;0;0	043478;0;0;0;0;0;0;0;0;0;0;0;0;0;0;0	043478;0;0;0;0;0;0	043478;0;0;0;0	043478;0;0;0;0;0;0;0;0;0;0;0;0;0;0	043478;0	043478;0;0;0;0;0;0;0;0;0;0;0;0	043478;0;0;0;0;0;0;0;0;0;0;0;0	043478;0;0;0;0;0;0;0;0;0;0;0;0;0;0;0;0;0;0;0;0;0;0;0;0;0;0;0;0;0;0;0;0;0;0;0;0;0;0;0;0;0;0;0;0;0;0;0;0;0;0;0;0;0;0;0;0;0;0;0;0;0;0;0	043478;0;0;0;0;0;0;0	043478;0	043478;0;0	043478;0;0;0;0;0;0;0;0;0;0;0;0;0;0;0;0;0;0;0;0;0;0;0;0;1;0;0	043478;0;0	043478;0	043478;0;0;0;0;0;0;0;0;0;0;0;0;0;0;0;0;0;0;0;0;0;0;0;0;0;0;0;0;0;0;0;0;0;0;0;0;0;0;0;0;0;0;0;0	086957;0;0;0;0;0	043478;0;0;0;0;0;0	043478;0;0;0;0;0;0;0;0;0;0;0;0;0;0;0;0;0;0;0;0;0;0;0;0;0;0;0;0;0;0;0;0;0;0;0;0;0;0;0;0;0;0;0;0;0;0;0;0;0;0;0	043478;0;0;0;0;0;0;0;0;0	043478;0;0;0;0;0;0;0;0;0;0;0;0;0;0;0;0;0;0;0;0;0;0;0;0;0;0;0;0	043478;0;0;0;0;0	043478;0;0;0;0;0;0;0;0;0;0;0;0;0;0;0;0;0;0;0;0;0;0;0;0;0;0;0;0;0;0;0;0;0;0;0;0;0;0;0;0;0;0;0;0;0;0;0;0;0;0;0;0;0;0;0;0;0;0;0;0;0;0;0;0;0;0;0;0;0;0;0;0;0;0;0;0;0;0;0;0;0;0;0	043478;0;0	043478;0;0;0;0;0;0;0;0;0;0;0;0;0;0;0;0;0;0;0;0;0;0;0;0;0;0;0;0;0;0;0;0;0;0;0;0;0;0;0;0;0;0;0;0;0;0;0;0;0;0;0;0;0;0;0;0;0;0;0;0;0;0;0;0;0;0;0;0;0;0;0;0;0;0;0;0;0;0;0;0;0;0;0;0;0;0;0;0;0;0;0;0;0;0;0;0;0;0;0;0;0;0;0;0;0;0;0;0;0;0;0;0;0;0;0;0;0;0;0;0;0;0;0;0;0;0;0;0;0;0;0	043478;0;0;0;0;0;0;0	043478;0;0;0;0;0;0;0;0;0;0;0;0;0;0;0;0;0;0;0;0;0;0;0;0;0;0;0;0;0;0;0;0;0;0;0;0;0;0;0;0;0;0;0;0;0;0;0;0;0;0;0;0;0;0;0;0;0;0;0;0;0;0;0;0;0;0;0;0;0;0;0;0;0;0;0;0;0;0;0;0;0;0;0	043478;0;0;0;0;0;0;0;0;0;0;0;0;0;0	043478;0;0;0;0;0;0;0;0;0;0;0;0;0;0;0;0;0;0;0;0;0;0;0;0;0;0;0;0;0;0;0;0;0;0;0;0;0;0;0;0;0;0;0;0;0;0;0	043478;0;0;0;0;0;0;0;0;0;0;0;0;0;0;0;0;0;0;0;0;0;0;0;0;0;0;0;0;0;0;0;0;0;0;0;0;0;0
U443;0	015625;0;0;0;0;0;0;0;0;0;0;0;0;0;0;0;0;0;0;0;0	16667;0;0;0;0;0;0;0;0;0;0;0;0;0;0;0;0	16667;0;0;0;0;0;0;0;0;0;0;0;0;0;0;0;0;0;0;0;0;0;0;0;0;0;0;0;0;0;0;0;0;0;0;0;0;0;0;0;0;0;0;0;0;0;0;0;0;0;0;0;0;0;0;0;0;0;0;0;0;0;0;0;0;0;0;0;0;0;0;0;0;0;0;0;0;0;0;0;0	16667;0;0;0;0;0;0;0;0;0;0;0;0;0;0;0;0;0;0;0;0;0;0;0;0;0;0;0;0;0;0;0;0;0;0;0;0;0;0;0;0;0;0;0	16667;0;0;0;0;0;0;0;0;0;0;0;0;0;0;0;0;0;0;0;0;0;0;0;0;0;0;0;0;0;0;0;0	16667;0;0;0;0;0;0;0;0;0	16667;0;0	16667;0;0;0;0;0;0;0;0;0;0;0;0;0;0;0	16667;0;0;0;0;0;0;0;0;0;0;0;0;0;0;0;0;0;0;0;0;0;0;0;0;0;0;0;0;0;0;0;0;0;0;0;0;0	16667;0;0;0;0;0;0;0;0;0;0;0;0;0;0;0;0;0;0;0	16667;0;0;0;0;0;0;0	16667;0;0;0;0;0;0;0;0;0;0;0;0;0;0;0;0;0;0;0;0;0;0;0;0;0;0;0;0;0;0;0;0;0;0;0;0;0;0;0;0;0;0;0;0;0;0;0;0;0;0;0;0;0;0;0;0;0;0;0;0;0;0;0;0;0;0;0;0;0;0;0;0;0;0;0;0;0;0;0;0;0;0;0;0;0;0;0;0;0;0;0;0;0;0;0;0;0;0;0;0;0;0;0;0;0;0;0;0;0;0;0;0;0;0;0;0;0;0;0;0;0;0;0;0;0;0;0;0;0;0;0;0;0;0;0;0;0;0;0;0;0;0;0;0;0;0;0;0;0;0;0;0;0;0;0;0;0;0;0	16667;0;0;0;1;0;0;0	16667;0	16667;0;0;0;0;0;0;0;0;0;0;0;0;0;0;0;0;0;0;0;0;0;0;0;0;0;0;0	16667;0;0;0;0;0;0;0;0;0;0	16667;0;0;0;0;0	16667;0;0;0;0;0;0;0;0;0;0;0;0;0;0;0;0;0;0;0;0;0;0;0;0;0;0;0;0;0;0;0;0;0;0;0;0;0;0;0;0;0;0;0;0;0;0;0;0;0;0;0;0;0;0;0;0;0;0;0;0;0;0;0;0;0;0	16667;0;0;0;0;0;0;0;0;0;0;0;0;0;0;0;0;0;0;0;0;0;0;0;0;0;0;0;0;0;0;0;0;0;0;0;0;0;0;0;0;0;0;0;0;0;0;0;0;0;0;0;0;0;0;0;0;0;0;0;0;0;0;0;0;0;0;0;0;0;0;0;0;0;0;0;0;0;0;0;0;0;0;0;0;0;0;0;0;0;0;0;0;0;0;0;0;0;0;0;0;0;0;0;0;0;0;0;0;0;0;0;0;0;0;0;0;0;0;0;0;0;0;0;0;0;0;0;0;0;0;0	16667;0;0;0;0;0;0;0	33333;0;0;0;0;0;0;0;0;0;0;0;0;0;0;0;0;0;0;0;0;0;0;0;0;0;0;0;0;0;0;0;0;0;0;0;0;0;0;0;0;0;0;0;0;0;0;0;0;0;0;0;0;0;0;0;0;0;0;0;0;0;0;0;0;0;0;0;0;0;0;0;0;0;0;0;0;0;0;0;0;0;0;0;0;0;0;0;0;0;0;0;0;0;0;0;0;0;0;0;0;0;0;0;0;0;0;0;0;0;0;0;0;0;0;0;0;0;0;0;0;0;0;0;0;0;0;0;0;0;0;0;0;0;0;0;0;0;0;0;0;0	33333;0;0;0;0;0;0;0;0;0;0;0;0;0;0;0;0;0;0;0;0;0;0;0;0;0;0;0;0;0;0;0;0;0;0;0;0;0;0;0;0;0;0;0;0;0;0;0;0;0;0;0;0;0;0;0;0;0;0;0;0;0;0;0;0;0;0;0;0;0;0;0;0;0;0;0;0;0;0;0;0;0;0;0;0;0;0;0;0;0;0;0;0;0;0;0;0;0;0;0;0;0;0;0;0;0;0;0;0;0;0;0;0;0;0;0;0;0;0;0;0;0;0;0;0;0;0;0;0;0;0;0;0;0;0;0;0;0;0;0;0;0;0;0;0;0;0;0;0;0;0;0;0;0;0;0;0;0;0;0;0;0;0;0;0;0;0
U444;0;0;0	015625;0	039062;0;0;0	0078125;0	03125;0;0;0	0078125;0	0078125;0;0	023438;0;0;0;0	0078125;0;0;0	03125;0	0078125;0;0;0	0078125;0;0;0	21875;0;0	023438;0	023438;0;0;0;0	0078125;0	0625;0	070312;0;0;0;0	0625;0;0;0;0	125;0;0;0	0078125;0;0	1875;0	015625;0	0078125;0;0;0;0;0;0;0	015625;0;0;0;0;0;0;0	0078125;0;0	0078125;0	015625;0	0078125;0;0;0;0;0	0078125;0	023438;0;0;0;0;0	0078125;0;0	0078125;0	03125;0;0;0	0078125;0;0;0;0;0;0;0;0;0;0;0;0;0;0;0;0	023438;0;0	0078125;0;0;0;0	20312;0	015625;0;0;0	039062;0;0;0	023438;0	17188;0;0;0;0;0;0;0;0;0;0;0;0;0;0;0;0;0;0;0;0;0;0;0;0;0;0;0;0	0078125;0;0	023438;0	015625;0	023438;0	015625;0	039062;0;0;0	0078125;0;0	0078125;0
U445;0	024305556;0;0	055556;0;0;0;0;0	055556;0;0;0;0;0	055556;0;0;0;0;0;0;0;0;0;0;0;0	055556;0;0;0;0;0;0	11111;0;0;0;0;0	22222;0	055556;0;0;0;0	055556;0;0	055556;0;0	055556;0	11111;0;0;0;0;0	055556;0;0;0;0;0;0;0;0;0;0;0;0;0;0;0;0;0;0;0;0;0;0;0;0;0;0;0;0;0;0;0;0;0;0;0;0;0;0;0;0;0;0;0;0;0;0;0;0;0;0;0;0;0;0;0;0;0;0;0;0;0;0;0;0;0;0	055556;0;0;0;0;0;0;0;0;0;0;0;0;0;0;0;0;0;0;0;0;0;0;0;0;0;0;0	11111;0	055556;0;0	22222;0;0	16667;0	055556;0	055556;0;0;0;0;0;0	055556;0	11111;0	055556;0	27778;0;0	11111;0;0	22222;0	11111;0;0;0	055556;0;0;0;0;0;0	055556;0	16667;0;0	11111;0;0;0;0;0	055556;0;0;0;0;0;0;0;0;0;0	16667;0;0;0;0	33333;0;0;0;0;0;0;0;0;0;0;0;0	11111;0;0	055556;0	22222;0;0	16667;0;0	16667;0	055556;0;0	055556;0;0;0	055556;0;0;0;0;0;0	055556;0	055556;0;0	055556;0;0;0;0;0;0;0;0;0	055556;0;0;0;0;0;0;0	055556;0;0;0;0;0;0;0;0;0;0;0;0;0;0;0;0;0;0	11111;0;0;0;0;0;0;0;0;0;0;0;0;0;0	055556;0;0
U446;0	090909091;0;0	020833;0	041667;0;0;0	0034722;0	013889;0;0;0	0034722;0	013889;0	013889;0	013889;0;0	0034722;0	010417;0	034722;0	020833;0;0	038194;0	010417;0	0034722;0	0034722;0	013889;0;0;0	072917;0;0	010417;0	059028;0	0069444;0;0;0;0	076389;0	10764;0	010417;0;0;0	0625;0;0	010417;0	0069444;0	097222;0	03125;0;0	010417;0;0	10417;0	027778;0	0069444;0	0034722;0;0	0034722;0;0;0;0	017361;0	0034722;0;0	010417;0	0034722;0;0;0;0;0	017361;0	03125;0	045139;0;0	010417;0	0069444;0;0	0034722;0	020833;0;0;0;0;0	013889;0	0034722;0
U447;0	090909091;0	022727;0;0	090909;0;0;0	022727;0	045455;0;0;0;0	022727;0	022727;0	022727;0	022727;0;0	022727;0	022727;0	022727;0;0	11364;0	022727;0;0;0	045455;0;0	022727;0	11364;0;0	045455;0	068182;0	022727;0;0;0;0	068182;0	25;0	045455;0	022727;0;0	045455;0	022727;0	022727;0	022727;0	090909;0	068182;0;0	022727;0;0	13636;0	045455;0;0;0;0	022727;0;0	022727;0;0	022727;0;0;0	045455;0;0;0;0;0;0	068182;0	045455;0	022727;0;0;0;0;0	022727;0	045455;0;0;0;0;0	045455;0;0;0	068182;0;0;0;0;0	045455;0;0;0;0	022727;0	022727;0	022727;0;0;0	022727;0;0;0;0
U448;0	044247788;0;0;0	18182;0;0;0;0;0;0;0;0;0;0	090909;0;0;0;0;0;0;0;0	090909;0;0;0;0;0;0	090909;0;0	090909;0	090909;0;0;0;0;0	36364;0	36364;0;0;0;0	18182;0;0;0;0	27273;0;0;0;0;0	27273;0;0;0	090909;0;0;0;0;0;0;0;0;0;0;0;0;0;0;0	090909;0;0	090909;0;0;0;0;0	090909;0;0;0;0;0;0;0;0;0;0;0;0;0;0;0;0;0;0;0;0;0;0;0;0;0;0;0;0	090909;0;0;0;0;0;0	36364;0	090909;0;0;0	090909;0;0;0;0	54545;0;0;0;0;0;0;0;0;0;0;0;0;0;0;0;0;0;0;0;0;0;0;0;0;0;0;0;0;0;0;0;0;0;0;0;0;0;0;0;0;0	090909;0;0	090909;0;0;0;0;0;0;0;0;0;0;0;0;0;0;0;0;0	090909;0;0;0;0;0;0	18182;0;0;0	090909;0;0;0;0	090909;0	18182;0	36364;0;0;0;0	090909;0;0;0;0;0	18182;0;0	18182;0;0;0;0;0;0	090909;0;0	090909;0	090909;0	18182;0;0	090909;0;0;0	090909;0;0;0;0	090909;0	090909;0;0;0;0;0;0;0;0;0;0;0;0;0;0;0;0;0	18182;0;0;0;0	090909;0;0;0;0;0;0;0;0;0;0;0;0;0;0;0;0;0;0;0;0;0;0	090909;0;0;0;0	090909;0;0;0;0;0;0;0;0	090909;0;0;0;0;0;0;0;0;0;0;0;0;0;0;0;0;0;0	090909;0;0	18182;0;0;0	090909;0;0;0;0	090909;0
U449;0;0	0088496;0	035398;0	088496;0	0088496;0;0	017699;0	026549;0;0	0088496;0	0088496;0	0088496;0	0088496;0	044248;0	0088496;0	035398;0;0	035398;0	017699;0	0088496;0	061947;0	026549;0;0;0	026549;0;0	017699;0	061947;0;0	017699;0	070796;0	026549;0;0;0	0088496;0	11504;0	18584;0	017699;0	0088496;0;0	22124;0	0088496;0	0088496;0	0088496;0	20354;0	044248;0	0088496;0	017699;0;0	10619;0	053097;0	026549;0	0088496;0;0	0088496;0;0;0	0088496;0	026549;0;0;0	026549;0;0;0	0088496;0	0088496;0;0	026549;0	035398;0
U450;0;0;0;0;0;0;0;0;0;0;0;0;0;0;0;0;0;0;0;0;0;0;0;0;0;0;0;0;0;0;0;0;0;0;0;0;0;0;0;0;0;0;0;0;0;0;0;0;0;0;0;0;0;0;0;0;0;0;0;0;0;0;0;0;0;0;0;0;0;0;0;0;0;0;0;0;0;0;0;0;0;0;0;0;0;0;0;0;0;0;0;0;0;0;0;0;0;0;0;0;0;0;0;0;0;0;0;0;0;0;0;0;0;0;0;0;0;0;0;0;0;0;0;0;0;0;0;0;0;0;0;0;0;0;0;0;0;0;0;0;0;0;0;0;0;0;0;0;0;0;0;0;0;0;0;0;0;0;0;0;0;0;0;0;0;0;0;0;0;0;0;0;0;0;0;0;0;0;0;0;0;0;0;0;0;0;0;0;0;0;0;0;0;0;0;0;0;…	5;0;0;0;0;0;0;0;0;0;0;0;0;0;0;0;0;0;0;0;0;0;0;0;0;0;0;0;0;0;0;0;0;0;0;0;0;0;0;0;0;0;0;0;0;0;0;0;0;0;0;0;0;0;0;0;0;0;0;0;0;0;0;0;0;0;0;0;0;0;0;0;0;0;0;0;0;0;0;0;0;0;0;0;0;0;0;0;0;0;0;0;0;0;0;0;0;0;0;0;0;1;0;0;0;0;0;0;0;0;0;0;0;0;0;0;0;0;0;0;0;0;0;0;0;0;0;0;0;0;0;0;0;0;0;0;0;0;0;0;0;0;0;0;0;0;0;0;0;0;0;0;0;0;0;0;0;0;0;0;0;0;0;0;0;0;0;0;0;0;0;0;0;0;0;0;0;0;0;0;0;0;0;0;0;0;0;0;0;0;0;0;0;0;0;0;0;0;0;0…
U451;0	074074074;0;0;0;0;0;0;0;0;0;0;0;0;0;0;0;0;0;0;0;0;0;0;0;0;0;0;0;0;0;0;0;0;0;0;0;0;0;0;0;0;0;0;0;0;0;0;0;0;0;0;0;0;0;0;0;0;0;0;0;0;0;0;0;0;0;0;0;0;0;0;0;0;0;0;0;0;0;0;0;0;0;0;0;0;0;0;0;0;0;0;0;0;0;0;0;0;0;0;0;0;0;0;0;0;0;0;0;0;0;0;0;0;0;0;0;0;0;0;0;0;0;0;0;0;0;0;0;0;0;0;0;0;0;0;0;0;0;0;0;0;0;0;0;0;0;0;0;0;0;0;0;0;0;0;0;0;0;0;0;0;0;0;0;0;0;0;0;0;0;0;0;0;0;0;0;0;0;0;0;0;0;0;0;0;0;0;0;0;0;0;0;0;0;0;0…
U452;0;0;0;0	14815;0;0;0;0	037037;0;0;0;0;0;0;0;0;0;0	074074;0	074074;0;0	074074;0;0;0;0	037037;0;0;0	074074;0;0;0	037037;0	037037;0;0;0;0	074074;0	2963;0	037037;0;0;0	14815;0;0;0;0	074074;0	037037;0;0;0;0	14815;0	037037;0;0;0;0;0;0;0;0	037037;0;0;0	037037;0;0;0;0;0;0	074074;0	037037;0;0;0;0;0;0;0	037037;0;0;0;0;0	074074;0;0;0	074074;0;0;0	037037;0;0	037037;0;0;0;0;0;0	037037;0;0;0;0;0;0;0	037037;0	037037;0	11111;0	037037;0	037037;0;0;0	40741;0	037037;0;0;0	14815;0;0;0	11111;0	25926;0;0;0;0;0;0;0;0;0;0;0;0;0;0;0;0;0;0;0;0;0;0;0;0;0;0;0	037037;0;0;0;0;0;0;0;0;0;0;0;0;0;0	074074;0;0	14815;0;0;0;0;0;0;0;0	037037;0	037037;0	037037;0;0;0;0;0;0;0	037037;0;0;0;0;0	074074;0;0;0	037037;0;0;0	037037;0;0	14815;0;0	2963;0
U453;0	041666667;0;0;0	25;0;0;0;0;0;0;0;0;0;0;0;0;0;0;0;0;0;0;0;0;0;0;0;0	25;0;0;0;0;0;0;0;0	25;0	25;0;0;0;0;0;0;0;0;0;0;0;0;0	25;0	25;0;0;0;0;0;0;0;0;0;0;0;0;0;0;0;0;0;0;0;0;0;0;0;0;0;0;0;0;0;0;0;0;0;0;0;0;0;0	25;0;0;0;0;0;0;0;0;0;0;0;0;0;0	25;0;0;0;0;0;0;0;0;0;0;0;0;0;0	25;0;0;0;0;0;0;0;0;0;0;0;0;0;0;0;0;0;0;0;0;0;0;0;0;0;0;0;0;0;0;0;0;0	25;0	25;0;0;0;0;0;0;0;0;0	25;0;0;0;0;0	25;0;0;0;0;0;0;0;0;0;0;0;0;0;0;0;0;0;0;0;0;0;0;0;0;0	25;0;0	25;0;0;0;0;0;0;0;0;0;0;0	25;0;0;0;0;0;0;0;0;0;0;0;0;0;0;0;0;0;0;0;0;0;0;0;0;0;0;0;0;0;0	25;0;0;0;0;0;0;0;0;0;0;0;0;0;0;0;0;0;0;0;0;0;0	25;0;0;0;0;0;0;0;0;0;0;0;0;0;0;0;0;0;0;0;0;0;0;0;0;0;0;0;0;0;0;0;0;0;0;0;0;0;0;0;0;0;0;0;0;0;0;0;0;0;0;0;0;0;0;0;0;0;0;0;0;0;0	5;0;0;0;0;0;0;0;0;0;0;0;0;0;0;0;0;0;0;0;0;0;0;0;0;0;0	25;0;0;0;0;0;0;0;0;0;0;0;0	25;0	25;0;0;0;0;0;0;0;0;0;0;0;0;0;0;0;0;0;0;0;0;0;0;0;0;0;0;0;0;0;0;0;0;0;0;0;0;0;0;0;0;0;0;0;0;0;0;0;0;0	25;0;0;0;0;0;0;0;0;0;0;0;0;0;0;0;0;0;0;0;0;0;0;0;0;0;0;0	25;0;0	25;0;0;0;0;0;0;0;0;0;0;0;0;0	5;0	25;0;0;0;0;0;1;0;0;0;0	25;0;0;0;0;0;0;0;0;0;0;0;0;0;0;0;0;0;0;0;0;0;0;0;0;0;0;0;0;0	25;0;0;0;0;0;0;0;0;0;0;0;0	25;0;0;0;0;0;0;0;0;0;0;0;0;0;0;0;0;0;0	25;0	25;0;0;0;0;0;0;0;0;0	25;0;0;0;0;0;0;0;0;0;0;0;0;0;0;0;0;0;0;0;0;0;0;0;0;0;0;0;0;0;0;0;0;0;0;0;0;0;0;0;0;0;0;0;0;0;0;0;0;0;0;0;0;0;0	25;0;0;0;0;0;0;0;0;0;0;0;0;0;0;0;0;0;0;0;0;0;0;0;0;0;0;0;0;0;0;0;0;0;0;0;0;0;0;0;0;0;0;0;0;0;0;0;0;0;0;0;0;0;0;0;0;0;0;0;0;0;0;0;0;0;0;0;0;0;0;0;0;0;0;0;0;0;0;0;0;0;0;0;0;0;0;0;0;0;0;0;0;0;0;0;0;0;0;0;0;0;0;0;0;0;0;0;0;0;0;0;0	5;0;0;0;0;0;0;0;0;0;0;0;0;0;0;0;0;0;0;0;0;0;0;0;0;0;0;0;0;0	25;0;0;0;0;0;0;0;0;0	25;0;0;0;0;0;0;0;0;0;0	25;0;0;0;0;0;0;0;0;0;0;0;0;0;0;0;0;0;0;0;0;0;0;0;0;0;0;0;0;0;0;0;0;0;0;0;0;0;0;0;0;0;0;0;0;0;0;0;0;0;0;0;0;0;0;0;0;0;0;0;0;0;0;0;0;0;0;0;0	25;0;0;0;0;0;0;0;0;0;0	25;0;0;0;0;0;0;0;0;0;0;0;0;0;0;0;0;0;0	25;0;0;0;0;0;0;0;0;0;0;0;0;0;0;0	25;0;0;0;0;0;0;0;0;0;0;0;0;0;0;0;0;0;0;0;0;0;0;0;0;0;0;0;0;0;0;0;0;0;0;0;0;0;0;0;0;0;0;0;0;0;0;0;0;0;0	5;0;0;0;0;0;0;0;0;0;0;0;0;0;0;0;0;0;0;0;0;0;0;0;0;0;0;0	25;0;0;0;0;0;0;0;0;0;0;0;0;0;0;0;0;0;0;0;0;0;0;0;0;0;0;0;0;0;0;0;0;0;0;0;0;0;0;0;0;0;0;0;0;0;0;0;0;0;0;0;0;0;0;0;0;0;0;0;0;0;0;0;0;0;0;0;0;0;0;0;0
U454;0;0;0;0	041667;0;0;0;0;0;0;0;0;0	041667;0	020833;0;0	020833;0;0	020833;0	020833;0;0	020833;0	020833;0	020833;0;0;0;0;0	020833;0;0;0	0625;0;0;0;0;0	0625;0	041667;0	020833;0;0;0	0625;0;0;0;0;0	041667;0;0	020833;0;0	083333;0	020833;0	020833;0;0;0	020833;0;0;0;0	020833;0;0;0	020833;0;0;0;0;0;0;0	020833;0	041667;0;0	020833;0;0;0;0	020833;0;0;0;0;0	020833;0;0;0	020833;0;0;0;0;0;0;0;0;0;0;0;0;0;0;0	020833;0	020833;0;0	020833;0	041667;0	020833;0	020833;0;0;0;0	10417;0	041667;0;0;0	020833;0;0;0	041667;0	0625;0	020833;0;0;0;0;0;0;0;0;0;0;0;0;0;0;0;0;0;0;0;0;0;0;0;0;0;0;0;0;0;0;0;0;0;0;0;0;0;0	041667;0;0	020833;0;0	041667;0;0;0	020833;0;0;0;0;0;0	020833;0	020833;0;0;0;0;0;0;0;0;0;0;0	020833;0;0;0;0;0	020833;0;0;0;0
U455;0;0;0;0	55556;0;0;0;0;0;0;0;0;0;0;0;0;0;0;0;0;0;0;0;0;0;0;0;0;0;0;0;0;0;0;0;0;0;0;0;0;0;0;0;0;0;0;0;0;0;0;0;0;0;0;0;0;0;0;0;0;0;0;0;0;0;0;0;0;0;0;0;0;0;0;0;0;0;0;0;0;0;0;0;0;0;0;0;0;0;0;0;0;0;0;0;0;0;0;0;0;0;0;0;0;0;0;0;0;0	11111;0;0;0;0;0;0;0;0	11111;0;0;0;0;0;0;0;0;0;0;0;0;0;0;0;0;0;0;0;0;0;0;0;0;0;0;0;0;0;0;0;0;0;0;0;0;0;0;0;0;0	11111;0;0;0;0;0;0;0;0;0;0;0	11111;0;0;0;0;0;0;0;0;0;0;0;0;0;0;0;0;0;0;0;0;0;0;0;0;0;0;0;0;0;0;0;0;0;0;0;0;0;0;0;0;0;0;0;0;0;0;0;0;0;0;0;0;0;0;0;0;0;0;0;0;0;0;0;0;0;0;0;0;0;0;0;0;0;0;0;0;0;0;0;0;0;0;0;0;0;0	11111;0;0;0;0;0;0;0;0;0;0;0;0;0;0;0	11111;0;0;0;0;0;0;0;0;0;0;0;0;0;0;0;0;0;0;0;0;0;0;0;0;0;0;0;0	11111;0;0	44444;0;0;0;0;0;0;0;0;0;0;0;0;0;0;0;0;0;0;0;0;0;0;0;0;0;0;0;0;0;0;0;0;0;0;0;0;0;0;0;0;0;0;0;0;0;0;0;0;0;0	11111;0;0;0;0;0;0	11111;0;0;0;0;0;0;0;0;0;0;0	33333;0;0;0;0;0;0;0;0	33333;0;0;0;0;0;0;0;0;0;0;0;0;0;0;0;0;0;0;0;0;0;0;0;0;0;0;0;0;0;0;0;0;0;0;0;0;0;0;0;0;0;0;0	11111;0	11111;0;0;0;0;0;0;0;0;0;0	44444;0;0;0;0;0;0;0;0;0;0;0;0;0;0;0;0;0;0;0;0;0;0;0;0;0;0;1;0;0;0;0;0;0;0;0;0;0;0;0;0;0;0;0;0;0;0;0;0;0;0;0	22222;0;0;0;0;0;0;0;0;0;0;0;0;0	44444;0;0;0;0;0;0;0;0;0;0;0;0;0;0;0;0;0;0;0;0;0;0;0;0;0;0;0;0;0;0;0;0;0;0;0;0;0;0;0;0;0;0;0;0;0;0;0;0;0;0;0;0;0;0;0;0;0;0;0;0;0;0;0;0;0;0;0;0;0;0;0;0;0;0;0;0;0;0;0;0;0;0;0;0;0;0;0;0;0;0;0;0;0;0;0;0;0;0;0;0;0;0;0;0;0;0;0;0;0;0;0;0;0	11111;0;0;0;0;0;0;0;0;0;0;0;0;0;0;0;0;0;0;0;0;0;0;0;0;0;0;0;0;0;0;0;0;0;0;0;0;0;0;0;0;0;0;0;0;0;0;0;0;0;0;0;0;0;0;0;0;0;0;0;0;0;0;0;0;0;0;0;0;0;0;0;0;0;0;0;0;0;0;0;0;0;0;0;0;0;0;0;0;0;0;0;0;0;0;0;0;0;0;0;0;0;0;0;0;0;0;0;0;0;0;0;0;0;0;0;0;0;0;0;0;0;0;0;0;0;0;0;0;0;0;0;0;0;0;0;0;0;0;0;0;0;0;0;0;0;0;0;0;0;0;0;0;0;0;0;0;0;0;0;0;0;0;0;0;0;0;0;0;0;0;0;0;0;0;0;0;0;0;0;0;0;0;0;0;0;0;0;0;0;0;0;0;0;0;0;0;0…	11111;0;0;0;0;0;0;0;0;0;0;0;0;0;0;0;0;0;0;0;0;0;0;0;0;0;0;0;0;0;0;0;0;0;0;0;0;0;0;0;0;0;0;0;0;0;0;0;0;0;0;0;0;0;0;0;0;0;0;0;0;0;0;0;0;0;0;0;0;0;0;0;0;0;0;0;0;0;0;0;0;0;0;0;0;0;0;0;0;0;0;0;0;0;0;0;0;0;0;0;0;0;0;0;0;0;0;0;0;0;0;0;0;0;0;0;0;0;0;0;0;0;0;0;0;0;0;0;0;0;0;0;0;0;0;0;0;0;0;0;0;0;0;0;0;0;0;0;0;0;0;0;0;0;0;0;0;0;0;0;0;0;0;0;0;0;0;0
U456;0	051282051;0;0;0;0;0;0;0;0;0;0;0;0;0;0;0;0;0;0;0;0;0;0;0;0;0;0;0;0;0;0;0;0;0;0;0;0;0;0;0;0;0;0;0;0;0;0;0;0;0;0;0;0;0;0;0;0;0;0;0;0;0;0;0;0;0;0;0;0;0;0;0;0;0;0;0;0;0;0;0;0;0;0;0;0;0;0;0;0;0;0;0;0;0;0;0;0;0;0;0;0;0;0;0;0;0;0;0;0	33333;0;0;0;0;0;0;0;0;0;0;0;0;0;0;0;0;0;0;0;0;0;0;0;0;0;0;0;0;0;0;0;0;0;0;0;0;0;0;0;0;0;0;0;0;0	33333;0;0;0;0;0;0;0;0;0;0;0;0;0;0;0;0;0;0;0;0;0;0;0;0;0;0;0;0	33333;0;0;0;0;0;0;0;0;0;0;0;0;0;0;0;0;0;0;0;0;0;0;0;0;0;0;0;0;0;0;0;0;0;0;0;0;0;0;0;0;0;0;0;0;0;0;0;0;0;0;0;0;0	33333;0;0;0;0;0;0;0;0;0;0;0;0;0;0;0;0;0;0;0;0;0;0;0;0;0;0;0;0;0;0;0;0;0;0;0;0;0;0;0;0;0;0;0;0;0;0;0;0;0;0;0;0;0;0;0;0;0;0;0;0;0;0;0;0;0;0;0;0;0;0;0;0;0;0;0;0;0;0;0;0;0;0;0;0;0;0;0;0;0;0;0;0;0;0;0;0;0;0;0;0;0;0;0;0;0;0;0;0;0;0;0;0;0;0;0;0;0;0;0;0;0;0;0;0;0;0;0;0;0;0;0;0;0;0;0;0;0;0;0;0;0;0;0;0;0;0;0;0;0;0;0;0;0;0;0;0;0;0;0;0;0;0;0;0;0;0;0;0;0;0;0;0;0;0;0;0;0;0;0;0;0;0;0;0;0;0;0;0;0;0;0;0;0;0;0;0;0…	33333;0;0;0;0;0;0;0;0;0;0;0;0;0;0;0;0;0;0;0;0;0;0;0;0;0;0;0;0;0;0;0;0;0;0;0;0;0;0
U457;0;0	017094;0	008547;0	068376;0	017094;0	008547;0	025641;0	034188;0;0	017094;0	008547;0	017094;0	008547;0	025641;0;0	008547;0	008547;0	025641;0	017094;0	008547;0	042735;0	008547;0	008547;0	017094;0	017094;0;0	025641;0	13675;0;0	008547;0	051282;0	017094;0	008547;0;0	008547;0	068376;0	08547;0	017094;0	017094;0	008547;0	068376;0	008547;0	025641;0;0	094017;0	008547;0	017094;0	008547;0;0	22222;0	034188;0;0	008547;0;0	017094;0;0	008547;0	008547;0	017094;0;0;0	017094;0
U458;0	111111111;0;0;0;0;0;0;0;0;0;0;0;0;0;0;0;0;0;0;0;0;0;0;0;0;0;0;0;0;0;0;0;0;0;0;0;0	5;0;0;0;0;0;0;0;0;0;0;0;0;0;0;0;0;0;0;0;0;0;0;0;0;0;0;0;0;0;0;0;0;0;0;0;0;0;0;0;0;0;0;0;0;0;0;0;0;0;0;0;0;0;0;0;0;0;0;0;0;0;0;0;0;0;0;0;0;0;0;0;0	5;0;0;0;0	25;0;0;0;0	25;0;0;0;0;0;0;0;0;0;0;0;0;0;0;0;0;0;0;0;0;0;0;0;0;0;0;0;0;0;0;0;0;0;0;0;0;0;0;0;0;0;0;0;0;0;0;0;0;0;0;0;0;0;0;0;0;0;0;0;0;0;0;0;0;0;0;0;0;0;0;0;0;0;0;0	25;0	25;0;0;0	25;0;0;0;0;0;0;0;0;0;0;0;0;0;0;0;0;0;0;0	25;0;0;0;0;0;0;0	25;0;0;0;0;0;0;0;0;0;0;0;0;0;0;0;0	25;0;0;0;0;0;0;0;0;0;0;0;0;0;0;0;0;0;0;0;0;0;0;0;0;0;0;0;0;0;0;0;0;0;0;0;0;0;0;0;0;0;0;0;0;0;0;0;0;0;0;0;0;0;0;0;0;0;0;0;0;0;0;0;0;0;0;0;0;0;0;0;0;0;0;0;0;0;0;0;0;0;0;0;0;0;0;0;0;0;0;0;0;0;0;0;0;0;0;0;0;0	25;0;0;0;0;0;0;0;0;0;0;0;0;0;0;0;0;0;0;0;0;0;0;0;0;0;0;0;0;0;0;0;0;0;0;0;0;0	25;0;0;0;0;0;0;0;0;0;0;0;0;0;0;0;0;0;0;0;0;0;0;0;0;0;0;0;0;0;0;0;0;0;0;0;0;0	5;0;0	25;0	25;0;0	25;0	25;0;0	25;0;0;0;0;0;0;0;0;0;0;0;0;0;0;0;0;0;0;0	25;0;0;0;0;0;0;0;0;0;0;0;0;0	5;0;0;0;0;0;1;0;0;0;0;0;0;0;0;0;0;0;0;0;0;0;0;0;0;0;0;0;0;0;0;0;0;0;0;0;0;0;0;0;0;0;0;0;0;0;0;0;0;0;0;0;0;0;0;0;0;0;0;0;0;0;0;0;0;0;0;0;0;0;0;0;0;0;0;0	25;0;0;0;0;0;0;0;0;0;0;0;0;0;0;0;0;0;0;0;0;0;0;0;0;0;0;0;0;0;0;0;0;0;0;0;0;0;0;0;0;0;0;0;0;0;0;0;0;0;0;0;0;0;0;0;0;0;0;0;0;0;0;0;0;0;0;0;0;0;0;0;0;0;0;0;0;0;0;0;0;0;0;0;0;0;0;0;0;0;0;0;0;0;0;0;0;0;0;0;0;0;0;0;0;0;0;0;0;0	25;0;0;0;0;0;0;0;0;0;0;0;0;0;0;0;0;0;0;0;0;0;0;0	25;0;0;0;0;0;0;0	25;0;0;0;0;0;0;0;0;0;0;0;0;0;0;0;0;0;0;0;0;0;0;0;0;0;0;0;0;0;0;0;0;0;0;0;0;0;0;0;0;0;0;0;0;0;0;0;0;0;0;0;0;0;0;0;0;0;0;0;0;0;0;0;0;0;0;0;0;0;0;0;0;0;0;0;0;0;0;0;0;0;0;0;0;0;0;0;0;0;0;0;0	25;0;0;0;0;0;0;0;0;0;0;0;0;0;0;0;0;0;0;0;0;0;0;0;0;0;0;0;0;0;0;0;0;0;0;0;0;0;0;0;0;0;0;0;0;0;0;0;0;0;0;0;0;0;0;0;0;0;0;0;0;0;0;0;0;0;0;0;0;0;0;0;0;0;0;0;0;0;0;0;0;0;0;0;0;0;0;0;0;0;0;0;0;0;0;0;0;0;0;0;0;0;0;0;0;0	25;0;0;0;0;0;0;0;0;0;0;0;0;0;0;0;0;0;0;0;0;0;0;0;0;0;0;0;0;0;0;0;0;0;0;0;0;0;0;0;0;0;0;0;0;0;0;0;0;0;0;0;0;0;0;0;0;0;0;0;0;0;0;0;0;0;0;0;0;0;0;0;0;0;0;0;0;0;0;0;0;0;0;0;0;0;0;0;0;0;0;0;0;0;0;0;0;0;0;0;0;0;0;0;0;0;0;0;0;0;0;0;0;0;0;0;0;0;0;0;0;0;0;0;0;0;0;0;0;0;0;0;0;0;0;0;0;0
U459;0	08;0;0	11111;0	22222;0;0;0	11111;0;0;0;0;0	11111;0	11111;0;0;0;0;0	11111;0	11111;0;0	22222;0;0;0	11111;0	11111;0;0;0	22222;0;0;0	22222;0;0;0;0;0	11111;0	33333;0	11111;0;0;0	11111;0;0;0;0	11111;0	11111;0;0;0;0	44444;0	22222;0;0;0;0;0;0;0;0	11111;0;0;0	11111;0;0;0;0;0;0;0	22222;0	22222;0;0;0;0;0;0	22222;0;0;0;0;0;0;0;0	11111;0;0;0;0;0;0;0;0;0;0;0;0;0;0;0;0;0;0	11111;0	11111;0;0	11111;0;0;0;0	22222;0	11111;0;0;0	33333;0;0;0	22222;0	11111;0;0;0;0;0;0;0;0;0;0;0;0;0;0;0;0;0;0;0;0;0;0;0;0;0;0;0;0;0;0	11111;0	11111;0;0;0;0;0;0;0;0;0	11111;0;0	44444;0	11111;0;0	11111;0	11111;0	11111;0;0	11111;0;0	11111;0	22222;0	22222;0;0;0;0;0;0;0;0	11111;0;0;0;0;0;0	11111;0;0;0;0;0;0
U460;0;0	04;0;0	04;0	04;0;0	04;0	08;0;0	04;0;0	04;0;0;0;0;0;0	04;0	04;0;0	08;0;0;0;0;0;0	04;0	08;0;0;0	08;0;0;0;0;0	04;0	12;0;0	04;0;0	12;0;0	04;0;0	04;0	04;0	04;0;0;0	08;0;0;0;0;0	04;0;0;0;0;0;0;0;0;0;0;0;0;0	04;0;0;0;0;0;0;0;0;0;0;0;0;0;0;0;0	04;0;0;0;0;0;0;0;0;0;0;0;0;0;0;0;0;0;0;0	04;0	04;0;0;0;0;0	08;0;0;0;0	08;0;0;0	04;0	04;0;0;0;0;0;0;0	04;0	04;0;0;0;0;0;0;0;0;0;0;0;0;0;0;0;0;0;0;0	08;0	04;0;0	08;0;0	04;0	04;0;0;0;0;0	04;0;0;0	04;0;0	16;0;0;0;0;0;0;0;0;0;0;0;0;0;0;0;0;0;0;0;0;0;0;0;0;0;0;0;0;0;0	04;0;0	12;0;0;0;0;0;0;0;0;0	04;0;0	08;0;0;0;0;0	08;0	04;0	04;0	08;0
U461;1;0;0;0;0;0;0;0;0;0;0;0;0;0;0;0;0;0;0;0;0;0;0;0;0;0;0;0;0;0;0;0;0;0;0;0;0;0;0;0;0;0;0;0;0;0;0;0;0;0;0;0;0;0;0;0;0;0;0;0;0;0;0;0;0;0;0;0;0;0;0;0;0;0;0;0;0;0;0;0;0;0;0;0;0;0;0;0;0;0;0;0;0;0;0;0;0;0;0;0;0;0;0;0;0;0;0;0;0;0;0;0;0;0;0;0;0;0;0;0;0;0;0;0;0;0;0;0;0;0;0;0;0;0;0;0;0;0;0;0;0;0;0;0;0;0;0;0;0;0;0;0;0;0;0;0;0;0;0;0;0;0;0;0;0;0;0;0;0;0;0;0;0;0;0;0;0;0;0;0;0;0;0;0;0;0;0;0;0;0;0;0;0;0;0;0;0;…
U462;0	057142857;1;0;0;1;0;1;1;0;1;0;1;0;0;0;0;0;0;0;0;1;0;0;0;0;0;1;1;0;0;1;0;0;0;0;0;1;0;1;0;0;0;1;0;0;0;1;0;0;1;0;0;0;0;1;0;0;0;0;0;0;0;0;0;0;0;0;0;0;0;0;0;0;0;0;0;0;0;0;0;0;0;0;0;0;0;0;0;0;0;0;0;0;0;0;0;0;0;0;0;0;0;0;0;0;0;0;0;0;0;0;0;1;0;0;0;1;0;0;0;0;0;0;1;1;0;0;0;0;0;0;0;0;0;0;0;0;0;0;0;0;0;0;1;1;0;1;0;1;0;0;0;0;0;1;0;0;0;0;1;0;0;0;0;0;0;0;0;0;0;0;0;0;0;0;0;0;0;0;0;0;0;0;0;0;0;0;0;0;0;0;1;0;0;0;0…
U463;0;0;0;0	028571;0;0;0	14286;0;0;0;0;0;0;0	028571;0;0;0;0;0	028571;0;0	057143;0;0;0;0;0;0	028571;0	028571;0;0;0	057143;0;0;0;0;0	057143;0	14286;0	028571;0;0;0	085714;0;0;0;0	11429;0	057143;0;0	057143;0;0	028571;0	085714;0;0;0;0;0;0;0;0	028571;0;0;0	028571;0;0;0;0;0;0;0	028571;0;0;0	028571;0;0;0;0	028571;0;0;0;0;0;0;0;0	028571;0;0;0;0;0;0;0;0;0	028571;0;0;0;0;0;0;0;0;0;0	028571;0	028571;0;0;0;0;0	17143;0	057143;0;0;0	057143;0;0;0	028571;0	14286;0;0;0;0;0;0;0;0;0;0;0;0;0;0;0;0;0;0;0;0;0;0;0;0;0;0;0	028571;0;0;0;0;0;0;0	028571;0;0;0;0;0;0;0;0	057143;0	028571;0;0;0	028571;0;0;0;0;0	028571;0;0	028571;0;0;0;0;0;0;0	028571;0;0;0;0;0;0	028571;0	028571;0;0;0;0;0;0	028571;0	028571;0	085714;0;0;0;0	028571;0;0;0;0;0	028571;0	028571;0;0;0	028571;0;0;0;0;0;0;0;0;0;0;0;0;0	028571;0;0;0
U464;0	083333333;0;0;0;0;0;0;0;0;0;0;0;0;0;0;0;0;0;0;0;0;0;0;0;0;0;0;0;0;0;0;0;0;0;0;0;0;0;0;0;0;0;0;0;0	16667;0;0;0;0;0;0;0;0;0;0;0;0;0;0;0;0;0;0;0;0;0;0;0;0;0;0;0;0;0;0;0;0;0;0;0;0;0;0;0;0;0;0;0;0;0;0;0;0;0;0;0;0;0;0;0;0;0;0;0;0;0;0;0;0;0;0;0;0;0;0;0;0;0;0;0;0;0;0;0;0;0;0;0;0;0;0;0;0;0;0;0;0;0;0;0;0;0;0;0;0;0;0;0;0;0;0;0;0;0;0;0;0;0;0;0;0;0;0;0;0;0;0;0;0;0;0;0;0;0;0;0;0;0;0;0;0;0;0;0;0;0;0;0;0;0;0;0	16667;0;0;0;0;0;0;0;0;0;0;0;0;0;0;0;0;0;0;0;0;0;0;0;0;0;0;0;0;0;0;0;0;0;0;0;0;0;0;0;0;0;0;0;0;0;0;0;0;0;0;0;0;0;0;0;0;0;0;0;0;0;0;0;0;0;0;0;0;0;0;0;0;0;0;0;0;0;0;0;0;0;0;0;0;0;0;0;0;0;0;0;0;0;0;0;0;0;0;0;0;0;0;0;0;0;0;0;0;0;0;0;0;0;0;0;0;0;0;0;0;0;0;0;0;0;0;0;0;0;0;0;0;0;0;0;0;0;0;0;0;0;0;0;0;0;0;0;0;0;0;0;0;0;0;0;0;0;0;0;0;0;0;0;0;0;0;0;0;0;0;0	16667;0;0;0;0;0;0;0;0;0;0;0;0;0;0;0;0;0;0;0;0;0;0;0;0;0;0;0;0;0;0;0;0;0;0;0;0;0;0;0;0;0;0;0;0;0;0;0;0;0;0;0;0;0	16667;0;0;0;0;0;0;0;0;0;0;0;0;0;0;0;0;0;0	16667;0;0;0;0;0;0;0;0;0;0;0;0;0;0;0;0	16667;0;0;0;0;0;0;0;0;0;0;0;0;0;0;1;0;0;0;0;0;0;0	16667;0;0;0;0;0;0;0;0;0;0;0;0;0;0;0;0;0;0;0;0;0;0	16667;0;0;0;0;0;0;0;0;0;0;0;0	16667;0;0;0;0;0;0;0;0;0;0;0;0;0;0;0;0;0;0;0;0;0;0;0;0;0;0;0;0;0;0;0;0;0;0;0;0;0;0;0;0;0;0;0;0;0;0;0;0;0;0;0;0;0;0;0;0;0;0;0;0;0;0;0;0;0;0;0;0;0;0;0;0;0;0;0;0;0;0;0;0;0;0;0;0;0;0;0;0;0;0;0;0;0;0;0;0;0;0;0;0;0;0;0;0;0;0;0;0;0;0;0;0;0;0;0;0;0;0;0;0;0;0;0;0;0;0;0;0;0;0;0;0;0;0;0;0;0;0;0;0;0;0;0;0;0;0;0;0;0;0;0;0;0;0;0;0;0;0;0;0;0;0;0;0;0;0;0;0;0;0;0;0;0;0;0;0;0;0;0;0;0;0;0;0;0;0;0;0;0;0;0;0;0;0;0;0;0…	16667;0;0;0;0;0;0	16667;0;0;0;0;0;0;0;0;0;0
U465;0;0;0;0	083333;0;0;0	083333;0;0;0;0;0	083333;0;0;0;0;0;0;0;0;0	083333;0;0;0;0;0;0;0	083333;0;0;0	083333;0;0;0;0;0	083333;0	16667;0;0;0;0	083333;0;0;0;0	16667;0;0;0;0;0	083333;0;0;0;0;0;0;0;0;0;0;0;0;0;0;0;0;0;0;0	083333;0	16667;0;0;0;0;0;0	083333;0;0;0;0;0;0;0;0;0;0;0;0;0;0;0;0;0;0;0;0;0;0;0;0;0;0;0	083333;0;0;0;0;0;0	33333;0	083333;0;0;0	16667;0;0;0	083333;0	16667;0;0;0;0;0;0;0;0;0;0;0;0;0;0;0;0;0;0;0;0;0;0;0;0;0;0;0	083333;0	083333;0;0;0	083333;0	083333;0	083333;0	083333;0;0;0;0;0	083333;0	083333;0;0	083333;0	083333;0;0;0;0	083333;0	083333;0;0;0;0;0	083333;0;0;0;0;0	083333;0;0	083333;0	083333;0;0;0;0;0;0;0;0;0;0;0;0;0	083333;0;0;0;0;0	25;0;0;0;0	083333;0	083333;0;0	083333;0;0;0;0;0	083333;0	083333;0	083333;0	083333;0;0;0;0	16667;0	083333;0;0	083333;0;0;0;0	16667;0;0
U466;0	056603774;0;0;0	066667;0;0;0	13333;0;0;0;0;0;0;0;0	066667;0;0;0;0;0;0;0;0;0;0;0;0;0;0;0;0;0;0;0;0;0;0	066667;0;0;0;0;0;0;0;0	13333;0;0;0;0;0	066667;0;0;0;0;0;0;0;0;0;0;0;0;0;0;0;0;0	066667;0;0;0	066667;0;0;0;0;0;0;0;0;0;0;0;0;0;0;0;0;0;0;0;0;0;0;0;0;0;0;0;0;0;0;0;0;0;0;0;0;0;0;0	066667;0;0;0;0;0;0;0;0	2;0;0;0;0;0;0;0;0;0;0;0;0;0;0;0;0;0;0;0;0;0;0;0;0;0;0;0;0;0;0;0;0;0;0;0;0;0;0;0	066667;0	066667;0;0;0	066667;0;0;0;0;0;0;0;0;0;0;0;0;0;0;0;0;0;0;0;0;0;0;0;0;0;0;0;0;0	066667;0;0;0;0;0;0;0;0;0;0;0;0;0;0;0;0;0;0;0	066667;0;0	066667;0	066667;0	066667;0;0;0;0;0;0	066667;0;0;0;0;0;0;0;0;0;0;0;0;0;0;0;0;0;0;0;0;0;0	066667;0;0;0	066667;0;0;0;0	066667;0;0;0;0;0;0;0;0;0;0;0;0;0;0;0;0;0;0;0;0;0;0;0;0;0;0;0;0;0;0;0;0;0;0	13333;0;0;0;0;0;0;0;0;0;0;0;0;0;0;0	066667;0;0;0;0	066667;0;0;0;0;0;0;0;0;0;0;0;0;0;0;0;0;0;0;0;0;0;0;0;0;0;0;0;0;0;0;0;0;0;0;0;0;0;0;0;0;0;0;0	066667;0;0;0;0;0	13333;0;0;0;0;0;0;0;0;0;0;0;0;0;0;0;0;0;0;0;0;0;0;0;0;0;0;0;0;0;0;0;0;0;0;0;0	066667;0;0;0;0;0;0	066667;0;0;0;0;0;0;0;0;0;0;0;0;0;0;0;0;0;0;0;0;0;0;0;0;0;0;0;0	066667;0;0;0;0;0;0;0;0;0;0;0;0;0;0;0;0	066667;0;0;0;0	13333;0;0	066667;0;0;0;0;0;0;0	066667;0;0;0;0;0;0;0;0;0;0;0	13333;0;0;0;0;0;0;0;0;1;0;0;0;0;0;0;0;0;0;0;0;0;0;0;0;0;0;0;0;0;0;0;0;0;0	066667;0;0	066667;0;0;0;0;0;0;0	066667;0;0;0;0;0	066667;0;0;0;0;0;0;0;0;0;0;0;0;0	066667;0;0;0;0;0;0;0	066667;0;0	066667;0;0	066667;0;0;0;0;0;0;0;0;0;0;0;0;0;0;0;0;0;0;0;0;0;0;0;0;0;0;0;0	13333;0	066667;0;0	13333;0;0;0;0;0;0	066667;0;0	13333;0;0;0;0
U467;0;0;0;0	056604;0;0;0;0;0;0;0;0;0	018868;0	075472;0;0	018868;0;0	075472;0	056604;0;0	056604;0	037736;0	018868;0;0	037736;0;0;0	13208;0;0;0	037736;0	018868;0;0;0;0	09434;0	056604;0	056604;0;0;0	056604;0;0;0;0	09434;0	037736;0;0	037736;0;0	20755;0	075472;0	037736;0;0;0	018868;0;0;0;0	056604;0;0;0	056604;0;0;0;0;0;0	037736;0	056604;0	056604;0;0	037736;0	018868;0;0;0	056604;0;0;0;0;0	11321;0;0;0	075472;0;0;0;0	018868;0	018868;0;0;0;0;0;0	018868;0;0;0;0	037736;0;0;0	056604;0	018868;0	037736;0	037736;0	018868;0;0;0	15094;0	056604;0;0;0	11321;0;0;0	056604;0	15094;0;0;0;0;0;0;0;0;0;0;0;0;0;0;0;0;0;0;0;0;0;0;0;0;0;0;0;0;0;0;0;0;0	018868;0;0;0;0;0;0;0
U468;0	2;0;0;0	18519;0;0;0;0;0;0;0;0;0;0;0;0	037037;0;0	14815;0	037037;0;0	074074;0	037037;0;0;0;0;0;0	18519;0;0;0	037037;0;0;0;0;0	074074;0	11111;0	074074;0;0;0;0;0	037037;0;0	074074;0;0;0	037037;0;0	18519;0;0;0;0;0;0;0;0;0	037037;0;0;0;0	037037;0;0;0;0;0;0	037037;0	074074;0;0	037037;0;0;0;0	037037;0;0;0;0;0	037037;0;0;0	074074;0;0;0;0;0;0;0;0;0;0;0;0	074074;0;0;0;0;0;0;0;0	074074;0;0;0;0;0	37037;0	074074;0	14815;0;0	33333;0;0;0	074074;0	14815;0;0;0;0;0;0;0;0;0;0;0;0;0;0;0;0;0;0	037037;0;0;0;0;0;0;0;0;0;0;0;0;0;0;0	037037;0;0;0;0;0;0;0;0	037037;0	037037;0	074074;0;0;0;0;0;0;0;0;0	11111;0	037037;0;0;0;0;0;0;0	074074;0;0;0;0;0;0;0;0;0;0;0;0;0	14815;0	037037;0	2963;0;0;0;0	074074;0;0;0;0;0;0;0;0;0;0;0;0;0;0;0	037037;0	074074;0;0;0;0;0;0	074074;0;0;0;0	14815;0;0	074074;0;0;0;0;0;0
U469;0	111111111;0	2;0;0;0	2;0;0	2;0	2;0;0	2;0;0	2;0;0;0;0;0;0;0;0;0	2;0;0;0;0;0;0	2;0	2;0;0;0	4;0;0;0;0;0;0	2;0;0	2;0;0;0;0	2;0;0;0;0	2;0;0;0	2;0;0;0;0;0	2;0;0;0;0;0;0;0;0;0;0;0;0;0;0;0;0;0;0;0;0;0;0;0;0;0;0;0;0;0;0;0;0;0;0;0;0;0;0;0;0;0;0;0;0;0;0;0;0	2;0;0;0;0;0;0;0;0;0;0	4;0;0;0;0	2;0;0;0;0;0;0;0	2;0	2;0;0;0;0;0;0;0;0;0;0;0;0;0;0;0;0;0;0;0	2;0	2;0;0	2;0;0	2;0;0;0;0;0;0	2;0;0;0;0;0	4;0;0;0;0;0;0;0;0;0;0;0;0;0;0;0;0;0;0;0;0;0;0;0;0;0;0;0;0;0;0;0;0	2;0;0;0;0	2;0;0;0;0;0;0;0;0;0;0;0;0	2;0;0;0	2;0	4;0;0;0;0;0	2;0	2;0	2;0;0	2;0	2;0	2;0;0;0;0	2;0	2;0	2;0	2;0	2;0;0	2;0;0;0;0;0;0;0;0	2;0;0;0;0	2;0;0;0	2;0;0;0	2;0
U470;0;0	11111;0;0	11111;0	11111;0;0	11111;0	11111;0;0	11111;0;0	11111;0;0;0;0	11111;0;0	11111;0;0;0	11111;0;0;0;0;0;0	11111;0	33333;0;0;0	22222;0;0;0;0;0;0	11111;0	11111;0	11111;0;0;0;0	11111;0;0	11111;0;0	11111;0;0;0	55556;0;0;0;0;0	11111;0;0;0;0;0;0;0;0;0;0;0;0;0;0	11111;0	33333;0;0	11111;0;0;0;0	11111;0;0;0;0;0	11111;0;0;0;0;0;0;0;0;0;0;0;0;0;0;0	11111;0;0;0;0;0;0;0;0	11111;0;0;0;0;0	22222;0	22222;0	11111;0;0	55556;0;0;0	11111;0	22222;0;0;0;0;0;0;0	11111;0	11111;0;0;0;0;0;0;0;0;0;0;0;0;0;0;0;0;0;0;0	11111;0	11111;0;0	11111;0;0	11111;0;0;0;0;0;0	11111;0;0;0;0;0	11111;0;0;0;0;0;0;0;0;0;0;0;0;0;0;0;0;0;0;0;0;0;0;0;0;0;0;0;0;0;0	22222;0	11111;0	11111;0;0;0;0;0;0;0;0;0;0;0;0;0;0;0;0	11111;0;0;0	11111;0	44444;0;0;0;0;0	11111;0
U471;0;0;0;0	04;0;0;0;0;0;0;0;0;0;0	04;0;0;0;0;0;0;0;0;0;0;0;0;0;0	08;0;0;0;0;0;0;0;0;0;0;0;0;0	04;0;0;0;0	04;0;0;0;0;0	08;0	04;0;0;0;0;0;0;0;0;0;0;0;0;0;0;0;0;0;0;0	08;0;0;0;0;0;0;0;0;0;0;0;0;0;0;0;0;0;0;0;0;0;0;0;0;0;0;0;0;0;0;0;0;0	04;0;0;0;0;0;0	04;0	08;0;0;0;0;0;0	08;0	08;0;0;0;0;0;0;0;0;0;0;0;0;0;0;0;0;0;0;0;0;0;0;0;0;0;0;0;0;0;0;0;0;0;0;0;0;0;0;0;0	04;0;0;0;0;0	04;0;0;0;0;0;0;0;0;0;0;0;0;0;0;0	04;0;0;0;0;0;0;0;0;0;0;0;0;0;0;0;0;0;0;0;0;0;0;0;0;0;0;0;0;0;0;0;0;0;0	04;0;0	04;0;0	04;0;0;0;0;0;0;0;0;0;0;0;0;0;0	04;0;0;0;0;0;0;0;0;0;0;0;0;0;0;0;0;0;0;0;0;0;0;0;0;0;0;0;0;0;0;0;0;0;0;0;0;0;0;0;0;0;0;0;0;0;0;0;0;0;0;0;0;0;0;0;0;0;0;0;0;0;0;0;0;0;0;0;0;0;0;0;0;0;0;0;0;0;0;0;0;0;0;0;0;0;0;0	04;0;0;0;0	12;0;0;0;0;0;0;0;0;0;0;0;0;0;0;0;0;0;0;0;0;0;0;0;0;0;0;0;0;0;0;0;0;0;0	08;0;0;0;0;0;0;0;0;0	16;0;0	04;0;0;0;0;0;0;0;0;0;0;0;0;0;0;0;0;0;0;0;0;0;0;0;0;0	04;0;0;0;0;0;0;0;0;0;0;0;0;0;0;0;0;0;0;0;0;0;0;0;0;0;0	16;0;0;0;0;0;0;0;0;0;0;0;0;0;0;0;0	04;0;0	08;0;0	04;0	08;0;0;0;0;0;0;0;0;0;0	04;0;0;0;0;0;0	04;0;0;0;0;0	16;0;0;0;0;0;0;0	04;0;0;0;0;0;0;1;0;0;0;0;0;0;0;0;0;0;0;0;0;0	08;0	04;0;0;0;0;0;0;0;0;0;0;0;0;0;0;0;0;0;0;0	12;0;0;0;0;0;0;0;0;0;0;0;0;0	08;0;0;0;0;0;0;0;0	04;0;0;0;0;0;0;0;0;0;0;0;0;0;0;0;0;0;0;0;0;0;0;0;0;0;0;0;0;0;0;0;0;0;0;0;0;0;0	04;0;0;0;0;0;0;0;0;0;0;0;0;0;0;0;0	04;0;0;0;0;0;0;0;0;0;0;0;0;0;0;0;0;0;0;0;0;0;0;0;0;0;0;0;0;0;0;0;0;0;0;0;0;0;0;0;0;0;0;0;0;0;0;0;0;0;0;0;0;0;0;0;0;0;0;0;0;0;0;0;0;0;0;0;0;0;0;0;0;0;0;0;0;0;0;0;0;0;0;0;0;0;0;0;0;0;0;0;0;0;0;0;0;0;0;0;0;0;0;0;0;0;0;0;0;0	04;0;0;0;0;0;0;0;0;0;0;0;0;0;0;0;0;0;0;0;0;0;0;0;0;0;0;0;0;0;0;0;0;0;0;0;0;0;0;0;0;0	08;0;0;0;0;0;0;0;0;0;0;0;0;0;0;0;0;0;0;0;0;0;0;0;0;0;0;0;0;0;0;0;0;0;0;0	2;0;0;0;0;0;0;0;0;0;0;0;0;0;0;0;0;0;0;0;0;0;0;0;0;0;0;0;0;0;0;0;0;0;0;0;0;0;0;0;0;0;0;0;0;0	04;0;0;0;0;0;0;0;0;0;0;0;0;0;0;0	08;0;0;0;0;0;0;0;0;0;0;0;0;0;0;0;0;0;0;0;0;0;0;0;0;0;0;0;0;0;0	04;0;0;0;0;0;0;0;0;0;0;0;0;0;0;0;0;0;0;0;0;0;0;0;0;0;0;0;0;0;0;0;0;0;0;0;0;0;0;0;0;0;0;0;0;0;0;0;0;0;0;0;0;0;0;0;0;0;0;0;0;0;0;0;0;0;0;0;0;0;0;0;0;0;0;0;0;0;0;0;0;0;0;0;0;0;0;0;0;0;0;0;0;0;0;0;0;0;0;0;0;0;0;0;0	04;0;0;0;0;0;0;0
U472;0;0;0;0;0;0;0;0;0;0;0;0;0;0;0;0;0;0;0;0;0;0;0;0;0;0;0;0	16667;0;0;0;0;0;0;0;0;0	33333;0;0;0;0;0;0;0;0;0;0;0;0;0	16667;0;0;0;0;0;0;0;0;0;0;0;0;0;0;0;0;0;0;0;0;0;0;0;0;0;0;0;0;0;0;0;0;0;0;0;0;0;0;0;0;0;0;0;0;0;0;0;0;0;0;0;0;0;0;0;0;0;0;0	33333;0;0;0;0;0;0;0;0;0;0;0;0;0;0;0;0;0;0;0;0;0;0;0;0;0;0;0;0;0;0;0;0;0;0;0	16667;0;0;0;0;0;0;0;0;0;0;0;0;0;0;0;0	16667;0;0;0;0;0	16667;0;0;0;0	16667;0;0;0;0;0;0;0;0;0;0;0;0;0;0;0;0;0;0;0;0;0;0;0	16667;0;0;0;0;0;0;0;0;0;0;0	16667;0;0;0;0;0;0;0;0;0;0;0;0;0;0;0;0;0;0;0;0;0;0;0;0;0;0;0;0;0;0;0;0;0;0	16667;0;0;0;0;0;0;0;0;0;0;0;0;0;0;0;0;0;0;0;0;0;0;0;0;0;0;0;0;0	16667;0;0;0;0;0;0	16667;0;0;0;0;0;0;0;0;0;0;0;0;0;0;0;0;0;0;0;0;0;0;0;0;0;0;0;0;0;0	16667;0;0;0;0;0;0;0;0;0;0;0;0;0;0;0;0;0;0;0;0;0;0;0;0;0;0;0;0;0;0;0;0;0;0;0;0;0;0;0;0;0;0;0;0;0;0;0;0;0;0;0	16667;0;0;0;0;0;0;0;0;0;0;0;0	16667;0;0;0;0;0;0;0;0;0;0;0;0;0;0;0;0;0;0;0;0;0;0;0;0;0;0;0;0;0;0;0;0;0;0;0;0;0;0;0;0;0;0;0;0;0;0;0;0;0	16667;0;0;0;0	16667;0;0;0;0;0;0;0	16667;0;0;0;0;0;0;0;0;0;0;0;0;0;0;0	16667;0;0;0;0;0;0;0	16667;0;0;0;0;0;0;0;0;0;0;0;0;0;0	16667;0;0;0;0;0;0;0;0;0;0;0;1;0;0;0;0;0;0;0;0;0;0;0;0	16667;0;0;0;0;0;0;0;0;0;0;0;0;0;0;0;0;0;0;0;0;0;0;0;0;0;0;0;0;0;0;0;0;0;0;0;0;0;0;0;0;0;0;0;0;0;0;0;0;0;0;0;0;0;0;0;0;0;0;0;0;0;0;0;0;0;0;0;0;0;0;0;0;0;0;0;0;0;0;0;0;0;0;0;0;0;0;0;0;0;0;0;0;0;0;0;0;0;0;0;0;0;0;0;0;0;0;0;0;0;0;0;0;0;0;0;0;0;0;0;0;0;0;0;0;0;0;0;0;0;0;0;0;0;0;0;0;0;0;0;0;0;0;0;0;0;0;0;0;0;0;0;0;0;0;0;0;0;0;0;0;0;0;0;0;0;0;0;0;0;0;0;0;0;0;0;0;0;0;0;0;0;0;0;0;0;0;0;0;0;0;0;0;0;0;0;0;0…	16667;0;0;0;0;0;0;0;0;0;0;0;0;0;0;0;0;0;0;0;0;0;0;0;0;0;0;0;0;0;0;0;0;0;0;0;0;0;0;0;0;0;0;0;0;0;0;0;0;0;0;0;0;0;0;0;0;0;0;0;0;0;0;0;0;0;0;0;0;0;0;0;0;0;0;0;0;0;0;0;0;0;0;0;0;0;0;0	16667;0;0;0;0;0;0;0;0;0;0;0;0;0;0;0;0;0;0;0;0;0;0;0;0;0;0;0;0;0;0;0;0;0;0;0;0;0;0;0;0;0;0;0;0;0;0;0;0;0;0;0;0;0;0;0;0;0;0;0;0;0;0;0;0;0;0;0;0;0;0;0;0;0;0;0;0;0;0;0;0;0;0;0;0;0;0;0;0;0;0;0;0;0;0;0;0;0;0;0;0;0;0;0;0;0;0;0;0;0;0;0;0;0;0;0;0;0;0;0;0;0;0;0;0;0;0;0;0;0;0;0;0;0;0;0;0;0;0;0;0;0;0;0;0;0;0;0;0;0;0;0;0;0;0;0;0;0;0;0;0;0;0;0;0;0;0;0;0;0;0;0;0;0;0;0;0;0;0;0;0;0;0;0;0;0;0;0;0;0	16667;0;0;0;0;0;0;0;0;0;0;0;0;0;0;0;0;0;0;0;0;0;0;0;0;0;0;0;0;0;0;0;0;0;0;0;0;0;0
U473;0	043478261;0;0;0	2;0;0;0;0;0;0;0;0	1;0;0;0;0;0;0;0;0;0;0;0;0	2;0;0;0;0	1;0;0;0;0;0;0;0;0	1;0;0;0;0;0;0;0;0;0;0;0;0;0;0	2;0	1;0;0;0;0;0;0;0;0;0;0;0;0;0;0;0;0;0;0;0	2;0;0;0;0;0;0;0;0;0;0;0;0;0;0;0;0;0;0;0;0;0;0;0;0;0;0	1;0;0;0;0	1;0;0;0;0;0;0;0;0;0;0;0;0;0	1;0;0;0;0	3;0;0;0;0;0;0;0;0;0;0;0;0;0;0;0;0;0;0;0;0;0;0;0;0;0;0;0;0;0;0;0;0;0;0;0;0;0;0;0;0;0;0;0;0;0;0;0	1;0;0;0;0;0;0;0;0;0;0;0;0;0;0;0;0;0;0;0;0;0;0;0;0;0;0	2;0;0	1;0;0;0;0	1;0;0;0;0;0;0;0;0;0;0;0;0;0;0;0;0	1;0;0;0;0;0;0;0;0;0;0;0;0;0;0;0;0;0;0;0;0;0;0;0;0;0;0;0;0;0;0;0;0	1;0;0;0;0;0;0;0;0;0;0;0;0;0;0;0;0;0;0;0;0;0;0;0;0;0;0;0	1;0;0;0;0;0;0;0;0;0;0;0;0;0;0;0;0;0;0;0;0;0;0;0;0;0;0;0;0;0;0;0;0;0;0;0;0;0;0;0;0;0;0;0;0;0;0;0;0;0;0;0;0;0;0;0;0;0;0;0;0;0;0;0;0;0;0;0;0;0;0;0;0;0;0;0;0;0;0;0;0;0;0;0;0	1;0;0;0;0;0;0;0;0	3;0;0	2;0;0;0;0;0;0;0;0;0;0;0;0;0;0	2;0;0;0;0;0;0;0;0;0;0;0	2;0;0;0;0;0;0;0;0;0;0;0;0;0;0;0	2;0;0;0;0;0;0;0;0;0;0;0;0;0;0;0;0;0;0;0;0;0;0;0;0;0;0;0	1;0;0	1;0;0;0;0;0;0;0;0;0;0;0;0;0	3;0;0;0;0;0;0;0;0;0;0;0	2;0;0	1;0;0;0;0;0;0;0;0;0;0;0	1;0;0;1;0;0;0;0;0;0;0	5;0;0;0;0;0;0	7;0;0;0;0;0;0;0;0;0;0;0;0;0;0;0;0;0;0;0	1;0;0;0	1;0;0;0;0;0;0;0;0;0;0;0;0;0;0;0;0;0;0;0;0;0;0;0;0;0;0;0;0;0;0;0;0;0;0;0;0;0;0;0;0;0;0;0;0;0;0;0;0;0;0;0;0;0;0;0;0;0;0;0;0;0;0;0;0;0;0;0;0;0;0;0;0;0;0;0;0;0;0;0;0;0;0;0;0;0;0;0;0;0;0;0;0;0;0;0;0;0;0;0;0;0;0;0;0;0;0;0;0;0;0;0;0;0;0;0;0;0;0;0;0;0;0;0;0;0;0;0;0;0;0;0;0;0;0;0;0;0;0;0;0;0;0;0;0;0;0;0;0;0;0;0;0;0;0;0;0;0;0;0;0;0;0;0;0;0;0;0;0;0;0;0;0;0;0;0;0;0;0;0;0;0;0;0;0;0;0;0;0;0;0;0;0;0;0;0;0;0;0;0…	1;0;0;0;0;0;0;0;0;0;0;0;0;0;0;0;0;0;0;0;0;0;0;0;0;0;0;0;0;0;0;0;0;0;0;0;0;0;0;0;0;0;0;0;0;0;0;0;0;0;0;0;0;0;0;0;0;0;0;0;0;0;0;0;0;0;0;0;0;0;0;0;0;0;0;0;0;0;0;0;0;0;0;0;0;0;0;0;0	6;0;0;0;0;0;0	1;0	5;0;0	1;0;0;0;0;0;0;0;0;0;0;0;0;0;0;0;0;0;0;0;0;0;0;0;0;0;0;0;0;0;0;0;0;0;0;0;0;0;0;0;0;0;0;0;0;0;0;0;0;0;0;0;0;0;0;0;0;0;0;0;0;0;0;0;0;0;0;0;0;0;0;0;0;0;0;0;0;0;0;0;0;0;0;0;0;0;0;0;0;0;0;0;0;0	1;0;0;0;0;0;0;0;0;0;0;0;0;0;0;0;0;0;0;0;0;0;0;0;0;0;0;0;0;0;0;0;0;0;0;0;0;0;0;0	1;0;0;0;0;0;0;0;0;0;0;0;0;0;0;0;0;0;0;0;0;0;0	1;0;0;0	1;0;0	1;0;0;0;0;0;0;0;0;0;0;0;0	1;0;0
U474;0	125;0;0;0	086957;0;0;0;0	021739;0;0;0;0;0	021739;0	021739;0;0	043478;0;0	086957;0	043478;0;0	086957;0	021739;0	021739;0;0;0;0;0	086957;0;0;0	043478;0;0;0;0;0	065217;0	13043;0	043478;0;0;0	086957;0;0;0;0	086957;0	043478;0;0	021739;0;0	086957;0	021739;0	021739;0;0;0	021739;0;0;0;0	021739;0;0;0	021739;0;0;0;0;0;0	021739;0	043478;0	043478;0;0	043478;0;0;0;0	043478;0;0;0;0;0	043478;0;0;0	065217;0;0;0;0;0;0;0;0;0;0;0;0	021739;0;0;0	021739;0;0;0	021739;0	1087;0	065217;0	021739;0;0;0;0	28261;0	021739;0;0;0	065217;0;0;0	086957;0	1087;0;0;0;0;0;0;0;0;0;0;0;0;0;0;0;0;0;0;0;0;0;0;0;0;0;0;0;0;0;0	021739;0;0;0;0;0;0;0;0;0;0;0	043478;0;0	17391;0;0	021739;0	021739;0;0;0;0;0;0
U475;0;0	125;0;0	125;0	125;0;0	125;0	125;0;0	125;0;0	125;0;0;0;0;0;0;0;0;0	125;0;0;0;0;0;0	125;0	125;0;0;0	125;0;0;0;0;0;0	125;0;0	125;0;0;0;0	25;0;0;0;0	125;0;0;0	125;0;0;0;0;0	125;0;0;0;0;0;0;0;0;0;0;0;0;0;0;0;0;0;0;0;0;0;0;0;0;0;0;0;0;0;0;0;0;0;0;0;0;0;0;0;0;0;0;0;0;0;0;0;0;0;0;0;0;0;0;0;0;0;0	125;0;0;0;0	125;0;0;0;0;0;0;0	125;0	125;0;0;0;0;0;0;0;0;0;0;0;0;0;0;0;0;0;0;0	125;0	125;0;0	125;0;0	125;0;0;0;0;0;0	125;0;0;0;0;0	125;0;0;0;0;0;0;0;0;0	25;0;0;0;0;0;0;0;0;0;0;0;0;0;0;0;0;0;0;0;0;0;0;0	125;0;0;0;0;0;0;0;0;0;0;0;0;0;0;0;0	125;0;0;0	125;0	125;0;0;0;0;0	125;0	25;0	125;0;0	125;0	125;0	125;0;0;0;0	125;0	125;0	125;0	125;0	125;0;0	125;0;0;0	125;0;0;0;0	125;0	125;0;0;0;0	125;0;0;0	125;0;0;0
U476;0	034482759;0;0;0	375;0;0;0;0;0;0;0;0;0	125;0;0;0;0;0	125;0;0;0;0	125;0;0;0;0;0;0;0;0;0	25;0	125;0;0;0;0	125;0;0;0;0;0	125;0;0;0;0	25;0	125;0;0;0;0	125;0	125;0;0;0;0;0;0;0;0;0;0;0;0;0;0;0;0;0;0;0	25;0;0;0;0;0;0;0;0;0;0;0;0;0;0;0;0;0;0;0;0;0;0;0;0;0;0;0;0;0;0	125;0;0;0;0;0;0;0;0;0;0;0	125;0;0	125;0;0;0;0	25;0;0;0;0;0;0;0;0;0;0;0;0;0;0;0;0;0;0;0;0;0;0;0;0;0;0;0;0;0;0;0;0;0;0	125;0;0;0;0;0;0	125;0;0	125;0	125;0;0;0;0	125;0;0;0;0	125;0;0;0;0;0;0;0;0;0;0;0;0;0;0;0;0;0;0;0;0;0;0	125;0;0	25;0;0;0;0	25;0;0;0;0;0;0;0;0;0;0;0;0;0;0;0	125;0;0	125;0;0;0;0;0;0;0;0;0;0;0;0;0;0;0;0	125;0;0;0	125;0;0;0;0;0;0;0	125;0;0	125;0;0	125;0;0;0;0;0;0;0;0;0;0;0;0;0;0;0;0;0;0;0;0;0;0;0;0;0;0;0;0;0;0;0;0;0;0;0	125;0;0;0;0;0;0;0;0;0;0;0;0;0;0;0;0;0;0	25;0;0;0;0;0;0;0;0;0;0;0;0;0;0;0;0;0;0;0;0	25;0;0;0;0;0;0;0;0;0;0;0;0;0;0;0;0;0;0;0;0;0;0;0;0;0;0;0;0;0	125;0;0;0;0;0;0;0;0;0;0	125;0;0;0;0;0;0;0;0	125;0;0;0;0;0;0;0;0;0;0;0;0;0;0;0;0;0;0;0;0;0;0;0;0;0;0;0;0;0;0;0;0;0;0;0;0;0;0;0;0;0;0;0;0;0;0;0;0;0;0;0;0;0	125;0;0;0;0;0;0;0;0;0;0;0;0;0;0;0;0	125;0;0	25;0;0;0;0;0;0;0;0;0;0;0;0;0	5;0;0;0	125;0;0;0;0;0;0;0;0;0;0;0;0;0;0;0;0;0;0;0	125;0;0;0;0;0;0;0;1;0	125;0;0;0;0	125;0	125;0;0;0
U477;0;0;0;0;0;0;0;0;0;0;0;0;0;0	068966;0;0;0;0	017241;0;0;0;0;0;0;0;0;0;0;0;0;0	034483;0;0;0;0;0	017241;0	017241;0	017241;0;0;0	051724;0;0;0;0	017241;0;0;0;0;0	051724;0	017241;0;0;0;0;0;0;0;0;0;0;0;0;0;0;0;0;0;0;0	10345;0;0;0;0;0;0	017241;0;0;0;0;0	017241;0;0;0;0;0;0;0;0;0;0;0;0;0;0;0	017241;0;0;0;0	068966;0;0;0	051724;0;0;0;0;0;0;0	034483;0;0;0	017241;0;0;0	051724;0	051724;0	017241;0	017241;0;0;0;0;0;0;0;0;0;0;0;0;0;0;0;0;0;0;0;0;0;0;0;0;0;0;0;0;0;0;0;0;0;0;0;0;0;0;0;0;0	017241;0;0;0;0;0;0;0;0;0;0;0;0;0;0;0;0;0;0;0;0;0;0;0;0;0;0;0;0;0;0	051724;0;0	034483;0;0;0;0;0;0;0;0	017241;0;0;0;0;0;0;0;0;0;0;0;0;0;0;0;0;0;0;0;0;0;0;0;0;0;0;0;0;0;0;0;0;0	017241;0;0;0;0;0;0;0;0	017241;0;0;0;0;0;0;0;0;0;0;0;0;0;0;0;0;0;0;0;0;0;0;0;0;0;0;0;0;0;0;0;0;0;0;0;0;0;0;0;0	034483;0;0;0;0;0;0;0;0;0;0;0;0;0;0;0;0;0;0;0;0;0;0;0;0;0;0;0;0;0;0;0;0;0;0;0	017241;0	034483;0;0;0	017241;0;0;0;0;0;0;0;0;0;0;0;0;0;0;0;0;0;0;0;0;0;0;0;0;0;0;0;0;0;0;0;0;0;0	051724;0;0;0;0;0;0;0;0;0	13793;0;0;0;0;0;0;0;0;0;0;0;0;0;0;0;0;0	017241;0;0;0;0	034483;0;0;0;0;0;0	22414;0;0;0;0;0;0;0;0;0;0;0;0;0;0;0;0;0;0;0;0;0;0;0;0;0;0	017241;0;0;0;0;0;0;0;0;0;0;0;0;0;0;0;0;0;0	017241;0;0;0	017241;0;0;0;0;0;0;0;0;0;0	051724;0;0;0;0;0;0;0;0	017241;0;0;0	068966;0;0;0;0;0;0;0;0;0;0;0;0;0;0;0;0;0;0;0	017241;1;0;0;0;0	017241;0;0;0;0	051724;0;0;0;0;0;0	017241;0;0;0;0;0;0;0;0;0	017241;0;0;0;0;0	034483;0;0;0;0;0;0;0;0;0;0;0;0;0;0;0;0;0;0;0;0;0;0;0;0;0;0;0;0;0;0;0;0;0;0;0;0;0;0;0;0;0;0;0;0;0;0;0;0;0;0;0;0;0;0;0;0;0;0;0
U478;0	2;0;0	11765;0	058824;0;0;0;0;0;0;0	058824;0;0	058824;0	058824;0;0;0;0	058824;0;0;0	11765;0	058824;0;0;0	058824;0;0;0	35294;0;0	11765;0	058824;0;0;0;0	058824;0	17647;0	29412;0	058824;0;0;0	17647;0;0;0;0	35294;0;0;0	058824;0;0	23529;0	11765;0	058824;0;0;0;0;0;0;0	058824;0;0;0	058824;0	058824;0;0;0	058824;0;0	058824;0	058824;0;0;0;0;0;0;0	11765;0;0;0;0;0	17647;0;0	058824;0	058824;0;0;0;0;0;0;0;0;0;0;0;0;0;0;0;0;0;0;0	058824;0;0	058824;0;0;0;0	23529;0	11765;0;0;0	23529;0;0;0	058824;0	23529;0;0;0;0;0	058824;0;0;0;0;0;0;0;0;0;0;0;0;0;0;0;0;0;0;0;0;0;0;0;0;0	058824;0	058824;0	058824;0	058824;0;0;0;0;0;0;0;0;0	058824;0	058824;0	058824;0;0;0	058824;0;0;0;0
U479;0	1;0	1;0;0	3;0	1;0;0	1;0	1;0;0	1;0;0	1;0;0;0;0;0;0	1;0;0;0	3;0;0;0;0;0;0	1;0	3;0;0;0	2;0;0;0;0;0;0	2;0;0	1;0;0;0;0	1;0;0	1;0;0	1;0;0;0	3;0;0;0;0;0	1;0;0;0;0;0;0;0;0;0;0;0;0;0;0;0;0;0;0;0;0;0;0;0;0;0;0;0;0;0	1;0;0;0;0;0;0;0;0;0;0;0;0;0;0;0;0;0;0;0;0;0;0;0;0;0	1;0;0;0;0	3;0;0;0;0	3;0;0;0;0;0;0;0	1;0	1;0;0;0;0;0;0;0;0;0;0;0;0;0;0;0;0;0;0;0	1;0	1;0;0	2;0;0	1;0	1;0	1;0;0;0;0	1;0;0;0;0;0	1;0;0;0;0	1;0;0;0;0;0	2;0;0;0;0;0;0;0;0	1;0;0;0;0;0;0;0;0;0;0;0;0;0	1;0	1;0	3;0;0;0;0;0;0;0;0;0;0;0;0;0;0;0;0	2;0	1;0;0	1;0	1;0;0;0;0;0	1;0	2;0	1;0;0	1;0	3;0
U480;0	076923077;0	1;0;0	2;0	1;0;0	1;0	1;0;0	1;0;0	2;0;0;0;0;0;0	1;0;0	1;0	1;0;0;0	2;0;0;0	1;0	1;0;0;0	1;0;0;0;0;0	1;0	1;0;0	1;0;0;0;0	1;0;0;0;0	1;0;0;0	3;0	1;0;0;0;0	1;0;0;0;0;0;0;0;0;0;0;0;0;0;0;0	2;0;0;0;0;0;0;0;0;0;0;0;0;0;0;0;0;0;0;0;0;0;0;0;0;0;0;0;0;0;0	1;0;0;0;0;0;0;0;0;0	1;0;0;0;0	1;0;0;0;0	4;0;0;0;0;0;0;0	1;0	1;0;0;0;0;0;0;0;0;0;0;0;0;0;0;0;0;0;0;0	1;0	1;0;0	1;0;0	1;0;0;0;0;0;0	1;0;0;0;0;0	1;0;0;0;0	1;0;0;0;0;0;0;0;0;0;0;0;0;0;0;0;0;0;0;0;0;0;0;0;0;0;0	1;0;0	2;0;0;0;0	1;0;0;0;0;0;0;0;0;0;0;0;0	1;0;0;0	1;0	1;0;0;0;0;0	1;0	1;0	1;0;0	1;0	1;0	1;0;0;0;0
U481;0;0;0;0	11538;0;0;0;0;0;0;0;0;0	038462;0	038462;0;0	038462;0;0	038462;0	038462;0;0	15385;0	038462;0	038462;0;0;0;0	038462;0	11538;0;0	038462;0	11538;0;0;0;0;0	11538;0	15385;0	038462;0;0;0	11538;0;0;0;0	26923;0	038462;0;0	038462;0;0	076923;0	076923;0	038462;0;0;0	038462;0;0;0;0	038462;0;0;0	038462;0;0;0;0;0;0;0	038462;0	076923;0;0	038462;0;0;0;0	038462;0;0;0;0;0	038462;0;0;0	11538;0;0;0;0;0;0;0;0;0;0;0;0;0;0;0	038462;0;0;0	038462;0	038462;0	038462;0	038462;0;0;0;0	42308;0	11538;0	038462;0;0	15385;0;0;0	038462;0	30769;0	038462;0;0;0;0;0;0;0;0;0;0;0;0;0;0;0;0;0;0;0;0;0;0;0;0;0;0;0;0;0	038462;0	038462;0;0	076923;0	038462;0;0;0;0;0;0;0;0;0	11538;0;0;0
U482;0	5;0;0;0;0;0;0;0;0;0;0;0;0	090909;0;0;0;0;0	090909;0;0;0;0	090909;0;0;0;0;0;0	090909;0;0;0	090909;0	090909;0;0;0;0	090909;0;0;0;0;0	090909;0;0;0;0	090909;0	090909;0;0;0;0	090909;0;0;0;0;0;0;0;0;0;0;0;0;0;0;0;0;0;0;0;0	090909;0;0;0;0;0;0;0;0;0;0;0;0;0;0;0;0;0;0;0;0;0;0;0;0;0;0;0;0;0;0;0;0;0;0;0;0;0;0;0	18182;0;0;0;0	090909;0;0;0;0	27273;0;0;0;0;0;0;0;0;0;0;0;0;0;0;0;0;0;0;0;0;0;0;0;0;0;0;0;0;0;0;0;0;0;0	090909;0;0;0;0;0;0	090909;0;0	090909;0	090909;0;0	090909;0;0	090909;0;0;0;0	090909;0;0;0;0;0;0;0	090909;0;0	090909;0;0;0;0;0;0;0;0;0;0;0;0;0	090909;0;0	45455;0;0;0;0	36364;0;0;0;0;0;0;0;0;0;0;0;0;0	090909;0;0	090909;0;0	090909;0;0;0;0;0	18182;0;0;0;0;0;0;0;0;0;0;0;0;0;0	090909;0;0;0;0;0;0;0;0;0;0;0;0;0;0;0;0;0;0;0;0;0;0;0	090909;0;0;0;0;0;0;0;0;0;0;0;0;0;0;0;0;0;0;0;0;0;0;0	090909;0;0;0	090909;0;0;0;0;0;0;0;0;0;0;0;0;0;0;0	090909;0;0;0;0;0;0;0;0;0;0	36364;0;0;0;0;0;0;0;0;0;0	18182;0;0;0;0;0;0;0;0;0;0;0;0;0;0;0;0;0;0;0;0;0;0;0;0;0;0;0	090909;0;0	090909;0;0;0;0;0;0;0;0;0;0;0;0;0;0;0;0	090909;0;0;0;0;0;0;0;0;0;0;0;0;0;0;0;0;0;0;0;0;0;0;0	27273;0;0;0;0;0;0;0;0;0;0;0;0;0;0;0;0;0;0;0;0;0;0;0;0;0;0;0;0;0;0;0;0;0;0;0;0;0;0;0;0;0;0;0;0;0;0;0;0	63636;0;0	090909;0;0;0;0;0;0;0;0;0;0;0;0;0	18182;0;0;0	090909;0;0;0;0;0;0;0;0	090909;0;0;0;0;0;0;0;0;0;0;0;0;0;0;0;0;0;0;0	090909;0;0;0;0;0;1;0;0;0;0
U483;0	039215686;0;0;0	5;0;0;0;0;0;0;0;0;0;0;0;0;0;0;0;0;0	5;0;0;0;0;0;0;0	5;0;0;1;0;0;0;0;0;1;0;0;0;0;0;0;0;0	5;0;0;0;0;0	5;0;0;0;0;0;0;0;0;0;0;0;0;0;0;0;0;0;0;0;0;0;0;0;0;0;0;0;0;0;0;0;0;0;0	5;0;0;0;0;0;0;0;0;0;0;0;0;0;0;0;0;0;0;0;0;0;0;0;0;0;0;0;0;0	5;0;0;0;0	5;0;0;0;0;0;0;0;0;0;0;0;0;0;0;0;0;0;0;0;0;0;0;0;0;0;0;0;0;0;0	5;0;0;0	5;0	5;0;0;0;0;0;0;0;0;0;0;0;0;0	5;0;0;0;0;0	5;0;0;0;0;0;0;0;0;0;0;0;0;0;0;0;0;0;0;0;0;0;0	5;0	5;0;0;0;0;0;0;0;0;0;0;0;0;0;0;0;0	5;1;0;0;0;0;0;0;0;0;0	5;0	5;0;0;0	5;0;0	5;0;0;0;0;0;1;0;0;0;0;1;0;0;0	5;0;0;0;0;0;0;0;0;0;0;0;0;0;0;0	5;0;0	5;0	5;0;0;0;0;0;0;0;0;0;0;0;0;0;0;0;0;0;0;0;0;0;0;0;0;0	5;0;0;0;0;0;0;0;0;0;0;0;0;0;0;1;0;0;0;0;0	5;0;0;0;0;0	5;0;0;0;0;0;0;0;0;0;0;0	5;0;0;0	5;0	5;0;0	5;0;0;0;0;0;0;0;0;0;0;0;0	5;0;0;0;0;0;0;0;0;0;0	5;0;0;0;0;0;0;0;0;0	5;0;0;0;0;0;0;0;0;0;0;0	5;0;0;0;0	5;0;0	5;0;0;0;0;0;0;0;0;0;0;0;0;0	5;0;0;0;0;0;0;0;0;0;0;0;0;0;0;0;0;0;0;0;0;0;0;0;0;0	5;0;0;0;0	5;0	5;0	5;0	5;0;0	5;0;0	5;0;0;0;0;0;0;0;0;0;0;0	5;0	5;0;0	5;0;0;0;0;0;0
U484;0	09375;0;0;0	058824;0;0;0;0	019608;0;0;0;0;0	019608;0	039216;0;0	019608;0;0	039216;0	039216;0;0	058824;0	019608;0	039216;0;0;0;0	019608;0	098039;0;0	019608;0	058824;0;0;0;0;0	078431;0	33333;0	039216;0;0;0	058824;0;0;0;0	13725;0	039216;0;0	019608;0;0	11765;0	058824;0	019608;0;0;0	019608;0;0;0;0	039216;0;0;0	019608;0;0;0;0;0;0;0	039216;0	058824;0;0	039216;0;0;0;0	039216;0;0;0;0;0	078431;0;0;0	058824;0;0;0;0;0;0;0;0;0;0;0;0;0;0;0	019608;0;0;0	039216;0	078431;0	039216;0	039216;0;0;0;0	37255;0	058824;0;0;0	11765;0;0;0	039216;0	2549;0	019608;0;0;0;0;0;0;0;0;0;0;0;0;0;0;0;0;0;0;0;0;0;0;0;0;0;0;0	019608;0;0	058824;0;0;0;0;0;0;0;0;0	019608;0	039216;0
U485;0	02;0;0;0	125;0;0;0;0	03125;0;0;0;0;0;0	0625;0;0;0;0	09375;0	03125;0;0	03125;0;0	03125;0;0;0;0;0	1875;0;0;0	15625;0;0;0;0;0	03125;0	0625;0	0625;0;0;0	0625;0;0;0;0	0625;0	03125;0;0;0;0	25;0	03125;0;0;0;0;0;0;0;0	03125;0;0;0;0;0;0;0;0;0;0	03125;0	3125;0;0	03125;0;0;0;0	125;0;0;0	03125;0;0	0625;0;0;0	03125;0;0;0;0;0;0;0;0;0;0;0;0	03125;0;0;0;0	03125;0;0	03125;0	125;0	03125;0	03125;0;0;0;0	125;0	15625;0	0625;0;0	15625;0;0;0	15625;0	21875;0	03125;0;0;0;0;0;0;0;0;0;0;0;0;0;0;0;0;0;0;0;0;0;0;0;0;0;0;0;0;0	03125;0;0;0;0	03125;0;0;0;0;0;0;0;0;0	03125;0;0;0;0;0;0;0;0;0	0625;0;0;0;0;0;0;0;0	03125;0;0;0;0;0;0	03125;0	03125;0;0;0;0;0;0	15625;0;0	0625;0;0;0;0	03125;0;0;0;0
U486;0;0	02;0	02;0	12;0	02;0;0	02;0	02;0;0	02;0	02;0	04;0;0	04;0;0	02;0	02;0;0	02;0;0	02;0	02;0;0	04;0	02;0;0	02;0	06;0;0	02;0	02;0;0;0;0	02;0	08;0	12;0;0	02;0;0	04;0;0	02;0;0	06;0;0	02;0	02;0;0	1;0	08;0	02;0;0;0	02;0;0;0;0	02;0;0;0	02;0;0;0;0	02;0;0	02;0	04;0	04;0;0;0;0;0;0	02;0;0;0;0;0	02;0;0	02;0	02;0;0;0;0;0	04;0;0;0;0;0;0;0;0;0;0;0	02;0;0;0	04;0;0	02;0;0;0;0	04;0
U487;0;0;0;0;0;0;0;0;0;0;0;0;0;0;0;0;0;0;0;0;0;0;0;0;0;0;0;0;0;0;0;0;0;0;0;0;0;0;0;0;0;0;0;0;0;0;0;0;0;0;0;0;0;0;0;0;0;0;0;0;0;0;0;0;0;0;0;0;0;0;0;0;0;0;0;0;0;0;0;0;0;0;0;0;0;0;0;0;0;0;0;0;0;0;0;0;0;0;0;0;0;0;0;0;0;0;0;0;0;0;0;0;0;0;0;0;0;0;0;0;0;0;0;0;0;0;0;0;0;0;0;0;0;0;0;0;0;0;0;0;0;0;0;0;0;0;0;0;0;0;0;0;0;0;0;0;0;0;0;0;0;0;0;0;0;0;0;0;0;0;0;0;0;0;0;0;0;0;0;0;0;0;0;0;0;0;0;0;0;0;0;0;0;0;0;0;0;…
U488;0	052631579;0;0;0;0;0;0;0;0;0;0;0;0;0;0;0;0;0;0;0;0;0;0;0;0;0;0;0	14286;0;0;0	14286;0;0;0;0;0	28571;0	14286;0;0;0;0	14286;0;0;0;0;0;0;0;0;0;0;0;0;0;0;0;0;0;0;0;0;0;0;0;0;0;0;0;0;0;0;0;0;0;0;0;0;0;0;0;0;0;0;0;0;0;0;0;0;0;0;0;0;0;0;0	14286;0;0;0;0;0;0;0	14286;0;0;0;0;0;0	28571;0;0;0;0	14286;0;0;0	14286;0	14286;0;0;0;0;0;0;0;0;0;0;0;0;0;0;0;0;0;0;0;0;0;0;0;0;0;0;0;0;0;0;0;0;0;0;0;0;0;0;0;0;0;0	14286;0;0;0;0;0;0;0;0;0;0;0;0;0;0;0;0;0;0;0;0;0;0;0;0;0;0;0;0;0;0;0;0;0	14286;0;0;0;0;0;0;0;0;0;0;0;0;0;0;0;0;0	14286;0;0	14286;0;0;0;0;0;0;0	14286;0;0;0;0;0;0;0;0;0;0;0;0;0;0;0;0;0;0;0;0;0;0;0;0;0;0	14286;0;0;0;0;0;0;0;0;0;0;0;0;0;0;0;0;0;0;0;0;0;0;0	14286;0;0;0;0;0;0;0;0;0;0;0;0;0;0	14286;0;0;0;0;0;0;0;0;0;0;0;0;0;0;0	28571;0;0;0;0;0;0;0;0;0;0;0;0;0;0;0;0;0;0;0;0;0;0;0;0	14286;0;0;0;0;0;0;0;0;0;0;0;0;0;0;0;0;0;0;0	14286;0;0;0;0;0;0;0;0;0;0;0;0;0;0;0	14286;0	28571;0;0;0;0;0;0;0;0;0;0;0;0;0;0;0;0;0;0;0;0;0;0;0;0;0;0;0;0;0;0;0;0;0;0;0	14286;0;0;0;0;0;0;0;0;0;0;0;0;0;0;0;0;0;0;0;0;0;0;0;0;0;0	14286;0;0;0;0;0;0;0;0;0;0;0;0;0;0;0;0	14286;0;0	28571;0;0;0;0;0;0	14286;0;0;0;0;0;0;0	14286;0;0;0;0;0;0;0;0;0;0;0;0;0;0;0;0;0;0;0;0;0;0;0;0	14286;0;0;0;0;0;0;0;0	14286;0;0;0;0;0;0;0;0;0;1;0	14286;0;0;0;0;0;0;0;0;0;0;0;0;0;0;0;0;0;0;0;0;0;0;0;0;0;0;0	14286;0;0;0;0	14286;0;0;0;0;0;0	28571;0;0;0;0;0;0;0;0;0;0;0;0;0;0;0;0;0;0;0;0;0;0;0;0;0;0;0;0;0;0;0	14286;0;0;0;0;0;0;0;0;0;0;0;0;0;0;0;0;0;0;0;0;0;0;0;0;0;0;0;0;0;0;0;0;0;0;0;0;0;0;0;0;0;0	14286;0;0;0;0;0;0;0;0;0;0;0;0;0;0;0;0;0;0;0;0;0;0;0	14286;0;0;0;0;0;0;0;0;0;0;0;0;0;0;0;0;0;0;0;0;0;0;0;0;0;0;0;0;0;0;0;0;0;0;0;0;0;0;0;0;0;0;0;0;0;0;0;0;0;0;0;0;0;0;0;0;0;0;0;0;0;0;0;0;0;0;0;0;0;0;0;0;0;0;0;0;0;0;0;0;0;0;0;0;0;0;0;0;0;0;0;0;0;0;0;0;0;0;0;0;0;0;0;0;0;0;0;0;0;0;0;0;0;0;0;0;0;0;0;0;0;0;0;0;0;0;0;0;0;0;0;0;0;0;0;0;0;0;0;0;0;0;0;0;0;0;0;0;0;0;0	14286;0;0;0;0;0;0;0;0;0;0;0;0;0;0;0;0;0;0;0;0;0;0;0;0;0;0;0;0;0;0;0;0;0;0;0;0;0;0;0;0;0;0;0;0;0	28571;0;0;0;0;0;0;0	14286;0;0;0;0;0;0;0;0;0;0;0;0;0;0;0;0;0;0;0;0;0;0;0;0;0;0;0;0;0;0;0;0;0;0;0;0;0;0;0;0;0;0;0;0;0;0;0;0;0;0;0;0;0;0;0;0;0;0;0;0;0;0;0;0;0;0;0;0;0;0;0;0;0;0;0;0;0	14286;0;0;0;0;0;0;0;0;0;0;0;0;0;0;0;0;0;0;0;0;0;0;0;0;0;0;0;0;0;0;0;0;0;0;0;0;0;0;0;0;0;0;0	14286;0;0;0;0;0;0;0;0;0;0;0;0;0;0;0;0;0	14286;0;0;0;0;0;0;0;0;0;0;0;0;0;0;0;0;0;0;0;0;0;0;0;0;0;0;0;0;0;0;0;0;0;0;0;0;0;0
U489;0	125;0;0	10526;0	052632;0;0;0;0	052632;0;0;0	052632;0;0;0	052632;0;0;0;0	10526;0	052632;0;0	15789;0;0;0;0;0;0;0;0;0	052632;0	052632;0;0;0;0;0	052632;0	10526;0;0;0;0	10526;0;0;0;0;0	052632;0;0;0;0	052632;0;0;0;0;0;0;0;0;0;0;0;0;0;0;0;0;0;0	052632;0;0;0;0;0;0;0;0;0;0;0;0;0;0;0;0	052632;0;0;0;0;0;0;0;0;0;0;0;0;0;0;0;0;0;0;0	10526;0	052632;0;0;0;0;0	26316;0;0;0;0	052632;0;0;0	052632;0	10526;0;0;0;0;0;0;0;0;0;0;0;0;0;0;0;0;0;0;0;0;0;0;0;0;0;0;0;0;0;0	052632;0	052632;0;0;0;0;0;0;0;0;0	052632;0	052632;0;0	10526;0;0	052632;0;0;0;0;0;0;0	052632;0;0	052632;0;0;0;0	052632;0;0	052632;0;0;0;0;0;0;0;0;0;0;0;0;0	052632;0;0	10526;0;0;0;0	052632;0;0;0;0;0	052632;0;0	052632;0;0;0;0;0	052632;0	052632;0	052632;0;0;0;0;0	052632;0	052632;0;0	052632;0	052632;0	052632;0;0	10526;0;0	052632;0;0;0;0;0
U490;0	019607843;0	125;0;0;0	125;0;0	125;0	125;0;0	125;0;0	125;0;0;0;0;0;0;0;0;0	125;0;0;0;0;0;0	125;0	125;0;0;0	125;0;0;0;0;0;0	125;0;0	125;0;0;0;0	125;0;0;0;0	125;0;0;0	25;0;0;0;0;0	125;0;0;0;0;0;0;0;0;0;0;0;0;0;0;0	125;0;0;0;0;0;0;0;0;0;0;0;0;0;0;0;0;0;0;0;0;0;0;0;0;0;0;0;0;0;0;0;0;0	25;0;0;0;0;0;0;0	125;0;0;0	125;0;0;0	125;0	125;0;0;0;0;0;0;0	125;0	125;0;0;0;0;0;0;0;0;0;0;0;0;0;0;0;0;0;0;0	125;0	125;0;0	125;0;0	125;0;0;0;0;0;0	125;0;0;0;0;0	125;0;0;0;0;0;0;0;0;0;0;0;0;0;0;0;0;0;0;0;0;0;0;0;0;0;0;0;0;0;0;0;0	125;0;0;0;0;0;0;0;0;0;0;0;0;0;0;0;0	125;0;0;0	125;0	125;0;0;0;0;0	125;0	125;0	125;0;0	125;0	125;0	125;0;0;0;0	125;0	125;0	125;0	125;0	125;0;0	125;0;0	125;0;0;0;0;0;0	125;0;0;0;0
U491;0	058823529;0;0;0	029412;0;0;0;0;0;0;0;0;0;0	068627;0;0;0;0;0;0;0	039216;0;0;0;0;0;0	0098039;0	04902;0;0	0098039;0	04902;0;0;0;0;0	04902;0	2451;0;0;0;0	078431;0;0;0;0	18627;0;0;0	0098039;0;0	14706;0	019608;0;0	0098039;0;0;0;0;0;0;0;0;0;0;0;0;0;0;0	019608;0;0	12745;0;0;0;0;0;0;0;0;0;0;0;0;0;0	029412;0;0;0	0098039;0;0;0;0;0;0;0;0;0;0;0;0;0;0;0;0	078431;0;0;0;0;0;0	2451;0	04902;0	0098039;0;0	10784;0;0;0	029412;0	36275;0;0	068627;0;0	0098039;0;0;0;0;0;0;0;0;0;0;0;0;0;0;0;0;0;0;0;0;0;0;0;0;0;0	019608;0	0098039;0;0	0098039;0	0098039;0;0;0;0;0;0;0	0098039;0;0	019608;0;0;0;0	0098039;0	0098039;0;0;0	0098039;0	039216;0;0;0	0098039;0;0;0;0	0098039;0	019608;0;0;0;0;0	0098039;0	019608;0;0;0	019608;0;0;0	0098039;0	058824;0	019608;0	12745;0;0
U492;0	025316456;0;0;0	47059;0;0;0	058824;0;0;0;0;0;0;0;0;0;0;0;0;0;0	058824;0;0;0;0;0;0;0	11765;0;0;0	058824;0;0;0;0;0	058824;0	058824;0;0;0;0	058824;0;0;0;0	11765;0;0;0;0;0	11765;0;0;0;0;0;0;0;0;0;0;0;0;0;0;0;0;0;0;0	058824;0	058824;0;0;0;0;0;0	058824;0;0;0;0;0;0;0;0;0;0;0;0;0;0;0;0;0;0;0;0;0;0;0;0;0;0;0	058824;0;0;0;0;0;0	23529;0	058824;0;0;0	11765;0;0;0	058824;0	11765;0;0;0;0;0;0;0;0;0;0;0;0;0;0;0;0;0;0;0;0;0;0;0;0;0;0;0;0;0;0;0	058824;0;0;0;0;0;0;0;0;0;0;0;0;0;0;0;0;0;0;0;0;0	058824;0	058824;0;0;0;0;0;0;0;0	058824;0;0;0;0;0	058824;0;0;0;0;0;0;0;0	11765;0	17647;0;0;0;0	058824;0;0;0;0	058824;0;0;0;0;0;0;0;0;0	058824;0;0	058824;0;0;0;0;0;0;0	11765;0	058824;0	058824;0;0	11765;0	058824;0	11765;0;0;0;0;0;0	058824;0;0;0;0;0;0;0;0	058824;0;0	11765;0;0;0;0;0;0;0;0;0;0;0;0;0;0;0	11765;0;0;0;0;0;0;0;0;0;0;0	11765;0;0;0;0	058824;0;0;0;0;0;0;0;0;0	11765;0;0;0;0;0;0;0;0;0;0;0;0;0;0;0;0;0	058824;0;0	058824;0;0	29412;0;0;0;0;0	058824;0	11765;0
U493;0;0	012658;0;0	075949;0	012658;0;0	063291;0	012658;0;0	012658;0;0	025316;0	012658;0;0	012658;0;0;0;0;0;0	037975;0;0;0;0;0;0	025316;0	025316;0;0;0	050633;0;0;0;0;0	050633;0	063291;0;0	012658;0;0	063291;0;0	025316;0;0	088608;0	012658;0	012658;0;0;0	025316;0	037975;0;0;0;0	012658;0;0;0;0;0;0;0;0;0;0;0;0;0;0	012658;0	037975;0;0;0;0;0;0	012658;0;0;0;0;0;0;0;0	012658;0;0;0;0;0;0;0;0;0;0;0;0;0;0;0;0;0;0;0	012658;0;0;0;0;0;0	088608;0	012658;0;0;0	025316;0;0;0	012658;0	11392;0;0;0;0;0;0;0	012658;0	012658;0;0;0;0;0;0;0;0;0;0;0;0;0;0;0;0;0;0;0	025316;0	037975;0;0	037975;0;0	037975;0	025316;0	012658;0;0;0	037975;0	012658;0	025316;0	025316;0;0	037975;0	088608;0;0;0;0	050633;0;0;0;0
U494;0;0;0;0;0;0;0;0;0;0;0;0;0;0;0;0;0;0;0;0;0;0;0;0;0;0;0;0;0;0;0;0;0;0;0;0;0;0;0;0;1;0;0;0;0;0;0;0;0;0;0;0;0;0;0;0;0;0;0;0;0;0;0;0;0;0;0;0;0;0;0;0;0;0;0;0;0;0;0;0;0;0;0;0;0;0;0;0;0;0;0;0;0;0;0;0;0;0;0;0;0;0;0;0;0;0;0;0;0;0;0;0;0;0;0;0;0;0;0;0;0;0;0;0;0;0;0;0;0;0;0;0;0;0;0;0;0;0;0;0;0;0;0;0;0;0;0;0;0;0;0;0;0;0;0;0;0;0;0;0;0;0;0;0;0;0;0;0;0;0;0;0;0;0;0;0;0;0;0;0;0;0;0;0;0;0;0;0;0;0;0;0;0;0;0;1;0;…
U495;0	090909091;0;0;0;0;0;0;0;0;0;0;0;0;0;0;0;0;0;0;0;0;0;0;0;0;0;0;0;0;0;0;0;0;0;0;0;0;0;0;0;0;0;0;0;0;0;0;0;0;0;0;0;0;0;0;0;0;0;0;0;0;0;0;0;0;0;0;0;0;0;0;0;0;0;0;0;0;0;0;0;0;0;0;0;0;0;0;0;0;0;0;0;0;0;0;0;0;0;0;0;0;0;0;0;0;0;0;0;0;0;0;0;0;0;0;0;0;0;0;0;0;0;0;0;0;0;0;0;0;0;0;0;0;0;0;0;0;0;0;0;0;0;0;0;0;0;0;0;0;0;0;0;0;0;0;0;0;0;0;0;0;0;0;0;0;0;0;0;0;0;0;0;0;0;0;0;0;0;0;0;0;0;0;0;0;0;0;0;0;0;0;0;0;0;0;0…
U496;0;0;0	090909;0	18182;0;0;0;0;0;0;0	090909;0;0;0	090909;0;0;0;0	18182;0	090909;0;0	090909;0	090909;0;0;0	18182;0;0;0	27273;0;0	090909;0;0	090909;0;0;0	090909;0	18182;0	36364;0	090909;0;0;0	18182;0;0;0;0;0;0;0	090909;0;0	36364;0	18182;0	090909;0;0;0;0;0;0;0	18182;0;0;0	090909;0;0;0;0	090909;0;0	090909;0	18182;0;0;0;0;0;0;0	18182;0;0;0;0;0	18182;0;0	090909;0	27273;0;0;0;0;0	090909;0;0;0;0;0;0	090909;0;0;0;0;0;0;0	090909;0	090909;0	090909;0	27273;0	090909;0;0;0	27273;0	090909;0;0;0	18182;0;0;0	18182;0	090909;0;0;0;0;0;0;0;0;0;0;0;0;0;0;0;0;0;0;0;0;0;0;0;0;0;0;0	090909;0;0;0	090909;0	090909;0	090909;0;0;0;0;0;0;0;0;0	090909;0;0	090909;0	090909;0;0;0;0;0;0;0
U497;0	142857143;0;0;0;0;0;0;0;0;0;0;0;0;0;0;0;0;0;0;0;0;0;0;0;0;0;0;0;0;0;0;0;0;0;0;0;0;0;0;0;0;0;0;0;0;0;0;0;0;0;0;0;0;0;0;0;0;0;0;0;0;0;0;0;0;0;0;0;0;0;0;0;0;0;0;0;0;0;0;0;0;0;0;0;0;0;0;0;0;0;0;0;0;0;0;0;0;0;0;0;0;0;0	33333;0;0;0;0;0;0;0;0;0;0;0;0;0;0;0;0;0;0;0;0;0;0;0;0;0;0;0;0;0;0;0;0;0;0;0;0;0;0;0;0;0;0;0;0;0;0;0;0;0;0;0;0;0;0;0;0;0;0;0;0;0;0;0;0;0;0;0;0;0;0;0;0;0;0;0;0;0;0;0;0;0;0;0;0;0;0;0;0;0;0;0;0;0;0;0;0;0;0;0;0;0;0;0;0;0;0;0;0;0	33333;0;0;0;0;0;0;0;0;0;0;0;0;0;0;0;0;0;0;0;0;0;0;0;0	33333;0;0;0;0;0;0;0;0;0;0;0;0;0;0;0;0;0;0;0;0;0;0;0;0;0;0;0;0;0;0;0;0;0;0;0;0;0;0;0;0;0;0;0;0;0;0;0;0;0;0;0;0;0;0;0;0;0;0;0;0;0;0;0;0;0;0;0;0;0;0;0;0;0;0;0;0;0;0;0;0;0;0;0;0;0;0;0;0;0;0;0;0;0;0;0;0;0;0;0;0;0;0;0;0;0;0;0;0;0;0;0;0;0;0;0;0;0;0;0;0;0;0;0;0;0;0;0;0;0;0;0;0;0;0;0;0;0;0;0;0;0;0;0;0;0;0;0;0;0;0;0;0;0;0;0;0;0;0;0;0;0;0;0;0;0;0;0;0;0;0;0;0;0;0;0;0;0;0;0;0;0;0;0;0;0;0;0;0;0;0;0;0;0;0;0;0;0…
U498;0	166666667;0	14286;0	14286;0	14286;0	14286;0;0	14286;0	28571;0;0	14286;0;0	14286;0;0;0;0	14286;0;0;0;0;0	28571;0;0;0;0	14286;0;0	28571;0	14286;0;0;0	14286;0;0;0;0;0	28571;0	57143;0;0	14286;0;0	28571;0;0	14286;0;0	28571;0;0	14286;0	14286;0;0	14286;0	14286;0;0;0;0	14286;0;0;0;0;0;0;0;0	14286;0;0;0;0;0;0;0;0;0;0;0;0	14286;0;0;0;0	14286;0;0;0;0;0;0;0;0;0;0;0;0;0;0;0;0;0;0;0;0;0;0;0;0;0;0;0;0;0;0	71429;0;0;0;0	28571;0;0;0;0	57143;0;0;0;0;0;0;0	14286;0	14286;0;0;0;0;0;0;0;0;0;0;0;0;0;0;0;0;0;0;0	28571;0	28571;0;0	42857;0;0	28571;0	14286;0	14286;0;0;0;0	14286;0	14286;0	14286;0	14286;0;0	57143;0	14286;0	14286;0;0;0	14286;0;0;0	14286;0;0;0;0;0;0
U499;0	017857143;0	16667;0;0;0	16667;0;0	16667;0	16667;0;0	16667;0;0	16667;0;0;0;0;0;0;0;0;0	16667;0;0;0;0;0;0	16667;0	16667;0;0;0	16667;0;0;0;0;0;0	16667;0;0	16667;0;0;0;0	16667;0;0	16667;0;0	16667;0;0;0	16667;0;0;0;0;0	16667;0;0;0;0;0;0;0;0;0;0;0;0;0;0;0;0;0;0;0;0;0;0;0;0;0;0;0;0;0;0;0;0;0;0;0;0;0;0;0;0;0;0;0;0;0;0;0;0;0;0;0;0;0;0;0;0;0;0	16667;0;0;0;0	33333;0;0;0;0;0;0;0	16667;0	16667;0;0;0;0;0;0;0;0;0;0;0;0;0;0;0;0;0;0;0	16667;0	16667;0;0	16667;0;0	16667;0;0;0;0;0;0	16667;0;0;0;0;0	16667;0;0	16667;0;0;0;0;0;0;0;0;0;0;0;0;0;0;0;0;0;0;0;0;0;0;0;0;0;0;0;0;0;0	33333;0;0;0;0;0;0;0;0;0;0;0;0;0;0;0;0	16667;0;0;0	16667;0	16667;0;0;0;0;0	16667;0	16667;0	16667;0;0	16667;0	16667;0	16667;0;0;0;0	16667;0	16667;0	16667;0	16667;0	16667;0;0	16667;0;0;0;0;0;0;0;0	16667;0;0;0;0	16667;0;0;0	16667;0;0;0	16667;0
U500;0	12;0	017857;0;0	053571;0	017857;0;0	035714;0	035714;0;0	017857;0;0	017857;0;0;0;0;0;0;0	017857;0;0	017857;0;0;0;0;0;0	017857;0	053571;0;0;0	053571;0;0;0;0;0	089286;0	19643;0;0	017857;0;0	071429;0;0	017857;0;0	16071;0;0	017857;0;0;0	17857;0	017857;0;0;0;0	017857;0;0;0;0	017857;0;0;0;0;0;0;0;0;0;0	017857;0	125;0;0;0;0;0;0	035714;0;0;0;0;0	017857;0;0;0	035714;0;0;0;0;0;0;0;0;0;0;0;0;0;0;0;0;0;0	017857;0	035714;0;0;0;0;0;0	5;0	053571;0	017857;0;0	10714;0;0;0	053571;0	42857;0;0;0;0;0;0;0	017857;0	017857;0;0;0;0;0;0;0;0;0;0;0;0;0;0;0;0;0;0;0	035714;0	017857;0	017857;0	035714;0	017857;0	017857;0	017857;0	017857;0;0;0;0	017857;0	017857;0
U501;0;0	04;0;0	16;0	04;0;0	08;0	08;0;0	04;0;0	04;0;0;0;0;0;0	08;0	04;0;0	16;0;0;0;0;0;0	04;0	2;0;0;0	16;0;0;0;0;0	24;0	24;0;0	04;0;0	16;0;0	04;0;0	2;0	04;0	04;0;0;0	28;0;0;0;0;0	04;0;0;0;0;0;0;0;0;0;0;0;0;0	04;0	04;0	04;0;0;0;0;0;0	04;0;0;0;0;0;0;0;0	04;0;0;0;0;0;0;0;0;0;0;0;0;0;0;0;0;0;0;0	12;0	04;0;0;0;0;0	24;0	04;0;0;0	28;0;0;0	08;0	52;0;0;0;0;0;0;0	04;0	04;0;0;0;0;0;0;0;0;0;0;0;0;0;0;0;0;0;0;0	04;0	04;0	04;0	04;0;0	04;0;0;0;0;0;0	04;0;0;0	04;0;0	08;0	04;0	04;0;0	08;0;0;0;0	04;0
U502;0	05;0;0;0	11765;0;0;0;0;0;0;0;0;0;0;0;0;0;0;0;0;0;0;0;0;0;0;0;0;0;0;0;0;0;0;0;0;0;0;0;0;0	11765;0;0;0;0;0;0;0;0;0;0;0;0;0;0;0;0;0;0;0;0;0;0;0;0;0;0;0;0;0;0;0;0;0;0;0;0;0;0;0;0;0;0;0;0;0;0;0;0;0;0;0;0;0;0;0;0;0;0;0;0;0;0;0;0;0;0;0;0	058824;0;0;0;0	058824;0;0;0;0	058824;0;0;0;0;0;0;0;0;0;0;0;0;0;0;0;0;0;0;0;0;0;0;0;0;0;0;0;0;0;0;0;0;0;0;0;0;0;0;0;0;0;0;0;0;0;0;0	058824;0;0;0;0;0;0;0;0;0;0;0;0;0;0;0;0;0;0;0;0;0;0;0;0;0;0;0;0;0;0;0;0;0;0;0;0;0;0;0;0;0;0;0;0;0;0;0;0;0;0;0;0;0;0	058824;0;0;0;0;0	058824;0;0;0;0;0;0;0;0;0;0;0;0;0;0;0;0;0;0;0;0;0	058824;0;0;0;0;0;0;0;0;0;0;0;0;0;0;0;0;0;0;0;0;0;0;0;0;0;0;0;0;0;0;0;0;0;0;0;0;0;0;0;0;0;0;0;0;0;0;0;0;0;0;0;0;0;0;0;0;0;0;0;0;0;0;0;0;0;0;0;0;0;0;0;0;0;0;0;0	058824;0;0;0;0;0;0;0;0;0;0;0;0;0;0;0;0;0;0;0;0;0;0;0;0;0;0;0;0;0;0	058824;0;0;0;0;0	058824;0;0;0;0;0;0;0;0;0;0;0;0;0;0;0;0;0;0;0;0;0;0;0;0;0;0;0;0;0;0;0;0;0;0;0;0;0;0;0;0;0;0;0;0;0;0;0;0;0;0;0;0;0;0;0;0;0;0;0;0;0;0;0;0;0;0;0;0;0;0;0;0;0;0;0;0;0;0;0;0;0;0;0;0;0;0;0;0	058824;0;0;0;0;0	058824;0;0;0;0;0;0;0;0;0;0;0;0;0;0;0;0;0;0;0;0;0;0;0;0;0;0;0;0;0;0;0;0;0;0;0;0;0;0;0;0;0;0	058824;0;0	058824;0;0	058824;0;0;0;0;0;0;0;0;1;0;0;0;0;0	058824;0;0;0	058824;0;0;0;0;0;0;0;0;0;0;0;0;0;0;0;0;0;0;0;0;0;0;0;0;0;0;0;0;0;0;0;0;0;0;0;0;0;0;0;0;0;0;0;0	058824;0;0;0;0;0;0;0;0;0;0	058824;0;0;0;0;0;0;0;0;0;0;0;0;0;0;0;0;0;0;0;0;0;0;0;0;0;0;0;0;0;0;0;0;0;0;0;0;0;0;0;0;0;0;0;0;0;0;0;0;0;0;0;0;0;0;0;0;0;0;0;0;0;0;0;0;0;0;0;0;0;0;0;0;0;0;0;0;0;0;0;0;0;0;0;0;0;0;0;0;0;0;0;0;0;0;0;0;0;0;0;0;0;0;0;0;0;0;0;0;0;0;0;0;0;0;0;0;0;0;0;0;0;0;0;0;0;0;0;0;0;0;0;0;0;0;0;0;0;0;0;0;0;0;0;0;0;0;0;0;0;0;0;0;0;0;0;0;0;0;0;0;0;0;0;0;0;0;0;0;0;0;0;0;0;0;0;0;0;0;0;0;0;0;0;0;0;0;0;0;0;0;0;0;0;0;0;0;…	058824;0;0;0;0;0;0;0;0;0;0;0;0;0;0;0;0;0;0;0;0;0;0;0;0;0;0;0;0;0;0;0;0;0;0;0;0;0;0;0;0;0;0;0;0;0;0;0;0;0;0;0;0;0;0;0;0;0;0;0;0;0;0;0;0;0;0;0;0;0;0;0;0;0;0;0;0;0;0;0;0;0;0;0;0;0;0;0;0;0;0;0;0;0;0;0;0;0;0;0;0;0;0;0;0;0;0;0;0;0;0;0;0;0;0;0;0;0;0;0;0;0;0;0;0;0;0;0;0;0;0;0;0;0;0;0;0;0;0;0;0;0;0;0;0;0;0;0;0;0;0;0;0;0;0;0;0;0;0;0;0;0;0;0;0;0;0
U503;0;0;0;0	05;0;0;0;0;0;0;0;0;0;0;0;0	05;0;0	1;0;0;0;0;0;0;0;0;0;0	05;0;0	05;0	05;0;0;0;0;0	05;0	1;0	05;0;0;0;0;0;0;0	05;0;0;0;0;0	15;0;0;0	05;0;0;0;0;0;0;0;0;0;0;0;0;0;0;0	05;0	05;0	15;0;0	05;0;0;0;0	1;0;0;0;0;0	05;0;0;0;0;0;0;0;0;0;0;0;0;0;0;0;0;0;0;0;0;0;0;0	05;0;0;0;0;0	1;0	1;0;0;0	1;0;0;0	15;0	1;0;0;0;0;0;0;0;0;0;0;0;0;0;0;0;0;0;0;0;0;0;0;0;0;0;0;0;0;0;0;0;0;0;0;0;0;0;0;0;0;0	05;0;0;0;0;0;0;0;0;0;0;0;0;0;0;0;0;0;0;0;0;0;0;0;0;0;0;0;0	05;0;0;0;0	05;0	05;0	05;0;0;0;0;0;0;0;0;0	05;0;0	05;0;0;0;0;0;0;0;0;0	05;0;0;0;0;0;0;0;0;0;0	2;0;0	05;0;0;0;0;0;0;0;0;0;0;0;0;0;0;0;0;0;0;0;0;0;0;0;0;0;0;0;0;0;0;0;0;0;0;0;0;0;0;0;0;0;0;0;0;0;0;0;0;0;0;0;0	05;0;0	05;0;0;0	05;0;0;0;0;0;0;0;0;0;0;0;0;0;0;0	05;0;0	05;0;0;0;0;0;0;0;0	05;0;0;0;0;0;0;0;0;0;0;0;0;0;0;0;0;0;0;0;0;0;0;0;0;0;0;0;0;0;0;0;0;0;0;0;0;0;0;0;0;0;0;0;0;0;0;0;0;0;0;0;0;0;0;0;0;0	05;0;0;0;0;0;0;0;0;0;0;0;0;0	05;0;0;0;0;0;0;0;0	05;0;0;0;0;0;0;0;0;0;0;0	05;0;0;0;0;0;0;0;0;0;0;0;0;0;0;0;0;0;0;0	05;0;0	05;0;0;0;0;0;0;0;0;0;0;0;0	05;0;0;0;0	1;0;0	1;0;0;0;0;0;0;0;0;0;0;0;0;0
U504;0	052631579;0;1;0;0;0;0;0;0;0;1;0;0;0;0;0;0;1;0;0;0;0;0;0;0;0;0;0;0;1;0;0;0;0;0;0;0;0;0;0;0;0;0;0;0;0;0;0;0;0;0;0;0;0;0;0;0;0;0;0;0;0;0;0;0;0;0;0;0;0;0;0;0;0;0;0;0;0;0;0;0;0;0;0;0;0;0;0;0;0;0;0;0;0;0;0;0;0;0;0;0;0;0;0;0;0;0;0;0;0;0;0;0;0;0;0;0;0;0;0;0;0;0;0;0;0;0;0;0;0;0;0;0;0;0;0;0;0;0;0;0;0;0;0;0;0;0;0;0;0;0;0;0;0;0;0;0;0;0;0;0;0;0;0;0;0;0;0;0;0;0;0;0;0;0;0;0;0;0;0;0;0;0;0;0;0;0;0;0;0;0;0;0;0;0;0…
U505;0;0;0;0	070175;0;0;0	052632;0;0;0;0;0;0;0	052632;0;0;0;0	017544;0	035088;0;0	035088;0;0	017544;0;0;0;0;0	070175;0;0;0	10526;0;0;0;0;0	017544;0	070175;0	017544;0;0;0	017544;0;0	017544;0;0	26316;0	017544;0;0;0;0	14035;0	035088;0;0;0;0;0;0;0;0	035088;0;0;0;0;0;0;0;0;0;0	052632;0	17544;0;0	017544;0;0;0;0	070175;0;0;0;0;0	017544;0;0;0	035088;0;0;0;0;0;0;0;0;0;0;0;0;0;0;0;0	017544;0;0	035088;0	087719;0	052632;0	017544;0;0;0;0	15789;0	12281;0	017544;0;0	087719;0;0;0	12281;0	35088;0	017544;0;0;0;0;0;0;0;0;0;0;0;0;0;0;0;0;0;0;0;0;0;0;0;0;0;0;0;0;0;0;0;0;0	017544;0;0;0	017544;0;0;0;0;0;0	017544;0;0;0;0;0;0;0;0;0	017544;0	035088;0;0;0;0;0	017544;0;0;0	035088;0;0;0;0;0	035088;0	017544;0;0;0;0;0;0	052632;0	052632;0	052632;0;0;0;0
U506;0;0;0;0;0;0;0;0;0;0;0;0;0;0;0;0;0;0;0;0;0;0;0;0;0;0;0;0;0;0;0;0;0;0;0;0;0;0;0;0;0;0;0;0;0;0;0;0;0;0;0;0;0;0;0;0;0;0;0;0;0;0;0;0;0;0;0;0;0;0;0;0;0;0;0;0;0;0;0;0;0;0;0;0;0;0;0;0;0;0;0;0;0;0;0;0;0;0;0;0;0;0;0;0;0;0;0;0;0;0;0;0;0;0;0;0;0;0;0;0;0;0;0;0;0;0;0;0;0;0;0;0;0;0;0;0;0;0;0;0;0;0;0;0;0;0;1;0;0;0;0;0;0;0;0;0;0;0;1;1;0;0;0;1;0;0;0;0;0;0;0;0;0;0;0;0;0;0;0;0;0;0;0;0;0;0;0;0;0;0;0;0;0;0;0;1;0;…
U507;0;0;0;0	13636;0;0;0	045455;0;0;0;0;0;0;0;0;0;0;0;0;0;0	045455;0;0;0;0;0;0;0	045455;0;0;0;0	090909;0;0;0;0;0	13636;0;0;0;0	045455;0;0	045455;0;0	18182;0	090909;0;0;0;0	13636;0;0;0;0;0;0;0;0;0;0;0;0;0;0;0;0;0;0;0;0	045455;0;0;0;0;0;0;0;0;0	045455;0;0;0;0;0;0;0;0;0;0;0;0;0;0;0;0;0;0;0;0;0;0;0;0	045455;0;0;0;0;0;0	13636;0;0;0;0	18182;0;0;0;0	36364;0;0;0;0;0;0;0;0;0;0;0;0;0;0;0;0;0;0;0;0;0;0;0;0;0;0;0;0;0;0;0;0;0;0	045455;0;0;0	045455;0;0;0	045455;0	090909;0	045455;0	045455;0;0;0;0	090909;0	045455;0;0;0;0	045455;0	045455;0;0;0;0;0;0;0;0	045455;0;0;0;0;0	045455;0;0;0;0	045455;0;0;0;0	045455;0	045455;0;0;0;0	045455;0;0;0;0;0;0;0	045455;0;0;0;0;0	045455;0	045455;0;0;0	045455;0	045455;0;0	090909;0	045455;0;0	13636;0;0	045455;0;0;0	090909;0	045455;0;0;0;0;0;0	045455;0;0	045455;0	045455;0;0	090909;0;0;0	045455;0;0;0
U508;0	071428571;0;0;0	1;0;0;0;0;0;0;0;0;0;0;0;0;0	1;0;0;0;0;0;0;0;0;0;0;0;0;0;0;0;0;0;0;0;0	1;0;0;0;0;0;0;0;0;0;0;0;0;0	1;0;0;0;0;0;0;0;0;0;0;0;0;0;0;0;0;0;0;0;0	2;0;0;0;0;0;0;0;0;0;0;0;0;0;0;0;0;0;0;0;0;0;0;0;0;0;0;0;0;0;0;0;0;0	1;0;0;0;0;0;0	1;0	1;0;0;0	1;0;0;0;0	1;0;0;0;0;0;0;0;0;0;0;0;0;0;0;0;0;0;0;0;0;0;0;0;0;0;0;0;0;0;0;0;0;0;0;0;0;0;0;0;0;0;0;0;0;0;0;0;0;0;0;0;0;0;0;0;0;0;0;0;0;0;0;0;0;0;0;0;0;0;0;0;0;0	1;0;0	1;0;0;0;0;0;0;0;0;0;0;0;0;0;0;0;0;0;0;0;0;0;0;0;0;0;0;0;0;0;0;0;0;0;0;0;0;0;0;0;0;0;0;0;0;0;0;0;0;0;0;0;0;0;0;0;0;0;0;0;0;0;0;0;0;0;0;0;0;0;0;0;0;0;0;0;0;0;0;0	1;0;0;0;0;0;0;0;0;0;0;0;0;0;0;0;0;0;0;0;0;0;0;0;0;0;0;0;0;0;0;0;0;0;0;0	1;0;0;0;0;0;0;0;0;0;0;0;0;0;0;0;0;0;0;0;0;0;0;0;0;0;0;0;0;0;0;0;0;0;0;0;0;0;0;0;0;0;0;0;0;0;0;0;0;0	1;0;0;0;0;0;0;0;0	4;0;0;0;0;0;0;0;0;0;0;0;0;0;0;0;0;0;0;0;0;0	1;0;0;0;0;0;0	1;0;0;0;0;0;0;0;0;0;0;0;0;0;0;0;0;0;0;0;0;0;0;0;0;0;0	1;0;0;0;0;0;0;0;0;0;0;0;0;0;0;0;0;0;0	2;0;0;0;0;0;0;0;0;0;0;0;0;0	3;0;0;0;0;0;0;0;0;0;0;0	1;0;0;0;0;0;0;0;0;0;0;0;0;0;0;0;0	1;0;0;0;0;0;0;0	1;0;0;0;0;0;0	1;0;0;0;0;0	1;0;0;0;0;0;0;0;0;0;0;0;0;0;0	1;0;0;1;0;0;0;0;0;0;0;0;0;0	1;0;0;0;0;0;0;0;0	1;0	1;0;0;0;0;0;0;0;0;0;0;0;0;0;0;0;0;0;0;0;0;0;0;0;0;0;0;0;0;0;0;0;0;0;0;0;0;0;0;0;0;0;0;0;0;0;0;0;0;0;0;0;0;0;0;0;0;0;0;0;0;0;0;0	1;0;0;0;0;0;0;0;0;0;0;0;0;0;0;0;0;0;0;0;0;0;0;0;0;0;0;0;0;0;0;0;0;0;0;0;0;0;0;0;0;0;0;0;0;0;0;0;0;0;0;0;0;0;0;0;0;0;0;0;0;0;0;0;0;0	1;0;0;0;0;0;0;0;0;0;0;0;0;0;0;0;0;0;0;0;0;0;0;0;0;0;0;0;0;0;0;0	1;0;0;0;0;0;0;0;0;0;0;0;0;0;0;0;0;0;0;0;0;0;0;0;0;0;0;0;0;0;0;0;0;0;0;0;0;0;0;0;0;0;0;0;0	1;0;0;0;0;0;0;0;0;0;0	1;0;0;0;0;0;0;0;0;0;0;0;0;0;0;0;0;0;0;0;0;0;0;0;0;0	3;0;0;0;0;0;0;0;0;0;0;0;0;0;0;0;0;0;0;0;0;0;0;0;0;0;0;0;0;0;0;0;0;0;0;0;0;0;0;0;0;0;0;0;0;0;0;0;0;0;0;0;0;0	1;0;0;0;0;0;0;0	1;0;0	1;0;0;0;0;0;0;0;0;0;0;0;0;0;0;0;0;0;0;0;0;0;0;0;0;0;0;0;0;0;0;0;0;0;0;0;0;0;0;0;0;0;0;0;0;0;0;0;0;0;0;0;0;0;0;0;0;0;0;0;0;0;0;0;0;0;0;0;0;0;0;0;0;0;0;0;0;0;0;0;0;0;0;0;0;0;0;0;0;0;0;0;0;0;0;0;0;0;0;0;0;0;0;0;0;0;0;0;0;0;0;0;0;0;0;0;0;0;0;0;0;0;0;0;0;0;0;0;0;0;0;0;0	1;0;0;0;0;0;0;0;0	1;0;0;0;0;0;0;0;0;0;0;0;0;0;0;0;0;0;0;0;0;0;0;0;0;0;0;0;0;0;0;0	1;0;0
U509;0	166666667;0	071429;0;0	071429;0	071429;0;0	071429;0	071429;0;0	071429;0;0	071429;0;0;0;0;0;0;0;0;0	14286;0;0;0;0;0;0	071429;0	071429;0;0;0	071429;0;0;0;0;0;0	21429;0;0	071429;0;0	28571;0;0	071429;0;0	14286;0;0	071429;0;0;0	14286;0;0;0;0;0	071429;0;0;0;0;0;0;0;0;0;0;0;0;0;0;0	071429;0;0;0;0;0;0;0;0;0;0;0;0;0;0;0;0;0	071429;0;0;0;0;0;0;0;0;0;0;0;0;0;0;0;0;0;0;0;0;0;0	21429;0;0;0;0	14286;0;0;0;0	14286;0;0;0;0;0;0;0	071429;0	071429;0;0;0;0;0;0;0;0;0;0;0;0;0;0;0;0;0;0;0	071429;0	071429;0;0	071429;0;0	071429;0;0;0;0;0;0	071429;0;0;0;0;0	14286;0;0	071429;0;0;0;0;0;0;0;0;0;0	071429;0;0;0;0;0;0;0;0;0;0	071429;0	071429;0;0;0;0;0;0;0;0;0	21429;0;0;0;0;0;0;0;0;0;0;0;0;0;0;0;0	071429;0;0;0	14286;0	071429;0;0;0;0;0	071429;0	071429;0	071429;0;0	071429;0	071429;0	071429;0;0;0;0	071429;0	071429;0
U510;0	047619048;0	16667;0;0	33333;0	16667;0;0	16667;0	16667;0;0	16667;0;0	16667;0;0;0;0;0;0	16667;0;0;0	16667;0;0;0;0;0;0	16667;0	16667;0;0;0	16667;0;0;0;0;0;0	16667;0;0	16667;0;0;0;0	16667;0;0;0;0	16667;0;0;0	33333;0;0;0;0;0	16667;0;0;0;0;0;0;0;0;0;0;0;0;0;0;0	16667;0;0;0;0;0;0	16667;0;0;0;0;0;0;0;0;0;0;0;0;0;0;0;0;0;0;0;0;0;0;0;0;0;0;0	16667;0;0;0;0;0;0;0	16667;0;0;0	33333;0;0;0;0	16667;0;0;0;0;0;0;0	16667;0	16667;0;0;0;0;0;0;0;0;0;0;0;0;0;0;0;0;0;0;0	16667;0	16667;0;0	16667;0;0	16667;0;0;0;0;0;0	16667;0;0;0;0	33333;0	16667;0;0;0;0;0;0;0;0;0;0;0;0;0;0;0;0;0;0;0;0;0;0;0;0;0;0;0;0;0;0;0;0	5;0;0;0;0	16667;0;0;0;0;0;0;0;0;0;0;0;0	16667;0;0;0	16667;0	16667;0;0;0;0;0	16667;0	16667;0	16667;0;0	16667;0	33333;0	16667;0;0;0;0	16667;0	16667;0	16667;0	16667;0
U511;0;0	047619;0;0	095238;0	047619;0;0	047619;0	047619;0;0	047619;0;0	047619;0;0;0;0;0;0;0;0;0	047619;0;0;0;0;0;0	047619;0	047619;0;0;0	047619;0;0;0;0;0;0	095238;0;0	047619;0;0;0;0	047619;0;0	14286;0;0	047619;0;0;0	095238;0	047619;0;0;0;0	047619;0;0;0;0;0;0;0;0;0;0;0;0;0;0;0;0;0;0;0;0;0;0;0;0;0;0;0;0;0;0;0;0;0;0;0;0;0;0;0;0;0;0;0;0;0;0;0;0;0;0;0;0;0;0	047619;0;0;0;0	047619;0;0;0;0	2381;0;0;0;0;0;0;0	047619;0	047619;0;0;0;0;0;0;0;0;0;0;0;0;0;0;0;0;0;0;0	047619;0	047619;0;0	047619;0;0	047619;0;0;0;0;0;0	047619;0;0;0;0;0	047619;0;0;0;0;0;0;0;0;0	047619;0;0;0;0;0;0;0;0;0;0;0;0;0;0;0;0;0;0;0;0	047619;0;0;0	047619;0;0;0;0;0;0;0;0;0;0;0;0;0;0;0;0	047619;0;0;0	047619;0	047619;0;0;0;0	047619;0	047619;0	047619;0	047619;0;0	047619;0	047619;0	047619;0;0;0;0	047619;0	047619;0	047619;0	047619;0	047619;0;0	047619;0;0
U512;0	142857143;0;0;0	27273;0;0;0;0;0;0;0;0;0;0;0;0;0;0;0;0;0;0;0;0;0;0;0;0;0;0;0;0;0;0;0;0;0;0;0;0;0;0;0;0;0	18182;0;0;0;0;0;0;0;0;0;0;0;0;0;0;0;0;0;0;0;0;0;0;0;0;0;0;0;0;0;0;0;0;0;0;0;0;0;0;0;0;0;0;0;0;0;0;0;0;0;0;0;0;0;0;0;0;0;0;0;0;0;0;0;0;0;0;0;0;0;0;0;0	18182;0;0;0;0;0;0;0;0;0;0;0;0;0;0;0;0;0;0;0;0;0;0;0;0;0;0;0;0;0;0;0;0;0;0;0;0;0;0;0;0;0;0	090909;0;0;0;0;0;0;0;0;0;0;0;0;0;0;0;0;0;0;0;0;0;0;0;0;0;0;0;0;0;0;0;0;0	090909;0;0;0;0	090909;0;0;0;0;0;0;0;0;0;0;0;0;0;0;0;0;0;0;0;0;0;0	090909;0;0;0;0	090909;0;0;0;0;0;0;0;0;0;0;0;0;0;0;0;0;0	090909;0;0;0;0;0;0;0;0;0;0;0;0;0;0;0;0;0;0;0;0;0;0;0;0;0;0;0;0;0;0;0;0;0;0;0;0;0;0;0;0	090909;0;0;0;0;0;0;0;0;0;0;0;0;0;0;0;0;0;0;0;0;0;0;0;0;0;0;0;0;0;0;0;0;0;0;0;0;0	090909;0;0;0;0;0;0;0;0;0;0;0;0;0;0;0;0;0;0;0;0;0;0;0;0;0;0;0;0;0;0;0;0;0;0;0;0;0;0;0	18182;0;0;0;0;0;0;0;0;0;0;0;0;0;0;0;0;0;0;0;0;0;0;0;0;0;0;0;0;0;0;0;0;0;0;0	090909;0;0;0;0;0;0;0;0;0;0;0;0;0;0;0	090909;0;0;0;0;0;0;0;0;0;0;0;0;0;0;0;0;0;0;0;0;0;0;0;0;0;0;0;0;0	090909;0;0;0;0;0;0;0;0;0;0;0;0;0	18182;0;0;0;0;0;0;0;0;0;0;0;0;0;0;0;0;0;0;0;0;0;0	090909;0;0;0;0;0;0;0;0	18182;0;0;0;0;0;0;0;0;0;0	18182;0;0;0;0;0;0;0;0;0;0;0;0;0;0;0;0;0;0;0	090909;0;0;0;0;0	090909;0;1;0;0;0;0;0;0;0;0;0;0;0;0;0;0;0	090909;0;0;0;0;0;0;0;0;0;0;0;0;0;0;0;0;0;0;0;0;0;0;0;0;0;0;0;0;0;0;0;0;0;0;0;0;0;0;0;0;0;0;0;0;0;0;0;0;0;0;0;0;0;0;0;0;0;0;0;0;0;0;0;0;0;0;0;0;0;0;0;0;0;0;0;0;0;0;0;0;0;0;0;0;0;0;0;0;0;0;0;0;0;0;0;0;0;0;0;0;0;0;0;0;0;0;0;0;0;0;0;0;0;0;0;0;0;0;0;0;0;0;0;0;0;0;0;0;0;0;0;0;0;0;0;0;0;0;0;0;0;0;0;0;0;0;0;0;0;0;0;0;0;0;0;0;0;0;0;0;0;0;0;0;0;0;0;0;0;0;0;0;0;0;0;0;0;0;0;0;0;0;0;0;0;0;0;0;0;0;0;0;0;0;0;0;…
U513;0;0	14286;0;0	14286;0	14286;0;0	14286;0	14286;0;0	14286;0;0	14286;0;0;0;0;0;0;0;0;0	14286;0;0;0;0;0;0	14286;0	14286;0;0;0	14286;0;0;0;0;0;0	28571;0;0	14286;0;0	14286;0;0	14286;0;0	14286;0;0	14286;0;0;0	14286;0;0;0;0;0	14286;0;0;0;0;0;0;0;0;0;0;0;0;0;0;0;0;0;0;0;0;0;0;0;0	14286;0;0;0;0;0;0;0;0;0;0;0;0;0;0;0;0;0;0;0;0;0;0;0;0;0;0;0;0;0;0	14286;0;0;0;0	28571;0;0;0;0	28571;0;0;0;0;0;0;0	14286;0	14286;0;0;0;0;0;0;0;0;0;0;0;0;0;0;0;0;0;0;0	14286;0	14286;0;0	14286;0;0	14286;0;0;0;0;0;0	14286;0;0;0;0;0	14286;0;0	14286;0;0;0;0;0;0;0;0;0;0;0;0;0;0;0;0;0;0;0;0;0;0;0;0;0;0;0;0;0;0	14286;0;0;0;0;0;0;0;0;0;0;0;0;0;0;0;0	14286;0;0;0	14286;0	14286;0;0;0	14286;0;0	14286;0	14286;0	14286;0;0	14286;0	14286;0	14286;0;0;0;0	14286;0	14286;0	14286;0	14286;0	14286;0;0	14286;0;0
U514;0;0;0;0;0;0;0;0;0;0;0;0;0;0;0;0;0;0;0;0;0;0;0;0;0;0;0;0	16667;0;0;0	16667;0;0;0;0;0;0;0;0;0;0	16667;0;0;0;0	16667;0;0;0;0;0	33333;0;0;0;0;0;0;0;0;0;0;0;0;0;0;0;0;0;0;0;0	16667;0;0;0;0;0;0;0;0;0;0;0;0;0;0;0;0;0;0;0;0;0;0;0;0;0;0;0;0;0;0;0;0;0;0;0;0;0;0;0	66667;0	16667;0	16667;0;0	33333;0;0;0;0	33333;0;0;0;0;0;0;0;0;0;0;0;0;0;0;0;0;0;0;0;0;0;0;0;0;0;0;0;0;0;0	16667;0;0;0;0;0;0;0;0;0;0;0;0;0	16667;0;0;0;0;0;0;0;0;0;0;0;0;0;0;0;0;0;0;0;0;0;0;0;0;0;0;0;0;0;0	16667;0;0	16667;0;0;0;0;0;0;0;0;0;0;0;0;0;0;0;0;0;0;0;0	16667;0;0;0;0;0;0;0;0;0;0	16667;0;0;0;0;0;0;0;0;0;0;0;0;0;0;0;0	16667;0;0;0;0;0;0;0;0;0;0;0;0;0;0;0;0;0;0;0;0;0;0;0;0;0;0;0;0;0;0;0;0;0;0;0;0;0;0;0;0;0;0;0	16667;0;0;0;0;0;0;0;0;0;0;0	16667;0;0;0;0	16667;0;0;0;0;0;0;0;0;0;0	16667;0;0;0;0;0;0;0;0;0;0	16667;0	16667;0;0;0	16667;0;0;0;0;0;0;0;0	16667;0;0;0	16667;0;0;0;0;0;0;0;0;0;0;0;0;0;0;0;0;0;0;0;0;0;0;0;0	16667;0;0;0;0;0;0;0;0	33333;0;0;0;0;0;0;0;0;0;0;0;0;0;0;0;0;0;0;0;0;0	16667;0;0;0;0;0;0	16667;0;0;0;0;0;0;0;0;0;0;0;0;0;0;0;0;0;0;0;0;0;0;0;0	16667;0;0	16667;0;0	16667;0;0;0;0;0;0;0;0;0;0;0;0;0;0	16667;0;0	33333;0;0;0;0;0;0	16667;0;0;0;0;0;0;0;0;0;0;0;0;0;0;0;0;0;0	33333;0;0;0;0;0;0;0;0;0;0;0	16667;0;0	16667;0;0;0;0;0;0;0;0;0;0;0;0;0;0;0	16667;0;0;0;0;0;0	16667;0;0;0;0;0;0;0;0;0;0;0;0;0;0;0;0;0;0;0;0;0;0;1;0;0	33333;0;0;0;0	16667;0;0;0;0;0;0	16667;0;0;0;0;0;0;0;0;0;0;0;0;0;0;0;0;0;0;0;0;0;0;0;0;0;0;0;0;0;0;0;0;0;0;0;0;0;0;0;0;0;0;0;0;0;0;0;0;0;0;0;0;0;0;0;0;0;0;0;0;0;0;0;0;0;0;0;0;0;0;0;0;0;0;0;0;0;0;0;0;0;0;0;0;0;0;0;0;0;0;0;0;0;0;0;0;0;0;0;0;0;0;0;0;0;0;0;0;0;0;0;0;0;0;0;0;0;0;0;0;0;0;0;0;0;0;0;0;0;0;0;0;0;0;0;0;0;0;0;0;0;0;0;0;0;0;0;0;0;0;0;0;0;0	16667;0;0;0;0;0;0	16667;0;0;0;0;0;0;0;0;0;0;0;0;0;0;0;0;0;0;0;0;0;0;0;0;0;0;0;0;0;0;0;0;0;0;0;0;0;0;0;0;0;0;0;0;0;0;0;0;0;0;0;0;0;0;0;0;0;0;0;0;0;0;0;0;0;0;0;0;0;0;0;0	16667;0;0;0;0;0;0;0;0;0;0;0;0;0;0;0;0;0;0;0;0;0;0;0;0;0;0;0;0;0;0;0;0;0;0;0;0;0;0;0;0;0;0;0;0;0;0;0;0;0;0;0;0;0;0;0;0;0;0;0;0;0;0;0;0;0;0	16667;0;0;0;0;0;0;0;0;0
U515;0	05;0;0;0;0;0;0;0;0;0;0;0;0;0;0;0;0;0;0;0;0;0;0;0;0;0;0;0;0;0;0;0;0;0;0;0;0;0;0;0;0;0;0;0;0;0;0;0;0;0;0;0;0;0;0;0;0;0;0;0;0;0;0;0;0;0;0;0;0;0;0;0;0;0;0;0;0;0;0;0;0;0;0;0;0;0;0;0;0;0;0;0;0;0;0;0;0;0;0;0;0;0;0;0;0;0;0;0;0;0;0;0;0;0;0;0;0;0;0;0;0;0;0;0;0;0;0;0;0;0;0;0;0;0;0;0;0;0;0;0;0;0;0;0;0;0;0;0;0;0;0;0;0;0;0;0;0;0;0;0;0;0;0;0;0;0;0;0;0;0;0;0;0;0;0;0;0;0;0;0;0;0;0;0;0;0;0;0;0;0;0;0;0;0;0;0;0;0;0;…
U516;0;0	016667;0;0	083333;0	016667;0;0	033333;0	033333;0;0	016667;0;0	016667;0;0;0;0	016667;0;0	05;0	016667;0;0	066667;0;0;0;0	016667;0;0	016667;0	25;0;0	016667;0	066667;0	016667;0;0;0;0	05;0	18333;0	033333;0	016667;0;0	033333;0;0	033333;0;0	066667;0	016667;0	016667;0	016667;0;0	21667;0	05;0;0	016667;0;0	016667;0;0;0;0	016667;0;0;0	016667;0	016667;0;0;0;0;0	033333;0	033333;0	11667;0;0	016667;0;0;0;0	033333;0;0;0;0;0	033333;0;0;0	033333;0;0;0;0;0	033333;0;0;0;0;0;0	016667;0	05;0;0;0;0;0;0	016667;0	083333;0	033333;0	016667;0	016667;0;0;0
U517;0;0;0;0	25;0;0;0;0;0;0;0;0;0;0	125;0;0;0;0;0;0;0;0;0;0;0;0;0;0	125;0;0;0	125;0;0;0;0;0;0	125;0;0;0;0;0;0;0;0	125;0;0;0;0;0	125;0	125;0;0;0;0;0;0;0;0;0;0;0;0;0;0;0;0;0;0;0	375;0;0;0;0;0;0;0;0;0;0;0;0;0;0;0;0;0;0;0	125;0;0;0;0;0;0;0;0;0;0;0;0;0;0	125;0	125;0;0;0;0;0	125;0	125;0	125;0;0	125;0;0;0	125;0	25;0;0;0;0;0;0;0;0;0;0;0;0;0;0;0;0;0;0;0;0;0;0;0;0;0;0;0;0;0;0;0;0;0	125;0	125;0;0;0;0;0;0;0;0;0;0;0;0;0;0	125;0;0;0;0;0;0;0;0;0;0;0;0;0;0;0;0;0;0;0;0;0;0;0;0;0	125;0;0;0;0;0;0	125;0;0;0;0;0;0;0	125;0;0;0;0;0;0;0;0;0;0;0;0;0;0;0;0;0;0;0;0;0;0;0;0;0;0	125;0;0;0;0	125;0;0;0;0;0;0;0;0;0;0	125;0;0;0;0;0;0;0;0;0;0;0;0	25;0;0;0;0;0;0;0;0;0;0;0;0;0;0;0;0;0;0;0;0;0;0;0;0;0;0	125;0;0;0;0;0;0;0;0;0;0;0;0;0;0;0	125;0;0;0;0;0;0;0;0;0;0	125;0;0;0;0;0;0;0;0;0;0;0	125;0;0;0;0;0;0;0;0;0;0;0;0;0;0;0;0;0;0;0;0;0;0;0;0;0;0	125;0;0;0;0;0;0;0;0;0;0;0;0	125;0	125;0;0;0;0;0;0;0	125;0;0;0;0;0;0;0;0;0;0;0;0;0;0;0;0;0;0;0;0;0;0;0;0;0;0;0	125;0;0;0;0;0;0;0;0;0;0;0;0;0;0;0	125;0;0;0;0;0;0;0;0;0;0;0	125;0;0;0;0;0;0;0;0;0;0;0;0;0;0;0;0	125;0;0	25;0;0;0;0;0;0;0;0;0;0;0;0;0	125;0	125;0;0;0;0;0;0	125;0;0;0;0	125;0;0;0;0;0;0;0;0;0;0;0;0;0;0;0;0;0	125;0;0	125;0;0;0;0;0	125;0;0;0;0	125;0
U518;0	333333333;0;0;0	074074;0;0;0;0	037037;0;0;0;0;0;0	037037;0;0;0;0	037037;0;0;0;0;0;0;0;0;0;0	037037;0;0;0	037037;0;0;0;0;0	11111;0;0;0;0;0	037037;0;0;0;0	074074;0;0;0;0;0	14815;0;0;0;0;0;0;0;0;0;0;0;0;0;0;0;0;0	037037;0	037037;0;0	2963;0;0;0;0;0;0;0;0;0;0;0;0;0;0;0;0;0;0;0;0;0;0;0;0;0;0;0;0;0;0;0;0;0	037037;0;0;0;0;0;0	14815;0	074074;0	037037;0;0	14815;0;0;0	11111;0	14815;0	037037;0;0;0;0;0;0;0;0;0;0;0;0;0;0;0;0;0;0;0;0;0;0;0;0;0;0;0;0;0;0;0;0;0	037037;0;0;0;0;0;0;0;0;0	037037;0;0;0;0;0;0;0;0;0;0;0;0;0;0;0;0;0	037037;0;0;0;0;0;0;0;0;0;0;0;0;0;0;0	037037;0;0;0;0	11111;0;0;0;0;0;0;0;0;0;0;0;0;0;0;0;0;0;0;0;0;0;0;0;0;0;0	074074;0;0;0;0;0;0;0	14815;0;0;0;0;0;0;0;0;0;0;0;0;0;0	037037;0;0;0;0;0;0;0;0;0;0;0;0	074074;0;0;0;0;0;0;0;0;0;0;0;0;0;0;0;0;0;0;0;0;0;0;0;0;0;0	037037;0;0;0;0;0;0;0;0;0;0;0;0;0	037037;0;0	037037;0;0	037037;0;0;0;0;0;0;0;0	037037;0;0;0;0;0;0;0;0;0;0	037037;0;0;0;0;0;0;0;0;0;0;0;0;0;0;0;0;0;0;0;0;0;0;0;0;0;0;0;0;0;0;0;0;0;0;0;0;0;0;0;0;0;0;0;0;0	037037;0;0	2963;0;0	074074;0;0;0;0;0;0;0;0;0;0;0;0;0;0;0;0;0;0;0	074074;0;0;0;0;0;0	074074;0;0;0;0;0;0;0;0;0;0;0;0;0;0;0	074074;0;0;0;0;0;0;0;0;0;0;0	25926;0;0	037037;0;0;0;0;0;0;0;0;0;0;0;0;0;0	074074;0;0	14815;0;0;0	11111;0;0;0;0;0;0;0;0	037037;0;0
U519;0;0	16667;0;0	5;0	16667;0;0	33333;0	16667;0;0	16667;0;0	16667;0	16667;0;0;0;0;0;0;0;0	33333;0;0;0;0;0;0	16667;0	5;0;0	16667;0	33333;0;0;0;0;0	16667;0	16667;0;0	16667;0;0	16667;0;0	16667;0;0	33333;0;0	16667;0;0;0	33333;0;0;0;0;0	16667;0;0;0;0;0;0;0;0;0;0;0;0;0;0	16667;0	16667;0;0;0;0;0;0	16667;0;0;0;0;0	16667;0;0;0;0;0;0;0;0;0;0;0;0;0;0;0;0;0;0;0;0;0;0	16667;0;0;0;0;0;0	33333;0	16667;0;0;0	5;0;0;0	16667;0	5;0;0;0;0;0;0;0	16667;0	16667;0;0;0;0;0;0;0;0;0;0;0;0;0;0;0;0;0;0;0	16667;0	16667;0;0	16667;0;0	16667;0;0;0;0;0;0	16667;0;0;0;0	16667;0	16667;0;0;0;0;0;0;0;0	16667;0;0	16667;0;0;0;0;0;0;0;0	16667;0	16667;0;0;0;0	16667;0;0;0;0;0;0;0;0	16667;0	33333;0;0;0;0	16667;0;0;0;0
U520;0;0;0;0	125;0;0;0;0;0;0;0;0;0;0;0;0;0;0	125;0;0;0;0;0;0;0;0;0;0	125;0;0;0	125;0;0;0;0;0;0;0;0;0;0;0;0;0;0	25;0;0;0;0;0	25;0;0;0;0;0;0;0;0;0;0;0;0;0;0;0;0;0;0;0;0	125;0;0;0;0;0;0;0;0;0;0;0;0;0;0;0;0;0;0;0;0;0;0;0;0;0;0;0;0;0;0;0;0;0	25;0;0;0;0;0;0	25;0	125;0	125;0;0	375;0;0;0;0;0;0;0;0;0;0;0;0;0;0;0;0;0;0;0;0;0;0;0;0;0;0;0;0;0;0;0;0;0;0;0;0;0;0;0;0;0;0;0;0;0;0;0;0;0;0;0;0;0;0;0;0;0;0;0;0;0;0;0;0;0;0;0;0;0;0;0;0;0;0;0;0;0	125;0;0	25;0;0;0;0	125;0;0;0;0;0;0;0;0;0;0;0;0;0;0;0;0	125;0;0;0;0;0;0;0;0;0;0	375;0;0;0;0;0;0;0	125;0;0;0;0;0;0;0;0;0;0;0;0;0;0;0	125;0;0;0;0;0;0;0;0;0;0;0;0;0;0;0;0;0;0;0;0;0;0;0;0;0;0;0;0;0;0;0;0;0;0;0;0;0	5;0;0;0;0;0;0;0;0;0;0;0;0;0;0;0	125;0;0;0;0;0	125;0;0;0;0;0	625;0;0;0;0;0;0;0;0;0;0	125;0	125;0;0;0;0;0;0	125;0;0;0	125;0;0;0;0;0;0;0;0;0;0;0;0;0;0;0;0;0;0;0;0;0;0;0;0;0;0;0;0;0	375;0;0;0;0;0;0;0;0	125;0;0;0;0;0;0;0;0;0;0;0;0;0;0;0;0;0;0;0;0;0	375;0;0;0;0;0;0	125;0;0;0;0;0;0;0;0;0;0;0;0;0;0;0;0;0;0;0;0;0;0;0;0	25;0;0	375;0;0;0;0;0;0;0;0;0;0;0;0;0;0;0;0	375;0;0	375;0;0;0;0;0;0	25;0;0;0;0;0;0;0	25;0;0;0;0;0;0;0;0;0;0;0	375;0;0;0;0;0;0;0;0;0;0;0	25;0;0	25;0;0;0;0	125;0;0;0;0;0;0;0;0;0;0;0	125;0;0;0	125;0	125;0;0	125;0;0;0;0;0;0;0;0;0;0;0;0;0;0;0;0;0;0;0;0;0;0;0	125;0;0	25;0;0;0;1;0;0;0;0;0;0	375;0	375;0;0;0;0;0;0;0;0;0;0;0;0;0;0;0;0;0;0;0;0;0;0;0;0;0;0
U521;0;0;0	125;0	125;0;0;0;0;0;0;0;0	125;0;0;0	125;0;0;0;0;0;0	125;0;0;0;0;0;0;0	125;0;0	125;0	125;0;0;0;0;0	125;0	125;0;0;0;0	375;0;0;0;0	25;0;0;0;0;0	125;0	125;0	125;0;0;0;0;0;0;0;0;0;0;0;0;0;0;0;0;0;0;0;0;0;0;0;0;0;0;0;0;0;0;0;0	125;0;0;0;0;0;0;0;0;0;0;0;0;0;0;0;0;0;0;0;0;0;0;0;0;0	625;0;0;0;0	125;0;0;0;0	125;0;0;0;0;0;0;0;0;0;0;0;0;0;0;0;0;0;0;0;0;0;0;0;0;0;0;0	125;0	125;0;0	125;0	125;0	125;0	125;0	125;0;0;0;0;0;0	25;0	125;0;0;0;0	25;0;0	125;0;0;0;0;0;0;0	125;0;0;0;0	125;0	125;0	25;0;0;0;0;0;0	375;0;0	125;0;0;0;0;0	125;0;0	5;0;0	125;0;0;0;0;0;0;0;0;0	125;0;0;0;0;0	125;0;0	125;0;0;0;0	125;0	125;0;0;0	125;0;0;0;0	125;0;0	125;0;0;0	125;0	125;0;0
U522;0;0;0;0;0;0;0;0;0;0;0;0;0;0;0;0;0;0;0;0;0;0;0;0;0;0;0;0;0;0;0;0;0;0;0;0;0;0;0;0;0;0;0;0;0;0;0;1;0;0;0;0;0;0;0;0;0;0;0;0;0;0;0;0;0;0;0;0;0;0;0;0;0;0;0;0;0;0;0;0;0;0;0;0;0;0;0;0;0;0;0;0;0;0;0;0;0;0;0;0;0;0;0;0;0;0;0;0;0;0;0;0;0;0;0;0;0;0;0;0;0;0;0;0;0;0;0;0;0;0;0;0;0;0;0;0;0;0;0;0;0;0;0;0;0;0;0;0;0;0;0;0;0;0;0;0;0;0;0;0;0;0;0;0;0;0;0;0;0;0;0;0;0;0;0;0;0;0;0;0;0;0;0;0;0;0;0;0;0;0;0;0;0;0;0;0;0;…
U523;0;0;0;0;0;0;0;0;0;0;0;0;0;0;0;0;0;0;0;0;0;0;0;0;0;0;0;0;0;0;0;0;0;0;0;0;0;0;0;0;0;0;0;0;0;0;0;0;0;0;0;0;0;0;0;0;0;0;0;0;0;0;0;0;0;0;0;0;0;0;0;0;0;0;0;0;0;0;0;0;0;0;0;0;0;0;0;0;0;0;0;0;0;0;0;0;0;0;0;0;0;0;0;0;0;0;0;0;0;0;0;0;0;0;0;0;0;0;0;0;0;0;0;0;0;0;0;0;0;0;0;0;0;0;0;0;0;0;0;0;0;0;0;0;0;0;0;0;0;0;0;0;0;0;0;0;0;0;0;0;0;0;0;0;0;0;0;0;0;0;0;0;0;0;0;0;0;0;0;0;0;0;0;0;0;0;0;0;0;0;0;0;0;0;0;0;0;…
U524;0;0;0;0;0;0;0;0;0;0;0;0;0;0;0;0;0;0;0;0;0;0;0;0;0;0;0;0;0;0;0;0;0;0;0;0;0;0;0;0;0;0;0;0;0	11111;0;0;0;0;0;0;0;0;0;0;0;0;0;0;0;0;0;0;0;0;0;0;0;0;0;0;0;0;0;0;0;0;0;0;0;0;0;0;0;0;0;0;0;0;0;0;0;0;0;0;0;0;0;0;0;0;0;0	11111;0;0;0;0;0;0	11111;0;0;0;0;0;0;0;0;0;0;0;0;0;0;0;0;0;0;0;0;0;0;0;0;0;0;0;0;0;0;0;0;0;0;0;0;0;0;0;0;0;0;0;0;0;0;0;0;0;0;0;0;0;0;0;0;0;0;0;0;0;0;0;0;0;0;0;0;0;0;0;0;0;0;0;0;0;0;0;0;0;0;0;0;0;0;0;0;0;0;0;0	11111;0;0	11111;0;0;0;0;0;0;0;0;0;0;0;0;0;0;0;0;0;0;0;0;0;0;0;0;0;0;0;0;0;0;0;0;0;0;0;0;0;0;0;0;0;0;0;0;0;0;0;0;0;0;0;0;0;0;0;0;0;0;0;0;0;0;0;0;0;0;0;0;0;0;0;0;0;0;0;0;0;0;0;0;0;0;0;0;0;0;0;0;0;0;0;0;0;0;0;0;0;0;0;0;0;0;0;0;0;0;0;0;0;0;0;0;0;0;0;0;0;0;0;0;0;0;0;0;0;0;0;0;0;0;0;0;0;0;0;0;0;0;0;0;0;0;0;0;0;0;0;0;0;0;0;0;0;0;0;0;0;0;0;0;0;0;0;0;0;0;0;0;0;0;0;0;0;0;0;0;0;0;0;0;0;0;0;0;0;0;0;0;0;0;0;0;0;0;0;0;0…	11111;0;0;0;0;0;0;0;0;0;0;0;0;0;0;0;0;0;0;0;0;0;0;0;0;0;0;0;0;0;0;0;0;0;0;0;0;0;0;0;0;0;0;0;0;0;0;0;0;0;0;0;0;0;0;0;0;0;0;0;0;0;0;0;0;0;0;0;0;0;0;0;0;0;0;0;0;0;0;0;0;0;0;0;0;0;0;0;0;0;0;0;0;0;0;0;0;0;0;0;0;0;0;0;0;0;0;0;0;0;0;0;0;0;0;0;0;0;0;0;0;0;0;0;0;0;0;0;0;0;0;0;0;0;0;0;0;0;0;0;0;0;0;0;0;0;0;0;0;0;0;0;0;0;0;0;0;0;0;0;0;0;0;0;0;0;0;0;0;0;0;0;0;0;0;0;0;0;0;0;0;0;0;0;0;0;0;0;0;0;0;0;0;0;0;0;0;0…	11111;0;0;0;0;0;0;0;0;0;0;0;0;0;0;0;0;0;0;0;0;0;0;0;0;0;0;0;0;0;0;0;0;0;0;0;0;0;0;0;0;0;0;0;0;0;0;0;0;0;0;0;0;0;0;0;0;0;0;0;0;0;0;0;0;0;0;0;0;0;0;0;0;0;0	11111;0;0;0;0;0;0;0;0;0;0;0;0;0;0;0;0;0;0;0;0;0;0;0
U525;0	045454545;0;0;0;0;0;0	071429;0;0;0;0;0;0;0;0;0;0;0;0;0;0;0;0;0;0;0;0;0	035714;0;0;0;0;0;0;0;0;0	071429;0;0;0;0	035714;0;0;0;0	14286;0;0;0;0;0	071429;0;0;0;0;0;0;0;0;0;0;0;0;0;0;0;0;0;0	035714;0;0	035714;0;0;0;0;0;0;0;0;0;0;0;0;0;0	035714;0;0;0;0;0;0;0;0;0;0;0;0;0;0;0;0;0;0;0	035714;0;0;0	035714;0;0;0	21429;0;0;0;0	071429;0;0;0	035714;0	17857;0	035714;0;0;0;0;0;0;0;0;0;0;0;0;0;0;0;0;0;0;0;0;0;0;0;0;0;0;0;0;0;0;0;0;0;0;0;0;0;0;0;0;0;0;0;0;0;0;0;0;0;0;0;0;0;0	035714;0;0;0;0;0	035714;0;0;0;0;0;0	035714;0;0;0;0;0;0;0;0;0	071429;0;0;0;0	035714;0;0;0;0;0;0;0	035714;0;0;0;0;0;0;0;0;0	035714;0;0;0;0;0;0;0;0;0;0	035714;0;0;0;0;0;0;0;0;0;0;0;0;0;0;0;0;0;0;0;0;0;0;0;0;0;0;0;0;0;0;0;0;0;0;0;0;0;0;0;0;0;0;0;0;0;0;0;0;0;0;0;0;0;0;0;0;0;0;0	071429;0;0;0;0;0;0;0;0	071429;0;0;0;0;0;0;0;0;0;0;0;0;0;0;0;0;0	071429;0;0;0;0;0;0;0;0;0;0;0;0;0;0	035714;0;0;0	071429;0;0;0;0;0;0;0;0;0;0;0;0;0;0;0;0;0;0;0;0;0;0;0;0;0;0;0;0;0;0;0;0;0;0;0;0;0;0;0;0	10714;0;0;0;0;0;0;0;0;0;0;0;0;0	035714;0;0;0;0;0;0;0;0;0;0;0;0;0;0;0;0;0;0;0;0;0;0;0;0;0;0;0;0;0;0;0;0;0;0;0;0;0;0;0;0	071429;0;0	035714;0	071429;0	035714;0;0;0;0;0;0;0;0	071429;0;0;0;0;0;0;0;0;0;0;0;0	035714;0;0;0;0;0;0;0	035714;0;0;0;0;0;0;0;0;0;0;0	035714;0;0;0;0;0;0;0;0;0	035714;0;0;0;0;0;0;0;0	035714;0;0;0;0;0;0;0;0;0;0	035714;0;0;0;0;0;0;0	035714;0;0;0;0;0;0;0;0;0;0;0;0;0;0;0;0;0;0;0;0;0;0;0;0;0	035714;0;0;0;0;0;0;0;0;1;0	035714;0	10714;0;0	035714;0;0;0;0;0;0;0;0;0;0;0;0;0;0;0;0;0;0;0;0;0;0;0;0;0;0;0;0;0;0;0;0;0;0;0;0;0;0;0;0;0;0;0;0;0;0;0;0;0;0;0;0;0;0;0;0;0;0;0;0;0;0;0;0;0;0;0;0	17857;0
U526;0	032085561;0;0;0	075758;0;0;0	015152;0	015152;0;0;0;0;0	015152;0	030303;0;0	015152;0;0	075758;0	045455;0	015152;0	075758;0	030303;0	015152;0;0	015152;0;0;0	21212;0;0;0	060606;0	015152;0;0;0;0	045455;0	18182;0	030303;0;0;0	030303;0;0;0;0	075758;0	015152;0;0	015152;0;0	18182;0	045455;0	015152;0;0;0	015152;0;0;0;0	030303;0;0;0	030303;0;0;0;0;0;0	015152;0	030303;0	090909;0;0	015152;0;0;0;0	030303;0;0;0;0;0	060606;0;0;0	045455;0;0;0	015152;0	015152;0	030303;0;0;0;0;0;0	015152;0	015152;0;0;0	030303;0;0;0	030303;0	090909;0	030303;0	030303;0	015152;0	015152;0;0
U527;0	2;0	0053476;0	0053476;0	048128;0	0053476;0;0	02139;0	026738;0;0	0053476;0;0	0053476;0	010695;0	026738;0;0;0;0	032086;0	0053476;0;0	042781;0	0053476;0;0;0;0;0	010695;0	069519;0;0	0053476;0	037433;0	010695;0;0;0;0	058824;0	20321;0	0053476;0	0053476;0;0	074866;0;0	016043;0;0	13369;0	02139;0	0053476;0	0053476;0;0	1123;0	016043;0;0	010695;0;0	0053476;0;0;0;0	0053476;0;0;0;0;0;0;0;0;0	032086;0	016043;0	069519;0;0	0053476;0;0;0;0	016043;0;0;0;0;0	0053476;0;0;0	026738;0;0;0	010695;0;0;0;0;0;0;0;0;0	010695;0;0;0;0;0;0;0	090909;0	0053476;0;0;0;0;0	35829;0	016043;0;0;0	096257;0;0;0
U528;0	034482759;0	1;0;0	1;0	1;0;0	1;0	1;0;0	1;0;0	1;0;0;0;0;0;0;0;0;0	2;0;0;0;0;0;0	1;0	1;0;0	1;0	2;0;0;0;0;0	1;0	6;0;0	1;0;0;0;0	1;0;0	3;0;0	1;0;0;0	2;0;0;0	1;0;0	1;0;0;0;0;0;0;0;0;0;0;0;0;0	1;0;0	1;0;0;0;0;0;0;0;0;0;0;0;0;0;0;0;0;0;0;0;0;0;0;0;0;0;0;0;0;0;0;0;0;0	3;0;0;0;0;0;0	4;0	1;0;0;0	1;0;0;0;0	7;0;0;0;0;0;0;0	1;0	1;0;0;0;0;0;0;0;0;0;0;0;0;0;0;0;0;0;0;0	1;0	1;0;0	1;0;0	1;0;0;0;0;0;0	1;0;0;0	2;0;0	1;0	1;0;0;0;0	1;0;0;0;0	1;0;0;0;0;0;0;0;0;0;0;0;0;0	1;0;0;0;0	1;0;0;0;0;0;0	4;0;0;0	1;0;0;0;0;0;0	1;0;0	1;0;0;0;0;0	1;0;0;0	1;0
U529;0;0;0;0	13793;0;0;0	10345;0;0;0;0;0;0;0;0;0;0;0;0;0;0;0;0;0;0;0;0;0;0;0	034483;0;0;0;0;0;0	034483;0	068966;0;0;0;0	17241;0;0;0;0	55172;0;0;0	034483;0;0;0;0;0;0;0;0;0;0;0;0;0;0;0;0;0;0;0;0;0;0	034483;0;0;0;0;0;0;0;0;0	034483;0;0;0;0;0;0;0;0;0;0;0;0;0;0;0;0;0;0;0;0;0;0;0;0;0;0;0;0;0;0	2069;0;0;0;0	034483;0;0;0;0	37931;0;0	034483;0;0;0;0;0;0;0;0;0;0;0;0;0;0;0;0;0;0;0;0;0;0;0;0;0;0;0;0;0;0;0;0;0;0;0;0;0;0;0;0;0;0;0;0;0;0;0;0;0;0;0	034483;0;0;0;0;0;0;0;0;0	034483;0;0;0;0	034483;0;0;0;0;0;0;0;0;0	068966;0;0;0;0;0;0;0;0;0;0;0;0;0;0;0;0;0;0;0;0	034483;0;0;0	034483;0;0;0;0;0;0;0;0;0;0;0;0;0;0;0;0;0;0;0;0	068966;0;0;0	034483;0;0;0;0;0;0	10345;0;0;0;0;0;0;0;0;0;0;0	068966;0;0;0;0;0;0;0;0;0;0;0	034483;0	034483;0;0;0;0;0;0;0;0;0;0;0;0	034483;0;0	034483;0;0;0;0;0;0;0;0;0;0;0;0;0;0;0;0;0;0;0;0;0;0;0;0	034483;0;0;0;0;0;0;0;0;0;0;0	034483;0;0;0;0;0;0;0	034483;0;0	034483;0;0;0;0;0;0;0;0;0;0;0;0;0;0;0;0;0;0	034483;0;0;0;0;0	068966;0;0	10345;0;0;0	034483;0;0;0;0;0;0;0;0;0;0;0;0	034483;0;0;0;0;0;0;0;0;0;0;0	034483;0;0;0;0;0;0;0;0;0;0;0;0;0;0	034483;0;0;0;0;0;0;0;0;0;0;0;0;0;0;0;0;0;0;0;0;0;0;0;0;0	034483;0;0;0	10345;0	034483;0	034483;0;0;0;0;0;0;0;0;0;0;0;0;0;0;0;0;0;0	034483;0;0;0;0;0;0;0	034483;0;0;0;0;0	034483;0;0;0;0;0;0;0;0;0;0;0;0;0;0	034483;0;0;0	034483;0;0;0;0;0;0;0;0;0;0;0;0;0;0;0	034483;0;0;0;0;0;0;0;0;0;0
U530;0	307692308;0;0;0;0;0;0;0;0;0;0;0;0;0;0;0;0;0;0;0;0;0;0;0;0;0;0;0;0;0;0;0;0;0;0;0;0;0;0;0;0;0;0;0;0;0;0;0;0;0;0;0;0;0;0;0;0;0;0;0;0;0;0;0;0;0;0;0;0;0;0;0;0;0;0;0;0;0;0;0;0;0;0;0;0;0;0;0;0;0;0;0;0;0;0;0;0;0;0;0;0;0;0;0;0;0;0;0;0;0;0;0;0;0;0;0;0;0;0;0;0;0;0;0;0;0;0;0;0;0;0;0;0;0;0;0;0;0;0;0;0;0;0;0;0;0;0;0;0;0;0;0;0;0;0;0;0;0;0;0;0;0;0;0;0;0;0;0;0;0;0;0;0;0;0;0;0;0;0;0;0;0;0;0;0;0;0;0;0;0;0;0;0;0;0;0…
U531;1;0	26923;0	11538;0	26923;0	23077;0	26923;0	038462;0	38462;0;0	23077;0	038462;0	34615;0	076923;0	038462;0	076923;0	038462;0	11538;0;0;0;0	076923;0	038462;0;0	19231;0	038462;0	038462;0	42308;0;0;0	26923;0	38462;0;0;0;0;0	38462;0	19231;0	038462;0	30769;0;0	42308;0	076923;0	34615;0	076923;0	076923;0	15385;0	19231;0	076923;0;0	11538;0	038462;0	038462;0;0;0	19231;0;0	30769;0;0	076923;0;0;0	076923;0;0;0;0;0;0	038462;0;0	038462;0;0	038462;0;0;0	34615;0;0	038462;0;0;0;0;0;0;0;0;0;0;0;0;0;0;0	26923;0	076923;0
U532;1;1;0;1;0;1;0;1;0;1;0;1;0;0;0;0;0;0;0;0;0;0;0;1;0;0;1;0;0;0;1;0;0;0;0;0;0;0;1;0;0;0;1;0;0;0;1;0;0;0;0;0;0;0;0;0;0;0;0;0;0;0;0;0;0;0;0;0;0;0;0;0;0;0;1;0;0;0;0;0;0;0;0;0;0;0;0;0;0;0;0;1;0;1;0;0;0;0;0;0;0;0;0;0;0;0;0;0;0;0;0;0;0;0;0;0;0;0;0;0;0;0;0;1;1;0;0;0;0;0;0;0;0;0;0;0;0;1;0;0;0;0;0;0;0;0;0;0;1;0;0;0;0;0;0;0;0;0;0;0;0;0;0;0;0;0;0;0;0;0;0;0;0;0;0;0;0;0;0;0;0;0;0;0;0;0;0;0;0;0;0;0;0;0;0;0;0;…
U533;1;1;0;1;0	5;1;0;0	5;0;1;0;1;0;0;0;0;0	5;0;0;0;0;0;0;1;0;0;1;0;0;0	5;1;0;0;0;0;0	5;0	5;0;1;0;0	5;0;1;0;0;0;0	5;0;0;0;0;0;0;0;0	5;0;0	5;0;0	5;0;0;0;0;0;0;0;0;0;0;0;0;0;0;0;1;0;0;0;0;0;0;0;0;0;0;0;0;0;0;0;0;1;0;1;0;0;0;0	5;0;0;0;0;0;0;0;0;0;0;0;0;0;0;0;0;0;0;0;0;0;0;0;0;0;1;1;0	5;0;0;0;0	5;0	5;0	5;0	5;0	5;0	5;0	5;0	5;1;0	5;0	5;0	5;0;0	5;0;0	5;0;0	5;0;1;0	5;0;0;0;0;0	5;0	5;0;0;0;0	5;0;0;0;0	5;0;0;0;0;0;0;0	5;0;0;0;0;0;0;0;0;0;0;0	5;0;0;0;0;0;0;0;0;0;0;0;0;0;0;0;0;0;0;0;0;0;0;0;0;0;0	5;0;0	5;0;0;0	5;0;0	5;0	5;0;0;0	5;0;0;0;0;0;0;0;0	5;0;0;0	5;0	5;0;0;0;0;0	5;0;0;0;0;0;0	5;0;0;0;0;0	5;0;0;0;0;0;0;0	5;0;0;0;0;0;0;0;0;0;0;0;0;0;0	5;0	5;0;0;0;0;0;0
U534;0	727272727;1;0;1;0;1;0;1;0;1;0;1;0;0;0;0;0;0;0;0;0;0;0;1;0;0;1;0;0;0;1;0;0;0;0;0;0;0;1;0;0;0;1;0;0;0;1;0;0;0;0;0;0;0;0;0;0;0;0;0;0;0;0;0;0;0;0;0;0;0;0;0;0;0;1;0;0;0;0;0;0;0;0;0;0;0;0;0;0;0;0;1;0;1;0;0;0;0;0;0;0;0;0;0;0;0;0;0;0;0;0;0;0;0;0;0;0;0;0;0;0;0;0;1;1;0;0;0;0;0;0;0;0;0;0;0;0;1;0;0;0;0;0;0;0;0;0;0;1;0;0;0;0;0;0;0;0;0;0;0;0;0;0;0;0;0;0;0;0;0;0;0;0;0;0;0;0;0;0;0;0;0;0;0;0;0;0;0;0;0;0;0;0;0;0;0…
U535;0;0	72727;0;0	36364;0	63636;0	90909;0;0	90909;0;0	36364;0;0	90909;0	090909;0;0;0;0;0;0;0;0;0;0;0	36364;0;0;0	63636;0;0;0	36364;0	72727;0;0;0;0;0	72727;0;0;0	54545;0;0	45455;0;0	90909;0;0;0	27273;0	27273;0;0;0;0;0;0;0;0	27273;0;0	36364;0;0;0;0;0;0;0;0;0;0;0;0;0;0;0;0;0;0	54545;0;0;0;0;0;0;0;0;0;0;0;0;0;0;0;0;0	81818;0;0	72727;0;0;0;0	45455;0;0;0;0;0;0;0;0;0;0;0;0;0;0;0;0;0;0;0;0;0;0;0;0;0;0	36364;0	54545;0	090909;0;0	090909;0;0;0	18182;0;0	18182;0	090909;0	63636;0	54545;0	18182;0	36364;0	18182;0	36364;0	63636;0;0	27273;0	090909;0;0;0;0;0	36364;0	18182;0;0;0;0;0	090909;0;0	090909;0;0;0	18182;0;0;0;0	090909;0;0;0;0;0;0;0;0;0;0;0;0;0;0;0;0;0;0;0	090909;0;0;0;0;0;0;0;0;0;0;0;0;0;0;0;0;0;0;0;0;0;0;0;0;0	090909;0;0;0;0;0	090909;0;0
U536;0	142857143;0;0;0;0;0;0;0;0;0;0;0;0;0;0;0;0;0;0;0;0;0;0;0;0;0;0;0;0;0;0;0;0;0;0;0;0;0;0;0;0;0;0;0;0;0;0;0;0;0;0;0;0;0;0;0;0;0;0;0;0;0;0;0;0;0;0;0;0;0;0;0;0;0;0;0;0;0;0;0;0;0;0;0;0;0;0;0;0;0;0;0;0;0;0;0;0;0;0;0;0;0;0;0;0;0;0;0;0;0;0;0;0;0;0;0;0;0;0;0;0;0;0;0;0;0;0;0;0;0;0;0;0;0;0;0;0;0;0;0;0;0;0;0;0;0;0;0;0;0;0;0;0;0;0;0;0;0;0;0;0;0;0;0;0;0;0;0;0;0;0;0;0;0;0;0;0;0;0;0;0;0;0;0;0;0;0;0;0;0;0;0;0;0;0;0…
U537;1;0	14286;0;0;0	14286;0;0;0	14286;0;0	14286;0;0	14286;0;0;0;0;0;0;0;0;0;0;0;0	14286;0;0;0	14286;0	14286;0;0	14286;0	14286;0;0;0;0;0	14286;0;0;0	14286;0;0	14286;0;0	14286;0;0;0;0;0;0;0	14286;0;0;0;0;0;0;0	14286;0;0;0;0;0;0;0;0;0;0;0;0;0;0;0;0;0;0	14286;0;0;0;0;0;0;0;0;0;0;0;0;0;0;0;0;0	14286;0;0	14286;0;0;0;0	14286;0;0;0;0;0;0;0;0;0;0;0;0;0;0;0	14286;0;0;0;0	14286;0;0;0;0;0;0;0	14286;0	14286;0	14286;0;0	14286;0;0	14286;0	14286;0;0	14286;0;0	14286;0	14286;0	14286;0	14286;0	14286;0	14286;0	14286;0;0;0;0;0;0;0;0;0;0;0;0;0;0;0;0;0;0;0;0;0	14286;0;0	14286;0;0;0;0;0;0;0;0;0;0;0	14286;0;0	14286;0;0;0;0;0	14286;0;0;0;0;0;0;0;0;0;0	14286;0;0;0;0;0;0;0;0;0;0;0;0;0;0;0;0;0;0;0;0;0;0;0;0;0;0;0;0;0;0;0	14286;0;0;0;0;0;0;0;0;0;0;0;0;0;0;0;0;0;0;0;0;0;0;0;0;0;0;0;0;0;0;0;0;0;0;0;0;0;0;0;0;0;0;0;0;0;0;0	14286;0;0;0;0;0	14286;0;0;0;0;0;0;0;0;0;0;0;0;0;0;0;0;0;0;0;0;0;0;0	14286;0;0;0;0;0;0;0;0;0;0;0;0;0	14286;0;0;0;0;0;0;0;0;0;0;0;0;0;0	14286;0;0;0	14286;0;0;0;0;0;0;0;0;0;0;0;0;0;0;0;0;0;0;0;0;0;0;0;0;0;0;0;0;0;0;0;0;0;0;0;0;0;0;0;0;0;0;0;0;0;0;0;0;0;0;0
U538;0	4;1;0;0	5;1;0	5;0;0	5;0;1;0;1;0;0;0;0;0	5;0;0;0;0;0;0;1;0;0;1;0;0;1;1;0;0;0;0;0	5;0	5;0;1;0;1;0;1;0;0;0;0;0;0;0;0;0;0;0;0	5;0;1;0;0	5;0;0;0;0;0;0;0;0;0;0;0;0;0;0;0;1;0;0;0;0;0;0;0;0;0;0;0;0;0;0;0;0;1;0;1;0;0;0;1;0;0;0;0;0;0;0;0;0;0;0;0;0;0;0;0;0;0;0;0;0;0;0;0;0;1;1;1;0;0	5;0;1;1;0	5;1;0	5;1;1;1;1;1;1;1;0;0	5;0;0	5;0;0	5;0;0	5;0	5;0;0;0;0;0	5;0	5;0;0;0;0	5;0;0;0;0	5;0;0;0;0;0;0;0	5;0;0;0;0;0;0;0;0;0;0;0	5;0;0;0;0;0;0;0;0;0;0;0;0;0;0;0;0;0;0;0;0;0;0;0;0;0;0	5;0;0	5;0;0;0	5;0;0	5;0	5;0;0;0	5;0;0;0;0;0;0;0;0	5;0;0;0	5;0	5;0;0;0;0;0	5;0;0;0;0;0;0	5;0;0;0;0;0	5;0;0;0;0;0;0;0	5;0;0;0;0;0;0;0;0;0;0;0;0;0;0	5;0	5;0;0;0;0;0;1;0;0;0	5;0;0	5;0;0;0	5;0;0;0;0;0;0;0;0;0;0;0;0	5;0;0;0;0;0;0;0	5;0;0;0;0;0;0;0;0;0;0;0;0;0;0;0;0;0;0;0;0;0;0;0;0;0;0;0;0;0;0;0;0;0;0;0;0;0;0;0;0;0;0;0;0;0;0;0;0;0;0;0;0;0;0;0;0;0;0;0;0;0;0	5;0;0;0;0;0;0;0;0;0;0;0;0;0;0;0;0;0;0;0;0;0;0;0;0;0;0;0;0;0;0;0;0;0;0;0;0;0;0;0;0;0;0;0;0;0;0;0;0;0;0;0;0;0;0;0;0;0;0	5;0;0;0	5;0;0;0;0;0;0;0;0;0;0;0;0;0;0;0;0;0;0;0;0;0;0;0;0;0;0;0;0;0;0;0;0;0;0;0;0;0;0;0;0;0;0;0;0;0;0;0;0;0;0;0;0;0;0;0;0;0;0;0;0;0;0;0;0;0;0;0;0;0;0;0;0;0;0;0;0;0;0;0;0;0;0;0;0;0;0;0;0;0;0;0;0;0;0;0;0;0;0;0;0;0;0;0;0;0;0;0	5;0;0	5;0;0;0;0	5;1;1;0
U539;0	714285714;0	5;0;0	3;0	3;0	6;0;0	7;0;0	3;0;0	6;0;0	1;0;0;0	1;0;0;0;0;0;0;0	3;0;0;0	6;0	1;0;0	5;0	4;0;0;0;0	1;0	4;0	1;0;0	4;0;0	4;0;0	7;0;0	1;0;0	1;0;0;0;0;0;0;0;0	2;0;0	6;0;0	1;0;0;0;0;0;0;0;0;0	1;0;0;0;0;0;0;0	6;0;0;0;0;0;0	1;0;0;0;0;0;0;0;0;0;0;0	4;0	1;0	4;0;0;0;0	4;0;0;0;0;0;0;0;0;0	1;0;0	1;0;0;0;0	1;0;0;0;0;0;0;0;0;0;0;0	4;0	6;0	3;0;0	2;0;0	2;0	5;0	1;0	5;0	2;0	5;0	6;0	3;0	5;0
U540;1;0	57143;0;0	42857;0	57143;0	71429;0;0	71429;0;0	42857;0;0	57143;0	14286;0;0;0;0	28571;0;0;0;0;0	14286;0;0	42857;0;0;0	71429;0;0;0	71429;0	71429;0;0;0;0;0	57143;0	14286;0;0	42857;0;0	57143;0;0	71429;0;0	14286;0;0	28571;0;0;0;0;0;0;0;0	57143;0;0	71429;0;0	14286;0;0;0;0;0;0;0;0;0;0;0;0;0;0;0;0	71429;0;0;0;0;0;0;0;0;0;0;0;0;0;0;0;0;0	57143;0;0	71429;0;0;0;0	57143;0;0;0;0	14286;0;0;0;0;0;0;0;0;0;0;0;0;0;0;0;0;0;0;0;0;0;0	42857;0	57143;0	42857;0;0	14286;0;0	28571;0	57143;0	28571;0	42857;0	57143;0	57143;0	71429;0	28571;0	57143;0	42857;0	57143;0	71429;0;0	57143;0	14286;0	14286;0;0	14286;0;0
U541;0	333333333;1;0;0;1;0;0;1;0;1;0;1;0;0;0;0;0;0;0;0;0;0;0;1;0;0;1;0;0;1;1;0;0;0;0;0;0;0;1;0;1;0;1;0;0;0;0;0;0;0;0;0;0;0;0;0;1;0;0;0;0;0;0;0;0;0;0;0;0;0;0;0;0;0;1;0;0;0;0;0;0;0;0;0;0;0;0;0;0;0;0;1;0;1;0;0;0;1;0;0;0;0;0;0;0;0;0;0;0;0;0;0;0;0;0;0;0;0;0;0;0;0;0;1;1;1;0;1;0;1;1;0;1;0;1;1;1;1;1;1;1;0;0;0;0;0;0;0;0;0;0;0;0;0;0;0;0;0;0;0;0;0;0;0;0;0;0;0;0;0;0;0;0;0;0;0;0;0;0;0;0;0;0;0;0;0;0;0;0;0;0;0;0;0;0;0…
U542;0	4;0	33333;0;0	33333;0	33333;0	33333;0;0	33333;0;0	33333;0;0	33333;0;0;0;0;0	33333;0;0;0;0;0;0;0	33333;0;0;0	33333;0;0;0	33333;0	33333;0;0;0;0;0	33333;0	33333;0;0	33333;0;0	33333;0;0	33333;0;0;0;0;0;0;0;0;0;0;0;0	33333;0;0	33333;0;0	33333;0;0;0;0;0;0;0;0;0;0;0;0;0;0;0;0	33333;0;0;0;0;0;0;0;0;0;0;0;0;0;0;0;0;0	33333;0;0	33333;0;0;0;0	33333;0;0;0;0;0;0;0;0;0;0;0;0;0;0;0;0;0;0;0;0;0;0;0;0;0;0	33333;0	33333;0	33333;0;0;0;0	33333;0	33333;0	33333;0	33333;0	33333;0	33333;0	33333;0	33333;0	33333;0	33333;0	33333;0	33333;0;0	33333;0;0	33333;0;0	33333;0;0	33333;0	33333;0;0;0;0;0	33333;0	33333;0;0;0;0	33333;0;0;0;0	33333;0;0;0;0;0;0;0
U543;0;0	6;0;0	2;0	4;0	4;0;0	8;0;0	4;0;0	4;0;0;0;0;0	2;0;0;0;0;0;0;0	4;0;0;0	4;0;0;0	4;0	4;0;0;0;0;0	2;0	2;0;0	4;0;0	4;0;0	6;0;0;0;0;0;0;0;0;0;0;0;0	2;0;0	4;0;0	2;0;0;0;0;0;0;0;0;0;0;0;0;0;0;0;0	4;0;0;0;0;0;0;0;0;0;0;0;0;0;0;0;0;0	4;0;0	4;0;0;0;0	4;0;0;0;0;0;0;0;0;0;0;0;0;0;0;0;0;0;0;0;0;0;0;0;0;0;0	4;0	4;0	6;0;0	2;0;0	6;0	4;0	4;0	4;0	4;0	4;0	4;0	4;0	4;0	4;0	4;0	4;0;0	2;0;0	2;0;0	2;0;0	2;0	2;0;0;0;0;0	2;0	2;0;0;0;0	2;0;0;0;0	2;0;0;0;0;0;0;0
U544;0	5;1;0;0;0;1;0;1;0;0;0;1;0;0;0;0;0;0;0;0;0;0;0;0;0;0;0;0;0;0;0;0;0;0;0;0;0;0;0;0;0;0;1;0;0;0;0;0;0;0;0;0;0;0;0;0;0;0;0;0;0;0;0;0;0;0;0;0;0;0;0;0;0;0;0;0;0;0;0;0;0;0;0;0;0;0;0;0;0;0;0;0;0;0;0;0;0;0;0;0;0;0;0;0;0;0;0;0;0;0;0;0;0;0;0;0;0;0;0;0;0;0;0;0;1;0;0;1;0;1;0;0;0;0;0;0;0;0;0;0;0;0;0;0;0;0;0;0;0;0;0;0;0;0;0;0;0;0;0;0;0;0;0;0;0;0;0;0;0;0;0;0;0;0;0;0;0;0;0;0;0;0;0;0;0;0;0;0;0;0;0;0;0;0;0;0;0;0;0;0…
U545;0	125;0	5;0;0	5;0	5;0;0;0	5;0;0	5;0;0	5;0;0;0;0;0;0;0;0;0;0;0;0	5;0;0;1;0;0;0	5;0	5;0;0;0;0;0	5;0;0;0	5;0;1;0;0	5;0;0;0;0;0;0;0;0;0;0;0;0;0;0	5;0;0;0;0;0;0;0;0;0;0;0;0;0;0;0;0;0;0	5;0;0;0;0;0;0;0;0;0;0;0;0;0;0;0;0;0	5;0;0	5;0;0;0;0	5;0;0;0;0;0;0;0;0;0;0;0;0;0;0;0;0;0;0;0;0;0;0;0;0;0;0	5;0	5;0	5;0;0	5;0;0	5;0	5;0;0	5;0;0	5;0	5;0	5;0	5;0	5;0	5;0	5;0;0;0	5;0;0	5;0;0;0;0;0;0;0;0;0;0;0;0;0;0	5;0;0;0;0;0;0;0;0;0;0;0;0;0;0;0;0;0;0;0;0;0;0;0;0;0;0;0;0;0;0;0;0;0;0;0;0;0;0;0;0;0;0;0;0;0;0;0;0;0;0;0	5;0;0;0;0	5;0;0;0;0;0;0;0;0;0;0;0;0;0;0;0;0;0;0;0;0;0;0;0;0;0;0;0;0;0;0;0;0;0;0;0	5;0;0;0;0;0;0;0;0;0;0;0;0;0;0;0;0;0;0;0;0;0;0;0;0;0	5;0;0;0;0;0;0;0;0;0;0;0;0;0;0;0;0;0;0;0;0;0;0;0;0;0;0;0	5;0;0;0;0;0;0;0;0;0;0;0;0;0;0;0;0;0;0;0;0;0;0;0;0;0;0;0;0;0;0;0;0;0;0	5;0;0;0;0;0;0;0;0;0;0;0;0;0;0;0;0;0;0;0;0;0;0;0;0;0;0;0;0;0;0;0;0;0;0;0;0;0;0;0;0;0;0;0;0;0;0;0;0;0;0;0;0;0;0;0;0;0;0;0;0;0;0;0;0;0;0;0;0;0;0;0;0;0;0;0;0;0;0;0;0;0;0;0;0;0;0;0;0;0	5;0;0;0;0;0;0;0;0;0;0;0;0;0;0;0;0;0;0;0;0;0;0;0;0;0;0;0;0;0;0;0;0;0;0;0;0;0;0;0;0;0;0;0;0;0;0;0;0;0;0;0;0;0;0;0;0;0;0;0;0;0;0;0;0;0;0;0;0;0;0;0;0;0;0;0;0;0;0;0;0;0;0;0;0;0;0;0;0;0;0;0;0;0;0;0;0;0;0;0;0;0;0;0;0;0;0;0	5;0;0;0;0;0;0	5;0	5;0	5;0;0	5;0;0	5;0;1;0	5;0
U546;1;0	125;0;0;0	0625;0	0625;0;0	125;0;0	0625;0;0	125;0;0;0;0;0;0;0;0;0;0;0;0	0625;0;0;0	125;0;0;0	125;0	125;0;0;0;0;0	0625;0;0;0	0625;0;0	125;0;0	125;0;0;0;0;0;0;0;0;0;0;0;0;0;0	0625;0;0;0;0;0;0;0;0;0;0;0;0;0;0;0;0;0;0	125;0;0;0;0;0;0;0;0;0;0;0;0;0;0;0;0;0	125;0;0	125;0;0;0;0	0625;0;0;0;0;0;0;0;0;0;0;0;0;0;0;0;0;0;0;0;0;0;0;0;0;0;0	0625;0	125;0	0625;0;0	0625;0;0	0625;0	125;0;0	125;0	0625;0	125;0	125;0	0625;0	0625;0	125;0	125;0	125;0;0	0625;0;0;0;0;0;0	0625;0;0;0;0;0;0;0;0;0;0;0;0;0;0;0;0;0;0;0;0;0;0;0;0;0;0;0;0;0;0;0;0;0;0;0;0;0;0;0;0;0;0;0;0;0;0;0;0;0;0;0;0;0;0;0;0;0;0;0;0;0;0;0	0625;0;0;0;0;0;0;0;0;0;0;0;0;0;0;0;0;0;0;0;0;0;0;0;0;0;0;0;0;0;0;0;0;0;0;0;0;0;0;0;0;0;0;0;0;0;0;0;0;0;0;0;0;0;0;0	0625;0;0;0;0;0;0;0;0	125;0;0;0;0;0;0;0;0;0;0;0;0;0;0;0;0;0;0;0;0;0;0;0;0;0;0;0;0;0;0;0;0;0;0;0;0;0;0;0;0;0;0;0;0;0;0;0;0;0;0;0;0;0;0;0;0;0;0;0;0;0;0;0;0;0;0;0;0;0;0;0;0;0;0;0;0;0;0;0;0	0625;0;0;0;0;0;0;0;0	0625;0;0;0;0;0;0;0;0;0;0;0;0;0;0;0;0;0;0;0;0;0;0;0;0;0;0;0;0;0;0;0;0;0;0;0;0;0;0;0;0;0;0;0;0;0;0;0;0;0;0;0;0;0;0;0;0;0;0;0	0625;0;0;0;0;0;0;0;0;0;0;0;0;0;0;0;0;0	0625;0;0;0;0;0;0;0;0;0;0;0;0;0;0;0;0;0;0;0;0;0;0;0;0;0;0;0;0;0;0;0;0;0;0;0;0;0;0;0;0;0;0;0;0;0;0;0;0;0;0;0;0;0;0;0;0;0;0;0;0;0;0;0;0;0	0625;0;0;0;0;0;0;0;0;0;0;0;0;0;0;0;0;0;0;0;0;0;0;0;0;0;0;0;0;0;0;0;0	0625;0;0	0625;0	0625;0	125;0	0625;0
U547;0	833333333;1;0;0;1;0;0;1;0;1;0;1;0;0;0;0;0;0;0;0;0;0;0;1;0;0;1;0;0;1;1;0;0;0;0;0;0;0;1;0;1;0;1;0;0;0;0;0;0;0;0;0;0;0;0;0;1;0;0;0;0;0;0;0;0;0;0;0;0;0;0;0;0;0;1;0;0;0;0;0;0;0;0;0;0;0;0;0;0;0;0;1;0;1;0;0;0;1;0;0;0;0;0;0;0;0;0;0;0;0;0;0;0;0;0;0;0;0;0;0;0;0;0;1;1;1;0;1;0;1;1;0;1;0;1;1;1;1;1;1;1;0;0;0;0;0;0;0;0;0;0;0;0;0;0;0;0;0;0;0;0;0;0;0;0;0;0;0;0;0;0;0;0;0;0;0;0;0;0;0;0;0;0;0;0;0;0;0;0;0;0;0;0;0;0;0…
U548;0	25;0	66667;0;0	33333;1;0	66667;0;0	83333;0;0	5;0;0	83333;0	16667;0;0;0;0;0;0;0;0;0;0;0	5;0;0;0	66667;0;0;0	66667;0	83333;0;0;0;0;0	5;0;0;0	83333;0;0	5;0;0	83333;0;0;0	33333;0	33333;0;0;0;0;0;0;0;0	5;0;1;0;0;0;0;0;0;0;0;0;0;0;0;0;0;0;0;0;1;0;0;0;0;0;0;0;0;0;0;0;0;0;0;0;0;0	66667;0;0	66667;0;0;0;0	83333;0;0;0;0;0;0;0;0;0;0;0;0;0;0;0;0;0;0;0;0;0;0;0;0;0;0	5;0	5;0	33333;0;0	33333;0;0	16667;0	33333;0;0	33333;0;0	5;0	66667;0	33333;0	83333;0	33333;0	33333;0	83333;0;0	16667;0	16667;0;0;0;0;0	33333;0	16667;0;0;0;0;0	16667;0;0	16667;0;0;0	16667;0;0;0;0;0;0;0;0;0;0;0;0;0;0;0;0;0;0;0;0;0;0;0	16667;0;0;0;0;0;0;0;0;0;0;0;0;0;0;0;0;0;0;0;0;0;0;0;0;0	16667;0;0;0;0;0	16667;0;0	16667;0;0;0;0;0;0	16667;0;0;0;0;0;0;0;0;0;0;0;0	16667;0;0;0;0;0;0;0;0;0
U549;1;0	5;0;0;0	25;0	25;0;0	5;0;0	25;0;0	5;0;0;0;0;0;0;0;0;0;0;0;0	25;0;0;0	25;0;0;0	25;0	25;0;0;0;0;0;0;0;0	25;0;0	25;0;0	5;0;0;0;0;0;0;0;0;0;0;0;0;0;0	25;0;0;0;0;0;0;0;0;0;0;0;0;0;0;0;0;0;0	25;0;0;0;0;0;0;0;0;0;0;0;0;0;0;0;0;0	25;0;0	25;0;0;0;0	25;0;0;0;0;0;0;0;0;0;0;0;0;0;0;0;0;0;0;0;0;0;0;0;0;0;0	25;0	5;0	75;0;0	5;0;0	5;0	25;0;0	25;0;0	25;0	25;0	25;0	25;0	25;0	25;0	25;0;0;0;0;0;0;0;0;0;0;0;0;0;0;0;0;0;0;0;0;0;0;0;0;0;0;0;0;0;0;0;0;0;0;0;0;0;0;0;0;0;0;0;0;0;0;0;0;0;0;0;0;0;0;0;0;0;0;0;0;0;0;0;0;0;0;0;0;0;0;0;0;0;0;0;0;0;0;0;0;0;0;0;0;0;0;0;0;0;0;0;0;0;0;0;0;0;0;0;0;0;0;0;0;0;0;0;0;0;0;0;0;0;0;0;0;0;0;0;0;0;0;0;0;0;0;0;0;0;0;0;0;0;0	25;0;0;0;0;0;0;0;0;0;0;0;0;0;0;0;0;0;0;0;0;0;0;0;0;0;0;0;0;0;0;0;0;0;0;0;0;0;0;0;0;0;0;0;0;0;0;0;0;0;0;0;0;0;0;0;0;0;0;0;0;0;0;0;0;0;0;0;0;0;0;0;0;0;0;0;0;0;0;0;0;0;0;0;0;0;0;0;0;0;0;0;0;0;0;0;0;0;0;0;0;0;0;0;0;0;0;0;0;0;0;0;0;0;0;0;0;0;0;0;0;0;0;0;0;0;0;0;0;0;0;0;0;0;0;0;0;0;0;0;0	25;0;0;0;0;0;0;0;0;0;0;0;0;0;0;0;0;0;0;0;0;0;0;0;0;0;0;0;0;0;0;0;0;0;0;0;0;0;0;0;0;0;0;0;0;0;0;0;0;0;0;0;0;0;0;0;0;0;0;0;0;0;0;0;0;0;0;0;0;0;0;0;0;0;0;0;0;0;0;0;0;0;0;0;0;0;0;0;0;0;0;0;0;0;0;0;0;0;0;0;0;0;0;0;0;0;0;0;0;0;0;0;0;0;0;0;0;0;0;0;0;0;0;0	25;0	25;0	25;0;0	25;0;0	25;0	25;0	25;0	25;0	25;0	25;1;0	25;0	25;0;0;0;0;0;0;0;0;0;0;0;0;0;0;0;0;0;0;0;0;0;0;0;0;0;0;0;0;0;0;0;0;0;0;0;0;0;0;0;0;0;0;0;0;0;0;0;0;0;0;0;0;0;0;0;0;0;0;0;0;0;0;0;0;0;0;0;0;0;0;0;0;0;0;0;0;0;0;0;0;0;0;0;0;0;0;0;0;0;0;0;0;0;0;0;0;0;0;0;0;0;0;0;0;0;0;0;0;0;0;0;0;0;0;0;0;0;0;0;0;0;0;0;0;0;0;0;0;0;0;0;0;0;0;0;0;0;0;0;0;0;0;0;0;0;0;0;0;0;0;0;0;0;0;0;0;0;0;0;0;0;0;0;0;0;0;0;0;0;0;0;0;0;0;0;0;0;0;0;0;0;0;0;0;0;0;0;0;0;0;0;0;0;0;0;0;0;0;…	25;0;0;0;0;0;0;0;0;0;0;0;0;0;0;0;0;0;0;0;0;0;0;0;0;0;0;0;0;0;0;0;0;0;0;0;0;0;0;0;0;0;0;0;0;0;0;0;0;0;0;0;0;0;0;0;0;0;0;0;0;0;0;0;0;0;0;0;0;0;0;0;0;0;0;0;0;0;0;0;0;0;0;0;0;0;0;0;0;0;0;0;0;0;0;0;0;0;0;0;0;0;0;0;0;0;0;0;0;0;0;0;0;0;0;0;0;0;0;0;0;0;0;0;0;0;0;0;0;0;0;0;0;0;0;0;0;0;0;0;0;0;0;0;0;0;0;0;0;0;0;0;0;0;0;0;0;0;0;0;0;0;0;0;0;0;0;0;0;0;0;0;0;0;0;0;0;0;0;0;0;0;0;0;0;0;0;0;0;0;0;0;0;0;0;0;0;0;0;…
U550;1;0	5;0;0	5;1;0	5;0;1;0;1;0;0	5;0;0;0;0;0;0;0;0;0;0;0;1;0;0;1;0;0;1;1;0;0;0;0;0	5;0;0;1;0;1;0;1;0;0;0;0	5;0;0;0;0;0;0;0;0	5;0;1;0;0;0;0;0;0;0;0;0;0;0;0;0;0;0;0;0;1;0;0;0;0;0;0;0;0;0;0;0;0;0;0;0;0;1;0;1;0;0;0;1;0;0;0;0;0;0;0;0;0;0;0;0;0;0;0;0;0;0;0;0;0;0;0;0;0;1;1;1;0;1;0;0	5;1;0;1;0;1;1;1;1;1;1;1;0;0	5;0;0;0;0;0;0	5;0	5;0;0;0;0;0;0;0;0;0;0;0;0;0;0;0;0;0;0;0;0;0;0;0;0;0;0;0;0;0;0;0;0;0	5;0;0;0;0;0;0;0;0;0;0;0;0;0;0;0;0;0;0;0;0;0;0;0;0;0;0;0;0;0;0;0;0	5;0;0;0;0;0;0;0;0;0;0;0;0;0;0;0;0;0;0	5;0;0;0;0;0;0;0;0;0;0;0;0;0;0;0;0;0;0;0;0;0;0;0;0;0;0;0;0;0;0;0;0;0;0;0;0;0;0;0;0;0;1;0;0;0;0;0;0;0;0;0;0;0;0;0;0;0;0;0;0;0;0;0;0;0;0;0;0;0;0;0;0;0;0;0;0;0;0;0;0;0;0;0;0;0;0;0;0;0;0;0;0;0;0;0;0;0;0;0;0;0;0;0;0;0;0;0;0;0;0;0;0;0;0;0;0;0;0;0;0;0;0;0;0;0;0;0;0;0;0;0;0;0;0;0;0;0;0;0;0;0;0;0;0;0;0;0;0;0;0;0;0;0;0;0;0;0;0;0;0;0;0;0;0;0;0;0;0;0;0;0;0;0;0;0;0;0;0;0;0;0;0;0;0;0;0;0;0;0	5;0;0;0;0;0;0;0;0;0;0;0;0;0;0;0;0;0;0;0;0;0;0;0;0;0;0;0;0;0;0;0;0;0;0;0;0;0;0;0;0;0;0;0;0;0;0;0;0;0;0;0;0;0;0;0;0;0;0;0;0;0;0;0;0;0;0;0;0;0;0;0;0;0;0;0;0;0;0;0;0;0;0;0;0;0;0;0;0;0;0;0;0;0;0;0;0;0;0;0;0;0;0;0;0;0;0;0;0;0;0	5;0;0;0;0	5;0;0	5;0	5;1;0	5;0	5;0;0	5;0;0	5;0	5;0	5;1;0	5;1;0	5;0;0;0;0;0;0;0;0;0;0;0;0;0;0;0;0;0;0;0;0;0;0;0;0;0;0;0;0;0;0;0;0;0;0;0;0;0;0;0;0;0;0;0;0;0;0;0;0;0;0;0;0;0;0;0;0;0;0;0;0;0;0;0;0;0;0;0;0;0;0;0;0;0;0;0;0;0;0;0;0;0;0;0;0;0;0;0;0;0;0;0;0;0;0;0;0;0;0;0;0;0;0;0;0;0;0;0;0;0;0;0;0;0;0;0;0;0;0;0;0;0;0;0;0;0;0;0;0;0;0;0;0;0;0;0;0;0;0;0;0;0;0;0;0;0;0;0;0;0;0;0;0;0;0;0;0;0;0;0;0;0;0;0;0;0;0;0;0;0;0;0;0;0;0;0;0;0;0;0;0;0;0;0;0;0;0;0;0;0;0;0;0;0;0;0;0;0;0;0…	5;0;0;0;0;0	5;0;0;0;0;0;0;0;0;0;0;0;0;0;0;0;0;0;0;0;0;0;0;0;0;0;0;0;0;0;0;0;0;0;0;0	5;0;0;0;0;0;0;0;0;0;0;0;0;0;0;0;0;0;0;0;0;0;0;0;0;0;0;0;0;0;0;0;0;0;0;0;0;0;0;0;0;0;0;0;0;0	5;0;0	5;0	5;0	5;0;0;0	5;0	5;0	5;0	5;0	5;0;0	5;0	5;0	5;0;0;0	5;0;0	5;0;0	5;0;0;0;0;0;0;0;0;0;0;0;0;0;0;0;0;0;0;0;0;0;0;0;0;0;0;0;0;0;0;0;0;0;0;0;0;0;0;0;0;0;0;0;0;0;0;0;0;0;0;0;0;0;0;0;0;0;0;0;0;0;0;0;0;0;0;0;0;0;0;0;0;0;0;0;0;0;0;0;0;0;0;0;0;0;0;0;0;0;0;0;0;0;0;0;0;0;0;0;0;0;0;0;0;0;0;0;0;0;0;0;0;0;0;0;0;0;0;0;0;0;0;0;0;0;0;0
U551;0	083333333;1;0;0;1;0;0;1;0;1;0;1;0;0;0;0;0;0;0;0;0;0;0;1;0;0;1;0;0;1;1;0;0;0;0;0;0;0;1;0;1;0;1;0;0;0;0;0;0;0;0;0;0;0;0;0;1;0;0;0;0;0;0;0;0;0;0;0;0;0;0;0;0;0;1;0;0;0;0;0;0;0;0;0;0;0;0;0;0;0;0;1;0;1;0;0;0;1;0;0;0;0;0;0;0;0;0;0;0;0;0;0;0;0;0;0;0;0;0;0;0;0;0;1;1;1;0;1;0;1;1;0;1;0;1;1;1;1;1;1;1;0;0;0;0;0;0;0;0;0;0;0;0;0;0;0;0;0;0;0;0;0;0;0;0;0;0;0;0;0;0;0;0;0;0;0;0;0;0;0;0;0;0;0;0;0;0;0;0;0;0;0;0;0;0;0…
U552;0	016393443;0;0;0	083333;0;0;0	25;0;0;0;0;0;0;0;0;0;0;0;0;0;0;0;0;0;0;0;0;0;0;0;0;0;0;0;0;0;0;0;0;0;0	083333;0;0;0;0	25;0;0;0	083333;0;0;0;0	083333;0;0;0;0;0;0;0;0;0;0;0;0;0;0;0;0	083333;0;0;0;0;0;0;0;0;0;0;0;0;0;0;0;0;0;0;0	083333;0;0;0;0;0;0;0;0;0;0;0;0	083333;0;0;0;0;0;0;0;0	083333;0;0;0;0;0;0	083333;0;0;0;0	083333;0;0;0;0;0;0;0;0;0;0;0;0;0;0;0;0;0;0;0;0;0;0;0;0;0;0;0	083333;0;0;0;0;0;0;0;0;0;0	083333;0;0;0;0;0;0;0;0;0;0;0;0;0;0	083333;0	083333;0;0;0	083333;0;0;0;0	083333;0;0;0;0;0	083333;0;0	083333;0;0;0;0;0;0;0;0;0;0	083333;0;0;0;0;0;0;0;0;0;0;0;0;0;0;0;0;0;0;0;0;0;0;0;0;0;0;0;0;0;0;0;0;0;0;0;0;0;0;0;0;0;0;0;0;0;0;0;0;0;0;0;0;0;0;0;0;0;0;0;0;0;0;0;0;0;0;0;0;0;0;0;0;0;0;0;0;0;0;0;0;0;0;0;0;0;0;0;0;0;0;0;0;0;0;0;0;0;0;0;0;0;0;0;0;0;0	083333;0;0;0;0;0;0;0;0;0;0;0;0;0;0;0;0;0;0;0	083333;0;0;0;0;0;0;0;0;0;0;0;0;0;0;0;0;0;0;0;0;0;0;0;0;0;0;0;0;0;0	083333;0;0;0;0;0;0;0;0;0;0;0;0;0;0;0;0;0;0;0;0;0;0;0;0;0;0;0;0;0;0;0;0;0;0;0;0;0;0;0;0;0;0;0;0;0;0;0;0;0;0;0;0;0;0;0;0;0;0;0;0;0	083333;0;0;0;0;0;0;0;0;0;0;0;0;0;0;0;0;0;0;0;0;0;0;0;0;0;0;0;0;0;0;0;0;0;0;0;0;0;0;0;0;0;0;0;0;0;0;0;0;0;0;0;0;0;0;0	16667;0;0;0;0;0;0;0;0;0;0;0;0;0;0;0;0;0;0;0;0;0;0;0;0;0;0;0;0;0;0;0;0;0;0;0;0;0;0;0;0;0;0;0;0;0;0;0;0;0;0;0;0;0;0;0;0;0;0;0;0;0;0;0;0;0;0	083333;0;0;0;0;0;0;0;0;0;0;0;0;0;0;0;0;0;0;0;0;0;0;1;0	083333;0;0;0	083333;0	083333;0	16667;0	083333;0;0	083333;0	083333;0	083333;0	083333;0;0	083333;0;0	083333;0	083333;0	083333;0	083333;0	083333;0;0	083333;0	16667;0;0	083333;0;0	083333;0;0;0;0	083333;0	083333;0;0
U553;0;0;0	032787;0	065574;0;0;0	016393;0	04918;0;0;0	016393;0;0	016393;0	016393;0;0	016393;0;0	065574;0	016393;0;0	032787;0;0;0;0;0;0;0	04918;0;0	032787;0	065574;0;0;0;0	016393;0	098361;0	04918;0	032787;0;0;0	14754;0	016393;0;0	016393;0	18033;0	016393;0;0	032787;0;0	04918;0	016393;0	032787;0;0;0;0;0;0;0;0;0;0	032787;0	032787;0;0;0;0;0	065574;0	016393;0;0;0;0;0;0;0;0;0;0;0;0	032787;0;0;0	032787;0;0;0;0;0;0;0;0;0	016393;0;0;0;0;0;0;0;0;0;0	032787;0;0;0;0	016393;0;0	032787;0;0;0;0	04918;0;0;0;0	13115;0;0;0;0;0;0;0;0;0;0;0;0;0;0;0;0;0;0;0;0;0;0;0;0;0;0;0	04918;0	016393;0;0	016393;0	016393;0;0;0	032787;0;0	016393;0	081967;0;0;0	032787;0	032787;0;0	081967;0;0
U554;0;0;0	067308;0	086538;0;0;0;0	048077;0;0	019231;0	0096154;0	0096154;0	0096154;0;0	028846;0	028846;0;0	0096154;0;0;0;0;0;0;0	0096154;0;0	048077;0;0;0	019231;0	0096154;0;0;0;0	019231;0	086538;0	038462;0;0;0;0	17308;0;0	067308;0;0	0096154;0	028846;0;0	0096154;0;0	0096154;0	019231;0;0;0;0;0;0;0;0;0;0;0;0	019231;0;0;0;0;0	019231;0	0096154;0;0;0;0;0;0	019231;0;0;0;0;0;0	0096154;0;0;0	019231;0;0;0;0;0;0;0;0;0;0;0;0;0;0;0;0;0;0;0;0;0;0;0;0;0	019231;0;0;0;0;0;0;0;0;0;0;0;0;0;0;0;0	019231;0;0;0;0;0;0;0;0;0;0;0;0;0;0;0;0;0;0;0	125;0	13462;0	067308;0	096154;0	076923;0	10577;0	14423;0	057692;0;0	038462;0	028846;0	028846;0	14423;0	13462;0	038462;0	028846;0	27885;0	0096154;0
U555;0	5;0;0;0	25;0;0;0;0;0;0;0;0;0;0;0;0;0;0;0;0;0	25;0;0;0;0;0;0;0;0;0;0;0;0;0;0;0;0	25;0;0;0;0;0;0;0;0;0;0;0;0;0;0;0;0;0;0;0;0;0;0;0;0;0;0;0;0;0;0;0;0;0;0;0;0;0;0;0;0;0;0;0;0;0;0;0;0;0;0;0;0;0;0;0;0;0;0;0;0;0;0;0;0;0;0;0;0;0;0;0;0;0;0;0;0;0;0;0;0	25;0;0;0;0;0;0;0;0;0;0;0;0;0;0;0;0;0;0;0;0;0;0;0;0;0;0;0;0;0;0;0;0;0;0;0;0;0;0;0;0;0;0;0	25;0;0;0;0;0;0;0;0;0;0;0;0;0;0;0;0;0;0;0;0;0;0;0;0;0;0;0;0;0;0;0;0	5;0;0;0;0;0;0;0;0;0	25;0;0	25;0;0;0;0;0;0;0;0;0;0;0;0;0;0;0	25;0;0;0;0;0;0;0;0;0;0;0;0;0;0;0;0;0;0;0;0;0;0;0;0;0;0;0;0;0;0;0;0;0;0;0;0;0	25;0;0;0;0;0;0;0;0;0;0;0;0;0;0;0;0;0;0;0;0;0;0;0;0;0;0;0;0;0;0	25;0;0;0;0;0;0;0;0;0;0;0;0;0;0;0;0;0;0;0;0;0;0;0;0;0;0;0;0;0;0;0;0;0;0;0;0;0;0;0;0;0;0;0;0;0;0;0;0;0;0;0;0;0;0;0;0;0;0;0;0;0;0;0;0;0;0;0;0;0;0;0;0;0;0;0;0;0;0;0;0;0;0;0;0;0;0;0;0;0;0;0;0;0;0;0;0;0;0;0;0;0;0;0;0;0;0;0;0;0;0;0;0;0;0;0;0;0;0;0;0;0;0;0;0;0;0;0;0;0;0;0;0;0;0;0;0;0;0;0;0;0;0;0;0;0;0;0;0;0;0;0;0;0;0;0	25;0;0;0;0	25;0;0;0	25;0	25;0;0;0;0;0;0;0;0;0;0;0;0;0;0;0;0;0;0;0;0;0;0;0;0;0;0;0	25;0;0;0;0;0;0;0	25;0;0;0	25;0;0;0;0;0;0;0;0;0;0;0;0;0;0;0;0;0;0;0;0;0;0;0;0;0;0;0;0;0;0;0;0;0;0;0;0;0;0;0;0;0;0;0;0;0;0;0;0;0;0;0;0;0;0;0;0;0;0;0;0;0;0;0;0;0;0;0;0;0;0;1;0;0;0;0;0;0;0;0;0;0;0;0;0;0;0;0;0	25;0;0;0;0;0;0;0;0;0;0;0;0;0;0;0;0;0;0;0;0;0;0;0;0;0;0;0;0;0;0;0;0;0;0;0;0;0;0;0;0;0;0;0;0;0;0;0;0;0;0;0;0;0;0;0;0;0;0;0;0;0;0;0;0;0;0;0;0;0;0;0;0;0;0;0;0;0;0;0;0;0;0;0;0;0;0;0;0;0;0;0;0;0;0;0;0;0;0;0;0;0;0;0;0;0;0;0;0;0;0;0;0;0;0	25;0;0;0;0;0;0;0	25;0;0;0;0;0;0;0;0;0;0;0;0;0;0;0;0;0;0;0;0;0;0;0;0;0;0;0;0;0;0;0;0;0;0;0;0;0;0;0;0;0;0;0;0;0;0;0;0;0;0;0;0;0;0;0;0;0;0;0;0;0;0;0;0;0;0;0;0;0;0;0;0;0;0;0;0;0;0;0;0;0;0;0;0;0;0;0;0;0;0;0;0;0;0;0;0;0;0;0;0;0;0;0;0;0;0;0;0;0;0;0;0;0;0;0;0;0;0;0;0;0;0;0;0;0;0;0;0;0;0;0;0;0;0;0;0;0;0;0;0;0	25;0;0;0;0;0;0;0;0;0;0;0;0;0;0;0;0;0;0;0;0;0;0;0;0;0;0;0;0;0;0;0;0;0;0;0;0;0;0;0;0;0;0;0;0;0;0;0;0;0;0;0;0;0;0;0;0;0;0;0;0;0;0;0;0;0;0;0;0;0;0;0;0;0;0;0;0;0;0;0;0;0;0;0;0;0;0;0;0;0;0;0;0;0;0;0;0;0;0;0;0;0;0;0;0;0;0;0;0;0;0;0;0;0;0;0;0;0;0;0;0;0;0;0;0;0;0;0;0;0;0;0;0;0;0;0;0;0;0;0;0;0;0;0;0;0;0;0;0;0;0;0;0;0;0;0;0;0;0;0;0;0;0;0;0;0;0
U556;0	058823529;0;0;0	5;0;0;0;0;0;0;0;0;0;0;0;0;0;0;0;0;0;0;0;0;0;0;0;0;0;0;0;0;0;0;0;0;0;0;0;0;0	5;0;0;0;0	5;0;0;0	5;0;0;0;0;0;0;0;0;0;0;0;0;0;0;0;0;0;0;0;0;0;0;0;0;0;0;0;0;0;0;0;0;0;0;0;0;0;0;0;0;0;0;0;0;0;0;0;0;0;0;0;0;0;0;0;0;0;0;0;0;0;0;0;0;0;0;0;0;0	5;0;0;0;0;0;0;0;0;0;0;0;0;0;0;0;0;0;0;0;0;0;0;0;0;0;0;0;0;0;0;0;0;0;0;0;0;0;0;0;0;0;0;0;0;0;0;0;0;0;0;0;0;0;0;0;0;0;0;0;0;0;0;0;0;0;0;0;0;0;0;0;0;0;0;0;0;0;0;0;0;0;0;0;0;0;0;0;0;0;0;0;0;0;0;0;0;0;0;0;0;0;0;0;0;0;0;0;0;0;0;0;0;0;0;0;0;0;0;0;0;0;0;0;0;0;0;0;0;0;0;0;0;0;0;0;0;0;0;0;0;0;0;0;0;0;0;0;0;0;0;0;0;0;0;0;0;0;0;0;0;0;0;0;0;0;0;0;0;0;0;0;0;0;0;0;0;0;0;0;0;0;0;0;0;0;0;0;0;0;0;0;0;0;0;0;0;0;0;0…	5;0;0;0;0;0;0;0;0;0;0;0;0;0;0;0;0;0;0;0;0;0;0;0;0;0;0;0;0;0;0;0;0;0;0;0;0;0;0;0;0;0;0;0;0;0;0;0;0;0;0;0;0;0;0;0;0;0;0;0;0;0;0;0;0;0;0;0;0;0;0;0;0;0;0;0;0;0;0;0;0;0;0;0;0;0;0;0;0;0;0;0;0;0;0;0;0;0;0;0;0;0;0;0;0;0;0;0;0;0;0;0;0;0;0;0;0	5;0;0;0;0;0;0;0;0;0;0;0;0;0;0;0;0;0;0;0;0;0;0;0;0;0;0;0;0;0;0;0;0;0;0;0;0;0;0;0;0;0;0;0;0;0;0;0;0;0;0;0;0;0;0;0;0;0;0;0;0;0;0;0;0;0;0	5;0;0;0;0;0;0;0;0;0;0;0;0;0;0;0;0;0;0;0;0;0;0;0	5;0	5;0;0;1;0	5;0	5;0	5;0;0	5;0	5;0	5;0	5;0;0	5;0;0	5;0	5;0	5;0	5;0	5;0;0	5;0	5;0;0	5;0;0	5;0;0;0;0	5;0	5;0;0	5;0	5;0	5;0	5;0	5;0;0	5;0;0;0;0;0	5;0	5;0	5;0;0;0	5;0;0	5;0	5;0	5;0	5;0	5;0	5;0;0	5;0	5;0	5;0
U557;0	052631579;0	029412;0	029412;0	029412;0;0	029412;0	29412;0	029412;0;0	029412;0;0	029412;0	029412;0;0;0	029412;0;0;0;0;0	029412;0;0;0	029412;0;0	058824;0	029412;0;0;0;0	11765;0;0;0;0;0	058824;0	058824;0;0;0;0	058824;0	029412;0	029412;0	029412;0	058824;0	058824;0	029412;0	058824;0;0;0	029412;0	029412;0;0;0	029412;0;0	029412;0;0	029412;0;0;0	029412;0;0;0;0;0;0;0;0	029412;0;0	029412;0;0;0	029412;0;0	029412;0;0;0;0;0;0;0	029412;0;0;0;0;0;0;0;0;0;0;0;0;0;0;0;0;0;0;0;0	029412;0;0;0;0;0	058824;0;0;0;0;0;0;0;0	029412;0;0;0;0;0;0;0	029412;0;0;0;0;0;0;0;0;0;0	029412;0;0	029412;0;0;0;0;0;0;0;0	029412;0	029412;0	029412;0	029412;0	029412;0	029412;0
U558;0	5;0;0	052632;0	052632;0;0;0	21053;0;0;0;0;0	052632;0;0;0;0;0	052632;0;0;0;0;0;0;0;0;0;0;0;0;0	052632;0	052632;0	052632;0;0;0;0	052632;0;0;0;0;0	10526;0;0;0;0	10526;0;0;0	052632;0;0	052632;0	052632;0;0;0;0;0;0;0;0;0;0;0;0;0;0;0;0;0;0;0	10526;0;0;0;0;0;0;0;0;0;0;0;0;0;0	052632;0;0;0;0;0;0;0;0;0;0;0;0;0;0;0;0;0;0;0	052632;0;0;0;0;0;0	15789;0	052632;0;0;0	052632;0;0;0;0	10526;0;0	052632;0;0;0;0;0;0;0;0;0;0;0;0;0;0;0;0;0;0;0;0;0;0;0;0;0;0;0;0;0;0;0;0	052632;0;0;0;0;0;0	052632;0;0;0	052632;0;0;0;0;0;0;0;0;0;0;0	052632;0;0;0;0;0;0;0;0;0;0;0;0;0;0	052632;0;0;0;0	052632;0;0;0	052632;0;0;0;0	052632;0;0;0;0;0;0;0	052632;0;0;0;0;0	052632;0;0;0;0;0;0;0;0;0;0	052632;0;0;0;0;0;0	052632;0;0;0;0;0;0;0;0;0;0;0	10526;0;0;0	052632;0;0;0	052632;0;0;0;0;0;0	052632;0;0;0;0;0;0;0;0	052632;0;0;0;0;0;0;0;0;0;0;0;0;0;0;0;0;0;0;0;0;0;0;0;0;0;0	052632;0;0;0;0;0;0;0;0;0;0;0;0;0;0	052632;0;0;0;0;0;0;0;0;0;0;0;0;0;0;0;0;0;0;0;0;0;0;0;0;0;0;0;0;0;0;0;0;0;0;0;0;0;0;0;0;0;0;0;0;0;0;0;0;0;0;0;0;0	10526;0;0	052632;0;0;0;0;0;0;0;0;0;0;0;0;0;0;0;0;0;0;0	052632;0;0;0;0;0;0;0;0;0;0;0;0;0;0;0;0;0;0;0;0;0	10526;0;0;0;0;0	052632;0;0;0;0;0;0;0;0;0;0;0;0;0;0	052632;0;0;0;0;0;0;0;0;0	052632;0;0;0;0;0;0;0;0;0;0;0;0;0;0;0;0;0;0;0;0
U559;0;0;0;0	5;0;0;0;0;0;0;0;0;0;0;0;0;0;0;0;0;0;0;0;0;0;0;0;0;0;0;0;0;0;0;0;0;0;0;0;0;1;0;0;0;0	5;0;0;0	5;0;0;0;0;0;0;0;0;0;0;0;0;0;0;0;0;0;0;0;0;0;0;0;0;0;0;0;0;0;0;0;0;0;0;0;0;0;0;0;0;0;0;0;0;0;0;0;0;0;0;0;0;0;0;0;0;0;0;0;0;0;0;0;0;0;0;0;0;0	5;0;0;0;0;0;0;0;0;0;0;0;0;0;0;0;0;0;0;0;0;0;0;0;0;0;0;0;0;0;0;0;0;0;0;0;0;0;0;0;0;0	5;0;0;0;0;0;0;0;0;0;0;0;0;0;0;0;0;0;0;0;0;0;0;0;0;0;0;0;0;0;0;0;0;0;0;0;0;0;0;0;0;0;0;0;0;0;0;0;0;0;0;0;0;0;0;0;0;0;0;0;0;0;0;0;0;0;0;0;0;0;0;0;0;0;0;0;0;0;0;0;0;0;0;0;0;0;0;0;0;0;0;0;0;0;0;0;0;0;0;0;0;0;0;0;0;0;0;0;0;0;0;0;0;0;0;0;0;0;0;0;0;0;0;0;0;0;0;0;0;0;0;0;0;0;0;0;0;0;0;0;0;0;0;0;0;0;0;0;0;0;0;0;0;0;0;0;0;0;0;0;0;0;0;0;0;0;0;0;0;0;0;0;0;0;0;0;0;0;0;0;0;0;0;0;0;0;0;0;0;0;0	5;0;0;0;0;0;0;0;0;0;0;0;0;0;0;0;0;0;0;0;0;0;0;0;0;0;0;0;0;0;0;0;0;0;0;0;0;0;0;0;0;0;0;0;0;0;0;0;0;0;0;0;0;0;0;0;0;0;0;0;0;0;0;0;0;0;0;0;0;0;0;0;0;0;0;0;0;0;0;0;0;0;0;0;0;0;0;0;0;0;0;0;0;0;0;0;0;0;0;0;0;0;0;0;0;0;0;0;0;0;0;0;0;0;0;0;0	5;0;0;0;0;0;0;0;0;0;0;0;0;0;0;0;0;0;0;0;0;0;0;0;0;0;0;0;0;0;0;0;0;0;0;0;0;0;0;0;0;0;0;0;0;0;0;0;0;0;0;0;0;0;0;0;0;0;0;0;0;0;0;0;0;0;0	5;0;0;0;0;0;0;0;0;0;0;0;0;0;0;0;0;0;0;0;0;0;0;0	5;0	5;0;0;0	5;0	5;0	5;1;0;0	5;0	5;0	5;0	5;0;0	5;0;0	5;0	5;0	5;0	5;0	5;0;0	5;0	5;0;0	5;0;0	5;0;0;0;0	5;0	5;0;0	5;0	5;0	5;0	5;1;0;0	5;0;0;0;0;0	5;0	5;0	5;0;0;0	5;0;0	5;0	5;0	5;0	5;0	5;0	5;0;0	5;0	5;0	5;0	5;0	5;0;0;0
U560;0	1;0;0	043478;0	043478;0;0;0	17391;0	043478;0;0;0;0	043478;0;0;0;0;0;0;0;0;0;0;0;0;0;0;0	043478;0;0;0	086957;0	043478;0;0;0;0;0	086957;0	043478;0;0;0;0	086957;0;0;0	043478;0	13043;0;0;0;0;0;0	043478;0;0;0;0;0;0;0;0;0;0;0;0;0;0;0	043478;0;0;0;0;0;0;0;0;0;0;0;0;0;0;0;0;0;0	043478;0;0;0;0;0;0;0;0;0;0;0;0;0;0;0;0;0;0;0;0;0;0;0;0;0	086957;0;0;0;0;0;0;0;0	043478;0;0;0;0;0;0;0;0;0;0;0;0;0;0;0;0;0;0;0;0;0;0;0;0;0;0;0	043478;0;0;0;0;0	043478;0;0	086957;0;0;0;0;0	043478;0	086957;0	043478;0;0	043478;0;0;0;0	043478;0;0;0	043478;0	043478;0	043478;0;0	043478;0;0;0;0;0;0	043478;0;0;0	043478;0;0;0;0;0	043478;0;0;0;0	043478;0;0;0	043478;0;0;0;0;0;0;0;0;0;0;0	043478;0;0;0;0;0	086957;0;0;0	043478;0	043478;0;0;0	043478;0	043478;0	043478;0	043478;0;0;0;0	043478;0;0;0;0;0;0;0;0;0;0;0;0;0	043478;0	043478;0;0	043478;0;0;0;0;0;0;0;0;0	043478;0;0;0;0;0;0;0;0;0;0
U561;0	170731707;0;0;0	2;0;0;0	066667;0;0;0;0;0;0;0;0;0;0;0	033333;0;0;0	066667;0;0;0;0;0;0;0	1;0;0;0	066667;0;0;0;0;0	033333;0	066667;0;0;0;0	1;0;0	033333;0;0	2;0;0;0	033333;0;0	13333;0	033333;0;0;0;0;0;0;0;0;0;0;0;0;0;0;0;0;0;0	033333;0	066667;0;0;0;0;0;0	066667;0;0;0;0;0;0;0;0	033333;0;0;0;0;0;0;0;0;0;0;0;0;0;0;0;0;0;0;0	033333;0;0;0;0;0;0	16667;0	033333;0;0;0	16667;0;0;0	033333;0	16667;0;0;0;0;0;0;0;0;0;0;0;0;0;0;0;0;0;0;0;0;0;0;0;0;0;0;0;0;0;0	066667;0;0;0	033333;0	033333;0;0;0;0;0;0;0;0;0;0;0;0;0	033333;0;0;0;0;0	066667;0	033333;0;0;0;0;0;0;0;0	033333;0;0;0;0;0	033333;0;0;0;0;0;0;0;0	066667;0	1;0;0;0;0	066667;0;0;0;0	033333;0;0;0	066667;0;0;0;0;0	033333;0	066667;0;0	033333;0;0	033333;0;0;0;0;0	16667;0;0;0;0	16667;0	033333;0	1;0;0;0	033333;0;0;0	066667;0;0;0;0;0	066667;0
U562;0	074074074;0	04878;0	097561;0	073171;0;0	02439;0	12195;0	073171;0;0	04878;0;0	04878;0	073171;0	12195;0	04878;0	073171;0	02439;0	14634;0	02439;0;0	14634;0	073171;0;0	02439;0	02439;0	02439;0	073171;0	12195;0;0	12195;0	19512;0;0;0;0	02439;0	2439;0	097561;0	12195;0	02439;0;0	17073;0	073171;0	097561;0	073171;0	04878;0	097561;0	02439;0	29268;0;0	12195;0	073171;0	073171;0;0;0	04878;0;0	04878;0;0	04878;0;0;0	14634;0	02439;0;0;0	02439;0	02439;0	19512;0
U563;0	016393443;0	037037;0	037037;0	037037;0;0	037037;0	037037;0	037037;0;0	037037;0;0	037037;0	037037;0;0;0;0;0;0;0;0	037037;0;0;0	037037;0;0	037037;0	037037;0	037037;0;0;0	037037;0;0;0;0;0;0	074074;0;0;0;0	074074;0	037037;0	037037;0	037037;0	074074;0	037037;0	037037;0	074074;0;0;0	037037;0	037037;0	037037;0;0	037037;0;0	037037;0;0	037037;0;0;0	037037;0;0;0;0;0;0	037037;0;0	074074;0;0	037037;0;0;0	037037;0;0	037037;0;0;0;0;0;0;0;0;0;0;0;0;0;0;0;0;0;0;0;0;0;0;0;0;0;0	14815;0	037037;0;0;0;0;0	037037;0;0;0;0;0;0;0;0	074074;0;0;0;0;0;0;0	037037;0;0;0;0;0;0;0;0;0;0	037037;0;0	037037;0;0;0;0;0;0;0;0	037037;0	037037;0;0	037037;0;0	037037;0	037037;0
U564;0;0;0;0	04918;0;0;0	032787;0;0;0;0;0;0;0;0;0;0;0;0;0;0	016393;0	016393;0;0;0;0;0;0	016393;0;0;0;0;0;0;0;0;0	04918;0;0;0;0	032787;0;0;0;0	065574;0;0;0	016393;0;0;0;0;0;0;0;0;0;0;0;0;0;0;0;0;0;0;0;0;0;0;0;0;0;0;0;0;0;0;0;0;0;0;0;0;0;0;0;0;0;0;0;0;0;0;0;0;0;0;0;0	016393;0;0;0	032787;0;0;0;0;0;0	04918;0;0;0;0;0;0;0	016393;0	016393;0;0;0;0;0;0;0;0;0;0;0;0;0;0;0;0;0;0;0;0;0;0;0;0;0;0;0;0;0;0	016393;0;0;0;0;0;0;0;0;0;0	016393;0	016393;0;0	016393;0;0;0;0	032787;0	032787;0;0;0	032787;0;0;0;0;0;0;0	016393;0;0	016393;0;0;0;0;0;0	016393;0;0;0;0;0;0;0;0;0	032787;0;0;0;0;0;0;0;0;0;0;0;0;0;0;0;0	016393;0;0;0;0;0;0;0;0;0;0	016393;0	016393;0;0;0;0;0;0;0;0;0;0	016393;0	016393;0;0	016393;0;0;0;0;0;0;0;0;0;0;0;0	016393;0;0;0;0;0;0;0;0;0;0;0	016393;0;0;0;0;0;0;0;0;0;0;0;0;0;0;0;0;0;0;0;0;0;0;0	016393;0;0;0;0;0;0;0;0;0;0;0;0;0;0;0;0;0;0	016393;0;0;0;0;0;0;0;0;0;0	016393;0;0;0;0;0;0;0;0;0;0;0	016393;0;0;0	016393;0;0;0;0;0;0;0;0;0;0;0;0;0;0;0;0;0;0;0;0;0;0;0;0;0;0;0;0	04918;0;0;0;0;0;0;0;0;0;0;0;0;0;0;0;0;0;0;0;0;0;0;0;0;0;0;0;0	032787;0	016393;0;0;0;0;0;0;0;0;0;0;0;0;0;0;0;0;0;0;0;0;0;0;0;0;0;0;0;0;0;0;0;0;0;0;0;0;0;0;0	032787;0;0;0;0;0;0;0;0;0;0;0;0;0;0;0	016393;0;0;0	016393;0;0	016393;0	016393;0;0;0;0;0;0;0;0	016393;0;0	032787;0;0;0;0;0;0;0;0;0;0;0	016393;0;0;0;0;0;0
U565;0	2;0;0;0;0;0;0;0;0;0;0;0;0;0;0;0;0;0;0;0;0;0;0;0;0;0;0;0;0;0;0;0;0;0;0;0;0;0;0;0;0;0;0;0;0;0;0;0;0;0;0;0;0;0;0;0;0;0;0;0;0;0;0;0;0;0;0;0;0;0;0;0;0;0;0;0;0;0;0;0;0;0;0;0;0;0;0;0;0;0;0;0;0;0;0;0;0;0;0;0;0;0;0;0;0;0;0;0;0;0;0;0;0;0;0;0;0;0;0;0;0;0;0;0;0;0;0;0;0;0;0;0;0;0;0;0;0;0;0;0;0;0;0;0;0;0;0;0;0;0;0;0;0;0;0;0;0;0;0;0;0;0;0;0;0;0;0;0;0;0;0;0;0;0;0;0;0;0;0;0;0;0;0;0;0;0;0;0;0;0;0;0;0;0;0;0;0;0;0;0…
U566;0;0;0;0	2;0;0;0	4;0;0;0;0;0;0;0;0;0;0;0;0;0;0;0;0;0;0;0;0;0;0;0;0;0;0;0;0;0;0;0;0;0;0	2;0;0;0;0	4;0;0;0	2;0;0;0;0;0;0;0;0;0;0;0;0;0;0;0;0;0;0;0;0;0;0;0;0;0;0;0;0;0;0;0;0;0;0;0;0;0;0;0;0;0;0;0;0;0;0;0;0;0;0;0;0;0;0;0;0;0;0;0;0;0;0;0;0;0;0;0;0;0	2;0;0;0;0;0;0;0;0;0;0;0;0;0;0;0;0;0;0;0;0;0;0;0;0;0;0;0;0;0;0;0;0;0;0;0;0;0;0;0;0;0;0;0;0;0;0;0;0;0;0;0;0;0;0;0;0;0;0;0;0;0;0;0;0;0;0;0;0;0;0;0;0;0;0;0;0;0;0;0;0;0;0;0;0;0;0;0;0;0;0;0;0;0;0;0	2;0;0;0;0;0;0;0;0;0;0;0;0;0;0;0;0;0;0;0;0;0;0;0;0;0;0;0;0;0;0;0;0;0;0;0;0;0;0;0;0;0;0;0;0;0;0;0;0;0;0;0;0;0;0;0;0;0;0;0;0;0;0;0;0;0;0;0;0;0	4;0;0;0;0;0;0;0;0;0;0;0;0;0;0;0;0;0;0;0;0;0;0;0;0;0;0;0;0;0;0;0;0;0;0;0;0;0;0;0;0;0;0;0;0;0;0;0;0;0;0;0;0;0;0;0;0;0;0;0;0;0;0;0;0;0;0;0	4;0;0;0;0;0;0;0;0;0;0;0;0;0;0;0;0;0;0;0;0;0;0;0;0;0;0;0;0;0;0;0;0;0;0;0;0;0;0;0;0;0;0;0;0;0;0;0;0;0;0;0;0;0;0;0;0;0;0;0;0;0;0;0;0;0;0;0;0;0;0;0;0;0;0;0;0;0;0;0;0;0;0;0;0;0;0;0;0;0;0	2;0;0;0;0;0;0;0;0;0;0;0;0;0;0;0;0;0;0;0;0;0;0;0;0;0;0	2;0;0;0	2;0;0;0;0;0;0;0;0;0;0;0;0;0;0;0;0;0;0;0;0;0;0;0;0;0;0;0	2;0;0;0;0;0;0;0;0;0;0;0;0;0;0;0;0;0;0;0;0;0;0;0;0;0;0;0;0;0;0;0;0;0;0;0;0	4;0;0;0;0;0;0;0;0;0;0;0;0;0;0;0;0;0;0;0;0;0;0;0	2;0	2;0;0;0	2;0	4;0	2;0	2;0	6;0	2;0	2;0	2;0	2;0;1;0;0	6;0	2;0	2;0	2;0	4;0	2;0	2;0	2;0	2;0	4;0;0	2;0	2;0;0;0	4;0	4;0;0	2;0	2;0	4;0	6;0	6;0;0	2;0	2;0;0;0;0	2;0	2;0	4;0
U567;0	021276596;0;0;0;0;0;0	18182;0;0;0;0;0;0;0;0;0;0;0;0;0;0;0;0;0;0;0;0;0;0;0;0;0;0;0;0;0;0;0;0;0;0	090909;0;0;0;0;0;0;0;0;0;0	090909;0;0;0;0;0;0;0;0;0;0;0;0;0;0;0;0;0;0;0;0;0	090909;0;0;0;0;0;0;0;0;0;0;0;0;0;0;0;0;0;0;0;0;0;0;0;0;0;0;0;0;0;0;0;0;0;0;0;0;0	090909;0;0;0;0;0;0;0	090909;0	090909;0;0;0;0;0;0;0;0;0;0;0;0;0;0;0;0;0;0;0;0;0;0;0;0;0;0;0;0;0;0;0;0;0;0;0;0;0;0;0;0;0;0;0;0;0;0;0;0;0;0;0;0;0;0;0;0;0;0;0;0;0;0;0;0;0;0;0;0;0;0;0;0;0;0;0;0;0;0;0;0;0;0;0;0;0;0;0;0;0;0;0;0;0;0;0;0;0;0;0;0;0;0;0;0;0	090909;0;0;0;0;0;0;0;0	090909;0;0;0;0;0;0;0;0;0;0;0	090909;0;0;0;0;0;0;0;0;0;0;0;0;0;0;0;0;0;0;0;0;0;0;0;0;0;0;0;0;0;0;0;0;0;0;0;0;0;0;0;0;0;0;0;0;0;0;0;0;0;0;0;0;0;0;0;0;0;0;0;0;0;0;0;0;0;0;0;0;0;0;0;0;0;0;0;0;0;0;0;0;0;0;0;0;0;0;0;0;0;0;0;0;0;0;0;0;0;0;0;0;0;0;0;0;0;0;0;0;0;0;0;0;0;0;0;0;0;0;0;0;0;0;0;0;0;0;0;0;0;0;0;0;0;0;0;0;0;0	090909;0;0;0;0;0;0;0;0;0;0;0;0;0;0;0;0;0;0;0;0;0;0;0;0;0;0;0;0;0;0;0;0;0;0;0;0;0;0;0	090909;0;0;0;0;0;0;0;0;0;0;0;0;0	090909;0;0;0;0;0;0;0;0;0;0;0;0;0;0;0;0	090909;0;0;0;0;0;0;0;0;0;0;0;0;0;0;0;0;0;0;0;0;0;0;0;0;0;0;0;0;0;0;0;0;0;0;0;0;0;0;0;0;0;0;0;0;0;0;0;0;0;0;0;0;0;0;0;0;0;0;0;0;0;0;0;0;0;0;0;0;0;0;0;0;0;0;0;0;0;0;0;0;0	090909;0;0;0;0;0;0;0;0;0;0;0;0;0;0;0;0;0;0;0;0;0;0;0;0;0;0;0;0;0;0	45455;0;0;0;0;0;0;0;0;0;1;0	27273;0;0;0;0	18182;0;0;0;0;0;0;0;0;0;0	090909;0;0	18182;0;0;0;0;0;0	27273;0;0;0;0;0;0;0;0;0	090909;0	18182;0;0;0;0;0;0;0;0	090909;0;0;0;0;0	27273;0;0;0;0;0;0	090909;0;0;0;0;0;0;0;0;0;0;0;0;0;0;0;0;0;0;0;0;0;0;0;0;0;0;0;0;0;0;0;0;0;0;0;0;0;0;0;0;0;0;0;0;0;0;0;0;0;0;0;0;0;0;0;0;0;0;0;0;0;0;0;0;0;0;0	090909;0;0;0;0;0;0	090909;0;0;0;0;0;0;0;0;0;0;0;0;0;0;0;0;0;0;0;0;0;0;0;0;0;0;0;0;0;0;0;0;0;0;0;0;0;0;0;0;0;0;0;0;0;0;0;0;0;0;0;0;0;0;0;0;0;0;0;0;0;0;0;0;0;0;0;0;0;0;0;0;0;0;0;0;0;0;0;0;0;0;0;0;0;0;0;0;0;0;0;0;0;0;0;0;0;0;0;0;0;0;0;0;0;0;0;0;0;0;0;0;0;0;0;0;0;0;0;0;0;0;0;0;0;0;0;0;0;0;0;0;0;0;0;0;0;0;0;0;0;0;0;0;0;0;0;0;0;0;0;0;0;0;0;0;0;0;0;0;0;0;0;0;0;0;0;0;0;0;0;0;0;0;0;0;0;0;0;0;0;0;0;0;0;0;0;0;0;0;0;0;0;0;0;0;…	090909;0;0;0;0;0;0;0;0;0;0;0;0;0;0;0;0;0;0;0;0;0;0;0;0;0;0;0;0;0;0;0;0;0;0;0;0;0;0;0;0;0;0;0;0;0;0;0	090909;0;0;0;0;0;0;0;0;0;0;0;0;0;0;0;0;0;0;0;0;0;0;0;0;0;0;0;0;0;0;0;0;0;0;0;0;0;0
U568;0	058823529;0;0	074468;0	074468;0;0;0	085106;0	06383;0;0;0	010638;0	010638;0	010638;0	010638;0	010638;0	010638;0;0	042553;0	010638;0;0	021277;0	021277;0;0;0	010638;0;0	010638;0	042553;0;0	031915;0	031915;0	010638;0;0;0	010638;0	06383;0	10638;0;0;0;0	15957;0;0	021277;0;0	053191;0	042553;0	010638;0	021277;0;0	06383;0	042553;0	010638;0;0;0;0;0;0;0	010638;0;0;0	010638;0;0;0;0	010638;0;0	021277;0	010638;0	010638;0;0;0;0;0;0	021277;0;0;0;0;0	021277;0;0	010638;0	06383;0;0;0;0;0;0;0;0	010638;0;0;0;0;0;0;0;0;0;0;0	06383;0	010638;0	010638;0;0;0;0	074468;0	021277;0;0;0
U569;0	142857143;0;0;0	058824;0;0;0;0;0;0;0;0;0	11765;0	058824;0;0;0;0	058824;0;0	058824;0	11765;0;0;0;0;0;0;0	058824;0;0	17647;0;0;0;0;0;0	058824;0	058824;0;0;0;0	058824;0;0;0;0	058824;0;0;0	058824;0;0	11765;0;0;0	11765;0;0;0;0;0;0;0;0;0;0;0;0;0;0;0	29412;0;0;0;0;0;0;0;0;0;0;0;0;0;0;0;0;0;0;0;0;0;0;0;0;0;0;0;0;0;0;0;0;0;0;0	29412;0;0;0;0;0;0;0;0;0;0	11765;0;0;0;0	058824;0;0;0;0;0;0;0;0;0;0;0;0;0;0;0;0;0;0;0;0;0;0;0;0;0;0;0	058824;0;0;0;0;0;0;0;0;0	058824;0;0;0	058824;0	058824;0;0;0	11765;0	058824;0;0;0;0;0;0;0;0	058824;0;0;0	058824;0;0;0;0;0;0;0;0;0	058824;0;0;0;0;0	11765;0;0;0;0;0;0	058824;0;0;0;0;0;0;0;0;0	058824;0;0	058824;0;0;0;0;0;0;0;0;0;0	058824;0;0;0;0;0	058824;0;0;0;0	058824;0;0	11765;0;0;0;0;0;0;0;0	058824;0;0;0	23529;0;0;0	058824;0;0;0;0;0;0;0;0;0;0;0;0;0;0;0;0;0;0	058824;0;0;0;0;0;0;0;0;0;0;0;0;0;0;0;0	058824;0;0;0;0;0;0;0	058824;0;0;0	058824;0;0;0;0;0;0;0;0;0;0;0;0;0;0	058824;0;0;0;0;0;0;0;0;0;0;0;0;0;0;0;0;0;0;0;0;0;0	058824;0;0;0;0;0	058824;0;0	058824;0;0	058824;0;0;0;0;0;0;0;0;0;0;0;0;0;0;0;0
U570;0	333333333;0	028571;0	17143;0	085714;0	028571;0	028571;0;0	11429;0;0	028571;0	028571;0	028571;0	11429;0	085714;0	028571;0	085714;0	028571;0	11429;0	028571;0	028571;0	057143;0	057143;0	028571;0	028571;0	057143;0;0	057143;0	14286;0;0	4;0	17143;0	057143;0	028571;0;0	057143;0	17143;0	085714;0	14286;0	028571;0	028571;0	28571;0	057143;0	057143;0	028571;0	057143;0	2;0	028571;0	14286;0;0	2;0	11429;0	085714;0	34286;0;0	028571;0;0	028571;0
U571;0	011494253;0;0;0	33333;0;0;0;0;0;0;0;0;0;0;0;0;0;0;0;0;0;0;0;0;0;0;0;0;0;0;0;0;0;0;0;0;0;0;0;0;0	33333;0;0;0;0	66667;0;0;0	33333;0;0;0;0;0;0;0;0;0;0;0;0;0;0;0;0;0;0;0;0;0;0;0;0;0;0;0;0;0;0;0;0;0;0;0;0;0;0;0;0;0;0;0;0;0;0;0;0;0;0;0;0;0;0;0;0;0;0;0;0;0;0;0;0;0;0;0;0;0	33333;0;0;0;0;0;0;0;0;0;0;0;0;0;0;0;0;0;0;0;0;0;0;0;0;0;0;0;0;0;0;0;0;0;0;0;0;0;0;0;0;0;0;0;0;0;0;0;0;0;0;0;0;0;0;0;0;0;0;0;0;0;0;0;0;0;0;0;0;0;0;0;0;0;0;0;0;0;0;0;0;0;0;0;0;0;0;0;0;0;0;0;0;0;0;0;0;0;0;0;0;0;0;0;0;0;0;0;0;0;0;0;0;0;0;0;0;0;0;0;0;0;0;0;0;0;0;0;0;0;0;0;0;0;0;0;0;0;0;0;0;0;0;0;0;0;0;0;0;0;0;0;0;0;0;0;0;0;0;0;0;0;0;0;0;0;0;0;0;0;0;0;0;0;0;0;0;0;0;0;0;0;0;0;0;0;0;0;0;0;0;0;0;0;0;0;0;0…	33333;0;0;0;0;0;0;0;0;0;0;0;0;0;0;0;0;0;0;0;0;0;0;0;0;0;0;0;0;0;0;0;0;0;0;0;0;0;0;0;0;0;0;0;0;0;0;0;0;0;0;0;0;0;0;0;0;0;0;0;0;0;0;0;0;0;0;0;0;0;0;0;0;0;0;0;0;0;0;0;0;0;0;0;0;0;0;0;0;0;0;0;0;0;0;0;0;0;0;0;0;0;0;0;0;0;0;0;0;0;0;0;0;0;0;0;0	33333;0;0;0;0;0;0;0;0;0;0;0;0;0;0;0;0;0;0;0;0;0;0;0;0;0;0;0;0;0;0;0;0;0;0;0;0;0;0;0;0;0;0;0;0;0;0;0;0;0;0;0;0;0;0;0;0;0;0;0;0;0;0;0;0;0;0	33333;0;0;0;0;0;0;0;0;0;0;0;0;0;0;0;0;0;0;0;0;0;0;0	33333;0	33333;0;0;0	33333;0	33333;0	33333;0	33333;0;0	33333;0	33333;0	33333;0	33333;0;0	33333;0;0	33333;0	33333;0	33333;1;0	33333;0;0	33333;0	33333;0;0	33333;0;0	33333;0;0;0;0	33333;0	33333;0;0	33333;0	33333;0	33333;0	33333;0	33333;0;0	33333;0;0;0;0;0	33333;0	33333;0	33333;0;0;0	33333;0;0	33333;0	33333;0	33333;0	33333;0	33333;0	33333;0;0	33333;0	33333;0	33333;0
U572;0;0;0;0	08046;0;0;0	24138;0;0;0;0;0;0;0;0;0	011494;0;0	011494;0;0;0	011494;0;0;0;0;0;0;0	011494;0;0;0	011494;0;0;0;0;0;0	022989;0	011494;0;0;0	068966;0;0	011494;0;0	18391;0;0;0	034483;0;0	011494;0;0;0;0;0;0;0;0;0;0;0;0;0;0;0;0;0	011494;0	011494;0	011494;0	034483;0;0	011494;0;0;0;0	011494;0;0;0;0;0	022989;0;0;0	011494;0;0;0;0;0;0;0;0;0;0;0;0;0;0;0;0;0;0;0	022989;0	022989;0;0;0;0;0	12644;0;0;0;0	011494;0;0;0	011494;0	2069;0;0;0;0	011494;0;0;0;0;0	011494;0;0;0;0;0;0;0;0;0;0;0;0;0;0;0;0;0;0;0;0	011494;0;0	011494;0;0	011494;0;0;0;0	011494;0;0	011494;0;0;0;0	034483;0;0	011494;0;0;0;0;0;0;0	022989;0	011494;0;0;0;0;0	011494;0;0	034483;0	011494;0;0;0;0;0	022989;0;0;0;0;0;0	022989;0;0	022989;0	034483;0;0;0;0;0;0;0;0;0	011494;0;0	011494;0;0;0;0;0	011494;0;0;0
U573;0	142857143;0;0;0;0;0;0	25;0;0;0;0;0;0;0;0;0;0;0;0;0;0;0;0;0;0;0;0;0;0;0;0;0;0;0;0;0;0;0;0;0;0	25;0;0;0;0	25;0;0;0;0;0;0;0;0;0;0;0;0;0;0;0;0;0;0;0;0;0;0;0;0;0;0;0;0;0;0;0;0;0;0;0;0;0;0;0	25;0;0;0;0;0;0;0;0;0;0;0;0;0;0;0;0;0;0;0;0;0;0;0;0;0;0;0;0;0;0;0;0;0;0;0;0;0;0;0;0;0;0;0;0;0;0;0;0;0;0;0;0;0;0;0;0;0;0;0;0;0;0;0;0;0;0;0;0;0;0;0;0;0;0;0;0	5;0;0;0;0;0;0;0;0;0;0;0;0;0;0;0;0;0;0;0;0;0;0;0;0;0;0;0;0;0;0;0;0;0;0;0;0;0;0;0;0;0;0;0;0;0;0;0;0	25;0;0;0;0	25;0;0;0;0;0;0;0;0;0;0;0;0;0;0;0;0;0;0;0;0;0;0;0;0;0;0;0;0;0;0;0;0;0;0;0;0;0;0;0;0;0;0;0;0;0;0;0;0;0;0;0;0;0;0;0;0;0;0;0;0;0;0;0;0;0;0;0;0;0	25;0;0;0;0;0;0;0;0;0;0;0;0;0;0;0;0;0;0;0;0;0;0;0	25;0;0;0;0;0;0;0;0;0;0;0;0;0;0;0;0;0;0;0;0;0;0;0;0;0;0;0;0;0;0;0;0;0;0;0;0;0;0;0;0;0;0;0;0	25;0;0;0;0;0;0;0;0;0;0;0;0;0;0;0;0;0;0;0;0;0;0;0;0;0;0;0;0;0;0;0;0;0;0;0;0;0;0;0;0;0;0;0;0;0;0;0;0;0;0;0;0;0;0;0;0;0;0;0;0;0;0;0;0;0;0;0;0;0;0;0;0;0;0;0;0;0;0;0;0;0;0;0;0;0;0;0;0;0;0	25;0;0;0;0;0;0;0;0;0;0;0;0;0;0;0;0;0;0;0;0;0;0;0;0;0;0;0;0;0	25;0;0;0;0;0;0;0;0;0;0;0;0;0;0;0;0;0;0;0;0;0;0;0;0;0;0;0	25;0;0;0;0;0;0;0;0;0;0;0;0;0;0;0;0;0;0;0;0;0;0;0;0;0;0;0;0;0;0;0;0;0;0;0;0	25;0;0;0;0;0;0;0;0;0;0;0;0;0;0;0;0;0;0;0;0;0;0;0;0;0;0;0;0	75;0;0;0	25;0;0;0;0;0;0	25;0;0	5;0;0;0;0	5;1;0;0;0	25;0	25;0;0;0	25;0;0;0	25;0	5;0;0;0;0	25;0	25;0	75;0;0;0	25;0;0;0;0;0;0	25;0	25;0;0;0	25;0;0	25;0;0;0	25;0;0;0;0;0	75;0;0;0;0;0;0	25;0;0;0;0;0;0;0;0;0;0;0;0;0;0;0;0;0;0;0;0;0;0;0;0;0;0;0;0;0;0;0;0;0;0;0;0;0;0;0	25;0;0;0;0;0;0;0;0;0;0;0;0;0;0;0;0;0;0;0;0;0;0;0;0;0;0;0;0;0;0;0;0;0;0;0;0;0;0;0;0;0;0;0;0;0;0;0;0;0;0;0;0;0;0;0;0;0;0;0;0;0;0;0;0;0;0;0;0;0;0;0;0;0;0;0;0;0;0;0;0;0;0;0;0;0;0;0;0;0;0;0;0;0;0;0;0;0;0;0;0;0;0;0;0;0;0;0;0;0;0;0;0;0;0;0;0;0;0;0;0;0;0;0;0;0;0;0;0;0;0;0;0;0;0;0;0;0;0;0;0;0;0;0;0;0;0;0;0;0;0;0;0;0;0;0;0;0;0;0;0;0;0;0;0;0;0;0;0;0;0;0;0;0;0;0;0;0;0;0;0;0;0;0;0;0;0;0;0;0;0;0;0;0;0;0;0;0;0;…	25;0;0;0	25;0;0;0;0;0;0;0;0;0;0;0;0;0;0;0;0;0;0;0;0;0;0;0;0;0;0;0;0;0;0;0;0;0;0;0;0;0;0;0;0;0;0;0;0;0;0;0;0;0;0;0;0;0;0;0;0;0;0;0;0;0;0;0;0;0;0;0;0;0;0;0;0;0;0;0;0;0;0;0;0;0;0;0;0;0;0;0;0;0;0;0;0;0;0;0;0
U574;0	071428571;0;0;0	14286;0;0;0;0;0;0;0;0;0;0;0;0;0;0;0;0;0;0;0;0;0;0;0;0;0;0;0;0;0;0;0;0;0;0;0;0;0	14286;0;0;0;0	14286;0;0;0	14286;0;0;0;0;0;0;0;0;0;0;0;0;0;0;0;0;0;0;0;0;0;0;0;0;0;0;0;0;0;0;0;0;0;0;0;0;0;0;0;0;0;0;0;0;0;0;0;0;0;0;0;0;0;0;0;0;0;0;0;0;0;0;0;0;0;0;0;0;0	14286;0;0;0;0;0;0;0;0;0;0;0;0;0;0;0;0;0;0;0;0;0;0;0;0;0;0;0;0;0;0;0;0;0;0;0;0;0;0;0;0;0;0;0;0;0;0;0;0;0;0;0;0;0;0;0;0;0;0;0;0;0;0;0;0;0;0;0;0;0;0;0;0;0;0;0;0;0;0;0	14286;0;0;0;0;0;0;0;0;0;0;0;0;0;0;0;0;0;0;0;0;0;0;0;0;0;0;0;0;0;0;0;0;0;0;0;0;0;0;0;0	14286;0;0;0;0;0;0;0;0;0;0;0;0;0;0;0;0;0;0;0;0;0;0;0;0;0;0;0;0;0;0;0;0;0;0;0;0;0;0;0;0;0;0;0;0;0;0;0;0;0;0;0;0;0;0;0;0;0;0;0;0;0;0;0;0;0;0;0;0;0;0;0;0;0;0;0;0;0;0;0;0;0;0;0;0;0;0;0;0;0;0;0;0;0;0;0;0;0;0;0;0;0;0;0;0;0;0;0;0;0;0;0;0	14286;0;0;0;0;0;0;0;0;0;0;0;0;0;0;0;0;0;0;0;0;0;0;0;0;0;0;0;0;0;0;0;0;0;0;0;0;0;0;0;0;0;0;0;0;0;0;0;0;0;0;0;0;0;0;0;0;0;0;0;0;0;0;0;0;0;0;0;0;0;0;0;0;0;0;0;0;0;0;0;0;0;0;0;0;0;0;0;0;0;0;0;0;0;0;0;0;0;0;0;0;0;0;0;0;0;0;0;0;0;0;0;0;0;0;0;0	14286;0;0;0;0;0;0;0;0;0;0;0;0;0;0;0;0;0;0;0;0;0;0;0;0;0;0;0;0;0;0;0;0;0;0;0;0;0;0;0;0;0;0;0;0;0;0;0;0;0;0;0;0;0;0;0;0;0;0;0;0;0;0;0;0;0;0	14286;0;0;0;0;0;0;0;0;0;0;0;0;0;0;0;0;0;0;0;0;0;0;0	14286;0	14286;0;0;0	14286;0	14286;0	14286;0	14286;0;0	14286;0	14286;0	14286;0	14286;0;0	14286;0;0	14286;0	14286;0	14286;0	14286;0	14286;0;1;0	14286;0;0	14286;0;0	14286;0;0;0;0	14286;0	14286;0;0	14286;0	14286;0	14286;0	14286;0	14286;0;0	14286;0;0;0;0;0	14286;0	14286;0	14286;0;0;0	14286;0;0	14286;0	14286;0	14286;0	14286;0	14286;0	14286;0;0	14286;0
U575;0;0;0;0	071429;0;0;0	071429;0;0;0;0;0;0;0;0;0;0;0;0;0;0;0;0;0;0;0;0;0	071429;0;0;0;0;0;0;0;0	071429;0	14286;0;0;0;0	21429;0;0;0;0	21429;0;0;0	071429;0;0;0;0;0;0;0;0;0;0;0;0;0;0;0;0;0;0;0;0;0;0	071429;0;0;0;0;0;0;0;0;0;0;0;0;0;0;0;0;0;0;0;0;0;0;0;0;0;0;0;0;0;0;0;0;0;0;0;0;0;0;0	14286;0;0;0;0	071429;0;0;0;0	21429;0;0;0;0;0;0;0;0;0;0;0;0;0;0;0;0;0;0;0;0;0;0;0;0;0;0;0;0	071429;0;0	14286;0;0;0;0;0;0;0;0;0;0	14286;0;0;0	071429;0;0;0;0;0;0;0;0;0;0;0;0;0;0	071429;0;0;0	071429;0;0;0;0;0;0	071429;0;0;0;0;0;0;0;0;0;0;0;0;0;0;0;0;0;0	071429;0;0;0;0;0;0;0	071429;0;0	071429;0;0;0	071429;0;0;0;0;0	071429;0;0;0;0	071429;0;0;0;0;0;0;0;0;0;0;0;0;0;0;0;0;0;0;0;0;0;0	071429;0;0;0;0;0;0;0;0;0;0;0;0;0;0;0;0;0;0;0;0;0;0	14286;0;0;0;0;0;0;0;0;0;0;0;0	071429;0;0;0	071429;0;0	071429;0;0;0;0;0;0;0;0;0;0;0;0;0;0;0;0;0;0;0;0	071429;0;0;0;0;0;0;0;0	071429;0;0;0;0;0;0;0	071429;0;0	071429;0;0;0	071429;0;0	071429;0;0;0	071429;0;0;0;0;0;0;0;0;0;0;0;0;0;0;0;0;0;0;0;0	071429;0;0	071429;0;0;0	071429;0;0;0;0;0;0;0;0;0;0	071429;0;0;0;0;0;0;0;0;0;0;0;0;0;0;0;0;0;0;0;0;0;0;0;0;0;0;0;0;0;0;0;0;0;0;0;0;0;0;0;0;0;0;0;0;0;0;0;0;0;0;0;0;0	071429;0;0	071429;0;0;0;0;0;0;0	071429;0;0;0;0;0;0;0;0;0;0;0;0;0;0;0;0;0;0;0;0;0;0;0;0;0;0;0;0;0;0;0;0;0;0;0;0;0;0;0	071429;0;0;0;0;0;0;0;0;0;0;0;0;0;0;0;0;0;0;0;0;0;0;0;0;0;0;0;0;0;0	071429;0;0;0;0;0;0;0;0;0;0;0;0;0;0;0;0;0;0;0;0;0;0;0;0;0;0;0;0;0;0;0;0;0;0	071429;0;0	071429;0;0;0;0;0;0;0;0;0;0;0;0;0;0;0;0;0;0;0;0;0;0;0	14286;0
U576;0	05;0;0;0	029412;0;0;0	14706;0	029412;0;0;0;0;0;0;0;0;0	029412;0;0;0;0;0;0;0;0;0;0;0	088235;0;0;0;0	029412;0;0;0;0	029412;0;0	029412;0;0;0;0;0;0;0	088235;0;0;0	058824;0;0	029412;0;0;0;0;0;0;0;0;0;0;0;0;0;0;0;0;0	029412;0;0;0	029412;0;0;0;0;0;0;0	029412;0;0;0;0;0;0;0;0;0;0;0;0;0;0;0;0;0;0;0;0;0;0;0;0;0;0	029412;0;0;0;0;0;0	029412;0	029412;0;0;0;0;0;0;0;0;0;0;0;0;0;0;0;0;0;0;0;0;0;0;0;0;0;0;0;0;0;0;0;0;0;0;0;0;0;0	029412;0;0;0	029412;0;0;0;0;0;0	029412;0;0;0	029412;0;0	058824;0;0;0;0;0;0;0	029412;0;0;0;0;0;0	029412;0;0;0;0;0;0;0;0;0;0;0;0;0;0	029412;0;0;0	088235;0;0;0;0	029412;0;0;0;0;0;0;0;0;0;0;0;0;0;0;0;0	029412;0;0;0;0;0;0;0;0;0;0;0;0;0;0;0;0;0;0;0;0;0;0;0;0;0;0;0;0	029412;0;0;0;0;0;0;0;0;0;0;0;0;0;0;0;0;0;0;0;0;0;0;0;0;0;0	058824;0;0;0;0;0;0;0;0;0;0;0;0;0;0;0	058824;0;0;0;0;0;0;0;0;0;0;0;0;0;0;0;0;0	029412;0;0;0;0;0;0;0;0;0;0;0;0;0;0;0;0;0;0;0;0;0;0	029412;0;0;0;0;0	029412;0;0;0;0;0;0;0;0;0;0;0;0;0;0;0;0;0;0;0;0;0;0;0	088235;0;0	029412;0;0;0;0;0;0	029412;0;0;0;0;0;0;0;0;0	11765;0;0;0;0;0;0;0;0;0;0;0	029412;0;0;0;0;0;0;0;0	029412;0;0;0;0;0;0	11765;0;0;0;0;0;0;0;0;0;0;0;0;0;0;0;0;0;0;0;0;0;0;0;0;0;0;0;0	11765;0;0;0;0;0;0;0	029412;0;0;0;0;0;0;0;0;0;0;0;0;0	058824;0;0;0;0;0;0;0	11765;0;0;0;0;0;0;0;0;0;0;0;0;0	029412;0;0;0;0;0;0;0;0;0	14706;0;0;0;0;0;0;0;0;0;0;0;0;0;0;0;0;0;0;0;0;0;0;0;0;0;0;0	029412;0;0;0;0;0;0;0;0;0;0;0;0;0;0;0;0;0;0;0;0;0;0;0;0;0
U577;0;0;0;0	1;0;0;0	45;0;0;0;0;0;0;0;0;0	05;0;0	05;0;0;0;0;0;0;0;0;0;0	05;0;0;0;0;0;0;0;0;0	05;0	05;0;0;0	05;0;0;0;0	1;0;0;0	05;0;0	05;0;0;0;0;0;0;0;0;0;0;0;0;0;0;0;0;0;0;0	05;0	05;0;0	05;0;0;0;0	05;0;0;0;0;0	05;0;0;0;0;0;0;0;0;0;0;0;0;0;0;0;0;0;0;0;0;0;0;0	05;0;0;0;0;0	05;0;0;0;0	05;0;0;0	05;0	15;0;0;0;0;0;0;0;0;0;0;0;0;0;0;0;0;0;0;0;0;0;0;0;0;0;0;0;0;0	05;0;0	05;0;0;0;0;0;0;0;0;0;0;0;0	05;0;0	05;0;0;0;0;0;0;0;0;0;0;0;0;0	05;0;0;0;0;0;0;0;0	05;0;0;0;0;0;0	05;0;0	05;0	05;0;0;0;0;0;0;0;0;0	05;0;0;0;0;0;0;0;0;0;0;0	05;0	05;0;0	05;0;0;0;0;0;0;0	05;0;0;0;0;0;0;0;0	05;0;0;0;0;0;0;0;0;0;0	05;0;0;0;0;0;0;0;0;0;0;0;0;0;0;0;0;0;0;0;0;0;0;0;0	05;0;0;0;0;0;0;0;0;0;0;0;0	05;0;0;0;0;0	1;0;0;0;0;0;0;0;0;0;0;0;0;0;0;0;0;0;0;0;0;0;0;0;0;0;0;0;0;0;0;0;0;0;0;0;0;0;0;0;0;0;0;0;0;0;0;0;0;0;0;0;0;0;0;0;0;0;0;0;0;0;0;0;0;0;0;0	15;0;0;0;0;0;0;0;0;0;0;0;0;0;0;0;0;0;0;0;0;0;0;0;0;0;0;0;0;0;0;0;0;0;0;0;0;0;0;0;0;0;0;0;0;0;0;0;0;0;0;0;0;0;0;0;0;0;0;0;0;0;0;0;0;0;0	05;0;0;0;0;0;0;0;0;0;0;0;0;0;0;0;0;0;0	1;0;0	05;0;0;0	05;0	1;0;0;0;0;0;0;0;0;0;0;0;0;0;0;0;0;0;0;0;0;0;0;0;0;0;0	1;0;0;0	1;0;0	05;0;0
[truncated: 423 more rows]
[truncated: 755 more columns]
