# Supplementary material for: A hybrid trust computing approach for IoT using social similarity and machine learning
Source: PLoS One. 2022 Jul 28;17(7):e0265658. doi: 10.1371/journal.pone.0265658 (PMC9333244; doi:10.1371/journal.pone.0265658)
Supplement: S1 File — (ZIP) [file pone.0265658.s001.zip › supplimentary_files/dataset/crawdad/activity.csv]

# Format: user_id	start	end
1	27943	71098
1	71144	92870
1	194244	199459
2	39525	82681
2	82726	125926
2	125926	148590
2	213800	213827
3	6197	6246
3	34743	34810
3	34909	78072
3	78110	115089
3	120465	134525
3	178079	206976
4	30659	73846
4	73860	117003
4	117062	129477
4	140294	143646
4	198285	214564
5	29361	72535
5	72562	115721
5	115762	158944
5	158963	194167
6	29172	29979
6	31429	74551
6	74631	97899
6	200393	200929
7	1657	3895
7	23512	23673
7	26542	32877
7	36201	53602
7	189322	189674
7	193297	236408
7	236498	266843
8	36739	79832
8	79940	103998
8	104459	136585
8	144117	187316
8	187318	205322
8	292158	293879
9	13753	31899
9	42099	85177
9	85300	128438
9	128500	171577
9	171700	214802
9	214900	257971
9	258100	266763
10	39494	50910
10	53329	61130
10	90926	110035
10	172626	205141
11	23711	59941
11	88171	122551
11	174661	200393
12	31090	46216
12	48576	48602
12	48875	91997
12	92077	135165
12	135277	163985
13	26771	69947
13	69973	71638
14	24105	24732
14	24825	55635
14	86860	86951
14	93023	125702
14	179498	200461
15	2545	6039
15	9035	9095
15	9656	11480
15	12003	13914
15	26649	26718
15	26887	70082
15	70088	86959
15	89355	132482
15	153779	196975
15	196980	240107
15	240180	274550
16	28988	72151
16	72189	101807
16	102254	102273
17	29175	29235
17	40895	84048
17	84097	96895
17	194474	209035
18	521	43634
18	43725	86872
18	86926	109727
18	109841	141545
19	33924	51925
19	95411	95427
19	95485	131486
20	16816	23843
20	27723	28241
20	36577	36731
20	99694	99698
20	115501	115581
21	7683	50774
21	50884	63418
21	63847	63859
21	64583	64594
22	8712	10554
22	11026	11052
22	11589	41143
22	46770	46772
22	46997	46999
22	47663	47666
22	48237	48287
22	50872	52124
22	61491	90727
22	90970	92123
22	106182	106220
22	106307	136967
22	143364	146012
22	180512	194259
22	194463	237635
22	237664	270906
23	30083	49387
23	115897	115924
24	10970	17131
24	17171	17529
24	23729	29660
24	34149	46903
24	118082	118363
24	118566	161661
24	161768	181801
25	2805	4830
25	10370	13335
25	33227	37099
25	183922	208633
26	10649	11662
26	22719	22888
26	22952	38310
27	17333	27350
27	89370	132568
27	132572	175698
27	175773	181855
28	17516	23793
28	23858	66992
28	67059	110256
28	110259	114818
28	120382	163539
28	163583	203067
29	3246	25431
29	28981	33160
29	100549	100777
29	190151	206925
30	103795	114650
31	46816	53613
31	84016	96963
32	53353	90406
32	90530	96203
32	96240	120927
32	121027	133028
32	179799	185726
32	194615	207329
32	269317	271164
33	4133	12168
33	12390	15296
33	53210	96317
33	96411	104120
33	116984	135703
33	192161	196370
33	209973	253139
33	253175	270206
34	2021	7252
34	8536	28559
34	41022	84219
34	84223	121096
34	181134	190501
34	191151	203327
35	29059	36271
35	52946	53525
35	91132	91159
36	2849	3993
36	4380	9964
36	10008	22253
36	86760	124497
36	124870	124887
36	127004	131635
36	151007	156508
36	184295	186000
37	7669	29784
37	29864	29880
38	2519	7647
38	97039	97046
38	97270	140468
38	140472	183670
38	183671	196878
39	23096	48076
39	66663	109860
39	109864	153026
39	153066	158095
39	159779	202941
39	202981	246174
39	246183	263124
40	4358	5601
40	52273	53094
40	97484	111334
41	4868	17026
42	5405	31034
42	31199	49962
42	88799	131954
42	132001	158654
42	178368	178395
43	16389	52070
43	53369	96637
43	96639	129407
43	192746	195748
44	4535	47661
44	47736	90813
44	90936	134130
44	134136	176139
45	1852	22618
45	92379	93875
45	94308	134694
45	181553	191422
45	192074	203681
46	3491	13529
46	199134	208283
47	3245	33300
47	36819	80010
47	80020	83383
47	89643	110466
47	111309	123251
47	130245	131926
47	139733	146478
47	147397	154092
47	162952	186014
47	186408	209692
47	212511	212539
47	215958	228240
47	265960	266019
48	9431	10198
48	11581	22116
48	24216	25700
48	27466	29266
48	31755	31915
48	31982	35073
48	96361	101781
48	118764	161871
48	161966	199209
48	199499	199584
49	3020	46219
49	46222	89288
49	114081	157181
49	157282	200476
49	200483	209147
50	7074	10319
50	111754	113139
50	113761	113775
50	123443	123458
50	131799	174936
51	3518	36901
51	105634	119380
51	190870	191026
51	198044	204587
51	204681	208143
52	9397	10327
52	11046	30185
52	30640	31505
53	97653	116814
54	34538	77632
54	97604	108453
55	31893	37935
55	95855	111540
55	111688	133338
55	137230	137283
55	178854	179404
55	179822	188839
55	189978	225882
55	277254	279051
55	284361	289025
55	289193	289401
56	37607	53234
56	53307	68111
56	68869	68922
56	69293	69463
56	69541	108098
56	108265	119143
56	120119	137671
56	141834	141901
56	183819	202147
56	214180	249841
56	257591	257662
56	277261	320457
57	18934	62085
57	62135	105331
57	105335	134914
57	180113	187914
59	36266	38067
59	53933	97129
59	97135	140331
59	140336	148668
60	6861	41460
60	96748	139859
60	139949	143889
60	194492	237681
60	237694	267184
61	232	582
61	680	1954
61	1991	45154
61	45192	69142
61	98039	141211
61	141241	147178
61	175398	218590
61	218600	227302
61	260921	269924
62	34301	39271
63	42686	50221
63	94883	101656
63	116372	159570
63	159574	197021
64	3289	46399
64	46490	60698
64	86232	96905
64	97050	113288
64	122608	165758
64	165809	177602
64	177712	203162
64	203324	215877
65	99025	142222
65	142227	144362
65	181753	182026
65	186149	206604
66	9534	23701
66	26545	33036
66	94221	114666
66	118122	138957
66	183690	208955
67	3720	46807
67	46922	90103
67	90122	133212
67	133322	176453
67	176522	219698
67	219722	262864
67	262922	265972
68	4366	4662
68	4780	47889
68	47981	91119
68	91181	134365
68	134381	149774
69	8970	48572
69	190134	193959
69	194056	208080
70	15204	58334
70	58405	101550
70	101605	134975
71	17106	41082
71	43256	54584
71	100533	143695
71	143734	186875
71	186934	204881
71	205002	207374
72	1361	10468
72	13487	56651
72	56688	99815
72	99888	142976
72	143088	186212
72	186289	229413
72	229489	268142
73	96380	99462
74	182	2148
74	2199	2798
74	3356	8663
74	8840	9134
74	10644	11820
74	12581	21753
74	21778	29500
74	29549	45834
74	46975	48002
74	48107	48562
74	92019	114012
74	114159	114610
74	114735	115045
74	117605	137024
74	137187	138288
74	182443	201026
74	201131	244304
74	244331	276583
74	290012	320703
75	2191	8885
75	90868	131497
75	177139	220287
75	220347	263434
75	263549	306715
75	306754	349937
76	2748	13134
76	13206	35687
76	42793	43130
76	95269	98849
76	99548	115372
76	115705	130995
76	182943	207453
