# Supplementary material for: A hybrid trust computing approach for IoT using social similarity and machine learning
Source: PLoS One. 2022 Jul 28;17(7):e0265658. doi: 10.1371/journal.pone.0265658 (PMC9333244; doi:10.1371/journal.pone.0265658)
Supplement: S1 File — (ZIP) [file pone.0265658.s001.zip › supplimentary_files/dataset/crawdad/friends1.csv]

# Format: user_id	user_id
1	22
2	50
2	55
2	56
2	59
3	32
3	61
4	12
4	43
6	35
6	60
7	13
7	20
7	21
7	35
7	39
7	55
8	56
9	18
9	20
9	39
9	44
9	51
9	63
9	66
9	70
9	75
9	76
10	1
10	22
10	69
11	14
12	20
12	48
12	51
12	61
13	7
13	20
13	21
13	31
13	34
13	39
13	49
13	50
13	54
13	57
13	61
13	63
13	74
13	75
13	76
14	11
14	60
15	39
15	46
15	49
16	17
17	56
18	9
18	25
18	39
18	51
18	61
18	75
20	7
20	9
20	12
20	13
20	31
20	34
20	39
20	44
20	48
20	63
20	76
21	7
21	13
21	39
21	49
21	54
22	1
22	69
23	27
25	18
25	31
25	48
25	51
25	61
25	75
26	45
27	23
28	24
29	24
29	34
31	13
31	20
31	25
31	39
31	51
31	61
31	71
31	75
31	76
32	33
33	32
34	13
34	20
34	45
34	49
34	50
34	55
34	59
35	6
35	7
35	36
35	37
35	60
36	63
36	66
38	61
38	76
39	7
39	9
39	13
39	18
39	20
39	21
39	31
39	44
39	48
39	49
39	57
39	63
39	70
39	75
39	76
40	59
43	9
43	71
44	9
44	20
44	39
44	46
44	61
44	70
44	76
46	44
46	47
47	46
47	66
48	12
48	20
48	25
48	39
48	51
48	61
48	76
49	13
49	21
49	34
49	39
50	2
50	13
50	34
50	56
50	59
50	60
50	64
50	74
51	9
51	12
51	18
51	25
51	31
51	48
51	61
51	76
52	15
52	29
52	33
52	65
54	13
54	21
54	34
54	55
54	56
54	59
54	74
55	2
55	7
55	34
55	54
55	56
55	59
55	63
55	74
56	2
56	50
56	54
56	55
56	59
56	74
57	13
57	39
58	75
59	34
59	40
59	64
60	6
60	35
61	12
61	13
61	18
61	25
61	31
61	38
61	44
61	48
61	51
61	70
61	75
61	76
63	9
63	13
63	20
63	36
63	39
63	55
63	75
64	50
64	59
65	66
66	9
66	36
66	47
66	65
67	72
69	22
69	72
70	9
70	39
70	44
70	61
70	75
71	9
71	31
71	43
72	67
74	13
74	50
74	54
74	55
74	56
74	59
74	76
75	9
75	13
75	18
75	25
75	31
75	39
75	61
75	63
75	70
75	76
76	9
76	13
76	20
76	31
76	39
76	44
76	48
76	51
76	61
76	74
76	75
