# Supplementary material for: A hybrid trust computing approach for IoT using social similarity and machine learning
Source: PLoS One. 2022 Jul 28;17(7):e0265658. doi: 10.1371/journal.pone.0265658 (PMC9333244; doi:10.1371/journal.pone.0265658)
Supplement: S1 File — (ZIP) [file pone.0265658.s001.zip › supplimentary_files/dataset/crawdad/friends2.csv]

# Format: user_id	user_id	time_added
1	10	40967
1	69	194434
3	56	38211
3	33	100557
3	4	114167
3	31	122496
5	35	31376
5	60	31389
5	6	31922
6	5	36047
8	27	117656
8	45	192689
8	29	192705
8	49	192715
8	17	201264
9	43	17002
10	33	53681
12	19	36318
12	43	36345
12	39	65900
15	7	27356
15	57	27371
15	11	90115
17	8	200341
17	49	200428
17	32	201037
17	29	201344
22	65	10159
22	33	11958
22	48	12149
22	49	20138
22	21	21350
22	76	22694
22	10	40145
22	9	52102
22	32	88510
22	27	89940
22	57	90461
22	31	90683
22	40	106734
22	2	110151
22	56	110712
22	60	127969
22	11	129262
22	36	185223
22	63	193741
22	39	194255
22	25	194681
24	38	4272
24	19	4438
24	64	4607
24	58	4750
24	11	26449
24	57	26958
24	63	27382
25	38	12763
25	19	36400
25	39	184226
29	33	5549
29	41	7344
29	52	16245
29	45	17520
29	8	190485
29	49	190506
29	17	201483
30	74	113315
31	74	48595
31	43	48708
32	3	1510
32	45	5884
32	35	53423
32	43	53569
32	47	97401
32	36	106543
32	76	123250
32	61	123272
32	57	180677
32	22	184931
32	17	205784
33	45	12564
33	34	12573
33	29	12584
33	52	13537
33	43	53481
33	22	195409
33	61	196155
34	75	3053
34	46	5590
34	47	5666
34	52	10069
34	41	12047
34	60	13456
34	56	42739
34	9	42896
34	48	101518
34	42	106742
34	28	107670
34	61	108016
34	19	108049
34	8	193516
35	5	30245
35	32	53153
36	32	4668
36	61	4699
36	46	5047
36	15	5179
36	64	5698
36	38	6185
36	31	92042
36	43	92082
36	12	92108
36	57	93385
36	1	94398
38	25	4116
38	36	97558
38	60	98233
38	32	103956
38	11	177825
43	12	36323
43	19	36334
43	32	88063
43	31	90205
43	76	96830
43	4	105500
45	61	1899
45	74	2583
45	75	2865
45	76	4015
45	33	5367
45	32	5382
45	47	5407
45	46	5433
45	68	5739
45	49	6814
45	26	8360
45	41	8384
45	31	8407
45	48	12501
45	63	15100
45	24	15128
45	42	15443
45	29	17129
45	28	18145
45	52	18230
45	57	96005
45	21	99516
45	27	102995
45	60	108074
45	19	108109
45	22	109112
45	8	132010
45	66	133129
46	41	13291
47	34	11246
47	45	11293
47	49	36912
47	13	37044
47	63	37375
47	59	56688
47	32	89827
47	27	89886
47	57	90071
47	17	90446
47	31	90499
47	36	90557
47	22	93215
47	64	97157
47	16	98056
47	42	99182
47	55	100516
47	4	101500
47	76	101800
47	60	109663
47	12	109716
47	19	115649
47	28	116081
47	61	179820
47	11	180479
47	38	181467
47	3	185895
47	56	189224
47	65	203495
49	45	8560
49	15	10327
49	29	193288
49	8	193299
49	17	201661
51	43	16953
52	69	12949
52	34	13121
52	32	13952
52	63	15400
52	28	17807
52	45	17828
52	36	17865
52	49	19172
52	70	19201
52	5	29821
52	9	30145
52	12	31203
52	7	31226
55	76	97629
55	14	100292
55	24	180096
55	60	195918
56	17	53377
56	60	214222
57	32	180764
59	64	37922
59	56	91352
59	74	93032
59	36	95936
59	60	97483
59	19	97498
59	47	98025
59	55	99239
59	64	99712
59	8	101845
59	63	117059
60	76	99954
60	59	99965
60	36	142300
60	55	195700
60	56	195711
61	3	3380
61	36	3394
61	58	3415
61	33	17220
61	32	23453
61	21	23640
61	24	24043
61	43	24062
63	65	10739
64	47	97212
64	8	204106
65	63	10573
65	52	12648
65	36	138016
69	10	41086
69	1	41199
69	39	194215
69	63	194223
71	4	103523
74	28	14199
74	34	101513
74	36	104068
75	41	5906
75	12	91838
76	17	96293
76	55	97218
76	43	97374
76	56	97544
76	60	109730
