# Supplementary material for: A hybrid trust computing approach for IoT using social similarity and machine learning
Source: PLoS One. 2022 Jul 28;17(7):e0265658. doi: 10.1371/journal.pone.0265658 (PMC9333244; doi:10.1371/journal.pone.0265658)
Supplement: S1 File — (ZIP) [file pone.0265658.s001.zip › supplimentary_files/dataset/crawdad/messages.csv]

# Format: msg_id	user_id	created	type	dst
1	1	91696	B	-1
2	1	93644	B	-1
3	1	100806	B	-1
4	1	100823	B	-1
5	1	104852	B	-1
6	1	194473	B	-1
7	1	198257	B	-1
8	1	199241	B	-1
9	1	199273	B	-1
10	1	202458	B	-1
11	1	205241	B	-1
12	3	51849	B	-1
13	3	96812	B	-1
14	3	96825	B	-1
15	3	100361	B	-1
16	3	100398	B	-1
17	3	101727	B	-1
18	3	107246	B	-1
19	3	114218	B	-1
20	3	114229	B	-1
21	3	178154	B	-1
22	3	180878	B	-1
23	3	184481	B	-1
24	3	187752	B	-1
25	3	187811	B	-1
26	3	197369	B	-1
27	3	197384	B	-1
28	3	201021	B	-1
29	3	201033	B	-1
30	3	204641	B	-1
31	3	204650	B	-1
32	3	206790	B	-1
33	4	117179	B	-1
34	4	117196	B	-1
35	4	199788	B	-1
36	4	199811	B	-1
37	5	31247	B	-1
38	6	32011	B	-1
39	6	33915	B	-1
40	6	33924	B	-1
41	8	104522	B	-1
42	8	117736	B	-1
43	8	119455	B	-1
44	8	136586	B	-1
45	9	13948	B	-1
46	10	91617	B	-1
47	10	103490	B	-1
48	11	24720	B	-1
49	11	24764	B	-1
50	11	56915	B	-1
51	11	94874	B	-1
52	11	94890	B	-1
53	11	98701	B	-1
54	11	101064	B	-1
55	11	101075	B	-1
56	11	109305	B	-1
57	11	110524	B	-1
58	11	110533	B	-1
59	11	118892	B	-1
60	11	122004	B	-1
61	11	122015	B	-1
62	11	137804	B	-1
63	11	181722	B	-1
64	11	181732	B	-1
65	11	181742	B	-1
66	11	186752	B	-1
67	11	197173	B	-1
68	11	197195	B	-1
69	11	199773	B	-1
70	12	31985	B	-1
71	12	33321	B	-1
72	12	34832	B	-1
73	12	225103	B	-1
74	15	9078	B	-1
75	15	91369	B	-1
76	15	97057	B	-1
77	15	101889	B	-1
78	15	101898	B	-1
79	15	194590	B	-1
80	16	32738	B	-1
81	17	113945	B	-1
82	18	110106	B	-1
83	19	34005	B	-1
84	19	34021	B	-1
85	19	35528	B	-1
86	20	36724	B	-1
87	20	36745	B	-1
88	22	8974	B	-1
89	22	12328	B	-1
90	22	15394	B	-1
91	22	16395	B	-1
92	22	17602	B	-1
93	22	25529	B	-1
94	22	25538	B	-1
95	22	44066	B	-1
96	22	91615	B	-1
97	22	96725	B	-1
98	22	96732	B	-1
99	22	99037	B	-1
100	22	99798	B	-1
101	22	101546	B	-1
102	22	103543	B	-1
103	22	110792	B	-1
104	22	110818	B	-1
105	22	129317	B	-1
106	22	136943	B	-1
107	22	182808	B	-1
108	22	182815	B	-1
109	22	184768	B	-1
110	22	186916	B	-1
111	22	188816	B	-1
112	22	190671	B	-1
113	22	196885	B	-1
114	22	196900	B	-1
115	22	199244	B	-1
116	24	21011	B	-1
117	24	27871	B	-1
118	24	34234	B	-1
119	24	44543	B	-1
120	24	118188	B	-1
121	25	10477	B	-1
122	25	31446	B	-1
123	25	32683	B	-1
124	25	36185	B	-1
125	25	184234	B	-1
126	25	186592	B	-1
127	29	8588	B	-1
128	29	16271	B	-1
129	29	16294	B	-1
130	29	18518	B	-1
131	29	32694	B	-1
132	29	33295	B	-1
133	29	102500	B	-1
134	29	110829	B	-1
135	29	110841	B	-1
136	29	121830	B	-1
137	29	121839	B	-1
138	29	192666	B	-1
139	29	200420	B	-1
140	29	200448	B	-1
141	29	200910	B	-1
142	29	200922	B	-1
143	29	206660	B	-1
144	29	206670	B	-1
145	29	206687	B	-1
146	30	9285	B	-1
147	30	12525	B	-1
148	30	13486	B	-1
149	30	15126	B	-1
150	30	23119	B	-1
151	30	25862	B	-1
152	30	25870	B	-1
153	30	30729	B	-1
154	30	32933	B	-1
155	30	34739	B	-1
156	30	91343	B	-1
157	30	92745	B	-1
158	30	95756	B	-1
159	30	98728	B	-1
160	30	99792	B	-1
161	30	101735	B	-1
162	30	108311	B	-1
163	30	110793	B	-1
164	30	110806	B	-1
165	30	118130	B	-1
166	30	119842	B	-1
167	30	120809	B	-1
168	30	142523	B	-1
169	30	142531	B	-1
170	30	177810	B	-1
171	30	179135	B	-1
172	30	181589	B	-1
173	30	185106	B	-1
174	30	195029	B	-1
175	31	48753	B	-1
176	32	6445	B	-1
177	32	29511	B	-1
178	32	29628	B	-1
179	32	31393	B	-1
180	32	52547	B	-1
181	32	98828	B	-1
182	32	106663	B	-1
183	32	185018	B	-1
184	32	186430	B	-1
185	32	194463	B	-1
186	32	198095	B	-1
187	32	198115	B	-1
188	32	198723	B	-1
189	32	202235	B	-1
190	32	203131	B	-1
191	32	204911	B	-1
192	32	209924	B	-1
193	33	7258	B	-1
194	33	31506	B	-1
195	33	51377	B	-1
196	33	209867	B	-1
197	34	7247	B	-1
198	34	12200	B	-1
199	34	13539	B	-1
200	34	18353	B	-1
201	34	18385	B	-1
202	34	54195	B	-1
203	34	101922	B	-1
204	34	108523	B	-1
205	34	111971	B	-1
206	34	111981	B	-1
207	34	191398	B	-1
208	36	10082	B	-1
209	36	123914	B	-1
210	36	133042	B	-1
211	36	184625	B	-1
212	36	199374	B	-1
213	36	203688	B	-1
214	36	203877	B	-1
215	38	10369	B	-1
216	38	13634	B	-1
217	38	13643	B	-1
218	38	95358	B	-1
219	38	95370	B	-1
220	38	95378	B	-1
221	38	98209	B	-1
222	38	177792	B	-1
223	38	179344	B	-1
224	38	182904	B	-1
225	38	186207	B	-1
226	38	186232	B	-1
227	38	189030	B	-1
228	39	34452	B	-1
229	39	34464	B	-1
230	39	34475	B	-1
231	39	96465	B	-1
232	39	96489	B	-1
233	39	110086	B	-1
234	39	124441	B	-1
235	39	142451	B	-1
236	39	142461	B	-1
237	39	189913	B	-1
238	39	202944	B	-1
239	39	207209	B	-1
240	41	13327	B	-1
241	42	16519	B	-1
242	42	30780	B	-1
243	42	30789	B	-1
244	42	30805	B	-1
245	42	32298	B	-1
246	42	93564	B	-1
247	42	93572	B	-1
248	42	98157	B	-1
249	42	98165	B	-1
250	42	100619	B	-1
251	42	102565	B	-1
252	43	11500	B	-1
253	43	11511	B	-1
254	43	16496	B	-1
255	43	16687	B	-1
256	43	19027	B	-1
257	43	30623	B	-1
258	43	30640	B	-1
259	43	34654	B	-1
260	43	34664	B	-1
261	43	34680	B	-1
262	43	52565	B	-1
263	43	93378	B	-1
264	43	93471	B	-1
265	43	94367	B	-1
266	43	99066	B	-1
267	43	102465	B	-1
268	43	102495	B	-1
269	43	105563	B	-1
270	43	112248	B	-1
271	43	112254	B	-1
272	43	119545	B	-1
273	43	119555	B	-1
274	43	120330	B	-1
275	43	142268	B	-1
276	43	142274	B	-1
277	43	178963	B	-1
278	43	178973	B	-1
279	43	181219	B	-1
280	43	188486	B	-1
281	43	188498	B	-1
282	43	188567	B	-1
283	43	192603	B	-1
284	43	199579	B	-1
285	43	199586	B	-1
286	43	199610	B	-1
287	43	200994	B	-1
288	43	204950	B	-1
289	43	204960	B	-1
290	43	207753	B	-1
291	44	7830	B	-1
292	44	16010	B	-1
293	44	16026	B	-1
294	44	16037	B	-1
295	45	18472	B	-1
296	45	18484	B	-1
297	45	18544	B	-1
298	45	92843	B	-1
299	45	92853	B	-1
300	45	94364	B	-1
301	45	122236	B	-1
302	45	122245	B	-1
303	45	191416	B	-1
304	45	191425	B	-1
305	47	7935	B	-1
306	47	18373	B	-1
307	47	18399	B	-1
308	47	100660	B	-1
309	47	102592	B	-1
310	47	109792	B	-1
311	47	116157	B	-1
312	47	142777	B	-1
313	47	142787	B	-1
314	47	181004	B	-1
315	47	197509	B	-1
316	47	206729	B	-1
317	48	100711	B	-1
318	48	119265	B	-1
319	48	119287	B	-1
320	48	121937	B	-1
321	49	8786	B	-1
322	50	140541	B	-1
323	51	8357	B	-1
324	52	9696	B	-1
325	52	11537	B	-1
326	52	13235	B	-1
327	52	15909	B	-1
328	52	17902	B	-1
329	52	29737	B	-1
330	52	29747	B	-1
331	52	31172	B	-1
332	52	33198	B	-1
333	52	94590	B	-1
334	52	94606	B	-1
335	52	94618	B	-1
336	52	99039	B	-1
337	52	101315	B	-1
338	52	102979	B	-1
339	52	177616	B	-1
340	52	178862	B	-1
341	52	180973	B	-1
342	52	191695	B	-1
343	52	198057	B	-1
344	52	198073	B	-1
345	52	199383	B	-1
346	53	97787	B	-1
347	54	36135	B	-1
348	54	36146	B	-1
349	55	48718	B	-1
350	55	100056	B	-1
351	55	100072	B	-1
352	55	101707	B	-1
353	55	105439	B	-1
354	55	113417	B	-1
355	55	117365	B	-1
356	55	121127	B	-1
357	55	121139	B	-1
358	55	181458	B	-1
359	55	185064	B	-1
360	55	194342	B	-1
361	55	198598	B	-1
362	55	198620	B	-1
363	55	200202	B	-1
364	55	277455	B	-1
365	56	37825	B	-1
366	56	104167	B	-1
367	56	108357	B	-1
368	56	113106	B	-1
369	56	119820	B	-1
370	56	121755	B	-1
371	56	183869	B	-1
372	56	187949	B	-1
373	56	187967	B	-1
374	56	187977	B	-1
375	56	195305	B	-1
376	56	202744	B	-1
377	56	202758	B	-1
378	56	280559	B	-1
379	57	102976	B	-1
380	57	102994	B	-1
381	57	108526	B	-1
382	59	51205	B	-1
383	59	105939	B	-1
384	59	105955	B	-1
385	59	114478	B	-1
386	59	114486	B	-1
387	59	117412	B	-1
388	59	121257	B	-1
389	59	121272	B	-1
390	59	138175	B	-1
391	60	99662	B	-1
392	60	99675	B	-1
393	60	203646	B	-1
394	60	203676	B	-1
395	60	205484	B	-1
396	60	207434	B	-1
397	61	9504	B	-1
398	61	17175	B	-1
399	61	17183	B	-1
400	62	34478	B	-1
401	63	7715	B	-1
402	63	11763	B	-1
403	63	16236	B	-1
404	63	16248	B	-1
405	63	29461	B	-1
406	63	31674	B	-1
407	63	33698	B	-1
408	63	35094	B	-1
409	63	95052	B	-1
410	63	99403	B	-1
411	63	100175	B	-1
412	63	116411	B	-1
413	63	117823	B	-1
414	64	34112	B	-1
415	64	34135	B	-1
416	64	101957	B	-1
417	64	102018	B	-1
418	64	184367	B	-1
419	64	200941	B	-1
420	64	203605	B	-1
421	65	12613	B	-1
422	65	14384	B	-1
423	65	16549	B	-1
424	65	21463	B	-1
425	65	26696	B	-1
426	65	26704	B	-1
427	65	102357	B	-1
428	65	102368	B	-1
429	65	102430	B	-1
430	65	111301	B	-1
431	65	111310	B	-1
432	65	111318	B	-1
433	65	117962	B	-1
434	65	119733	B	-1
435	65	121933	B	-1
436	65	138845	B	-1
437	65	141602	B	-1
438	65	196973	B	-1
439	65	196983	B	-1
440	66	6208	B	-1
441	66	13224	B	-1
442	66	13241	B	-1
443	66	15531	B	-1
444	66	21439	B	-1
445	66	21452	B	-1
446	66	26775	B	-1
447	66	26784	B	-1
448	66	31337	B	-1
449	66	33567	B	-1
450	66	34145	B	-1
451	66	53390	B	-1
452	66	95568	B	-1
453	66	95580	B	-1
454	66	102045	B	-1
455	66	102061	B	-1
456	66	102070	B	-1
457	66	111501	B	-1
458	66	111509	B	-1
459	66	111517	B	-1
460	66	118938	B	-1
461	66	118951	B	-1
462	66	121865	B	-1
463	66	183902	B	-1
464	66	184702	B	-1
465	66	187955	B	-1
466	66	187962	B	-1
467	66	194668	B	-1
468	66	196998	B	-1
469	66	197011	B	-1
470	66	199371	B	-1
471	66	200436	B	-1
472	66	203081	B	-1
473	66	204442	B	-1
474	66	205895	B	-1
475	69	9121	B	-1
476	69	12815	B	-1
477	69	30773	B	-1
478	69	194240	B	-1
479	69	202500	B	-1
480	69	202514	B	-1
481	71	113154	B	-1
482	71	113172	B	-1
483	71	113181	B	-1
484	71	122362	B	-1
485	71	122375	B	-1
486	71	185929	B	-1
487	71	203694	B	-1
488	71	204333	B	-1
489	71	204348	B	-1
490	71	205205	B	-1
491	72	6985	B	-1
492	72	12510	B	-1
493	72	91128	B	-1
494	73	8368	B	-1
495	73	12474	B	-1
496	73	13828	B	-1
497	73	15480	B	-1
498	73	20157	B	-1
499	73	20186	B	-1
500	73	24413	B	-1
501	73	24422	B	-1
502	73	32157	B	-1
503	73	32163	B	-1
504	73	35433	B	-1
505	73	45909	B	-1
506	73	96483	B	-1
507	73	96489	B	-1
508	73	99438	B	-1
509	74	17007	B	-1
510	74	25148	B	-1
511	74	29464	B	-1
512	74	48510	B	-1
513	74	98937	B	-1
514	74	106349	B	-1
515	74	111404	B	-1
516	74	111434	B	-1
517	74	134469	B	-1
518	74	192944	B	-1
519	74	197939	B	-1
520	75	6297	B	-1
521	75	21475	B	-1
522	75	91437	B	-1
523	75	105857	B	-1
524	76	6307	B	-1
525	76	14716	B	-1
526	76	14727	B	-1
527	76	17452	B	-1
528	76	17625	B	-1
529	76	30425	B	-1
530	76	30436	B	-1
531	76	95816	B	-1
532	76	95855	B	-1
533	76	98439	B	-1
534	76	101781	B	-1
535	76	101797	B	-1
536	76	109983	B	-1
537	76	123106	B	-1
538	76	123115	B	-1
539	76	183094	B	-1
540	76	186966	B	-1
541	76	186976	B	-1
542	76	188306	B	-1
543	76	197950	B	-1
544	76	197965	B	-1
545	76	197979	B	-1
546	76	200906	B	-1
547	76	200916	B	-1
548	76	205874	B	-1
549	76	205892	B	-1
550	76	205913	B	-1
551	1	40055	U	22
552	1	50946	U	10
553	1	194452	U	69
554	1	194624	U	22
555	1	196339	U	22
556	3	185384	U	32
557	3	185727	U	32
558	4	117449	U	43
559	5	36621	U	6
560	5	36773	U	6
561	6	31968	U	35
562	6	33243	U	60
563	6	36122	U	5
564	6	36345	U	5
565	8	201444	U	17
566	8	202160	U	49
567	9	20983	U	51
568	10	40482	U	22
569	10	40931	M	1
570	10	41151	U	69
571	10	41819	M	1000
572	10	47085	U	22
573	10	50817	U	22
574	10	91783	U	22
575	10	99247	M	1
576	11	24623	M	1
577	11	57090	M	1
578	11	61798	M	1
579	11	98893	M	41
580	14	24484	U	11
581	14	26288	U	11
582	14	109453	U	11
583	16	29450	U	17
584	17	53450	U	56
585	17	53843	U	56
586	18	8187	U	25
587	19	36325	M	1
588	22	9188	M	1
589	22	9218	M	1
590	22	9440	M	2
591	22	9532	M	2
592	22	9681	U	69
593	22	10267	U	65
594	22	12025	U	33
595	22	12121	M	1000
596	22	12184	U	48
597	22	13225	U	69
598	22	13510	M	1
599	22	13816	U	69
600	22	20151	U	49
601	22	20180	U	49
602	22	21401	U	21
603	22	22710	U	76
604	22	31322	M	1000
605	22	35477	U	69
606	22	35515	U	69
607	22	35568	U	69
608	22	35614	U	69
609	22	36482	U	69
610	22	36829	U	69
611	22	36871	U	69
612	22	37021	U	69
613	22	37668	U	69
614	22	37699	U	69
615	22	40100	U	1
616	22	40183	U	10
617	22	50973	U	10
618	22	51095	M	4
619	22	51407	U	10
620	22	51510	M	1
621	22	88547	U	32
622	22	90001	U	27
623	22	91667	U	10
624	22	109247	M	1
625	22	109379	U	1
626	22	110202	U	2
627	22	110760	U	56
628	22	128012	U	60
629	22	129303	U	11
630	22	184019	U	69
631	22	185253	U	36
632	22	190385	U	69
633	22	190400	U	69
634	22	190414	U	69
635	22	190427	U	69
636	22	190453	U	69
637	22	190640	U	69
638	22	190721	U	69
639	22	190764	U	69
640	22	193788	U	63
641	22	194150	U	69
642	22	194187	U	69
643	22	194241	U	69
644	22	194642	U	69
645	22	194736	U	1
646	22	194881	U	69
647	22	195086	U	1
648	22	195544	U	1
649	22	195584	U	69
650	22	195718	U	69
651	22	196098	M	1
652	22	196487	U	69
653	22	198212	U	69
654	22	198562	U	69
655	22	207198	M	1000
656	25	36110	U	31
657	25	36840	U	19
658	25	188002	U	74
659	26	11075	U	24
660	28	29284	U	24
661	29	18024	U	45
662	30	31164	M	1
663	32	53522	U	33
664	32	60257	M	4
665	32	100895	U	33
666	32	107235	U	3
667	32	120216	U	3
668	32	120257	U	33
669	32	120410	U	3
670	32	120926	U	3
671	32	121176	U	3
672	32	121229	U	33
673	32	121446	M	1000
674	32	121600	M	1
675	32	183424	M	41
676	32	183649	M	93
677	32	185078	U	22
678	32	185249	U	3
679	32	194970	U	33
680	32	195099	M	1
681	32	195403	U	33
682	32	195752	U	33
683	32	196781	M	4
684	32	198282	U	3
685	32	199132	M	1001
686	33	4569	M	1
687	33	13154	M	2
688	33	53310	U	32
689	33	101614	U	32
690	33	194767	U	32
691	33	195646	U	32
692	33	212244	M	1004
693	34	4242	M	21
694	34	6888	M	1
695	34	8953	M	1
696	34	13386	U	29
697	34	18601	M	1
698	34	18740	M	2
699	34	42896	U	75
700	34	94392	U	45
701	34	99443	U	21
702	34	108479	M	1003
703	34	111872	U	45
704	34	193275	U	49
705	34	193377	U	29
706	34	193495	U	29
707	34	193545	U	8
708	35	53004	U	6
709	36	184480	M	93
710	36	184537	U	63
711	36	184821	M	93
712	36	184996	U	66
713	38	4375	U	25
714	38	4479	U	61
715	38	97684	U	36
716	38	98147	U	76
717	38	98874	M	1
718	38	105436	U	61
719	38	181721	U	61
720	43	17154	U	9
721	43	17465	U	71
722	43	103555	U	71
723	44	8883	U	46
724	45	376	U	34
725	45	417	U	34
726	45	1191	M	93
727	45	1548	U	34
728	45	2046	U	61
729	45	2660	U	74
730	45	2931	U	75
731	45	3077	U	34
732	45	3157	U	74
733	45	3321	M	1
734	45	3365	M	41
735	45	3572	U	34
736	45	4043	U	76
737	45	4191	U	76
738	45	5468	U	47
739	45	5494	U	33
740	45	5763	U	68
741	45	6840	U	49
742	45	6858	U	49
743	45	6903	U	46
744	45	8472	U	31
745	45	8508	U	41
746	45	8641	U	49
747	45	8896	U	32
748	45	8945	U	49
749	45	9003	U	34
750	45	9140	U	46
751	45	9203	U	34
752	45	9260	M	340
753	45	9319	U	49
754	45	9418	M	21
755	45	12564	U	48
756	45	12687	U	31
757	45	12687	U	31
758	45	15181	U	24
759	45	17158	U	29
760	45	18182	U	29
761	45	18217	U	28
762	45	18285	U	52
763	45	18341	U	29
764	45	92468	U	34
765	45	93018	U	52
766	45	93089	M	93
767	45	93481	U	75
768	45	94399	M	340
769	45	96059	U	57
770	45	96072	U	34
771	45	99549	U	21
772	45	103034	U	27
773	45	103305	M	75
774	45	107747	U	28
775	45	108140	U	19
776	45	108238	M	1003
777	45	108421	U	60
778	45	108465	U	34
779	45	108574	M	93
780	45	108633	M	3
781	45	109175	U	22
782	45	109243	M	51
783	45	109695	M	51
784	45	122218	M	51
785	45	122413	M	16
786	45	132088	U	8
787	45	133245	M	41
788	45	133308	M	21
789	45	181777	M	93
790	45	191090	U	52
791	45	191159	M	51
792	45	192521	U	22
793	45	192555	M	1000
794	45	192555	M	1003
795	45	193263	U	74
796	45	193372	U	57
797	45	193487	U	34
798	46	8159	U	47
799	46	199274	U	44
800	47	3544	U	46
801	47	30096	M	2
802	47	97294	U	64
803	48	12028	M	1
804	49	8665	U	34
805	49	201830	U	17
806	51	17541	U	9
807	52	9990	M	1
808	52	10227	M	2
809	52	15447	U	63
810	54	36372	M	3
811	56	53857	U	17
812	56	94466	U	59
813	57	116045	M	41
814	57	116309	U	13
815	59	36623	U	40
816	59	37261	U	64
817	59	91376	U	56
818	59	99790	U	64
819	59	100363	U	74
820	59	100863	U	64
821	59	113249	U	64
822	59	118056	U	74
823	59	138276	U	60
824	60	98061	U	6
825	60	138333	U	59
826	60	195689	U	35
827	61	3144	U	25
828	61	24145	M	1
829	63	10762	U	65
830	63	10812	U	36
831	63	95015	U	36
832	64	37386	U	59
833	64	97263	U	47
834	64	111644	U	59
835	64	111753	U	59
836	64	203562	U	59
837	65	7944	U	66
838	66	10589	U	65
839	66	10589	U	65
840	66	21484	U	65
841	66	21533	U	36
842	66	120903	U	65
843	66	204590	U	65
844	66	207352	U	47
845	67	12768	U	72
846	67	95769	U	72
847	69	9382	M	2
848	69	9604	U	22
849	69	10668	M	21
850	69	11256	M	1002
851	69	13271	U	22
852	69	13396	M	1000
853	69	13726	U	22
854	69	33171	U	22
855	69	35659	M	1000
856	69	35703	U	22
857	69	35715	U	22
858	69	35724	U	22
859	69	35736	U	22
860	69	35749	U	22
861	69	35956	U	22
862	69	37012	U	22
863	69	37112	M	1000
864	69	37527	U	22
865	69	37539	U	22
866	69	37563	U	22
867	69	37666	U	22
868	69	41146	U	22
869	69	41202	U	1
870	69	41214	U	10
871	69	41309	U	22
872	69	43549	U	22
873	69	190656	U	22
874	69	190681	U	22
875	69	194314	U	22
876	69	194418	U	22
877	69	194554	M	4
878	69	194922	U	22
879	69	195693	U	1
880	69	195797	M	340
881	69	196453	M	1
882	69	198114	U	22
883	69	198217	U	22
884	71	17807	U	43
885	71	103561	U	43
886	72	20624	U	67
887	74	12878	M	1
888	74	14017	U	76
889	74	14341	U	28
890	74	16599	U	76
891	74	25098	M	1
892	75	4282	U	37
893	75	4405	U	58
894	75	4536	M	1
895	75	6270	U	41
896	75	6395	M	1
897	75	6483	U	76
898	76	16464	U	74
