# Supplementary material for: A hybrid trust computing approach for IoT using social similarity and machine learning
Source: PLoS One. 2022 Jul 28;17(7):e0265658. doi: 10.1371/journal.pone.0265658 (PMC9333244; doi:10.1371/journal.pone.0265658)
Supplement: S1 File — (ZIP) [file pone.0265658.s001.zip › supplimentary_files/dataset/crawdad/proximity.csv]

# Format: timestamp	user_id	seen_user_id	device_major_cod	device_minor_cod
27968	1	26	512	128
27968	1	7	512	128
27968	1	100	256	12
27968	1	13	512	128
27968	1	101	512	128
27968	1	102	256	12
28095	1	103	256	20
28095	1	104	256	0
28095	1	22	512	128
28218	1	105	256	12
28218	1	103	256	20
28218	1	104	256	0
28218	1	22	512	128
28218	1	106	256	12
28347	1	103	256	20
28347	1	104	256	0
28347	1	22	512	128
28347	1	105	256	12
28476	1	104	256	0
28476	1	103	256	20
28476	1	22	512	128
28596	1	105	256	12
28597	1	51	512	128
28597	1	104	256	0
28597	1	103	256	20
28597	1	32	512	128
28726	1	103	256	20
28726	1	104	256	0
28726	1	105	256	12
28726	1	22	512	128
28860	1	103	256	20
28860	1	104	256	0
28860	1	105	256	12
28860	1	22	512	128
28987	1	104	256	0
28987	1	22	512	128
28987	1	103	256	20
28987	1	105	256	12
29117	1	22	512	128
29117	1	104	256	0
29244	1	105	256	12
29244	1	22	512	128
29244	1	103	256	20
29244	1	104	256	0
29367	1	22	512	128
29367	1	103	256	20
29367	1	104	256	0
29367	1	106	256	12
29499	1	104	256	0
29499	1	22	512	128
29638	1	22	512	128
29773	1	107	512	4
29773	1	22	512	128
29912	1	108	512	4
29912	1	107	512	4
29913	1	106	256	12
29913	1	22	512	128
29913	1	72	512	128
30040	1	22	512	128
30163	1	108	512	4
30163	1	106	256	12
30163	1	107	512	4
30163	1	13	512	128
30163	1	22	512	128
30301	1	106	256	12
30301	1	22	512	128
30426	1	22	512	128
31311	1	109	256	12
32180	1	110	512	4
33064	1	111	512	12
34740	1	112	256	4
34874	1	112	256	4
35005	1	112	256	4
35144	1	112	256	4
35267	1	112	256	4
35405	1	112	256	4
35536	1	112	256	4
35668	1	112	256	4
35809	1	112	256	4
35935	1	112	256	4
36056	1	112	256	4
36184	1	112	256	4
36320	1	112	256	4
36452	1	112	256	4
36592	1	112	256	4
36592	1	113	512	4
36725	1	112	256	4
36850	1	112	256	4
36989	1	112	256	4
37112	1	112	256	4
37232	1	112	256	4
37355	1	112	256	4
37487	1	112	256	4
37625	1	112	256	4
37757	1	112	256	4
37896	1	112	256	4
38030	1	112	256	4
38168	1	112	256	4
38302	1	112	256	4
38430	1	112	256	4
38559	1	112	256	4
38691	1	112	256	4
38824	1	112	256	4
38959	1	112	256	4
39092	1	112	256	4
39223	1	112	256	4
39362	1	112	256	4
39490	1	112	256	4
39629	1	112	256	4
39756	1	112	256	4
39884	1	112	256	4
40012	1	54	512	128
40012	1	69	512	128
40012	1	22	512	128
40134	1	69	512	128
40134	1	114	512	12
40134	1	115	512	4
40134	1	116	512	4
40134	1	13	512	128
40134	1	117	256	12
40134	1	22	512	128
40134	1	118	512	12
40134	1	54	512	128
40134	1	32	512	128
40134	1	119	512	4
40257	1	69	512	128
40257	1	120	512	4
40257	1	121	512	8
40257	1	10	512	128
40257	1	122	512	4
40257	1	123	512	4
40257	1	124	512	4
40257	1	125	512	4
40257	1	126	512	4
40257	1	127	512	4
40257	1	128	512	4
40257	1	129	512	12
40257	1	22	512	128
40257	1	130	7936	0
40378	1	69	512	128
40378	1	114	512	12
40378	1	22	512	128
40512	1	131	512	4
40512	1	132	512	4
40512	1	69	512	128
40512	1	133	512	4
40512	1	134	512	4
40512	1	135	512	4
40512	1	22	512	128
40512	1	136	512	4
40512	1	137	512	4
40512	1	138	512	12
40512	1	139	512	4
40512	1	140	512	4
40512	1	10	512	128
40640	1	10	512	128
40640	1	141	512	4
40640	1	69	512	128
40640	1	132	512	4
40640	1	22	512	128
40640	1	135	512	4
40770	1	69	512	128
40770	1	10	512	128
40770	1	22	512	128
40770	1	142	512	12
40770	1	143	512	4
40770	1	144	512	4
40894	1	145	512	12
40894	1	69	512	128
40894	1	146	512	4
40894	1	147	512	4
40894	1	148	512	4
40894	1	149	512	4
40894	1	150	512	4
40894	1	22	512	128
40894	1	10	512	128
41014	1	151	512	4
41014	1	152	512	12
41014	1	69	512	128
41014	1	147	512	4
41014	1	149	512	4
41014	1	153	512	4
41014	1	154	512	4
41014	1	155	512	4
41014	1	156	512	12
41014	1	157	512	12
41014	1	158	512	4
41014	1	10	512	128
41014	1	159	512	12
41014	1	160	512	4
41015	1	161	512	4
41015	1	162	512	4
41015	1	163	512	4
41015	1	164	512	12
41015	1	165	512	4
41015	1	166	512	4
41015	1	167	512	4
41015	1	146	512	4
41015	1	168	512	4
41015	1	22	512	128
41149	1	69	512	128
41149	1	153	512	4
41149	1	10	512	128
41149	1	151	512	4
41149	1	169	512	4
41149	1	156	512	12
41149	1	170	512	4
41149	1	152	512	12
41149	1	159	512	12
41149	1	158	512	4
41149	1	154	512	4
41149	1	160	512	4
41149	1	165	512	4
41149	1	164	512	12
41149	1	147	512	4
41149	1	146	512	4
41149	1	157	512	12
41149	1	155	512	4
41149	1	22	512	128
41149	1	161	512	4
41149	1	162	512	4
41149	1	168	512	4
41149	1	167	512	4
41149	1	171	512	12
41149	1	149	512	4
41269	1	156	512	12
41269	1	155	512	4
41269	1	10	512	128
41269	1	151	512	4
41269	1	149	512	4
41269	1	164	512	12
41269	1	69	512	128
41269	1	165	512	4
41269	1	169	512	4
41269	1	168	512	4
41269	1	147	512	4
41269	1	154	512	4
41269	1	160	512	4
41269	1	172	512	4
41269	1	171	512	12
41269	1	22	512	128
41269	1	159	512	12
41269	1	158	512	4
41269	1	173	512	4
41269	1	146	512	4
41269	1	162	512	4
41269	1	161	512	4
41269	1	167	512	4
41269	1	153	512	4
41269	1	152	512	12
41269	1	166	512	4
41397	1	174	512	4
41397	1	69	512	128
41397	1	10	512	128
41397	1	175	512	4
41397	1	176	512	4
41397	1	177	512	4
41397	1	178	512	4
41398	1	179	512	12
41398	1	180	512	12
41398	1	181	512	12
41398	1	182	512	12
41398	1	183	512	4
41398	1	160	512	4
41398	1	184	512	4
41398	1	154	512	4
41398	1	185	512	4
41398	1	186	512	4
41398	1	22	512	128
41398	1	187	512	4
41398	1	188	512	12
41398	1	189	512	12
41524	1	10	512	128
41524	1	69	512	128
41524	1	22	512	128
41524	1	190	512	4
41524	1	191	512	4
41652	1	69	512	128
41652	1	192	512	12
41652	1	193	512	4
41652	1	10	512	128
41652	1	194	512	4
41652	1	195	512	4
41652	1	22	512	128
41652	1	196	512	4
41652	1	197	512	4
41652	1	198	512	12
41652	1	199	512	4
41652	1	200	512	12
41652	1	201	512	4
41786	1	202	512	4
41786	1	69	512	128
41786	1	203	512	4
41786	1	204	512	4
41786	1	205	512	4
41786	1	10	512	128
41786	1	206	512	4
41786	1	207	512	12
41920	1	206	512	4
41920	1	69	512	128
41920	1	205	512	4
41920	1	202	512	4
41920	1	207	512	12
41920	1	203	512	4
41920	1	208	512	4
41920	1	204	512	4
42050	1	209	512	4
42050	1	203	512	4
42050	1	69	512	128
42050	1	210	512	4
42050	1	206	512	4
42050	1	204	512	4
42050	1	208	512	4
42050	1	211	512	4
42050	1	205	512	4
42177	1	212	512	4
42177	1	213	512	4
42177	1	69	512	128
42177	1	214	512	4
42177	1	215	512	4
42177	1	10	512	128
42177	1	216	512	12
42177	1	217	256	4
42177	1	218	512	12
42177	1	219	512	12
42177	1	220	512	12
42177	1	22	512	128
42177	1	221	512	4
42177	1	222	512	12
42177	1	223	512	12
42177	1	224	512	12
42177	1	225	1024	8
42177	1	226	512	12
42177	1	227	512	4
42177	1	228	512	12
42316	1	10	512	128
42316	1	229	512	4
42316	1	230	512	4
42316	1	231	512	4
42316	1	232	512	4
42316	1	233	512	4
42316	1	234	512	4
42316	1	69	512	128
42316	1	22	512	128
42444	1	235	512	12
42444	1	10	512	128
42444	1	236	512	4
42444	1	237	512	4
42444	1	69	512	128
42444	1	238	512	4
42444	1	239	512	4
42444	1	22	512	128
42444	1	240	512	12
42444	1	241	512	4
42444	1	242	512	4
42444	1	243	512	12
42444	1	244	512	4
42444	1	245	512	4
42580	1	10	512	128
42580	1	69	512	128
42580	1	246	512	4
42580	1	247	512	4
42580	1	248	512	4
42715	1	249	512	4
42715	1	250	512	4
42715	1	251	512	12
42715	1	247	512	4
42715	1	252	512	4
42715	1	253	512	4
42715	1	254	512	4
42715	1	10	512	128
42715	1	69	512	128
42715	1	255	512	4
42715	1	22	512	128
42715	1	256	512	12
42715	1	257	512	4
42715	1	258	512	4
42715	1	259	512	4
42715	1	260	512	4
42715	1	181	512	12
42842	1	10	512	128
42842	1	261	512	12
42842	1	262	512	4
42842	1	250	512	4
42842	1	263	512	12
42842	1	264	512	4
42842	1	265	512	4
42842	1	69	512	128
42842	1	251	512	12
42842	1	266	512	4
42842	1	252	512	4
42842	1	267	512	4
42842	1	268	512	4
42842	1	259	512	4
42842	1	247	512	4
42842	1	256	512	12
42842	1	22	512	128
42842	1	269	512	4
42968	1	270	512	12
42968	1	264	512	4
42968	1	259	512	4
42968	1	261	512	12
42968	1	69	512	128
42968	1	263	512	12
42968	1	10	512	128
42968	1	256	512	12
42968	1	250	512	4
42968	1	262	512	4
42968	1	251	512	12
42968	1	266	512	4
42968	1	252	512	4
42968	1	247	512	4
42968	1	22	512	128
42968	1	265	512	4
42968	1	271	512	4
43095	1	247	512	4
43095	1	262	512	4
43095	1	272	512	4
43095	1	252	512	4
43095	1	10	512	128
43095	1	69	512	128
43095	1	273	512	4
43095	1	274	512	4
43218	1	10	512	128
43218	1	262	512	4
43218	1	22	512	128
43218	1	275	512	12
43218	1	252	512	4
43218	1	276	512	4
43355	1	277	512	4
43355	1	278	512	4
43355	1	10	512	128
43355	1	279	512	12
43355	1	280	512	12
43355	1	281	512	4
43355	1	252	512	4
43355	1	22	512	128
43355	1	282	512	12
43355	1	283	512	12
43355	1	284	512	4
43355	1	285	512	4
43355	1	286	512	4
43355	1	287	512	4
43475	1	262	512	4
43475	1	270	512	12
43475	1	288	512	4
43475	1	22	512	128
43475	1	281	512	4
43475	1	69	512	128
43475	1	10	512	128
43475	1	252	512	4
43475	1	289	512	4
43595	1	69	512	128
43595	1	10	512	128
43595	1	270	512	12
43595	1	22	512	128
43719	1	290	512	4
43719	1	270	512	12
43719	1	69	512	128
43719	1	10	512	128
43719	1	291	512	12
43719	1	292	512	4
43719	1	293	512	12
43719	1	22	512	128
43719	1	294	512	4
43841	1	10	512	128
43841	1	69	512	128
43841	1	295	512	4
43841	1	22	512	128
43841	1	294	512	4
43841	1	296	512	4
43977	1	10	512	128
43977	1	297	512	4
43977	1	69	512	128
43977	1	298	512	4
43978	1	22	512	128
43978	1	294	512	4
44115	1	69	512	128
44115	1	299	1024	8
44115	1	300	7936	0
44115	1	301	1024	8
44115	1	302	512	4
44255	1	69	512	128
44255	1	10	512	128
44255	1	303	0	0
44255	1	304	512	4
44255	1	305	1024	4
44255	1	22	512	128
44392	1	306	512	4
44392	1	307	512	4
44392	1	69	512	128
44392	1	308	512	4
44392	1	10	512	128
44520	1	309	512	12
44520	1	22	512	128
44520	1	310	512	4
44642	1	311	512	4
44642	1	312	512	4
44642	1	313	512	4
44642	1	314	512	4
44642	1	315	512	4
44642	1	22	512	128
44642	1	316	512	12
44642	1	317	512	4
44642	1	318	512	4
44642	1	24	512	128
44642	1	69	512	128
44642	1	319	512	4
44642	1	27	512	12
44642	1	32	512	128
44771	1	319	512	4
44772	1	69	512	128
44772	1	320	512	12
44772	1	22	512	128
44772	1	32	512	128
44907	1	320	512	12
44907	1	22	512	128
44907	1	32	512	128
44907	1	69	512	128
44907	1	321	512	12
45036	1	10	512	128
45037	1	69	512	128
45037	1	9	512	128
45037	1	321	512	12
45037	1	319	512	4
45037	1	320	512	12
45037	1	32	512	128
45037	1	22	512	128
45164	1	69	512	128
45164	1	319	512	4
45164	1	10	512	128
45164	1	320	512	12
45164	1	314	512	4
45164	1	22	512	128
45164	1	33	512	128
45164	1	32	512	128
45164	1	56	512	128
45294	1	9	512	128
45294	1	10	512	128
45294	1	22	512	128
45294	1	320	512	12
45294	1	32	512	128
45432	1	320	512	12
45432	1	10	512	128
45432	1	319	512	4
45432	1	17	512	128
45432	1	314	512	4
45432	1	32	512	128
45432	1	22	512	128
45432	1	321	512	12
45432	1	7	512	128
45433	1	9	512	128
45433	1	69	512	128
45557	1	9	512	128
45557	1	10	512	128
45557	1	319	512	4
45557	1	7	512	128
45557	1	32	512	128
45557	1	320	512	12
45557	1	22	512	128
45557	1	69	512	128
45677	1	9	512	128
45677	1	22	512	128
45677	1	7	512	128
45677	1	32	512	128
45677	1	321	512	12
45677	1	56	512	128
45677	1	69	512	128
45677	1	3	512	128
45809	1	10	512	128
45809	1	319	512	4
45809	1	32	512	128
45809	1	321	512	12
45809	1	14	512	128
45809	1	22	512	128
45809	1	314	512	4
45948	1	10	512	128
45948	1	22	512	128
45948	1	32	512	128
45948	1	69	512	128
45948	1	9	512	128
46083	1	22	512	128
46083	1	314	512	4
46083	1	32	512	128
46221	1	69	512	128
46221	1	10	512	128
46221	1	22	512	128
46221	1	32	512	128
46356	1	9	512	128
46356	1	69	512	128
46356	1	56	512	128
46356	1	32	512	128
46356	1	22	512	128
46525	1	32	512	128
46525	1	69	512	128
46525	1	9	512	128
46525	1	22	512	128
46650	1	69	512	128
46650	1	319	512	4
46650	1	22	512	128
46650	1	10	512	128
46773	1	321	512	12
46773	1	69	512	128
46773	1	3	512	128
46773	1	10	512	128
46773	1	32	512	128
46895	1	32	512	128
46895	1	69	512	128
46895	1	9	512	128
46895	1	10	512	128
47019	1	32	512	128
47019	1	22	512	128
47150	1	32	512	128
47150	1	22	512	12
47150	1	9	512	128
47150	1	10	512	128
47279	1	32	512	128
47279	1	69	512	128
47279	1	322	512	12
47279	1	10	512	128
47279	1	9	512	128
47402	1	69	512	128
47402	1	321	512	12
47522	1	69	512	128
47522	1	10	512	128
47522	1	9	512	128
47656	1	69	512	128
47656	1	32	512	128
47656	1	9	512	128
47656	1	319	512	4
47656	1	22	512	128
47656	1	7	512	128
47777	1	32	512	128
47777	1	316	512	12
47777	1	321	512	12
47777	1	40	512	12
47777	1	9	512	128
47777	1	323	512	12
47777	1	318	512	4
47777	1	10	512	128
47913	1	40	512	12
47913	1	32	512	128
47913	1	9	512	128
47913	1	10	512	128
47913	1	324	512	128
47913	1	7	512	128
48041	1	321	512	12
48041	1	32	512	128
48167	1	40	512	12
48167	1	10	512	128
48167	1	321	512	12
48167	1	314	512	4
48295	1	40	512	12
48295	1	22	512	128
48295	1	9	512	128
48295	1	10	512	128
48430	1	40	512	12
48430	1	22	512	12
48430	1	10	512	128
48430	1	32	512	128
48430	1	319	512	4
48430	1	325	512	12
48573	1	10	512	128
48573	1	9	512	128
48573	1	32	512	128
48573	1	40	512	12
48573	1	321	512	12
48705	1	40	512	12
48705	1	32	512	128
48705	1	9	512	128
48705	1	33	512	128
48841	1	319	512	4
48841	1	9	512	128
48841	1	40	512	12
48841	1	10	512	128
48979	1	2	512	128
48979	1	10	512	128
49110	1	32	512	128
49110	1	40	512	12
49110	1	10	512	128
49110	1	9	512	128
49237	1	40	512	12
49237	1	10	512	128
49237	1	9	512	128
49371	1	323	512	12
49371	1	9	512	128
49371	1	10	512	128
49371	1	321	512	12
49502	1	10	512	128
49502	1	9	512	128
49502	1	7	512	128
49502	1	32	512	128
49626	1	14	512	128
49626	1	10	512	128
49626	1	9	512	128
49626	1	32	512	128
49626	1	321	512	12
49751	1	32	512	128
49751	1	9	512	128
49751	1	321	512	12
49751	1	10	512	128
49872	1	32	512	128
49872	1	40	512	12
50006	1	321	512	12
50006	1	32	512	128
50006	1	10	512	128
50006	1	40	512	12
50133	1	40	512	12
50133	1	32	512	128
50133	1	10	512	128
50265	1	40	512	12
50265	1	32	512	128
50265	1	7	512	128
50265	1	9	512	128
50265	1	10	512	128
50391	1	32	512	128
50391	1	9	512	128
50391	1	10	512	128
50520	1	9	512	128
50520	1	10	512	128
50520	1	40	512	12
50650	1	9	512	128
50650	1	10	512	128
50787	1	32	512	128
50787	1	314	512	4
50787	1	40	512	12
50912	1	43	512	128
50912	1	33	512	128
50912	1	10	512	128
50912	1	319	512	4
50912	1	321	512	12
50912	1	9	512	128
50912	1	22	512	128
51049	1	270	512	12
51049	1	321	512	12
51049	1	55	512	128
51049	1	319	512	4
51049	1	22	512	128
51049	1	314	512	4
51049	1	23	512	128
51049	1	9	512	128
51049	1	16	512	128
51171	1	32	512	128
51171	1	40	512	12
51171	1	9	512	128
51172	1	22	512	128
51302	1	40	512	12
51302	1	23	512	128
51302	1	22	512	128
51302	1	314	512	4
51302	1	9	512	128
51302	1	319	512	4
51302	1	270	512	12
51302	1	16	512	128
51302	1	321	512	12
51435	1	321	512	12
51435	1	22	512	128
51556	1	22	512	128
51695	1	32	512	128
51695	1	40	512	12
51695	1	9	512	128
51695	1	321	512	12
51826	1	326	512	4
51826	1	321	512	12
51826	1	22	512	128
51826	1	32	512	128
51826	1	9	512	128
51961	1	40	512	12
51961	1	32	512	128
51961	1	22	512	128
51961	1	9	512	128
51961	1	323	512	12
51961	1	314	512	4
51961	1	327	512	4
51961	1	321	512	12
52096	1	40	512	12
52096	1	32	512	128
52096	1	22	512	128
52096	1	321	512	12
52096	1	9	512	128
52096	1	323	512	12
52096	1	314	512	4
52229	1	32	512	128
52229	1	9	512	128
52229	1	323	512	12
52229	1	321	512	12
52349	1	32	512	128
52349	1	55	512	128
52349	1	321	512	12
52349	1	9	512	128
52349	1	323	512	12
52477	1	319	512	4
52477	1	321	512	12
52477	1	323	512	12
52477	1	55	512	128
52477	1	314	512	4
52477	1	40	512	128
52477	1	32	512	128
52607	1	55	512	128
52607	1	321	512	12
52607	1	33	512	128
52607	1	323	512	12
52607	1	32	512	128
52738	1	314	512	4
52738	1	319	512	4
52738	1	321	512	12
52738	1	323	512	12
52738	1	33	512	128
52738	1	55	512	128
52738	1	328	512	12
52738	1	32	512	128
52738	1	327	512	4
52738	1	31	512	128
52738	1	43	512	128
52871	1	32	512	128
52871	1	319	512	4
52871	1	321	512	12
52871	1	327	512	4
52871	1	55	512	128
52871	1	323	512	12
52999	1	323	512	12
52999	1	321	512	12
52999	1	33	512	128
52999	1	314	512	4
52999	1	43	512	128
52999	1	328	512	12
52999	1	7	512	128
52999	1	32	512	128
52999	1	55	512	128
52999	1	329	512	12
53135	1	321	512	12
53135	1	323	512	12
53135	1	314	512	4
53135	1	328	512	12
53135	1	11	512	128
53135	1	32	512	128
53135	1	27	512	12
53271	1	321	512	12
53271	1	328	512	12
53271	1	33	512	128
53271	1	32	512	128
53271	1	11	512	128
53404	1	10	512	128
53404	1	314	512	4
53404	1	33	512	128
53405	1	35	512	128
53532	1	33	512	128
53532	1	319	512	4
53532	1	10	512	128
53533	1	43	512	128
53660	1	10	512	128
53660	1	327	512	4
53660	1	43	512	128
53660	1	32	512	128
53660	1	330	512	4
53660	1	331	512	4
53785	1	3	512	128
53785	1	321	512	12
53908	1	10	512	128
53908	1	321	512	12
53908	1	3	512	128
54039	1	314	512	4
54039	1	10	512	128
54039	1	3	512	128
54039	1	321	512	12
54171	1	332	512	4
54171	1	17	512	128
54171	1	32	512	128
54171	1	10	512	128
54301	1	10	512	128
54301	1	32	512	128
54301	1	33	512	128
54422	1	10	512	128
54422	1	33	512	128
54422	1	333	7936	0
54546	1	334	512	4
54546	1	314	512	4
54546	1	27	512	12
54546	1	335	512	4
54546	1	10	512	128
54546	1	336	512	12
54684	1	337	512	4
54684	1	338	512	4
54684	1	339	512	4
54684	1	27	512	12
54684	1	340	512	4
54811	1	341	512	4
54811	1	342	512	4
54811	1	10	512	128
54811	1	343	512	4
54811	1	344	512	12
54811	1	345	512	4
54811	1	346	512	4
54952	1	347	512	12
54952	1	10	512	128
54952	1	348	512	4
54952	1	349	7936	0
54952	1	27	512	12
54952	1	350	1024	8
55085	1	351	512	4
55221	1	352	512	4
55221	1	353	512	4
55221	1	354	512	12
55221	1	355	512	4
55221	1	10	512	128
55221	1	356	512	4
55221	1	357	512	12
55341	1	358	512	4
55341	1	359	512	12
55341	1	360	512	12
55341	1	361	512	12
55341	1	362	512	4
55341	1	363	512	4
55341	1	364	512	4
55466	1	10	512	128
55466	1	365	512	4
55605	1	10	512	128
55743	1	10	512	128
55877	1	10	512	128
56008	1	10	512	128
56008	1	366	512	4
56142	1	10	512	128
56142	1	367	512	4
56142	1	368	512	4
56142	1	369	512	4
56142	1	370	512	4
56276	1	10	512	128
56414	1	371	512	12
56414	1	10	512	128
56414	1	372	512	4
56414	1	373	512	4
56414	1	374	512	4
56547	1	10	512	128
56547	1	375	512	4
56678	1	376	512	4
56678	1	10	512	128
56678	1	377	512	4
56678	1	311	512	4
56678	1	378	512	4
56802	1	10	512	128
56802	1	379	512	12
56802	1	380	512	12
56802	1	381	512	4
56802	1	382	512	4
56927	1	383	512	4
56927	1	32	512	128
56927	1	10	512	128
56927	1	384	512	4
56927	1	365	512	4
56927	1	385	512	4
57060	1	378	512	4
57060	1	386	512	16
57323	1	10	512	128
57323	1	387	512	4
57450	1	388	512	12
57450	1	10	512	128
57450	1	389	512	4
57450	1	390	512	4
57450	1	391	512	4
57450	1	392	512	4
57450	1	393	512	4
57572	1	10	512	128
57572	1	394	512	4
57701	1	395	512	4
57701	1	10	512	128
57701	1	396	512	4
57701	1	397	512	4
57701	1	398	512	4
57824	1	396	512	4
57824	1	399	512	12
57824	1	397	512	4
57824	1	10	512	128
57824	1	400	512	4
57948	1	10	512	128
57948	1	401	512	4
57948	1	396	512	4
58072	1	10	512	128
58072	1	402	512	12
58192	1	10	512	128
58312	1	403	512	4
58312	1	10	512	128
58312	1	404	512	12
58447	1	405	512	4
58447	1	406	512	4
58447	1	10	512	128
58447	1	407	512	4
58567	1	408	1024	8
58567	1	409	512	4
58567	1	410	512	16
58568	1	10	512	128
58568	1	411	1024	8
58568	1	412	512	12
58705	1	413	512	4
58705	1	10	512	128
58705	1	414	512	4
58825	1	415	512	4
58825	1	10	512	128
58825	1	416	512	4
58959	1	417	512	4
58959	1	10	512	128
58959	1	418	512	4
58959	1	419	512	4
58959	1	412	512	12
59082	1	420	512	4
59082	1	10	512	128
59082	1	421	512	4
59082	1	422	512	4
59082	1	423	512	4
59082	1	424	512	16
59202	1	425	512	12
59202	1	426	512	4
59202	1	10	512	128
59202	1	427	512	4
59202	1	428	512	12
59202	1	429	512	4
59202	1	430	512	4
59202	1	431	512	4
59323	1	429	512	4
59323	1	10	512	128
59323	1	432	512	4
59323	1	433	512	4
59324	1	434	512	4
59324	1	435	512	4
59464	1	436	512	4
59464	1	437	512	4
59464	1	438	512	12
59464	1	10	512	128
59464	1	439	512	4
59464	1	440	512	12
59604	1	439	512	4
59604	1	440	512	12
59604	1	10	512	128
59604	1	436	512	4
59730	1	10	512	128
59730	1	441	512	4
59730	1	442	512	4
59730	1	443	512	4
59730	1	435	512	4
59865	1	444	512	4
59865	1	445	512	4
59865	1	446	512	4
59865	1	447	512	4
59865	1	448	512	12
59865	1	10	512	128
59865	1	449	512	4
59865	1	450	1024	8
59990	1	451	512	4
59990	1	452	512	4
59990	1	453	512	4
59990	1	454	512	4
59990	1	10	512	128
59990	1	448	512	12
59990	1	450	1024	8
59990	1	455	512	12
59990	1	446	512	4
60124	1	456	512	4
60124	1	455	512	12
60124	1	457	512	4
60124	1	458	512	4
60124	1	459	512	4
60124	1	460	512	4
60124	1	10	512	128
60124	1	461	512	4
60124	1	462	512	4
60124	1	452	512	4
60124	1	408	1024	8
60124	1	463	512	4
60124	1	464	512	4
60251	1	456	512	4
60251	1	465	512	12
60252	1	466	512	4
60382	1	467	512	4
60382	1	468	512	12
60382	1	469	512	12
60382	1	470	512	4
60382	1	10	512	128
60382	1	471	512	4
60382	1	472	512	4
60382	1	473	512	12
60382	1	474	512	12
60382	1	475	512	12
60382	1	476	512	12
60382	1	477	1024	4
60382	1	478	512	4
60382	1	479	512	4
60382	1	480	512	12
60519	1	481	512	4
60519	1	475	512	12
60519	1	10	512	128
60519	1	482	512	4
60519	1	483	512	12
60519	1	484	512	4
60519	1	485	512	4
60519	1	486	512	4
60640	1	482	512	4
60640	1	10	512	128
60640	1	487	512	4
60640	1	488	512	4
60640	1	489	512	4
60640	1	484	512	4
60640	1	490	512	4
60640	1	483	512	12
60640	1	486	512	4
60640	1	462	512	4
60640	1	475	512	12
60640	1	491	512	12
60776	1	10	512	128
60909	1	492	512	4
60909	1	10	512	128
60909	1	493	512	12
60910	1	494	512	4
61049	1	495	512	4
61049	1	496	512	4
61049	1	10	512	128
61173	1	497	512	4
61173	1	498	512	4
61173	1	499	512	12
61173	1	500	512	4
61173	1	501	512	4
61173	1	10	512	128
61173	1	502	512	4
61173	1	503	512	12
61173	1	504	1024	8
61303	1	499	512	12
61303	1	505	512	4
61303	1	506	512	4
61303	1	498	512	4
61303	1	503	512	12
61303	1	507	512	12
61303	1	502	512	4
61437	1	502	512	4
61437	1	498	512	4
61437	1	508	512	4
61437	1	503	512	12
61574	1	498	512	4
61574	1	509	512	4
61574	1	502	512	4
61574	1	510	512	12
61698	1	495	512	4
61698	1	511	512	4
61698	1	512	512	4
61698	1	513	512	4
61698	1	514	512	12
61698	1	515	512	4
61698	1	516	512	4
61698	1	517	512	12
61698	1	497	512	4
61698	1	500	512	4
61698	1	518	512	12
61698	1	462	512	4
61698	1	519	512	4
61698	1	520	512	4
61824	1	518	512	12
61824	1	512	512	4
61824	1	513	512	4
61824	1	500	512	4
61824	1	495	512	4
61824	1	511	512	4
61824	1	517	512	12
61824	1	515	512	4
61824	1	497	512	4
61824	1	514	512	12
61824	1	516	512	4
61957	1	512	512	4
61957	1	495	512	4
61957	1	497	512	4
61957	1	511	512	4
61957	1	518	512	12
61957	1	515	512	4
61957	1	513	512	4
61957	1	517	512	12
61957	1	516	512	4
61957	1	514	512	12
61957	1	521	512	12
62097	1	513	512	4
62097	1	515	512	4
62097	1	517	512	12
62097	1	495	512	4
62097	1	511	512	4
62097	1	512	512	4
62097	1	514	512	12
62097	1	500	512	4
62097	1	518	512	12
62097	1	497	512	4
62097	1	516	512	4
62236	1	513	512	4
62236	1	517	512	12
62236	1	511	512	4
62236	1	512	512	4
62236	1	516	512	4
62236	1	495	512	4
62236	1	518	512	12
62236	1	497	512	4
62236	1	515	512	4
62236	1	500	512	4
62236	1	522	512	4
62357	1	512	512	4
62357	1	497	512	4
62357	1	511	512	4
62357	1	495	512	4
62357	1	516	512	4
62357	1	513	512	4
62357	1	518	512	12
62357	1	517	512	12
62357	1	515	512	4
62493	1	512	512	4
62493	1	516	512	4
62493	1	518	512	12
62493	1	517	512	12
62493	1	495	512	4
62493	1	511	512	4
62493	1	515	512	4
62493	1	497	512	4
62493	1	513	512	4
62493	1	514	512	12
62493	1	523	512	4
62632	1	524	512	4
62632	1	525	512	4
62632	1	526	512	12
62632	1	527	1024	8
62632	1	528	512	12
62760	1	525	512	4
62761	1	70	512	128
62761	1	529	512	4
63402	1	5	512	128
63527	1	5	512	128
63655	1	5	512	128
63655	1	109	256	12
63784	1	5	512	128
63914	1	5	512	128
64051	1	112	256	4
64051	1	5	512	128
64175	1	112	256	4
64175	1	109	256	12
64175	1	5	512	128
64298	1	5	512	128
64423	1	5	512	128
64558	1	5	512	128
64804	1	5	512	128
64936	1	5	512	128
65070	1	5	512	128
65196	1	5	512	128
65320	1	5	512	128
65457	1	5	512	128
65596	1	5	512	128
65734	1	5	512	128
65858	1	5	512	128
65985	1	5	512	128
66112	1	5	512	128
66241	1	5	512	128
66493	1	5	512	128
66618	1	5	512	128
66742	1	5	512	128
66864	1	5	512	128
66864	1	109	256	12
66992	1	5	512	128
67128	1	5	512	128
67265	1	5	512	128
67389	1	5	512	128
67518	1	109	256	12
67518	1	5	512	128
67648	1	5	512	128
67774	1	5	512	128
67901	1	5	512	128
67901	1	109	256	12
68037	1	5	512	128
68287	1	5	512	128
68417	1	5	512	128
68537	1	5	512	128
68669	1	5	512	128
68792	1	5	512	128
68913	1	5	512	128
69034	1	5	512	128
69159	1	5	512	128
69281	1	5	512	128
69420	1	5	512	128
69548	1	5	512	128
69548	1	109	256	12
69674	1	109	256	12
69804	1	5	512	128
69925	1	5	512	128
70058	1	5	512	128
70183	1	5	512	128
70316	1	5	512	128
70441	1	5	512	128
70573	1	5	512	128
71088	1	5	512	128
71209	1	5	512	128
71348	1	5	512	128
71478	1	5	512	128
71614	1	5	512	128
71743	1	5	512	128
71878	1	5	512	128
72000	1	5	512	128
72125	1	109	256	12
72125	1	5	512	128
72391	1	5	512	128
72653	1	109	256	12
72653	1	5	512	128
72787	1	5	512	128
72921	1	5	512	128
73057	1	5	512	128
73196	1	5	512	128
73453	1	5	512	128
73590	1	5	512	128
73710	1	5	512	128
73845	1	109	256	12
73969	1	5	512	128
74102	1	5	512	128
74363	1	5	512	128
74494	1	5	512	128
74623	1	5	512	128
74758	1	5	512	128
74887	1	5	512	128
75017	1	5	512	128
75151	1	5	512	128
75271	1	5	512	128
75402	1	5	512	128
75525	1	5	512	128
75659	1	109	256	12
75659	1	5	512	128
75916	1	5	512	128
76047	1	5	512	128
76184	1	5	512	128
76314	1	109	256	12
76314	1	5	512	128
76434	1	5	512	128
76571	1	109	256	12
76571	1	5	512	128
76696	1	109	256	12
76696	1	5	512	128
76816	1	5	512	128
76941	1	5	512	128
77062	1	109	256	12
77062	1	5	512	128
77200	1	109	256	12
77200	1	5	512	128
77335	1	5	512	128
77456	1	5	512	128
77577	1	5	512	128
77712	1	109	256	12
77712	1	5	512	128
77844	1	109	256	12
77844	1	5	512	128
77980	1	109	256	12
77980	1	5	512	128
78117	1	5	512	128
78247	1	5	512	128
78369	1	5	512	128
78497	1	5	512	128
78637	1	5	512	128
78637	1	109	256	12
78907	1	5	512	128
79038	1	5	512	128
79176	1	5	512	128
79444	1	109	256	12
79444	1	5	512	128
79566	1	5	512	128
79705	1	5	512	128
79705	1	109	256	12
79839	1	5	512	128
79967	1	109	256	12
79967	1	5	512	128
80100	1	109	256	12
80100	1	5	512	128
80236	1	5	512	128
80368	1	5	512	128
80368	1	109	256	12
80505	1	5	512	128
80639	1	5	512	128
80764	1	5	512	128
80886	1	5	512	128
81015	1	5	512	128
81156	1	5	512	128
81286	1	5	512	128
81409	1	5	512	128
81540	1	5	512	128
81540	1	109	256	12
81666	1	5	512	128
81666	1	109	256	12
81790	1	5	512	128
81790	1	109	256	12
81922	1	5	512	128
82046	1	5	512	128
82173	1	5	512	128
82308	1	5	512	128
82429	1	5	512	128
82568	1	5	512	128
82827	1	5	512	128
82957	1	5	512	128
83084	1	5	512	128
83207	1	5	512	128
83346	1	5	512	128
83480	1	5	512	128
83739	1	5	512	128
83872	1	5	512	128
84006	1	5	512	128
84144	1	530	512	4
84144	1	5	512	128
84283	1	5	512	128
84422	1	5	512	128
84545	1	5	512	128
84669	1	5	512	128
84789	1	5	512	128
85044	1	531	512	4
85044	1	5	512	128
85167	1	5	512	128
85291	1	5	512	128
85419	1	5	512	128
85552	1	5	512	128
85674	1	5	512	128
85808	1	5	512	128
85937	1	5	512	128
86074	1	5	512	128
86197	1	5	512	128
86336	1	5	512	128
86468	1	5	512	128
86468	1	109	256	12
86596	1	5	512	128
86721	1	5	512	128
86852	1	5	512	128
86977	1	5	512	128
87111	1	5	512	128
87240	1	5	512	128
87365	1	5	512	128
87502	1	532	512	4
87633	1	5	512	128
87764	1	5	512	128
88022	1	5	512	128
88146	1	5	512	128
88559	1	32	512	128
88559	1	270	512	12
88559	1	533	512	4
88559	1	9	512	128
88679	1	32	512	128
88679	1	9	512	128
88679	1	38	512	128
88679	1	57	512	128
88806	1	32	512	128
88806	1	533	512	4
88933	1	32	512	128
88933	1	22	512	128
88933	1	270	512	12
88933	1	9	512	128
89059	1	22	512	128
89059	1	533	512	4
89059	1	32	512	128
89059	1	270	512	12
89198	1	533	512	4
89198	1	22	512	128
89198	1	270	512	12
89198	1	3	512	128
89333	1	533	512	4
89333	1	270	512	12
89333	1	32	512	128
89333	1	3	512	128
89333	1	22	512	128
89464	1	534	512	12
89464	1	270	512	12
89464	1	38	512	128
89464	1	533	512	4
89464	1	3	512	128
89464	1	22	512	128
89598	1	22	512	128
89598	1	533	512	4
89598	1	38	512	128
89598	1	11	512	128
89736	1	533	512	4
89736	1	38	512	128
89873	1	533	512	4
89873	1	534	512	12
90244	1	270	512	12
90244	1	12	512	128
90244	1	535	256	12
90244	1	536	256	12
90244	1	537	256	12
90244	1	538	256	12
90244	1	539	0	0
90245	1	75	512	128
90245	1	540	256	12
90382	1	541	256	12
90382	1	542	0	0
90382	1	543	256	12
90382	1	535	256	12
90382	1	544	256	0
90382	1	536	256	12
90382	1	545	256	12
90382	1	270	512	12
90382	1	546	256	12
90382	1	118	512	12
90382	1	547	256	12
90382	1	540	256	12
90382	1	548	256	12
90382	1	27	512	128
90382	1	17	512	128
90382	1	57	512	128
90382	1	549	256	12
90382	1	36	512	128
90515	1	549	256	12
90515	1	550	256	12
90515	1	546	256	12
90515	1	270	512	12
90515	1	536	256	12
90515	1	543	256	12
90515	1	540	256	12
90515	1	542	0	0
90515	1	551	256	12
90515	1	118	512	12
90515	1	544	256	0
90515	1	22	512	128
90515	1	552	256	12
90515	1	553	256	12
90515	1	3	512	128
90515	1	17	512	128
90647	1	543	256	12
90647	1	548	256	12
90647	1	536	256	12
90647	1	542	0	0
90648	1	22	512	128
90648	1	541	256	12
90648	1	553	256	12
90648	1	118	512	12
90648	1	546	256	12
90648	1	540	256	12
90648	1	554	256	12
90648	1	549	256	12
90648	1	539	0	0
90648	1	17	512	128
90648	1	550	256	12
90648	1	75	512	128
90779	1	270	512	12
90779	1	118	512	12
90779	1	545	256	12
90779	1	550	256	12
90779	1	546	256	12
90779	1	539	0	0
90779	1	540	256	12
90779	1	542	0	0
90779	1	536	256	12
90779	1	57	512	128
90779	1	541	256	12
90779	1	11	512	128
90779	1	553	256	12
90779	1	549	256	12
90779	1	535	256	12
90779	1	555	256	12
90779	1	543	256	12
90779	1	3	512	128
90911	1	32	512	128
90911	1	543	256	12
90911	1	270	512	12
90911	1	556	256	12
90911	1	557	256	12
90911	1	552	256	12
90911	1	547	256	12
90911	1	548	256	12
90911	1	541	256	12
90911	1	554	256	12
90911	1	105	256	12
90911	1	542	0	0
90911	1	538	256	12
90911	1	550	256	12
90911	1	536	256	12
90911	1	17	512	128
90911	1	558	256	12
90911	1	549	256	12
90911	1	539	0	0
90911	1	118	512	12
90911	1	559	256	12
90911	1	109	256	12
90911	1	553	256	12
90911	1	22	512	12
90911	1	546	256	12
91032	1	10	512	128
91032	1	105	256	12
91032	1	118	512	12
91032	1	15	512	128
91032	1	22	512	128
91032	1	11	512	128
91032	1	542	0	0
91032	1	538	256	12
91165	1	118	512	12
91165	1	560	256	12
91165	1	105	256	12
91165	1	11	512	128
91165	1	32	512	128
91165	1	548	256	12
91165	1	545	256	12
91165	1	557	256	12
91165	1	540	256	12
91165	1	543	256	12
91165	1	15	512	128
91165	1	47	512	128
91165	1	538	256	12
91165	1	539	0	0
91165	1	38	512	128
91165	1	57	512	128
91165	1	541	256	12
91166	1	553	256	12
91166	1	270	512	12
91296	1	553	256	12
91296	1	10	512	128
91296	1	540	256	12
91296	1	15	512	128
91296	1	32	512	128
91296	1	270	512	12
91296	1	538	256	12
91296	1	560	256	12
91296	1	539	0	0
91365	1	270	512	12
91365	1	57	512	128
91365	1	538	256	12
91365	1	535	256	12
91365	1	22	512	128
91365	1	47	512	128
91365	1	559	256	12
91365	1	560	256	12
91365	1	10	512	128
91365	1	536	256	12
91365	1	118	512	12
91365	1	11	512	128
91365	1	542	0	0
91365	1	553	256	12
91365	1	17	512	128
91365	1	540	256	12
91365	1	541	256	12
91365	1	545	256	12
91365	1	539	0	0
91365	1	549	256	12
91491	1	561	256	12
91491	1	270	512	12
91491	1	553	256	12
91491	1	546	256	12
91491	1	538	256	12
91491	1	540	256	12
91491	1	17	512	128
91491	1	542	0	0
91491	1	560	256	12
91491	1	10	512	128
91491	1	22	512	128
91491	1	15	512	128
91491	1	109	256	12
91491	1	559	256	12
91491	1	32	512	128
91491	1	541	256	12
91491	1	539	0	0
91628	1	548	256	12
91628	1	541	256	12
91628	1	100	256	12
91628	1	270	512	12
91628	1	32	512	128
91628	1	47	512	128
91628	1	552	256	12
91628	1	118	512	12
91628	1	109	256	12
91628	1	10	512	128
91628	1	542	0	0
91752	1	560	256	12
91752	1	118	512	12
91752	1	32	512	128
91752	1	538	256	12
91752	1	10	512	128
91879	1	112	256	4
91879	1	10	512	128
91879	1	270	512	12
91879	1	118	512	12
91879	1	549	256	12
92001	1	549	256	12
92001	1	17	512	128
92001	1	536	256	12
92001	1	118	512	12
92001	1	541	256	12
92001	1	22	512	128
92001	1	548	256	12
92001	1	560	256	12
92001	1	545	256	12
92001	1	11	512	128
92001	1	540	256	12
92001	1	551	256	12
92002	1	535	256	12
92002	1	32	512	128
92002	1	559	256	12
92002	1	539	0	0
92141	1	539	0	0
92141	1	542	0	0
92141	1	109	256	12
92141	1	541	256	12
92141	1	118	512	12
92141	1	545	256	12
92141	1	551	256	12
92141	1	560	256	12
92141	1	25	512	12
92141	1	22	512	128
92141	1	548	256	12
92141	1	546	256	12
92141	1	10	512	128
92141	1	31	512	128
92141	1	536	256	12
92141	1	549	256	12
92277	1	541	256	12
92277	1	542	0	0
92277	1	15	512	128
92277	1	545	256	12
92277	1	17	512	128
92404	1	548	256	12
92404	1	549	256	12
92404	1	541	256	12
92404	1	118	512	12
92404	1	25	512	12
92404	1	560	256	12
92404	1	109	256	12
92536	1	27	512	128
92536	1	546	256	12
92536	1	118	512	12
92536	1	549	256	12
92536	1	47	512	128
92536	1	15	512	128
92536	1	109	256	12
92536	1	548	256	12
92672	1	547	256	12
92672	1	31	512	128
92672	1	562	512	12
92672	1	557	256	12
92672	1	548	256	12
92672	1	541	256	12
92672	1	36	512	128
92672	1	536	256	12
92672	1	109	256	12
92672	1	559	256	12
92672	1	542	0	0
92672	1	545	256	12
92672	1	546	256	12
92672	1	15	512	128
92672	1	118	512	12
92672	1	560	256	12
92672	1	105	256	12
92672	1	556	256	12
92797	1	27	512	128
92797	1	547	256	12
92797	1	536	256	12
92797	1	549	256	12
92797	1	105	256	12
92797	1	545	256	12
92797	1	118	512	12
92797	1	563	256	4
92797	1	559	256	12
92797	1	17	512	128
92797	1	562	512	12
92797	1	557	256	12
92797	1	539	0	0
92797	1	548	256	12
92797	1	546	256	12
92797	1	22	512	128
92798	1	552	256	12
92798	1	109	256	12
92798	1	556	256	12
92798	1	542	0	0
92798	1	270	512	12
92798	1	541	256	12
92798	1	560	256	12
92798	1	32	512	128
92864	1	15	512	128
92864	1	560	256	12
92864	1	549	256	12
92864	1	548	256	12
92864	1	557	256	12
92864	1	47	512	128
92864	1	539	0	0
92864	1	541	256	12
92864	1	563	256	4
92864	1	542	0	0
92864	1	32	512	128
92864	1	545	256	12
92864	1	118	512	12
92864	1	559	256	12
92864	1	109	256	12
92864	1	270	512	12
92864	1	552	256	12
92864	1	14	512	12
92864	1	562	512	12
92864	1	31	512	128
92864	1	536	256	12
92864	1	556	256	12
92864	1	100	256	12
92864	1	11	512	128
92864	1	547	256	12
92864	1	551	256	12
194269	1	10	512	128
194399	1	29	512	128
194399	1	118	512	12
194399	1	32	512	128
194399	1	542	0	0
194399	1	558	256	12
194399	1	536	256	12
194399	1	564	256	12
194399	1	565	256	12
194399	1	551	256	12
194399	1	566	256	12
194399	1	105	256	12
194399	1	567	0	0
194399	1	33	512	128
194399	1	568	512	4
194399	1	43	512	128
194399	1	545	256	12
194399	1	554	256	12
194399	1	69	512	128
194399	1	535	256	12
194532	1	564	256	12
194532	1	33	512	128
194532	1	118	512	12
194532	1	565	256	12
194532	1	25	512	128
194532	1	545	256	12
194532	1	568	512	4
194664	1	43	512	128
194664	1	25	512	128
194664	1	32	512	128
194664	1	569	256	12
194664	1	323	512	12
194664	1	548	256	12
194664	1	549	256	12
194664	1	61	512	128
194664	1	570	256	12
194664	1	564	256	12
194664	1	542	0	0
194664	1	118	512	12
194664	1	571	0	0
194664	1	572	256	12
194665	1	39	512	128
194665	1	573	256	12
194665	1	22	512	128
194665	1	33	512	128
194665	1	568	512	4
194665	1	69	512	128
194665	1	565	256	12
194665	1	321	512	12
194665	1	558	256	12
194665	1	536	256	12
194665	1	49	512	128
194665	1	555	256	12
194665	1	551	256	12
194787	1	25	512	128
194787	1	568	512	4
194787	1	536	256	12
194787	1	551	256	12
194787	1	118	512	12
194787	1	560	256	12
194787	1	100	256	12
194788	1	29	512	128
194788	1	545	256	12
194788	1	14	512	128
194788	1	574	256	12
194788	1	559	256	12
194788	1	558	256	12
194788	1	575	256	12
194788	1	4	512	12
194788	1	572	256	12
194788	1	69	512	128
194788	1	39	512	128
194788	1	569	256	12
194788	1	576	512	12
194788	1	570	256	12
194788	1	323	512	12
194788	1	562	512	12
194788	1	552	256	12
194788	1	535	256	12
194788	1	565	256	12
194788	1	539	0	0
194911	1	560	256	12
194911	1	562	512	12
194911	1	564	256	12
194911	1	17	512	128
194911	1	545	256	12
194911	1	100	256	12
194911	1	548	256	12
194911	1	577	256	12
194911	1	558	256	12
194911	1	565	256	12
194911	1	535	256	12
194911	1	572	256	12
194911	1	14	512	128
194911	1	568	512	4
194911	1	569	256	12
194911	1	323	512	12
194911	1	576	512	12
194911	1	69	512	128
194911	1	570	256	12
194911	1	536	256	12
194911	1	4	512	12
194911	1	549	256	12
194911	1	118	512	12
194911	1	573	256	12
194911	1	578	256	12
194911	1	60	512	128
194911	1	39	512	128
194912	1	33	512	128
194912	1	559	256	12
194912	1	552	256	12
195047	1	562	512	12
195047	1	558	256	12
195047	1	565	256	12
195047	1	540	256	12
195047	1	559	256	12
195047	1	100	256	12
195047	1	118	512	12
195047	1	572	256	12
195047	1	539	0	0
195047	1	33	512	128
195047	1	570	256	12
195047	1	25	512	128
195047	1	579	256	12
195047	1	545	256	12
195047	1	578	256	12
195047	1	69	512	128
195047	1	542	0	0
195047	1	573	256	12
195047	1	568	512	4
195047	1	560	256	12
195183	1	29	512	128
195183	1	535	256	12
195183	1	14	512	128
195183	1	580	256	12
195183	1	581	256	12
195183	1	545	256	12
195183	1	568	512	4
195183	1	562	512	12
195183	1	105	256	12
195183	1	564	256	12
195183	1	558	256	12
195183	1	536	256	12
195183	1	552	256	12
195183	1	31	512	12
195183	1	573	256	12
195183	1	118	512	12
195183	1	539	0	0
195183	1	579	256	12
195183	1	33	512	128
195183	1	576	512	12
195184	1	570	256	12
195184	1	559	256	12
195184	1	565	256	12
195184	1	542	0	0
195184	1	572	256	12
195184	1	577	256	12
195184	1	548	256	12
195184	1	60	512	128
195184	1	25	512	128
195184	1	17	512	128
195184	1	100	256	12
195319	1	560	256	12
195319	1	32	512	128
195319	1	573	256	12
195319	1	562	512	12
195319	1	564	256	12
195319	1	558	256	12
195319	1	582	256	12
195319	1	559	256	12
195319	1	570	256	12
195319	1	545	256	12
195319	1	25	512	128
195319	1	17	512	128
195319	1	575	256	12
195319	1	60	512	128
195319	1	536	256	12
195319	1	542	0	0
195319	1	43	512	128
195319	1	577	256	12
195319	1	548	256	12
195319	1	572	256	12
195319	1	579	256	12
195319	1	105	256	12
195319	1	118	512	12
195319	1	568	512	4
195319	1	323	512	12
195319	1	100	256	12
195319	1	539	0	0
195319	1	565	256	12
195319	1	580	256	12
195319	1	22	512	128
195319	1	578	256	12
195319	1	66	512	128
195451	1	562	512	12
195451	1	43	512	128
195451	1	11	512	128
195451	1	577	256	12
195451	1	573	256	12
195451	1	17	512	128
195451	1	548	256	12
195451	1	105	256	12
195451	1	535	256	12
195451	1	580	256	12
195451	1	565	256	12
195451	1	539	0	0
195451	1	25	512	128
195451	1	579	256	12
195451	1	568	512	4
195451	1	31	512	12
195451	1	129	512	12
195451	1	572	256	12
[truncated: 283,880 more rows]
