# Supplementary material for: A hybrid trust computing approach for IoT using social similarity and machine learning
Source: PLoS One. 2022 Jul 28;17(7):e0265658. doi: 10.1371/journal.pone.0265658 (PMC9333244; doi:10.1371/journal.pone.0265658)
Supplement: S1 File — (ZIP) [file pone.0265658.s001.zip › supplimentary_files/dataset/crawdad/transmission.csv]

# Format: type	msg_id	bytes	hop_src_user_id	hop_dst_user_id	src_timestamp	status
1	-1	4781	1	26	27971	0
1	-1	4781	1	7	27971	0
1	-1	4781	1	13	27998	0
1	-1	4781	1	22	28097	0
1	-1	4781	1	51	28599	1
1	-1	2055	1	22	40033	0
1	-1	4781	1	54	40033	0
1	-1	4781	1	10	40073	0
1	-1	2055	1	13	40137	1
1	-1	4781	1	69	40244	0
1	-1	2055	1	10	40261	0
1	-1	4887	1	22	40978	0
1	-1	4887	1	10	40985	0
1	-1	4887	1	69	40980	0
1	-1	2055	1	10	42189	0
1	-1	2055	1	69	43491	0
1	-1	2055	1	10	45060	0
1	-1	4887	1	9	45393	0
1	-1	4887	1	17	45439	0
1	-1	4887	1	7	45563	1
1	-1	4887	1	56	45696	1
1	-1	4887	1	7	45790	1
1	-1	2055	1	9	46390	1
1	-1	2055	1	69	46533	0
1	-1	2055	1	9	46539	0
1	-1	2055	1	10	46659	0
1	-1	4887	1	3	46754	0
1	-1	2055	1	9	46899	0
1	-1	2055	1	22	46979	0
1	-1	2055	1	69	47290	0
1	-1	2055	1	22	47677	1
1	-1	4887	1	7	47698	1
1	-1	4887	1	7	47917	1
1	-1	4887	1	7	48047	1
1	-1	2055	1	22	48283	1
1	-1	2055	1	9	48503	0
1	-1	2055	1	14	49633	0
1	-1	4887	1	7	49874	1
1	-1	2055	1	9	50150	0
1	-1	4887	1	43	50921	1
1	-1	2055	1	22	50940	0
1	-1	4887	1	16	51125	1
1	-1	4887	1	16	51269	1
1	-1	5519	1	9	51641	0
1	-1	2055	1	9	51704	0
1	-1	5519	1	7	51735	0
1	-1	5519	1	22	51844	0
1	-1	5519	1	7	51979	0
1	-1	5519	1	40	52502	0
1	-1	5519	1	31	52975	1
1	-1	6208	1	33	53338	1
1	-1	6208	1	33	53359	1
1	-1	6208	1	10	53410	1
1	-1	6208	1	10	53555	0
1	-1	6208	1	32	53570	1
1	-1	6208	1	32	53701	0
1	-1	6208	1	33	53897	1
1	-1	6208	1	3	53917	0
1	-1	2055	1	32	54055	1
1	-1	2055	1	33	54076	0
1	-1	2055	1	32	54146	0
1	-1	2055	1	32	54197	0
1	-1	2055	1	33	54260	0
1	-1	2055	1	32	56935	0
1	-1	2055	1	10	57329	0
1	-1	6208	1	5	63372	0
1	-1	2055	1	5	71094	0
1	-1	2055	1	32	88570	0
1	-1	6208	1	9	88573	0
1	-1	6208	1	57	88687	0
1	-1	2055	1	3	89017	0
1	-1	6208	1	22	89160	0
1	-1	2055	1	3	89206	0
1	-1	6208	1	11	89318	1
1	-1	6208	1	11	89622	1
1	-1	6208	1	36	90314	0
1	-1	6208	1	27	90393	1
1	-1	2055	1	57	90413	0
1	-1	6208	1	17	90412	0
1	-1	6208	1	15	90667	0
1	-1	2055	1	22	90673	1
1	-1	2055	1	32	90688	0
1	-1	2055	1	57	90783	0
1	-1	6208	1	75	90822	0
1	-1	2055	1	32	90918	0
1	-1	2055	1	10	91014	0
1	-1	6208	1	11	91016	1
1	-1	2055	1	15	91048	0
1	-1	2055	1	22	91067	0
1	-1	2055	1	17	91327	0
1	-1	2055	1	57	91377	1
1	-1	2055	1	10	91403	1
1	-1	2055	1	22	91426	1
1	-1	2055	1	10	91433	1
1	-1	2055	1	11	91443	1
1	-1	6208	1	47	91467	1
1	-1	2055	1	15	91513	0
1	-1	2055	1	17	91513	1
1	-1	2055	1	32	91518	1
1	-1	2055	1	10	91532	0
1	-1	2055	1	17	91553	1
1	-1	2055	1	57	91589	1
1	-1	6208	1	47	91629	1
1	-1	2055	1	22	91678	1
1	-1	2055	1	17	91707	1
1	-1	2055	1	32	91771	0
1	-1	2055	1	22	91785	0
1	-1	6208	1	47	91787	0
1	-1	2055	1	11	91959	0
1	-1	2055	1	22	92026	0
1	-1	2055	1	17	92145	0
1	-1	2055	1	15	92254	0
1	-1	6208	1	27	92553	1
1	-1	2055	1	47	92555	1
1	-1	2055	1	3	92764	0
1	-1	6208	1	27	92779	1
1	-1	6318	1	29	194547	0
1	-1	6318	1	25	194558	0
1	-1	6318	1	69	194604	0
1	-1	6318	1	39	194619	1
1	-1	6318	1	22	194689	1
1	-1	6318	1	17	194929	1
1	-1	6318	1	22	194990	0
1	-1	6318	1	39	195059	0
1	-1	6318	1	17	195299	0
1	-1	2055	1	29	195333	0
1	-1	6318	1	75	195399	1
1	-1	6318	1	49	195485	0
1	-1	2055	1	39	195494	0
1	-1	6318	1	32	195523	1
1	-1	2055	1	69	195553	0
1	-1	2055	1	22	195689	0
1	-1	2055	1	33	195765	1
1	-1	6318	1	14	195795	1
1	-1	6318	1	11	195823	0
1	-1	2055	1	11	195997	0
1	-1	6318	1	32	196148	0
1	-1	6318	1	14	196225	1
1	-1	6318	1	60	196264	1
1	-1	2055	1	69	196300	0
1	-1	2055	1	60	196643	1
1	-1	2055	1	17	196800	0
1	-1	2055	1	69	197158	1
1	-1	2055	1	22	197396	0
1	-1	2055	1	17	197542	1
1	-1	2055	1	25	197550	1
1	-1	2055	1	11	197566	0
1	-1	2055	1	32	197626	1
1	-1	2055	1	49	197639	0
1	-1	2055	1	25	197641	1
1	-1	2055	1	17	197656	0
1	-1	2055	1	39	197666	0
1	-1	6318	1	3	197677	0
1	-1	6318	1	14	197682	0
1	-1	2055	1	25	197769	1
1	-1	2055	1	69	197829	0
1	-1	2055	1	25	197967	1
1	-1	2055	1	22	198108	0
1	-1	2055	1	22	198319	1
1	-1	2055	1	25	198337	0
1	-1	2055	1	69	198581	0
1	-1	2055	1	17	198592	1
1	-1	6318	1	51	198705	1
1	-1	2055	1	11	198761	0
1	-1	2055	1	22	198774	0
1	-1	2055	1	49	198856	0
1	-1	2055	1	17	198922	0
1	-1	2055	1	49	198969	1
1	-1	2055	1	39	199011	0
1	-1	6318	1	51	199007	1
1	-1	2055	1	49	199016	1
1	-1	6318	1	56	199117	0
1	-1	2055	1	22	199394	0
1	-1	2055	1	49	199409	0
1	-1	3602	2	19	45206	0
1	-1	3602	2	16	48955	0
1	-1	3602	2	10	49000	0
1	-1	3602	2	63	49503	0
1	-1	3602	2	31	53443	1
1	-1	3602	2	9	53959	0
1	-1	3602	2	11	53964	1
1	-1	3602	2	47	54045	0
1	-1	2057	2	9	90707	0
1	-1	3602	2	59	94551	0
1	-1	3602	2	56	94858	0
1	-1	2057	2	56	96412	0
1	-1	2057	2	47	105223	0
1	-1	2057	2	47	105747	0
1	-1	2057	2	40	105868	0
1	-1	2057	2	47	106157	0
1	-1	3602	2	76	106274	1
1	-1	3602	2	42	106387	0
1	-1	3602	2	57	106515	0
1	-1	3602	2	39	106596	0
1	-1	3602	2	76	106655	0
1	-1	3602	2	14	106937	1
1	-1	3602	2	14	107313	0
1	-1	2057	2	14	108086	0
1	-1	3602	2	64	108203	0
1	-1	2057	2	64	108885	0
1	-1	2057	2	56	109887	0
1	-1	3602	2	22	110126	0
1	-1	3602	2	51	110318	0
1	-1	2057	2	51	110671	1
1	-1	3602	2	66	110780	0
1	-1	3602	2	12	110809	0
1	-1	2057	2	19	111010	0
1	-1	2057	2	66	111818	1
1	-1	3602	2	30	111960	0
1	-1	2057	2	66	112072	1
1	-1	2057	2	51	112215	0
1	-1	2057	2	66	112273	1
1	-1	2057	2	19	112320	0
1	-1	2057	2	66	112523	0
1	-1	2057	2	66	112980	0
1	-1	2057	2	47	113865	0
1	-1	2057	2	47	115034	0
1	-1	2057	2	57	115265	0
1	-1	2057	2	19	115382	0
1	-1	2057	2	47	115424	0
1	-1	3602	2	60	115777	0
1	-1	2057	2	12	115885	0
1	-1	2057	2	56	116734	0
1	-1	3602	2	4	117747	1
1	-1	3602	2	15	117900	0
1	-1	3602	2	44	124888	1
1	-1	3602	2	44	125123	0
1	-1	2057	2	60	125664	0
1	-1	2057	2	32	125800	0
1	-1	2057	2	39	125929	0
1	-1	2057	2	3	125973	1
1	-1	3602	2	36	127325	0
1	-1	3602	2	4	127461	0
1	-1	2057	2	3	129812	0
1	-1	2057	2	66	129885	0
1	-1	2057	2	36	129934	0
1	-1	2057	2	60	130140	0
1	-1	3602	2	65	130260	1
1	-1	2057	2	36	130996	1
1	-1	2057	2	3	131088	0
1	-1	2057	2	66	131480	0
1	-1	3602	2	65	131494	0
1	-1	2057	2	15	131678	0
1	-1	3602	2	45	132933	0
1	-1	2057	2	45	134184	1
1	-1	2057	2	45	134542	1
1	-1	2057	2	45	134625	0
1	-1	3602	2	61	136168	0
1	-1	3602	2	27	137363	1
1	-1	2057	2	63	138249	0
1	-1	2057	2	63	140991	0
1	-1	2057	2	63	141765	0
1	-1	3602	2	50	143203	1
1	-1	2830	3	32	104	0
1	-1	2830	3	61	757	1
1	-1	2053	3	32	1138	0
1	-1	2830	3	18	1142	1
1	-1	2830	3	25	1287	1
1	-1	2830	3	18	1368	1
1	-1	2830	3	25	1441	1
1	-1	2830	3	61	1583	1
1	-1	2940	3	61	1658	0
1	-1	3054	3	61	1660	0
1	-1	2940	3	32	1663	0
1	-1	3054	3	32	1665	0
1	-1	2053	3	32	1668	0
1	-1	3054	3	25	1785	0
1	-1	3054	3	45	1788	0
1	-1	2053	3	61	2071	0
1	-1	2053	3	32	2074	0
1	-1	3054	3	74	2505	1
1	-1	3054	3	38	2554	1
1	-1	2053	3	61	2682	0
1	-1	3054	3	7	3216	0
1	-1	3054	3	18	3352	1
1	-1	3054	3	19	3379	0
1	-1	2053	3	61	3386	0
1	-1	3054	3	34	6232	0
1	-1	3054	3	55	34772	0
1	-1	2032	3	55	34945	0
1	-1	2032	3	28	35589	0
1	-1	2032	3	15	35715	0
1	-1	2032	3	21	35759	0
1	-1	2032	3	63	36266	0
1	-1	2032	3	13	36297	1
1	-1	2032	3	21	36384	0
1	-1	2032	3	59	36565	0
1	-1	2032	3	7	36674	1
1	-1	2032	3	55	36742	0
1	-1	2032	3	13	36776	0
1	-1	2032	3	63	37006	0
1	-1	2032	3	4	37809	0
1	-1	2032	3	56	38082	0
1	-1	2146	3	7	38460	0
1	-1	2146	3	23	45223	0
1	-1	2032	3	7	45475	0
1	-1	2146	3	1	45608	1
1	-1	2146	3	10	45861	1
1	-1	2032	3	7	45997	0
1	-1	2146	3	10	46027	1
1	-1	2146	3	9	46063	1
1	-1	2146	3	10	46701	0
1	-1	2146	3	1	46792	0
1	-1	2146	3	9	47316	0
1	-1	2032	3	9	48248	0
1	-1	2032	3	7	48504	0
1	-1	2032	3	1	49959	1
1	-1	2032	3	9	50861	1
1	-1	2032	3	9	51252	0
1	-1	2032	3	9	51480	1
1	-1	2146	3	40	52519	0
1	-1	2032	3	1	53852	1
1	-1	2146	3	17	53876	0
1	-1	2146	3	16	53909	1
1	-1	2032	3	10	53977	0
1	-1	2146	3	33	54055	0
1	-1	2032	3	1	54095	1
1	-1	2032	3	33	54335	0
1	-1	2032	3	33	55144	1
1	-1	2032	3	33	55335	1
1	-1	2032	3	33	56983	0
1	-1	2032	3	33	59789	0
1	-1	2146	3	43	87433	0
1	-1	2032	3	32	87445	0
1	-1	2032	3	9	87547	0
1	-1	2032	3	9	87981	0
1	-1	2146	3	11	88223	0
1	-1	2146	3	22	88468	0
1	-1	2032	3	1	88870	1
1	-1	2032	3	1	89068	0
1	-1	2032	3	1	89517	0
1	-1	2032	3	43	90224	1
1	-1	2146	3	31	90285	0
1	-1	2032	3	11	90335	1
1	-1	2146	3	27	90361	0
1	-1	2146	3	15	90373	0
1	-1	2032	3	22	90410	0
1	-1	2032	3	11	90416	0
1	-1	2032	3	17	90470	0
1	-1	2032	3	43	90652	0
1	-1	2032	3	1	90710	0
1	-1	2146	3	57	90714	0
1	-1	2032	3	32	90722	1
1	-1	2146	3	47	90845	1
1	-1	2032	3	32	90883	0
1	-1	2032	3	43	90989	1
1	-1	2032	3	15	91080	0
1	-1	2032	3	43	91093	1
1	-1	2032	3	31	91229	1
1	-1	2146	3	64	91273	0
1	-1	2146	3	36	91340	0
1	-1	2032	3	27	91370	0
1	-1	2032	3	43	91405	0
1	-1	2032	3	31	91425	1
1	-1	2032	3	31	91477	0
1	-1	2032	3	22	91489	0
1	-1	2146	3	12	91681	1
1	-1	2032	3	43	91752	1
1	-1	2032	3	43	91778	1
1	-1	2032	3	36	91891	0
1	-1	2146	3	75	91894	1
1	-1	2032	3	43	91921	0
1	-1	2032	3	57	91918	1
1	-1	2032	3	10	91929	1
1	-1	2032	3	10	92148	0
1	-1	2032	3	31	92215	0
1	-1	2032	3	64	92217	0
1	-1	2032	3	15	92272	0
1	-1	2032	3	1	92411	0
1	-1	2032	3	32	92458	1
1	-1	2032	3	47	92458	1
1	-1	2032	3	36	92471	0
1	-1	2032	3	31	92590	1
1	-1	2032	3	43	92746	0
1	-1	2032	3	17	92787	0
1	-1	2032	3	1	92815	0
1	-1	2146	3	4	92847	0
1	-1	2032	3	32	92866	1
1	-1	2032	3	47	92949	1
1	-1	2032	3	32	93023	1
1	-1	2032	3	32	93082	0
1	-1	2032	3	31	93083	1
1	-1	2032	3	47	93129	0
1	-1	2032	3	31	93412	1
1	-1	2146	3	75	93610	0
1	-1	2032	3	43	93650	0
1	-1	2032	3	57	93740	0
1	-1	2032	3	32	93748	1
1	-1	2032	3	31	93823	1
1	-1	2032	3	31	93875	0
1	-1	2032	3	64	93910	0
1	-1	2032	3	12	93933	1
1	-1	2032	3	31	93935	1
1	-1	2032	3	36	93980	0
1	-1	2032	3	75	94007	0
1	-1	2032	3	17	94012	0
1	-1	2032	3	31	94017	1
1	-1	2146	3	14	94105	0
1	-1	2032	3	31	94137	0
1	-1	2032	3	17	94312	0
1	-1	2032	3	12	94318	1
1	-1	2032	3	14	94334	1
1	-1	2032	3	12	94359	0
1	-1	2032	3	14	94401	0
1	-1	2032	3	12	94679	1
1	-1	2032	3	12	94862	0
1	-1	2032	3	75	94956	0
1	-1	2032	3	64	95013	0
1	-1	2032	3	4	95376	0
1	-1	2146	3	63	95491	0
1	-1	2032	3	43	96121	1
1	-1	2146	3	16	96163	0
1	-1	2032	3	31	96236	0
1	-1	2032	3	15	96412	0
1	-1	2032	3	4	96439	0
1	-1	2032	3	63	96514	0
1	-1	2032	3	14	96661	0
1	-1	2032	3	33	96789	1
1	-1	2032	3	4	96851	0
1	-1	2032	3	43	96856	1
1	-1	2032	3	36	96878	0
1	-1	2032	3	43	96891	1
1	-1	2032	3	63	96925	0
1	-1	2032	3	43	96951	1
1	-1	2032	3	4	96995	0
1	-1	2032	3	43	97090	0
1	-1	2032	3	43	97220	0
1	-1	2032	3	15	97291	0
1	-1	2146	3	48	97411	0
1	-1	2032	3	36	97546	1
1	-1	2032	3	38	97560	1
1	-1	2032	3	38	97695	1
1	-1	2032	3	36	97726	0
1	-1	2032	3	56	97811	0
1	-1	2146	3	45	97964	0
1	-1	2032	3	33	98185	0
1	-1	2032	3	48	98692	0
1	-1	2032	3	33	98743	0
1	-1	2146	3	76	98789	0
1	-1	2032	3	47	99052	1
1	-1	2032	3	33	99394	0
1	-1	2032	3	76	100039	0
1	-1	2032	3	48	100155	0
1	-1	2032	3	33	100178	1
1	-1	2032	3	33	100351	0
1	-1	2032	3	14	100577	1
1	-1	2260	3	48	100604	1
1	-1	2260	3	33	100633	0
1	-1	2949	3	33	100642	1
1	-1	2949	3	76	101111	0
1	-1	2949	3	33	101185	0
1	-1	2032	3	64	101391	0
1	-1	2949	3	48	101728	1
1	-1	2949	3	11	102509	0
1	-1	2032	3	33	102717	0
1	-1	2949	3	40	102791	0
1	-1	2949	3	74	103003	0
1	-1	2949	3	66	103245	1
1	-1	2949	3	36	103390	1
1	-1	2949	3	66	103401	0
1	-1	2949	3	59	103594	0
1	-1	2949	3	36	103849	0
1	-1	2032	3	59	103967	0
1	-1	2032	3	40	104597	1
1	-1	2032	3	59	104611	0
1	-1	2032	3	40	104681	0
1	-1	2032	3	59	105725	0
1	-1	2032	3	36	105856	1
1	-1	2949	3	30	105878	0
1	-1	2949	3	57	106197	0
1	-1	2032	3	56	106939	0
1	-1	2032	3	59	107461	0
1	-1	2032	3	57	107507	0
1	-1	2032	3	40	107584	1
1	-1	2032	3	40	107649	0
1	-1	2032	3	56	107726	0
1	-1	2032	3	59	108138	0
1	-1	2032	3	40	108641	0
1	-1	2032	3	59	108649	1
1	-1	2032	3	59	108757	0
1	-1	2032	3	59	108976	1
1	-1	2032	3	59	109031	0
1	-1	2949	3	4	109227	0
1	-1	2032	3	56	109269	0
1	-1	2949	3	51	109908	1
1	-1	2949	3	22	109988	0
1	-1	2949	3	51	110038	1
1	-1	2032	3	76	110430	1
1	-1	2032	3	40	110470	1
1	-1	2032	3	64	110562	0
1	-1	2032	3	40	110763	1
1	-1	2032	3	56	110990	0
1	-1	2032	3	40	111167	0
1	-1	2032	3	59	111177	1
1	-1	2949	3	19	111204	0
1	-1	2032	3	59	111384	0
1	-1	2032	3	74	111563	0
1	-1	2032	3	59	111923	0
1	-1	2949	3	12	112181	0
1	-1	2032	3	50	112497	0
1	-1	2032	3	12	112567	0
1	-1	2949	3	55	112584	1
1	-1	2949	3	55	112751	0
1	-1	2032	3	55	112937	0
1	-1	2949	3	28	113137	0
1	-1	2032	3	50	113224	1
1	-1	2032	3	19	113268	0
1	-1	2032	3	56	113407	0
1	-1	2032	3	56	113466	0
1	-1	2032	3	4	113670	1
1	-1	2032	3	4	113816	0
1	-1	2032	3	4	114148	0
1	-1	3055	3	19	114182	0
1	-1	2032	3	56	114179	1
1	-1	3055	3	4	114190	0
1	-1	3055	3	56	114262	0
1	-1	2032	3	19	114319	0
1	-1	3055	3	57	114574	0
1	-1	2032	3	4	114913	0
1	-1	3055	3	55	115035	0
1	-1	6276	3	32	121193	0
1	-1	6396	3	32	121397	0
1	-1	6634	3	32	121441	0
1	-1	6634	3	43	122173	0
1	-1	6634	3	11	122446	1
1	-1	6749	3	32	122509	1
1	-1	6749	3	11	122554	1
1	-1	6749	3	14	122562	1
1	-1	6749	3	61	122569	1
1	-1	6749	3	14	122640	0
1	-1	6749	3	32	122681	0
1	-1	6749	3	61	123120	0
1	-1	2032	3	32	123353	0
1	-1	6749	3	36	123821	1
1	-1	6749	3	63	124253	0
1	-1	6749	3	66	124255	0
1	-1	2032	3	43	124302	0
1	-1	6749	3	44	124644	1
1	-1	2032	3	14	124879	0
1	-1	6749	3	44	124971	1
1	-1	6749	3	39	125011	0
1	-1	6749	3	44	125113	0
1	-1	6749	3	59	125124	0
1	-1	2032	3	44	125207	0
1	-1	2032	3	32	125216	0
1	-1	6749	3	60	125597	0
1	-1	2032	3	43	126158	0
1	-1	6749	3	33	126253	0
1	-1	2032	3	61	126594	0
1	-1	2032	3	32	127277	0
1	-1	2032	3	63	127818	1
1	-1	2032	3	43	128096	1
1	-1	2032	3	32	128160	0
1	-1	2032	3	43	128221	0
1	-1	2032	3	63	128296	0
1	-1	2032	3	33	128344	1
1	-1	2032	3	33	128688	0
1	-1	2032	3	39	129056	0
1	-1	2032	3	63	129410	0
1	-1	2032	3	66	129439	1
1	-1	6749	3	2	129856	1
1	-1	6749	3	36	130465	0
1	-1	6749	3	65	130734	0
1	-1	2032	3	66	130850	0
1	-1	6749	3	2	131110	0
1	-1	2032	3	36	131109	1
1	-1	2032	3	39	131244	0
1	-1	2032	3	63	131246	0
1	-1	6749	3	27	131275	0
1	-1	2032	3	36	131288	1
1	-1	2032	3	33	131396	0
1	-1	2032	3	33	132045	1
1	-1	2032	3	33	132212	1
1	-1	2032	3	33	132384	0
1	-1	2032	3	33	133372	1
1	-1	2032	3	33	133702	1
1	-1	2032	3	33	134240	1
1	-1	6749	3	64	179580	1
1	-1	6749	3	24	179693	1
1	-1	6749	3	64	179746	0
1	-1	6749	3	61	179753	0
1	-1	6749	3	47	179793	1
1	-1	6749	3	55	179869	1
1	-1	6749	3	11	179897	0
1	-1	6749	3	24	179960	1
1	-1	6749	3	47	180016	0
1	-1	6749	3	24	180177	1
1	-1	6749	3	55	180303	0
1	-1	2032	3	64	180320	1
1	-1	2032	3	11	180365	0
1	-1	2032	3	11	180478	0
1	-1	2032	3	61	180494	1
1	-1	6749	3	24	180576	0
1	-1	2032	3	47	180707	0
1	-1	2032	3	64	180745	0
1	-1	2032	3	61	180849	0
1	-1	2032	3	61	180935	0
1	-1	2032	3	11	181827	1
1	-1	6749	3	10	181905	0
1	-1	6749	3	45	182588	0
1	-1	6749	3	34	182739	0
1	-1	6749	3	15	183508	0
1	-1	6749	3	49	183543	1
1	-1	6749	3	75	183726	0
1	-1	6749	3	32	183833	1
1	-1	6749	3	32	183973	0
1	-1	2032	3	32	184314	0
1	-1	6749	3	36	184361	0
1	-1	2032	3	36	184732	0
1	-1	6749	3	14	184747	0
1	-1	6749	3	57	184752	0
1	-1	2032	3	32	184758	0
1	-1	2032	3	64	184847	0
1	-1	6923	3	64	185039	1
1	-1	6923	3	49	185079	1
1	-1	6923	3	36	185136	0
1	-1	6923	3	32	185173	0
1	-1	6923	3	64	185231	1
1	-1	2088	3	64	185259	1
1	-1	2088	3	36	185597	1
1	-1	2088	3	57	185703	0
1	-1	6923	3	47	185841	0
1	-1	6923	3	56	185955	1
1	-1	6923	3	56	186194	1
1	-1	6923	3	63	186602	1
1	-1	6923	3	63	187213	1
1	-1	2088	3	49	187638	1
1	-1	2088	3	47	187682	0
1	-1	6923	3	56	187720	0
1	-1	6923	3	63	187803	0
1	-1	2088	3	49	187903	0
1	-1	6923	3	76	188076	0
1	-1	6923	3	14	188157	0
1	-1	2088	3	56	188233	0
1	-1	2088	3	63	188458	1
1	-1	2088	3	63	188494	0
1	-1	6923	3	66	188585	1
1	-1	6923	3	12	188673	1
1	-1	2088	3	63	188991	1
1	-1	2088	3	56	189045	0
1	-1	2088	3	47	189134	0
1	-1	2088	3	63	189196	0
1	-1	6923	3	65	190139	0
1	-1	2088	3	65	195293	0
1	-1	6923	3	29	197080	1
1	-1	2088	3	32	197157	0
1	-1	6923	3	17	197247	0
1	-1	2088	3	49	197280	0
1	-1	6923	3	69	197417	1
1	-1	6923	3	8	197534	1
1	-1	6923	3	25	197537	1
1	-1	6923	3	11	197563	1
1	-1	6923	3	1	197672	0
1	-1	6923	3	11	197743	1
1	-1	6923	3	11	197874	0
1	-1	6923	3	8	197922	1
1	-1	2088	3	11	197978	0
1	-1	6923	3	8	198126	1
1	-1	2826	4	52	30706	0
1	-1	2826	4	43	31089	0
1	-1	2826	4	16	31755	0
1	-1	2826	4	13	31765	1
1	-1	2826	4	29	31962	1
1	-1	2826	4	47	32050	0
1	-1	2826	4	28	32071	0
1	-1	2826	4	63	32113	0
1	-1	2826	4	29	32447	1
1	-1	2826	4	21	32475	0
1	-1	2826	4	15	32486	0
1	-1	2826	4	29	32551	0
1	-1	2050	4	16	32553	0
1	-1	2050	4	64	32750	0
1	-1	2826	4	13	32745	1
1	-1	2050	4	28	32827	1
1	-1	2050	4	21	32848	1
1	-1	2050	4	29	32873	1
1	-1	2050	4	63	32983	0
1	-1	2050	4	15	32986	0
1	-1	2050	4	28	33007	0
1	-1	2050	4	21	33041	0
1	-1	2050	4	29	33046	1
1	-1	2050	4	64	33147	0
1	-1	2826	4	51	33599	1
1	-1	2826	4	12	33877	0
1	-1	2826	4	51	33871	1
1	-1	2826	4	51	34024	1
1	-1	2050	4	12	34140	0
1	-1	2826	4	51	34172	1
1	-1	2826	4	48	34205	1
1	-1	2826	4	51	34211	1
1	-1	2826	4	24	34256	1
1	-1	2826	4	24	34490	1
1	-1	2826	4	51	34524	1
1	-1	2826	4	51	34655	1
1	-1	2050	4	43	34775	0
1	-1	2826	4	19	34840	0
1	-1	2826	4	51	35049	1
1	-1	2050	4	12	35156	0
1	-1	2826	4	51	35176	1
1	-1	2050	4	19	35190	0
1	-1	2050	4	63	35420	1
1	-1	2826	4	5	35793	0
1	-1	2826	4	51	35807	0
1	-1	2050	4	51	36843	1
1	-1	2826	4	48	37368	1
1	-1	2826	4	48	37511	1
1	-1	2050	4	47	37633	0
1	-1	2826	4	3	37758	0
1	-1	2826	4	7	38149	0
1	-1	2826	4	11	89708	0
1	-1	2050	4	15	89839	0
1	-1	2826	4	39	90193	0
1	-1	2050	4	12	92309	0
1	-1	2050	4	43	92318	0
1	-1	2826	4	57	92423	0
1	-1	2050	4	15	92734	0
1	-1	2050	4	3	92798	0
1	-1	2826	4	27	92795	1
1	-1	2826	4	75	92937	0
1	-1	2050	4	47	92938	1
1	-1	2826	4	36	93360	0
1	-1	2826	4	27	93368	1
1	-1	2050	4	36	93472	0
1	-1	2050	4	15	93519	0
1	-1	2050	4	43	93603	0
1	-1	2050	4	36	94498	0
1	-1	2826	4	56	95154	0
1	-1	2050	4	3	95326	0
1	-1	2826	4	76	95736	0
1	-1	2050	4	43	95812	0
1	-1	2050	4	12	95847	0
1	-1	2050	4	15	95876	0
1	-1	2050	4	63	95949	0
1	-1	2826	4	17	96029	0
1	-1	2826	4	31	96109	1
1	-1	2050	4	12	96159	1
1	-1	2050	4	64	96205	0
1	-1	2050	4	3	96206	1
1	-1	2050	4	15	96287	0
1	-1	2050	4	12	96378	0
1	-1	2050	4	3	96389	0
1	-1	2826	4	31	96397	1
1	-1	2050	4	56	96428	0
1	-1	2826	4	31	96422	1
1	-1	2826	4	31	96597	1
1	-1	2050	4	55	96614	0
1	-1	2050	4	36	96614	0
1	-1	2826	4	31	96716	1
1	-1	2050	4	17	96739	1
1	-1	2954	4	3	96802	0
1	-1	2954	4	36	96839	1
1	-1	2954	4	15	96920	0
1	-1	2954	4	43	96924	1
1	-1	2050	4	3	96946	0
1	-1	2954	4	12	97065	0
1	-1	2954	4	36	97100	0
1	-1	3060	4	36	97104	0
1	-1	3060	4	14	97173	1
1	-1	3060	4	63	97286	1
1	-1	3060	4	8	97300	1
1	-1	3060	4	43	97304	1
1	-1	3060	4	48	97394	1
1	-1	2050	4	36	97405	0
1	-1	3060	4	42	97533	0
1	-1	3060	4	59	97545	0
1	-1	3060	4	47	97567	1
1	-1	3060	4	48	97649	1
1	-1	3060	4	8	97689	0
1	-1	3060	4	16	97681	1
1	-1	3060	4	16	97893	1
1	-1	3060	4	16	98130	0
1	-1	2050	4	15	98350	0
1	-1	2050	4	8	98506	0
1	-1	3060	4	38	98513	1
1	-1	3060	4	48	98533	1
1	-1	2050	4	59	98752	0
1	-1	3060	4	60	98864	0
1	-1	3060	4	47	98920	0
1	-1	3060	4	55	99062	1
1	-1	3060	4	48	99077	1
1	-1	3060	4	14	99180	0
1	-1	2050	4	60	99257	0
1	-1	3060	4	48	99264	1
1	-1	3060	4	55	99339	1
1	-1	3060	4	48	99467	1
1	-1	3060	4	38	99586	1
1	-1	2050	4	42	99600	0
1	-1	3060	4	48	99612	1
1	-1	2050	4	59	99658	1
1	-1	2050	4	76	99699	1
1	-1	3060	4	48	99740	1
1	-1	2050	4	16	99830	0
1	-1	3060	4	38	99851	1
1	-1	3060	4	38	99866	0
1	-1	2050	4	59	99884	0
1	-1	3060	4	55	99889	1
1	-1	3060	4	48	99902	1
1	-1	3060	4	64	99939	0
1	-1	2050	4	42	99956	0
1	-1	3060	4	48	100070	1
1	-1	2050	4	42	100200	0
1	-1	2050	4	16	100236	0
1	-1	2050	4	59	100242	0
1	-1	2050	4	76	100283	0
1	-1	2050	4	60	100315	0
1	-1	2050	4	59	100407	0
1	-1	2050	4	47	100416	1
1	-1	3060	4	45	100540	1
1	-1	3060	4	48	100564	1
1	-1	2050	4	47	100579	0
1	-1	2050	4	64	100693	1
1	-1	2050	4	38	100701	0
1	-1	3060	4	45	100709	0
1	-1	2050	4	76	100839	0
1	-1	2050	4	33	100912	0
1	-1	2050	4	59	100933	1
1	-1	3060	4	48	100972	1
1	-1	2050	4	55	101123	0
1	-1	2050	4	8	101173	0
1	-1	2050	4	60	101194	1
1	-1	2050	4	64	101266	0
1	-1	2050	4	47	101300	0
1	-1	2050	4	59	101440	1
1	-1	2050	4	45	101446	1
1	-1	2050	4	45	101546	1
1	-1	2050	4	8	101561	0
1	-1	2050	4	64	101608	0
1	-1	2050	4	59	101651	0
1	-1	2050	4	14	101749	0
1	-1	2050	4	76	101762	0
1	-1	2050	4	55	101901	0
1	-1	2050	4	60	102011	0
1	-1	2050	4	45	102013	1
1	-1	2050	4	45	102059	0
1	-1	2050	4	47	102098	0
1	-1	2050	4	33	102236	1
1	-1	2050	4	59	102375	1
1	-1	3060	4	39	102378	1
1	-1	2050	4	64	102681	1
1	-1	2050	4	14	102720	0
1	-1	3060	4	43	103068	0
1	-1	3060	4	71	103438	0
1	-1	2050	4	43	103576	0
1	-1	3060	4	51	105660	0
1	-1	2050	4	36	107348	0
1	-1	2050	4	43	108296	0
1	-1	2050	4	74	108702	0
1	-1	3060	4	40	108983	0
1	-1	2050	4	59	108989	0
1	-1	3060	4	3	108995	0
1	-1	2050	4	14	109137	0
1	-1	2050	4	56	109142	1
1	-1	2050	4	43	109254	0
1	-1	2050	4	56	109488	0
1	-1	2050	4	56	109820	0
1	-1	3060	4	22	109887	0
1	-1	2050	4	51	109893	1
1	-1	2050	4	59	110003	0
1	-1	2050	4	59	110025	0
1	-1	2050	4	76	110484	1
1	-1	2050	4	64	110561	0
1	-1	2050	4	40	110685	1
1	-1	2050	4	56	111071	0
1	-1	3060	4	19	111185	0
1	-1	2050	4	40	111309	0
1	-1	2050	4	55	111413	1
1	-1	2050	4	55	111490	1
1	-1	2050	4	55	111659	0
1	-1	2050	4	55	111852	1
1	-1	2050	4	55	111878	1
1	-1	2050	4	55	112022	1
1	-1	2050	4	55	112067	1
1	-1	2050	4	59	112104	1
1	-1	2050	4	59	112286	0
1	-1	2050	4	59	112639	0
1	-1	2050	4	55	112776	0
1	-1	2050	4	55	113002	1
1	-1	2050	4	56	113065	0
1	-1	2050	4	55	113132	1
1	-1	2050	4	19	113170	0
1	-1	2050	4	55	113642	1
1	-1	2050	4	55	113742	1
1	-1	3060	4	30	113814	0
1	-1	2050	4	56	113830	1
1	-1	2050	4	3	114084	0
1	-1	2050	4	56	114354	0
1	-1	2050	4	27	114412	0
1	-1	2050	4	57	114513	1
1	-1	2050	4	56	114602	1
1	-1	2050	4	56	114733	0
1	-1	2050	4	42	114854	0
1	-1	2050	4	27	114857	0
1	-1	2050	4	19	114943	0
1	-1	2050	4	57	114953	0
1	-1	3060	4	12	116396	0
1	-1	2050	4	60	116409	0
1	-1	3060	4	2	116468	1
1	-1	2050	4	47	116768	0
1	-1	2050	4	27	116770	1
1	-1	2050	4	57	116852	0
1	-1	3060	4	2	117425	0
1	-1	3060	4	44	117943	0
1	-1	3060	4	11	122377	1
1	-1	3060	4	61	122495	0
1	-1	2050	4	32	122635	0
1	-1	2050	4	44	127243	0
1	-1	2050	4	60	127292	0
1	-1	2050	4	39	127333	0
1	-1	2050	4	2	127434	0
1	-1	2050	4	27	127656	0
1	-1	2050	4	15	128064	0
1	-1	2050	4	8	128713	0
1	-1	3060	4	63	129147	0
1	-1	3060	4	27	141790	0
1	-1	3060	4	60	143366	0
1	-1	3060	4	59	143401	0
1	-1	3060	4	50	143462	0
1	-1	3060	4	12	143609	0
1	-1	3060	4	17	198332	0
1	-1	3060	4	32	198372	0
1	-1	3060	4	12	198530	0
1	-1	3060	4	61	198593	0
1	-1	3060	4	56	198593	0
1	-1	3060	4	65	198622	1
1	-1	3060	4	66	198646	1
1	-1	3060	4	69	198733	0
1	-1	3060	4	65	198808	0
1	-1	2050	4	12	198906	0
1	-1	3060	4	11	199024	1
1	-1	2050	4	69	199046	1
1	-1	3060	4	11	199142	0
1	-1	3060	4	29	199232	0
1	-1	2050	4	17	199372	1
1	-1	2050	4	65	199392	0
1	-1	3060	4	46	199435	0
1	-1	2050	4	69	199674	1
1	-1	2050	4	11	199691	0
1	-1	2050	4	17	199825	0
1	-1	2050	4	46	200016	0
1	-1	2050	4	46	200033	0
1	-1	2050	4	65	200052	0
1	-1	3060	4	8	200139	0
1	-1	2050	4	29	200184	0
1	-1	2050	4	32	200232	0
1	-1	2050	4	17	200280	0
1	-1	2050	4	8	200346	0
1	-1	3060	4	66	200522	0
1	-1	2050	4	61	200545	0
1	-1	2050	4	29	200601	0
1	-1	2050	4	12	200669	0
1	-1	2050	4	61	200739	0
1	-1	2050	4	8	200834	0
1	-1	2050	4	12	200895	0
1	-1	2050	4	8	201205	0
1	-1	2050	4	12	201246	0
1	-1	2050	4	66	201314	0
1	-1	2050	4	61	201326	1
1	-1	2050	4	61	201443	0
1	-1	3060	4	51	201468	0
1	-1	2050	4	17	201476	0
1	-1	2050	4	29	201553	0
1	-1	3060	4	60	201610	0
1	-1	3060	4	49	201858	0
1	-1	2050	4	29	201861	0
1	-1	2050	4	32	201976	0
1	-1	2050	4	12	202160	0
1	-1	2050	4	8	202617	0
1	-1	2050	4	61	202649	0
1	-1	2050	4	61	202876	0
1	-1	2050	4	32	203084	0
1	-1	2050	4	17	203258	0
1	-1	2050	4	65	203301	0
1	-1	2050	4	8	203328	0
1	-1	3060	4	45	203384	0
1	-1	2830	5	7	29393	0
1	-1	2830	5	37	29398	0
1	-1	2830	5	26	29400	1
1	-1	2932	5	7	29559	0
1	-1	2932	5	26	29574	1
1	-1	2932	5	6	29654	0
1	-1	2932	5	52	29657	0
1	-1	2932	5	26	29904	0
1	-1	2932	5	35	30083	0
1	-1	2932	5	15	30090	0
1	-1	2932	5	60	30152	0
1	-1	2053	5	35	30435	1
1	-1	2053	5	15	31091	0
1	-1	2053	5	60	31224	0
1	-1	2053	5	35	31272	0
1	-1	3048	5	60	31394	0
1	-1	3160	5	60	31395	0
1	-1	3160	5	35	31694	0
1	-1	2053	5	35	31748	0
1	-1	3160	5	15	31824	0
1	-1	3160	5	6	31875	1
1	-1	3277	5	60	31941	0
1	-1	3277	5	35	31986	0
1	-1	3277	5	6	31992	1
1	-1	3277	5	6	32084	1
1	-1	3277	5	15	32178	0
1	-1	3277	5	6	32294	0
1	-1	3277	5	12	32702	1
1	-1	2053	5	15	32881	0
1	-1	2053	5	60	33453	0
1	-1	2053	5	15	33656	0
1	-1	2053	5	35	33769	0
1	-1	2053	5	6	33838	0
1	-1	3277	5	12	34048	0
1	-1	3277	5	19	34092	0
1	-1	2053	5	15	34112	1
1	-1	3277	5	51	34253	1
1	-1	2053	5	15	34294	1
1	-1	2053	5	60	34362	0
1	-1	2053	5	15	34426	0
1	-1	2053	5	19	34601	0
1	-1	3277	5	51	34615	1
1	-1	2053	5	15	34907	0
1	-1	2053	5	19	34976	0
1	-1	2053	5	35	35389	0
1	-1	2053	5	12	35532	0
1	-1	2053	5	6	35653	0
1	-1	2053	5	6	35654	0
1	-1	3277	5	51	35661	0
1	-1	3277	5	43	35685	0
1	-1	3277	5	16	35686	0
1	-1	2053	5	19	35783	0
1	-1	3277	5	4	35812	0
1	-1	2053	5	12	35933	0
1	-1	2053	5	43	36073	0
1	-1	2053	5	6	36198	0
1	-1	2053	5	6	36417	0
1	-1	2053	5	6	36581	0
1	-1	2053	5	60	36810	0
1	-1	3277	5	71	37137	0
1	-1	2053	5	43	37284	0
1	-1	2053	5	71	37482	0
1	-1	2053	5	16	37515	0
1	-1	2053	5	60	37707	0
1	-1	2053	5	19	37928	0
1	-1	2053	5	12	38011	1
1	-1	2053	5	60	38084	0
1	-1	2053	5	12	38226	0
1	-1	2053	5	71	38276	0
1	-1	2053	5	16	38280	0
1	-1	3277	5	13	38285	1
1	-1	2053	5	19	38372	0
1	-1	3277	5	13	38481	1
1	-1	2053	5	12	38547	0
1	-1	2053	5	43	39066	0
1	-1	2053	5	43	39588	0
1	-1	3277	5	1	63378	0
1	-1	2053	5	1	74002	0
1	-1	3277	5	10	182130	0
1	-1	2053	5	10	182261	0
1	-1	3277	5	75	184472	0
1	-1	2053	5	10	188971	0
1	-1	2053	5	10	189888	0
1	-1	3681	6	7	29203	0
1	-1	3681	6	26	29207	1
1	-1	3681	6	5	29308	0
1	-1	3681	6	15	29464	0
1	-1	3681	6	15	31585	0
1	-1	3681	6	35	31592	0
1	-1	3681	6	5	31677	0
1	-1	2055	6	5	31945	0
1	-1	3681	6	60	32074	0
1	-1	2055	6	5	32099	0
1	-1	2055	6	60	32240	0
1	-1	3681	6	51	32494	1
1	-1	2055	6	60	32802	1
1	-1	2055	6	60	32915	0
1	-1	3681	6	12	33168	0
1	-1	2055	6	35	33173	1
1	-1	2055	6	35	33217	0
1	-1	2055	6	15	33307	1
1	-1	2055	6	15	33510	0
1	-1	2055	6	5	33693	0
1	-1	3681	6	28	33719	0
1	-1	2055	6	60	33810	0
1	-1	2055	6	12	34014	0
1	-1	2055	6	60	34064	0
1	-1	2055	6	28	34242	0
1	-1	3681	6	24	34253	1
1	-1	2055	6	5	34625	0
1	-1	2055	6	12	34770	0
1	-1	2055	6	15	34903	1
1	-1	2055	6	15	34968	0
1	-1	2055	6	5	35303	0
1	-1	3681	6	13	35641	0
1	-1	2055	6	12	35762	0
1	-1	3681	6	19	35832	0
1	-1	2055	6	5	35841	0
1	-1	3681	6	51	35884	1
1	-1	3791	6	19	36051	1
1	-1	3791	6	5	36064	0
1	-1	3791	6	51	36109	1
1	-1	3791	6	19	36133	0
1	-1	3791	6	12	36189	0
1	-1	3791	6	43	36283	0
1	-1	2055	6	19	36316	0
1	-1	3791	6	71	36562	0
1	-1	3791	6	16	36637	0
1	-1	2055	6	19	37198	0
1	-1	3791	6	60	37227	0
1	-1	2055	6	43	37287	1
1	-1	2055	6	16	37423	0
1	-1	2055	6	12	37598	0
1	-1	2055	6	43	37598	0
1	-1	2055	6	5	37610	0
1	-1	2055	6	71	37611	0
1	-1	2055	6	43	37999	0
1	-1	2055	6	71	38008	0
1	-1	2055	6	19	38033	0
1	-1	2055	6	43	38797	0
1	-1	3791	6	13	39853	1
1	-1	3791	6	13	40166	0
1	-1	2055	6	13	62895	1
1	-1	2055	6	13	63071	0
1	-1	2055	6	13	64212	0
1	-1	2055	6	13	68087	0
1	-1	3791	6	59	97432	1
1	-1	3791	6	42	97525	0
1	-1	2055	6	42	97688	0
1	-1	2055	6	60	97745	0
1	-1	3791	6	59	97764	1
1	-1	3791	6	60	200426	0
1	-1	3791	6	32	200842	1
1	-1	18952	7	66	2854	1
1	-1	18952	7	36	2977	0
1	-1	18952	7	66	3033	1
1	-1	18952	7	3	3163	0
1	-1	18952	7	74	26578	1
1	-1	18952	7	57	27017	1
1	-1	18952	7	26	27114	1
1	-1	18952	7	15	27180	1
1	-1	18952	7	74	27232	1
1	-1	18952	7	43	27369	1
1	-1	18952	7	28	27540	1
1	-1	18952	7	28	27804	1
1	-1	18952	7	26	27829	1
1	-1	18952	7	43	28046	1
1	-1	18952	7	28	28102	1
1	-1	18952	7	26	28459	1
1	-1	18952	7	43	28528	1
1	-1	18952	7	37	28582	1
1	-1	18952	7	43	28734	1
1	-1	18952	7	43	28868	1
1	-1	18952	7	26	29314	1
1	-1	18952	7	37	29469	1
1	-1	18952	7	26	29508	1
1	-1	18952	7	43	29899	1
1	-1	18952	7	52	30962	1
1	-1	18952	7	52	31343	1
1	-1	2048	7	52	31376	1
1	-1	2048	7	52	31471	1
1	-1	2032	7	59	36375	0
1	-1	2032	7	55	36421	0
1	-1	2032	7	55	36593	0
1	-1	2032	7	59	36656	0
1	-1	2032	7	63	36748	1
1	-1	2032	7	43	36843	0
1	-1	2032	7	12	36987	1
1	-1	2032	7	13	37039	1
1	-1	2032	7	42	37376	0
1	-1	2032	7	16	37428	0
1	-1	2032	7	42	37609	1
1	-1	2032	7	4	38144	0
1	-1	2032	7	3	38396	0
1	-1	2032	7	63	38560	0
1	-1	2032	7	56	38597	0
1	-1	2032	7	63	39390	0
1	-1	2032	7	63	42151	0
1	-1	2032	7	63	43455	0
1	-1	2032	7	63	44114	0
1	-1	2032	7	9	45313	1
1	-1	2032	7	3	45413	0
1	-1	2032	7	1	45596	1
1	-1	2032	7	10	45714	1
1	-1	2032	7	9	45818	0
1	-1	2032	7	10	45848	1
1	-1	2032	7	56	45923	0
1	-1	2032	7	10	46197	1
1	-1	2032	7	10	46256	0
1	-1	2032	7	56	46382	0
1	-1	2032	7	10	46777	0
1	-1	2032	7	10	47511	1
1	-1	2032	7	3	47675	0
1	-1	2032	7	9	47809	0
1	-1	2032	7	17	49557	1
1	-1	2032	7	17	49789	1
1	-1	2032	7	9	50399	0
1	-1	2032	7	3	50531	0
1	-1	2032	7	1	51711	0
1	-1	2032	7	1	52810	1
1	-1	2032	7	1	52992	1
1	-1	2032	7	25	193334	1
1	-1	2032	7	45	193343	0
1	-1	2032	7	25	193498	1
1	-1	2032	7	25	193624	1
1	-1	2032	7	15	193732	0
1	-1	2032	7	25	193925	1
1	-1	2032	7	25	194054	0
1	-1	2032	7	25	194109	0
1	-1	2032	7	15	194615	0
1	-1	2032	7	15	195279	0
1	-1	2836	8	48	36783	1
1	-1	2836	8	54	36797	0
1	-1	2836	8	42	39910	1
1	-1	2836	8	42	40144	1
1	-1	2836	8	42	40836	0
1	-1	2056	8	42	41220	0
1	-1	2056	8	42	41729	0
1	-1	2056	8	42	43538	0
1	-1	2056	8	42	43924	0
1	-1	2056	8	42	45098	0
1	-1	2836	8	19	45776	0
1	-1	2056	8	42	45992	1
1	-1	2056	8	42	46163	0
1	-1	2056	8	42	46918	0
1	-1	2056	8	19	47330	0
1	-1	2056	8	19	48726	0
1	-1	2056	8	19	50289	0
1	-1	2056	8	19	50665	0
1	-1	2056	8	19	50921	0
1	-1	2056	8	42	53103	0
1	-1	2056	8	42	54374	0
1	-1	2836	8	11	96765	1
1	-1	2836	8	63	96781	0
1	-1	2836	8	12	96899	1
1	-1	2836	8	15	96924	0
1	-1	2836	8	56	96932	0
1	-1	2836	8	47	96987	1
1	-1	2836	8	57	97124	0
1	-1	2836	8	11	97117	1
1	-1	2836	8	74	97251	0
1	-1	2056	8	63	97331	0
1	-1	2836	8	36	97378	1
1	-1	2836	8	3	97395	1
1	-1	2836	8	4	97656	1
1	-1	2056	8	48	97819	0
1	-1	2056	8	48	98364	0
1	-1	2836	8	4	98473	1
1	-1	2056	8	48	99007	1
1	-1	2056	8	48	99129	1
1	-1	2836	8	59	99169	1
1	-1	2056	8	48	99794	1
1	-1	2056	8	63	100721	0
1	-1	2836	8	59	100739	1
1	-1	2836	8	33	100823	0
1	-1	2836	8	4	100825	0
1	-1	2056	8	48	100848	0
1	-1	2836	8	59	100892	1
1	-1	2836	8	76	101074	0
1	-1	2836	8	55	101145	1
1	-1	2056	8	48	101212	0
1	-1	2056	8	4	101536	1
1	-1	2836	8	59	101535	0
1	-1	2056	8	59	101861	1
1	-1	2056	8	76	102172	0
1	-1	2056	8	33	102767	0
1	-1	2056	8	57	103228	0
1	-1	2836	8	66	104488	1
1	-1	2836	8	66	104627	0
1	-1	2836	8	56	104647	0
1	-1	2836	8	38	104879	1
1	-1	2836	8	38	105058	1
1	-1	2836	8	38	105185	0
1	-1	2056	8	56	105213	0
1	-1	2878	8	66	105396	1
1	-1	2878	8	56	105417	0
1	-1	2056	8	56	105729	0
1	-1	2878	8	66	105766	1
1	-1	2878	8	38	105805	1
1	-1	2878	8	57	105903	0
1	-1	2878	8	19	106885	0
1	-1	2878	8	63	116911	0
1	-1	2878	8	33	116955	0
1	-1	2878	8	42	117185	0
1	-1	2878	8	27	117177	1
1	-1	2056	8	33	117567	0
1	-1	2056	8	42	117617	0
1	-1	2918	8	63	117666	0
1	-1	2918	8	33	117688	0
1	-1	2918	8	51	117784	1
1	-1	2918	8	42	117794	0
1	-1	2918	8	60	117801	0
1	-1	2918	8	27	118776	0
1	-1	2918	8	48	119117	1
1	-1	2918	8	48	119467	0
1	-1	2918	8	14	119575	0
1	-1	2056	8	42	119663	0
1	-1	2056	8	14	120187	0
1	-1	2056	8	42	120213	0
1	-1	2918	8	56	120406	1
1	-1	2918	8	59	120601	0
1	-1	2056	8	48	120646	0
1	-1	2056	8	27	120756	1
1	-1	2918	8	56	120789	1
1	-1	2056	8	27	121064	0
1	-1	2056	8	63	121104	0
1	-1	2056	8	14	121225	0
1	-1	2056	8	48	121342	1
1	-1	2056	8	48	121502	1
1	-1	2056	8	48	121677	1
1	-1	2056	8	19	121961	1
1	-1	2056	8	48	122000	0
1	-1	2056	8	14	122263	0
1	-1	2056	8	42	127274	0
1	-1	2056	8	42	127417	0
1	-1	2918	8	4	128683	0
1	-1	2918	8	66	128720	1
1	-1	2918	8	32	128855	0
1	-1	2918	8	12	128882	0
1	-1	2918	8	15	129135	0
1	-1	2918	8	61	129162	1
1	-1	2056	8	12	129451	0
1	-1	2918	8	61	129485	0
1	-1	2056	8	63	129507	0
1	-1	2056	8	15	130965	0
1	-1	2056	8	60	130966	1
1	-1	2056	8	60	131512	1
1	-1	2056	8	15	131580	0
1	-1	2918	8	66	131608	1
1	-1	2056	8	45	131794	0
1	-1	2056	8	45	132184	0
1	-1	2918	8	42	145034	0
1	-1	2056	8	42	145183	0
1	-1	2056	8	42	145948	1
1	-1	2056	8	42	146075	1
1	-1	2056	8	42	146119	1
1	-1	2056	8	42	146253	0
1	-1	2056	8	42	149107	1
1	-1	2056	8	42	149550	0
1	-1	2056	8	42	149719	0
1	-1	2056	8	42	152194	1
1	-1	2056	8	42	152211	0
1	-1	2056	8	42	153605	1
1	-1	2056	8	42	153778	0
1	-1	2056	8	42	154168	0
1	-1	2056	8	42	155461	0
1	-1	2056	8	42	155870	0
1	-1	2056	8	42	157047	0
1	-1	2056	8	42	158584	0
1	-1	2056	8	42	159609	1
1	-1	2056	8	42	159762	0
1	-1	2056	8	42	159979	0
1	-1	2918	8	12	185719	0
1	-1	2918	8	14	185804	1
1	-1	3123	8	14	185844	0
1	-1	3123	8	56	186091	1
1	-1	3123	8	12	186155	1
1	-1	3812	8	14	186245	0
1	-1	3812	8	56	186240	1
1	-1	3812	8	56	186383	1
1	-1	2056	8	14	186655	1
1	-1	2056	8	14	186688	1
1	-1	3812	8	56	186729	0
1	-1	2056	8	56	186744	0
1	-1	2056	8	14	186817	0
1	-1	3812	8	49	186998	0
1	-1	3812	8	12	187005	0
1	-1	3812	8	63	187069	1
1	-1	3812	8	48	187133	0
1	-1	2056	8	12	187202	1
1	-1	3812	8	66	187265	1
1	-1	3812	8	63	187298	0
1	-1	2056	8	56	187302	0
1	-1	3812	8	66	187451	0
1	-1	2056	8	14	187687	0
1	-1	2056	8	56	187697	0
1	-1	2056	8	12	188123	1
1	-1	2056	8	63	188161	1
1	-1	2056	8	56	188201	0
1	-1	2056	8	63	188332	0
1	-1	3812	8	47	188509	1
1	-1	2056	8	49	189489	0
1	-1	3812	8	61	190233	0
1	-1	3812	8	29	190370	0
1	-1	3812	8	76	190457	0
1	-1	2056	8	49	190554	0
1	-1	3812	8	15	190801	0
1	-1	2056	8	15	191202	0
1	-1	2056	8	15	191203	0
1	-1	2056	8	15	191996	1
1	-1	2056	8	15	192145	1
1	-1	2056	8	15	192208	1
1	-1	2056	8	15	192322	0
1	-1	3853	8	29	192731	0
1	-1	3890	8	29	192732	0
1	-1	3890	8	49	192756	1
1	-1	3853	8	45	192771	1
1	-1	3933	8	29	192888	0
1	-1	3933	8	49	192912	0
1	-1	3933	8	34	193317	0
1	-1	3933	8	63	193437	0
1	-1	3933	8	43	193560	1
1	-1	4155	8	29	193826	0
1	-1	4155	8	34	193838	1
1	-1	2056	8	49	193965	0
1	-1	4155	8	45	194156	1
1	-1	2056	8	29	194232	0
1	-1	4155	8	43	194310	0
1	-1	2056	8	43	194503	0
1	-1	4155	8	33	194584	1
1	-1	4155	8	33	194766	1
1	-1	4155	8	32	194830	0
1	-1	2056	8	29	194940	1
1	-1	4155	8	75	195123	1
1	-1	2056	8	29	195140	0
1	-1	2056	8	43	195154	0
1	-1	4155	8	17	195294	0
1	-1	2056	8	29	195317	0
1	-1	2056	8	32	195344	0
1	-1	4155	8	66	195372	1
1	-1	4155	8	75	195707	1
1	-1	2056	8	29	195730	1
1	-1	2056	8	33	195814	1
1	-1	2056	8	29	195819	1
1	-1	2056	8	29	195920	0
1	-1	2056	8	17	196131	0
1	-1	2056	8	33	196145	0
1	-1	2056	8	33	196281	0
1	-1	2056	8	17	196326	0
1	-1	4155	8	66	196413	1
1	-1	4155	8	11	196444	0
1	-1	4155	8	15	196586	0
1	-1	2056	8	29	196661	0
1	-1	2056	8	32	196767	0
1	-1	2056	8	29	197005	1
1	-1	2056	8	29	197176	0
1	-1	2056	8	11	197213	1
1	-1	4155	8	69	197238	0
1	-1	2056	8	17	197312	0
1	-1	4155	8	3	197425	0
1	-1	2056	8	11	197436	0
1	-1	2056	8	29	197722	0
1	-1	2056	8	11	197769	0
1	-1	2056	8	32	197954	0
1	-1	2056	8	17	197994	1
1	-1	2056	8	17	198432	1
1	-1	2056	8	11	198777	0
1	-1	2056	8	17	198835	0
1	-1	2056	8	11	198936	1
1	-1	2056	8	11	198982	0
1	-1	2056	8	11	199212	1
1	-1	2056	8	29	199319	1
1	-1	2056	8	11	199783	0
1	-1	4155	8	4	200102	0
1	-1	2056	8	17	200169	0
1	-1	4155	8	12	200295	1
1	-1	4155	8	46	200355	1
1	-1	4155	8	12	200659	0
1	-1	4155	8	65	200740	0
1	-1	2056	8	4	200770	0
1	-1	4155	8	56	200965	0
1	-1	2056	8	4	201175	0
1	-1	2056	8	17	201176	1
1	-1	2056	8	17	201237	0
1	-1	4192	8	4	201289	1
1	-1	4192	8	69	201357	0
1	-1	4192	8	17	201376	1
1	-1	4192	8	4	201398	1
1	-1	4192	8	17	201496	0
1	-1	4192	8	65	201503	1
1	-1	4192	8	4	201559	0
1	-1	4192	8	65	201679	1
1	-1	4192	8	29	201718	0
1	-1	2056	8	49	201793	0
1	-1	4192	8	65	201827	1
1	-1	2056	8	29	201927	0
1	-1	4192	8	32	202043	0
1	-1	2056	8	29	202072	0
1	-1	4192	8	61	202132	0
1	-1	2056	8	17	202269	0
1	-1	2056	8	29	202279	0
1	-1	2056	8	65	202299	0
1	-1	4192	8	28	202397	1
1	-1	4192	8	28	202513	0
1	-1	2056	8	17	202930	0
1	-1	2056	8	17	202931	0
1	-1	2056	8	49	202931	0
1	-1	2056	8	32	203057	0
1	-1	2056	8	61	203158	0
1	-1	2056	8	65	203216	1
1	-1	2056	8	69	203240	0
1	-1	2056	8	49	203451	0
1	-1	2056	8	17	203573	0
1	-1	4192	8	71	203693	0
1	-1	2056	8	69	203717	0
1	-1	4192	8	64	203757	1
1	-1	2056	8	32	203884	0
1	-1	4192	8	64	203979	0
1	-1	2056	8	17	204111	0
1	-1	4192	8	51	204241	1
1	-1	4192	8	56	292840	0
1	-1	3381	9	74	13793	0
1	-1	3381	9	28	14053	1
1	-1	3381	9	43	16947	0
1	-1	3487	9	43	17005	0
1	-1	3487	9	51	17040	1
1	-1	3487	9	51	17228	1
1	-1	3487	9	71	17258	0
1	-1	3487	9	51	17372	1
1	-1	3487	9	51	17536	1
1	-1	3487	9	51	17692	0
1	-1	2051	9	51	19206	1
1	-1	2051	9	51	19346	0
1	-1	2051	9	51	21033	0
1	-1	2051	9	71	25424	0
1	-1	2051	9	51	25828	0
1	-1	3487	9	11	25891	1
1	-1	3487	9	28	26617	0
1	-1	3487	9	63	26883	0
1	-1	2051	9	63	27277	0
1	-1	3487	9	66	27395	0
1	-1	3487	9	24	27564	0
1	-1	3487	9	60	27637	0
1	-1	2051	9	66	27898	1
1	-1	3487	9	15	28030	0
1	-1	3487	9	67	28031	0
1	-1	2051	9	66	28066	0
1	-1	3487	9	21	28307	0
1	-1	2051	9	24	28529	1
1	-1	2051	9	28	28577	0
1	-1	2051	9	60	28590	0
1	-1	2051	9	67	28713	0
1	-1	3487	9	42	28837	0
1	-1	3487	9	52	30117	0
1	-1	2051	9	52	30672	0
1	-1	3487	9	48	30779	1
1	-1	3487	9	64	30782	1
1	-1	2051	9	28	30937	1
1	-1	3487	9	64	30953	0
1	-1	3487	9	29	30985	0
1	-1	3487	9	47	31003	1
1	-1	2051	9	15	31077	0
1	-1	2051	9	28	31118	0
1	-1	3487	9	16	31232	0
1	-1	3487	9	47	31247	0
1	-1	3487	9	48	31320	1
1	-1	2051	9	21	31579	1
1	-1	2051	9	15	31605	0
1	-1	3487	9	34	42246	0
1	-1	3487	9	56	42249	0
1	-1	2051	9	56	42767	0
1	-1	2051	9	34	42776	1
1	-1	2051	9	34	42932	0
1	-1	2051	9	56	43816	0
1	-1	2051	9	56	44195	1
1	-1	2051	9	56	44351	0
1	-1	3487	9	16	45022	0
1	-1	3487	9	1	45079	0
1	-1	3487	9	10	45082	0
1	-1	2051	9	10	45227	1
1	-1	2051	9	10	45263	0
1	-1	3487	9	7	45373	1
1	-1	3487	9	7	45947	0
1	-1	2051	9	10	45969	0
1	-1	2051	9	56	46147	0
1	-1	3487	9	69	46521	0
1	-1	2051	9	10	46639	0
1	-1	2051	9	1	46776	1
1	-1	2051	9	1	46920	0
1	-1	2051	9	7	47199	0
1	-1	2051	9	10	47217	0
1	-1	3487	9	3	47297	0
1	-1	2051	9	10	47562	0
1	-1	2051	9	1	47830	0
1	-1	3487	9	17	48216	0
1	-1	2051	9	3	48229	0
1	-1	3487	9	23	48586	1
1	-1	2051	9	3	48830	0
1	-1	2051	9	1	48861	0
1	-1	2051	9	3	49766	0
1	-1	2051	9	1	50167	0
1	-1	2051	9	10	50439	0
1	-1	2051	9	1	50573	0
1	-1	2051	9	1	51118	0
1	-1	2051	9	3	51234	1
1	-1	3487	9	43	51370	0
1	-1	2051	9	17	51651	0
1	-1	2051	9	1	51811	0
1	-1	3487	9	22	51883	0
1	-1	2051	9	16	52621	0
1	-1	3487	9	2	53948	0
1	-1	2051	9	43	86482	0
1	-1	2051	9	43	87277	0
1	-1	3487	9	32	87395	0
1	-1	3487	9	64	87411	0
1	-1	2051	9	3	87524	0
1	-1	2051	9	43	87621	0
1	-1	2051	9	64	87902	0
1	-1	2051	9	43	87999	0
1	-1	3487	9	11	88302	0
1	-1	2051	9	3	88447	0
1	-1	2051	9	22	88460	0
1	-1	2051	9	1	88613	0
1	-1	2051	9	64	89460	0
1	-1	2051	9	11	89903	0
1	-1	2051	9	2	90696	0
1	-1	2051	9	2	91119	0
1	-1	2051	9	64	122611	0
1	-1	2051	9	64	131960	0
1	-1	2051	9	64	144191	0
1	-1	2051	9	64	146813	0
1	-1	2051	9	64	151218	0
1	-1	2051	9	64	156757	0
1	-1	2051	9	64	156890	0
1	-1	2051	9	64	157806	0
1	-1	2051	9	64	158320	0
1	-1	2051	9	64	158462	0
1	-1	2051	9	64	159105	0
1	-1	2051	9	64	159972	0
1	-1	2051	9	64	160885	0
1	-1	2051	9	64	164367	0
1	-1	2051	9	64	165158	0
1	-1	2051	9	64	166828	0
1	-1	2051	9	64	168455	0
1	-1	2051	9	64	168832	0
1	-1	2051	9	64	170418	0
1	-1	2051	9	64	171729	0
1	-1	3487	9	75	178985	0
1	-1	3487	9	71	179371	1
1	-1	2051	9	75	179705	0
1	-1	2051	9	32	180030	0
1	-1	2051	9	75	180290	0
1	-1	2051	9	75	180995	0
1	-1	2051	9	32	181040	0
1	-1	2051	9	64	210897	0
1	-1	2051	9	64	211117	0
1	-1	2051	9	64	215839	0
1	-1	2830	10	54	39531	0
1	-1	2830	10	69	39780	0
1	-1	2868	10	1	40025	0
1	-1	2868	10	22	40047	0
1	-1	2868	10	13	40048	1
1	-1	2910	10	69	40106	0
1	-1	2910	10	22	40111	1
1	-1	2910	10	22	40171	0
1	-1	2910	10	1	40216	0
1	-1	2953	10	22	40537	1
1	-1	2953	10	1	40575	0
1	-1	2953	10	22	40739	0
1	-1	3064	10	1	40860	0
1	-1	3064	10	22	40862	0
1	-1	3064	10	69	40929	0
1	-1	3294	10	1	41033	0
1	-1	3294	10	22	41034	0
1	-1	3468	10	1	41043	1
1	-1	3468	10	22	41064	0
1	-1	3294	10	69	41064	0
1	-1	3870	10	22	41064	0
1	-1	3468	10	69	41064	0
1	-1	3870	10	69	41067	0
1	-1	3870	10	1	41134	0
1	-1	2049	10	69	42141	1
1	-1	2049	10	1	42143	1
1	-1	2049	10	1	42298	0
1	-1	2049	10	69	42373	0
1	-1	2049	10	69	43046	0
1	-1	2049	10	69	44603	0
1	-1	3870	10	24	44599	1
1	-1	2049	10	1	45014	0
1	-1	3870	10	9	45015	0
1	-1	3870	10	16	45426	1
1	-1	3870	10	7	45566	0
1	-1	2049	10	56	45632	0
1	-1	3870	10	16	45793	1
1	-1	2049	10	1	45823	0
1	-1	2049	10	9	45824	0
1	-1	3870	10	16	46004	1
1	-1	2049	10	56	46101	0
1	-1	2049	10	7	46222	1
1	-1	3870	10	16	46255	1
1	-1	2049	10	9	46587	0
1	-1	2049	10	1	46627	0
1	-1	3870	10	3	46626	0
1	-1	3870	10	31	46727	0
1	-1	2049	10	7	46760	0
1	-1	3870	10	16	46849	1
1	-1	2049	10	22	46983	1
1	-1	2049	10	7	47484	0
1	-1	2049	10	9	47494	0
1	-1	2049	10	22	47627	0
1	-1	3870	10	16	47927	1
1	-1	2049	10	31	48055	1
1	-1	2049	10	9	48177	0
1	-1	2049	10	1	48290	0
1	-1	2049	10	31	48368	0
1	-1	2049	10	31	48567	1
1	-1	2049	10	9	48676	0
1	-1	2049	10	1	48684	0
1	-1	3870	10	2	48918	0
1	-1	2049	10	3	49313	1
1	-1	2049	10	3	49483	1
1	-1	3870	10	14	49576	0
1	-1	2049	10	9	49844	0
1	-1	3870	10	16	49953	1
1	-1	2049	10	31	50206	1
1	-1	2049	10	9	50419	0
1	-1	2049	10	22	50875	0
1	-1	3870	10	1	53361	1
1	-1	3870	10	1	53562	0
1	-1	3870	10	32	53620	0
1	-1	3908	10	3	53890	0
1	-1	3908	10	1	53929	0
1	-1	3908	10	32	53993	1
1	-1	3908	10	33	54023	0
1	-1	3908	10	32	54174	0
1	-1	2049	10	33	54444	0
1	-1	2049	10	1	55216	0
1	-1	2049	10	32	56920	0
1	-1	3908	10	1	90952	1
1	-1	3908	10	47	90976	0
1	-1	3908	10	32	90982	0
1	-1	3908	10	57	91098	0
1	-1	3908	10	15	91135	0
1	-1	4314	10	1	91172	0
1	-1	3908	10	17	91172	1
1	-1	4314	10	32	91197	1
1	-1	4877	10	1	91243	0
1	-1	4877	10	22	91250	0
1	-1	4877	10	57	91247	1
1	-1	4877	10	17	91298	0
1	-1	4877	10	47	91302	0
1	-1	4877	10	32	91316	0
1	-1	2049	10	15	91501	0
1	-1	4877	10	57	91580	0
1	-1	2049	10	17	91620	1
1	-1	2049	10	32	91901	1
1	-1	2049	10	17	91971	1
1	-1	2049	10	15	92024	0
1	-1	2049	10	32	92101	1
1	-1	4877	10	11	92154	1
1	-1	2049	10	57	92169	1
1	-1	4877	10	3	92222	0
1	-1	4877	10	75	92283	1
1	-1	4877	10	11	92290	0
1	-1	2049	10	17	92309	1
1	-1	4877	10	3	181669	1
1	-1	4877	10	64	181795	0
1	-1	4877	10	3	181817	0
1	-1	4877	10	5	182085	0
1	-1	2049	10	5	183241	0
1	-1	2049	10	5	183754	0
1	-1	2049	10	5	188930	0
1	-1	2049	10	5	189092	0
1	-1	2049	10	5	189847	0
1	-1	4877	10	25	205078	1
1	-1	4877	10	69	205104	0
1	-1	12141	11	24	23789	1
1	-1	12141	11	28	23797	1
1	-1	12141	11	26	23825	0
1	-1	12141	11	74	23869	0
1	-1	12141	11	28	23947	1
1	-1	12141	11	24	23988	1
1	-1	12141	11	60	24005	1
1	-1	12141	11	24	24193	1
1	-1	12141	11	60	24228	1
1	-1	12141	11	61	24264	1
1	-1	12141	11	60	24580	0
1	-1	12141	11	14	24616	1
1	-1	12141	11	57	24705	0
1	-1	12141	11	24	24836	1
1	-1	2052	11	57	25584	0
1	-1	12141	11	24	25605	1
1	-1	12141	11	43	25619	0
1	-1	2052	11	26	25750	0
1	-1	12141	11	14	25892	0
1	-1	12141	11	24	26010	1
1	-1	2052	11	14	26826	0
1	-1	12141	11	23	43700	1
1	-1	12141	11	24	43711	1
1	-1	2052	11	43	43854	1
1	-1	12141	11	23	43858	0
1	-1	12141	11	24	44044	1
1	-1	2052	11	43	44055	0
1	-1	2052	11	43	44585	1
1	-1	2052	11	43	44926	0
1	-1	2052	11	43	44996	0
1	-1	2052	11	23	45161	0
1	-1	2052	11	23	46010	0
1	-1	12141	11	24	46468	1
1	-1	2052	11	23	46867	1
1	-1	12141	11	31	46907	1
1	-1	2052	11	23	47021	0
1	-1	2052	11	23	47310	1
1	-1	12141	11	31	47332	1
1	-1	2052	11	23	47352	1
1	-1	2052	11	23	47480	1
1	-1	2052	11	23	47604	1
1	-1	2052	11	23	47743	0
1	-1	12141	11	31	48025	1
1	-1	2052	11	23	48370	1
1	-1	12141	11	31	48428	1
1	-1	2052	11	23	48500	1
1	-1	12141	11	31	48655	1
1	-1	2052	11	23	49171	1
1	-1	2052	11	31	49650	1
1	-1	2052	11	31	49779	1
1	-1	2052	11	31	49978	0
1	-1	2052	11	31	50412	0
1	-1	12141	11	47	50777	0
1	-1	2052	11	31	51079	1
1	-1	2052	11	31	51444	0
1	-1	2052	11	31	51730	1
1	-1	2052	11	31	51923	1
1	-1	2052	11	31	52051	0
1	-1	2052	11	47	54100	0
1	-1	12141	11	9	54217	1
1	-1	12141	11	17	54351	1
1	-1	12141	11	17	54572	1
1	-1	12141	11	59	54672	1
1	-1	12141	11	17	54693	0
1	-1	12141	11	16	54733	0
1	-1	2052	11	17	54825	0
1	-1	12141	11	59	54828	0
1	-1	2052	11	16	54948	0
1	-1	2052	11	47	54968	0
1	-1	2052	11	16	54967	1
1	-1	2052	11	16	54997	1
1	-1	2052	11	16	55092	0
1	-1	2052	11	16	55315	0
1	-1	12141	11	9	88307	0
1	-1	12141	11	32	88376	0
1	-1	12141	11	57	89144	0
1	-1	12141	11	1	89315	1
1	-1	12141	11	15	89517	0
1	-1	12141	11	4	89739	0
1	-1	2052	11	57	89776	0
1	-1	2052	11	9	89901	0
1	-1	2052	11	57	90239	0
1	-1	12141	11	31	90320	1
1	-1	12141	11	17	90344	1
1	-1	2052	11	32	90374	0
1	-1	12141	11	27	90391	0
1	-1	12141	11	3	90398	1
1	-1	12141	11	31	90407	1
1	-1	12141	11	17	90471	1
1	-1	12141	11	31	90637	1
1	-1	12141	11	17	90695	1
1	-1	12141	11	12	90707	1
1	-1	2052	11	15	90758	1
1	-1	2052	11	15	90872	0
1	-1	2052	11	57	91101	0
1	-1	12141	11	43	91339	1
1	-1	2052	11	15	91362	1
1	-1	12141	11	22	91364	1
1	-1	2052	11	32	91513	1
1	-1	12141	11	10	91516	1
1	-1	12141	11	22	91551	1
1	-1	2052	11	15	91626	1
1	-1	2052	11	32	91683	0
1	-1	12141	11	1	91739	1
1	-1	2052	11	57	91796	1
1	-1	2052	11	15	91846	0
1	-1	12141	11	17	91903	1
1	-1	12141	11	43	91911	1
1	-1	12141	11	3	91966	1
1	-1	12141	11	47	92005	1
1	-1	12141	11	3	92152	1
1	-1	12141	11	31	92241	1
1	-1	12141	11	31	92400	1
1	-1	2052	11	32	92590	1
1	-1	12141	11	31	92793	1
1	-1	2052	11	32	92852	1
1	-1	2052	11	32	92871	1
1	-1	2052	11	27	92894	1
1	-1	12141	11	31	93020	1
1	-1	2052	11	27	93054	1
1	-1	2052	11	32	93118	1
1	-1	2052	11	32	93131	0
1	-1	2052	11	27	93223	0
1	-1	12141	11	31	93330	1
1	-1	2052	11	27	93520	0
1	-1	12141	11	31	93689	1
1	-1	12141	11	31	93708	1
1	-1	12141	11	17	95168	0
1	-1	12141	11	64	95507	1
1	-1	12141	11	14	95596	1
1	-1	2052	11	17	95705	0
1	-1	2052	11	32	95696	1
1	-1	12141	11	14	95749	1
1	-1	12141	11	66	95775	1
1	-1	12141	11	36	95865	1
1	-1	12141	11	66	95896	1
1	-1	12141	11	14	95922	1
1	-1	2052	11	15	95968	0
1	-1	12141	11	19	96073	0
1	-1	12141	11	66	96341	1
1	-1	2052	11	15	96590	0
1	-1	2052	11	43	96650	1
1	-1	2052	11	31	96719	1
1	-1	12141	11	56	96726	1
1	-1	2052	11	31	96851	1
1	-1	12141	11	8	96911	1
1	-1	12141	11	38	96971	1
1	-1	2052	11	43	97115	0
1	-1	2052	11	36	97240	0
1	-1	12141	11	8	97262	1
1	-1	2052	11	3	102492	0
1	-1	12141	11	14	113152	1
1	-1	12141	11	14	113276	1
1	-1	12141	11	14	113425	0
1	-1	2052	11	57	118133	0
1	-1	12141	11	49	118586	1
1	-1	12141	11	24	118830	1
1	-1	2052	11	19	121954	0
1	-1	12141	11	24	121992	1
1	-1	2052	11	27	122231	1
1	-1	2052	11	32	122283	0
1	-1	2052	11	14	122370	1
1	-1	2052	11	4	122480	0
1	-1	2052	11	3	122479	0
1	-1	12141	11	39	175640	0
1	-1	12141	11	61	176586	0
1	-1	2052	11	61	177324	0
1	-1	2052	11	39	177423	1
1	-1	12141	11	38	177440	1
1	-1	2052	11	61	177721	0
1	-1	12141	11	64	177723	1
1	-1	12141	11	15	177845	1
1	-1	2052	11	39	178085	0
1	-1	2052	11	61	178176	0
1	-1	12141	11	38	178233	0
1	-1	12141	11	64	178302	1
1	-1	12141	11	24	178645	0
1	-1	12141	11	64	178706	1
1	-1	12141	11	64	178793	1
1	-1	2052	11	61	178964	0
1	-1	2052	11	39	179242	0
1	-1	2052	11	24	179372	1
1	-1	12141	11	47	179405	1
1	-1	2052	11	61	179517	0
1	-1	2052	11	24	179525	1
1	-1	12141	11	64	179638	0
1	-1	2052	11	24	179713	1
1	-1	12141	11	3	179768	1
1	-1	2052	11	24	179782	1
1	-1	2052	11	24	179845	0
1	-1	12141	11	14	179980	1
1	-1	12141	11	14	180098	1
1	-1	12141	11	3	180285	1
1	-1	2052	11	3	180349	0
1	-1	2052	11	64	180351	0
1	-1	2052	11	24	180449	0
1	-1	12141	11	47	180499	1
1	-1	2052	11	61	180763	1
1	-1	2052	11	3	180792	0
1	-1	12141	11	14	180982	0
1	-1	2052	11	64	181120	0
1	-1	2052	11	24	181161	0
1	-1	2052	11	61	181244	1
1	-1	12141	11	47	181287	1
1	-1	2052	11	61	181347	0
1	-1	2052	11	64	181385	0
1	-1	2052	11	14	181413	0
1	-1	12141	11	10	181623	0
1	-1	2052	11	61	181808	0
1	-1	2052	11	64	182026	0
1	-1	2052	11	39	182099	1
1	-1	2052	11	14	182182	0
1	-1	12141	11	75	182272	1
1	-1	12141	11	63	184419	1
1	-1	12141	11	29	195404	1
1	-1	12141	11	43	195431	1
1	-1	12141	11	29	195549	1
1	-1	12141	11	75	195565	1
1	-1	12141	11	49	195572	1
1	-1	2052	11	39	195656	0
1	-1	12141	11	29	195695	1
1	-1	12141	11	33	195868	1
1	-1	12141	11	66	195947	1
1	-1	12141	11	1	196006	1
1	-1	12141	11	17	196098	0
1	-1	12141	11	1	196225	0
1	-1	12141	11	49	196277	0
1	-1	12141	11	66	196297	1
1	-1	12141	11	8	196511	0
1	-1	2052	11	17	196624	0
1	-1	2052	11	49	196631	0
1	-1	12141	11	63	196668	1
1	-1	12141	11	63	196717	1
1	-1	12141	11	69	196800	0
1	-1	12141	11	63	196889	1
1	-1	12141	11	63	196920	1
1	-1	2052	11	29	197054	0
1	-1	2052	11	3	197156	0
1	-1	2052	11	69	197229	0
1	-1	2052	11	8	197318	1
1	-1	2052	11	69	197360	0
1	-1	2052	11	8	197497	0
1	-1	2052	11	39	197558	0
1	-1	2052	11	17	197593	0
1	-1	12141	11	32	197635	1
1	-1	12141	11	25	197686	1
1	-1	2052	11	8	197812	0
1	-1	2052	11	29	197920	0
1	-1	2052	11	32	198260	0
[truncated: 16,227 more rows]
