# Supplementary material for: A hybrid trust computing approach for IoT using social similarity and machine learning
Source: PLoS One. 2022 Jul 28;17(7):e0265658. doi: 10.1371/journal.pone.0265658 (PMC9333244; doi:10.1371/journal.pone.0265658)
Supplement: S1 File — (ZIP) [file pone.0265658.s001.zip › supplimentary_files/dataset/epinion/Fx.txt]

0	0	0	0	0	0	0	0	0	0	0	0	0	0	0	0	0	0	0	0	0	0	0	0	0	0	0	0	0	0	0	0	0	0	0	0	0
0	0	0	0	0.5	0	0	0	0.5	0	0	0	0	0	0.5	0	0	0	0	0	0	0	0	0	0.5	0	0	0	0	0	0	0	0	0	0.5	0	0
0	0	0	0	0	0	0	0	0	0	0	0	0	0.5	0	0	0	0	0	0	0	0	0	0	0	0	0	0	0	0	0	0	0	0	0	0	0
0	0	0	0	0.16667	0	0	0.16667	0.33333	0	0	0	0.16667	0	0.16667	0	0.16667	0	0	0	0	0.16667	0	0.16667	0	0	0.16667	0.16667	0	0	0	0	0	0	0	0	0
0	0	0	0	0	0.041667	0	0.041667	0.125	0	0	0	0.041667	0	0.041667	0.041667	0.041667	0.041667	0.041667	0.125	0.25	0.083333	0.041667	0	0	0.041667	0.041667	0.083333	0	0	0	0	0	0	0	0.083333	0
0	0	0	0	0	0	0	0	0	0	0	0	0	0	0.33333	0	0	0	0	0	0	0	0	0	0	0	0	0	0	0	0	0	0	0.33333	0	0	0
0	0	0	0.066667	0.13333	0.13333	0	0	0.066667	0	0	0	0	0.066667	0.13333	0	0.066667	0.46667	0.2	0.066667	0.13333	0.066667	0.066667	0.2	0.066667	0.066667	0	0.26667	0.066667	0	0.066667	0	0.2	0	0.33333	0	0
0	0	0	0.066667	0.13333	0.13333	0	0	0.066667	0	0	0	0	0.066667	0.13333	0	0.066667	0.46667	0.2	0.066667	0.13333	0.066667	0.066667	0.2	0.066667	0.066667	0	0.26667	0.066667	0	0.066667	0	0.2	0	0.33333	0	0
0.33333	0	0	0.33333	0	0	0	0	0.66667	0	0	0	0	0.33333	0	0.33333	0	0	0	0	0	0	0	0	0	0	0.33333	0	0.33333	0	0	0	0	0	0	0	0
0	0	0	0.16667	0.16667	0.083333	0.083333	0	0.25	0	0	0	0	0	0.33333	0.16667	0.083333	0.16667	0	0.083333	0.083333	0.083333	0	0.25	0.16667	0.083333	0	0.16667	0.16667	0	0	0	0.16667	0	0.33333	0	0
0.17391	0	0.043478	0	0	0.086957	0.086957	0.13043	0.26087	0	0	0.043478	0	0.086957	0.043478	0.086957	0.043478	0.043478	0.21739	0	0	0.086957	0	0.043478	0	0	0.043478	0.043478	0.21739	0	0	0	0	0	0	0	0
0.2	0.2	0	0	0	0.2	0	0	0.4	0	0	0	0	0	0	0	0	0	0	0	0	0	0	0	0	0	0	0	0.2	0	0	0	0	0	0	0	0
0	0	0	0.076923	0.076923	0	0	0	0.15385	0	0	0	0.076923	0	0.15385	0.15385	0.076923	0.23077	0	0.076923	0.15385	0	0	0.076923	0.076923	0.15385	0	0.15385	0	0	0	0	0.076923	0	0.30769	0	0
0	0	0	0.076923	0.076923	0	0	0	0.15385	0	0	0	0.076923	0	0.15385	0.15385	0.076923	0.23077	0	0.076923	0.15385	0	0	0.076923	0.076923	0.15385	0	0.15385	0	0	0	0	0.076923	0	0.30769	0	0
0	0	0	0	0	0	0	0	0	0	0	0	0	0	0	0	0	0	0	0	0	0	0	0	0	0	0	0	0	1	0	0	0	0	0	0	0
0.058824	0	0.058824	0.058824	0.058824	0.17647	0.058824	0.058824	0.17647	0	0.11765	0.058824	0	0.17647	0.35294	0.11765	0.17647	0.11765	0.29412	0	0	0.11765	0.058824	0.29412	0	0	0.11765	0.058824	0.11765	0	0	0	0.058824	0	0.11765	0	0
0	0	0	0	0	0	0	0.14286	0	0	0	0	0	0	0.14286	0	0	0	0.42857	0	0	0	0	0.14286	0	0.14286	0	0	0	0	0	0	0	0	0.14286	0	0
0	0	0	0	0	0	0	0.14286	0	0	0	0	0	0	0.14286	0	0	0	0.42857	0	0	0	0	0.14286	0	0.14286	0	0	0	0	0	0	0	0	0.14286	0	0
0	0	0	0	0.25	0	0	0	0.25	0	0	0	0	0	0	0.25	0.5	0	0.25	0.25	0.25	0	0.25	0	0	0.75	0	0	0	0	0	0	0	0	0.25	0	0
0.125	0.125	0.125	0	0	0.125	0.375	0	0.125	0	0	0.25	0	0.25	0	0.125	0.125	0	0	0	0	0.125	0	0	0.125	0	0	0	0.125	0	0	0	0	0	0	0.125	0
0.125	0.125	0.125	0	0	0.125	0.375	0	0.125	0	0	0.25	0	0.25	0	0.125	0.125	0	0	0	0	0.125	0	0	0.125	0	0	0	0.125	0	0	0	0	0	0	0.125	0
0.071429	0	0	0.21429	0	0.071429	0.071429	0.071429	0.14286	0	0	0	0.071429	0	0	0.14286	0	0.14286	0.35714	0	0.071429	0.071429	0.071429	0.21429	0	0.071429	0.071429	0	0.071429	0	0	0	0	0	0.071429	0	0
0.068966	0	0	0.10345	0.034483	0.10345	0.13793	0	0.13793	0.034483	0.034483	0	0	0.17241	0.2069	0.10345	0.034483	0.17241	0.17241	0	0	0.068966	0	0.13793	0	0	0.17241	0.068966	0.068966	0	0.034483	0	0.068966	0	0.068966	0	0
0.16667	0	0	0.16667	0.16667	0	0.16667	0.16667	0.33333	0	0	0	0	0	0	0	0.16667	0	0	0.16667	0.16667	0	0	0.16667	0	0.16667	0.16667	0	0	0	0	0	0	0	0	0.16667	0
0	0	0	0	0	0	0	1	1	0	0	0	0	0	0	0	0	0	1	0	0	0	0	0	0	0	0	0	0	0	0	0	0	0	0	0	0
0	0	0	0	0	0	0	1	1	0	0	0	0	0	0	0	0	0	1	0	0	0	0	0	0	0	0	0	0	0	0	0	0	0	0	0	0
0	0	0	0	0	0	0	0	0	0	0	0	0	0	0	0	0	0	0	0	0.5	0	0	0	0	0	0	0	0	0	0	0	0	0	0	0	0
0	0	0	0	0	0	0	0.5	0	0	0	0	0	0.5	0	0	0	0	0	0	0	0	0	0	0	0	0	0	0	0	0	0	0	0	0	0	0
0	0	0	0	0	0	0	0.5	0	0	0	0	0	0.5	0	0	0	0	0	0	0	0	0	0	0	0	0	0	0	0	0	0	0	0	0	0	0
0.1	0	0	0	0.05	0.15	0.1	0.1	0.15	0	0.1	0	0	0.2	0.4	0.2	0.15	0.4	0.4	0	0.05	0.2	0.05	0.3	0.05	0	0.1	0.1	0.05	0	0	0	0.15	0	0.2	0	0.05
0	0	0	0	0	0	0	0	0	0	0	0	0	0	0	0	0	0	0	1	0	0	0	0	0	0	0	0	0	0	0	0	0	0	0	0	0
0	0	0	0	0	0	0.14286	0	0.28571	0	0	0	0	0	0	0.14286	0	0	0	0.57143	0.42857	0	0	0	0	0	0	0	0	0	0	0	0	0	0	0	0
0	0	0	0	0	0	0	0	0.14286	0	0	0	0.14286	0	0.28571	0	0	0	0	0.14286	0.14286	0	0	0	0.28571	0.14286	0	0.42857	0	0	0	0	0	0	0.14286	0	0
0	0	0	0	0	0	0	0	0	0	0	0	0	0	0	0	0	0	0	0	0	0	0	0	0	0	0	0	0	1	0	0	0	0	0	0	0
0	0	0.2	0	0.2	0.2	0	0	0.6	0	0	0.2	0	0.4	0.2	0	0.4	0	0.2	0	0	0	0	0.4	0	0	0	0.2	0.2	0	0	0	0.2	0	0	0	0
1	0	0	1	0	0	1	0	0	0	0	0	0	0	0	0	0	0	0	0	0	0	0	0	0	0	0	0	0	0	0	0	0	0	0	0	0
0	0	0	0.125	0.125	0	0	0.125	0.5	0	0	0	0	0.125	0.25	0	0.25	0	0.375	0.125	0.125	0	0	0.25	0.125	0.125	0	0.375	0	0	0	0	0.125	0	0.125	0	0
0	0	0	0	0	0	0	0	0	0	0	0	0	0	0	0	0	0	0	0	0	0	0	0	0	0	0	0	0	0	0	0	0	0	0	0	0
0.25	0	0.125	0.125	0	0.125	0	0.125	0.25	0	0	0	0	0	0.125	0.25	0.125	0.125	0.125	0.125	0.5	0.125	0.125	0	0	0.125	0.125	0	0	0	0	0	0	0	0	0	0
0	0	0.5	0	0.5	0	0	0	1	0	0	0	0	0	0	0	1	0	0.5	0	0	0	0.5	1	0	0	0	0.5	0.5	0	0	0	0	0	0	0	0
0.16667	0	0	0.16667	0	0.16667	0	0	0.16667	0	0	0	0	0.16667	0.16667	0.66667	0	0.33333	0.5	0	0.33333	0	0.16667	0.16667	0	0.16667	0	0.33333	0	0	0	0	0	0	0.16667	0	0
0.047619	0.047619	0	0.047619	0.047619	0.047619	0.095238	0.047619	0.095238	0	0	0.047619	0	0.14286	0.19048	0.19048	0.095238	0.14286	0.19048	0	0	0.095238	0	0	0	0.14286	0.047619	0.095238	0.095238	0	0	0	0	0.047619	0.19048	0	0.047619
0	0	0	0	0	0	0	0	0	0	0	0	0	0	0	0	0	0	0	0	0	0	0	0	0	0	0	0	0	1	0	0	0	0	0	0	0
0	0	0	0	0	0	0	0	0	0	0	0	0	0	0	0	0	0	0	0	0	0	0	0	0	0	0	0	0	0	0	0	0	0	0	0	0
0.1	0.1	0.05	0.05	0.05	0.1	0.1	0.05	0.15	0	0	0.1	0	0.2	0.25	0.15	0.1	0.1	0.1	0	0	0.1	0	0.15	0.05	0.05	0.1	0.1	0.05	0	0	0	0.05	0	0.15	0.1	0.05
0.25	0	0	0.25	0	0.25	0.25	0	0	0	0	0	0	0	0	0	0	0.25	0	0	0.25	0.25	0.25	0	0	0	0	0	0.25	0	0	0	0	0	0	0	0
0	0	0	0	0	0	0	0	0	0	0	0	0	0	0	0	0	0	0	0	0	0	0	0	0	0	0	0	0	1	0	0	0	0	0	0	0
0.22222	0	0.11111	0.11111	0	0.11111	0.22222	0.11111	0.22222	0	0	0.11111	0	0.11111	0	0.11111	0.22222	0	0.11111	0	0.11111	0	0	0	0	0	0	0	0.33333	0	0	0	0	0	0	0	0
0	0	0.16667	0.33333	0	0.16667	0.16667	0.16667	0.16667	0	0	0	0	0	0.16667	0.16667	0	0	0.33333	0	0	0.16667	0	0	0	0	0.16667	0	0	0	0	0	0	0	0.16667	0	0.16667
0	0.16667	0	0.16667	0.5	0	0.16667	0	0.16667	0	0	0	0	0	0.5	0	0	0.16667	0	0.16667	0	0.16667	0	0.16667	0	0	0	0	0.16667	0	0	0	0.33333	0	0.16667	0	0
0	0	0	0	0.33333	0.16667	0	0	0.16667	0	0	0	0	0	0.33333	0	0	0	0	0	0	0	0	0	0.16667	0	0	0.16667	0	0	0	0	0	0	0.33333	0	0.33333
0	0	0	0	0	0	0	0	0	0	0	0	0	0	1	1	0	0	0	0	0	0	0	1	0	0	0	0	0	0	0	0	1	0	0	0	0
0	0	0	0	0	0	0.5	0	0	0	0	0	0	0	0	0	0	0.5	0.5	0	0	0	0	0	0	0	0	0	0	0	0	0	0	0	0	0	0
0	0	0	0	0	0	0	0	0.16667	0	0	0	0	0	0	0	0.16667	0	0	0	0	0	0	0	0	0	0	0.16667	0	0	0	0	0	0	0	0	0
0.125	0	0.125	0.0625	0.0625	0.125	0	0.0625	0.4375	0	0	0.0625	0.0625	0.125	0.125	0.3125	0.1875	0.125	0.3125	0	0.0625	0.1875	0	0.0625	0	0	0.125	0.0625	0.0625	0	0.0625	0	0.0625	0	0	0	0
0	0	0	1	0	0	1	0	0	0	0	0	0	0	0	0	0	0	0	0	0	0	0	0	0	0	0	0	1	0	0	0	0	0	0	0	0
0	0	0	0	0	0	0	0	0	0	0	0	0	0	0	0	0	0	0	0	0	0	0	0	0	0	0	0	0	0	0	0	0	0	0	0	0
0	0	0	0	0	0.2	0	0	0	0	0	0	0	0	0.2	0	0	0.2	0	0.4	0.8	0.2	0.2	0	0.2	0.2	0	0.4	0.2	0	0	0	0	0	0	0	0
0.10526	0	0	0.10526	0	0.26316	0.15789	0	0.15789	0	0	0	0	0.052632	0.26316	0.21053	0.052632	0.21053	0.21053	0.052632	0.21053	0.052632	0.15789	0.15789	0.10526	0.052632	0	0.10526	0.052632	0	0	0	0.15789	0	0.15789	0	0
0	0	0.076923	0	0	0.15385	0.076923	0	0.076923	0	0.076923	0.076923	0	0.23077	0.23077	0.23077	0.23077	0.23077	0.38462	0.076923	0.076923	0.076923	0	0.30769	0.076923	0.15385	0.076923	0.23077	0.076923	0	0	0	0	0.076923	0	0	0
0	0	0.076923	0	0	0.15385	0.076923	0	0.076923	0	0.076923	0.076923	0	0.23077	0.23077	0.23077	0.23077	0.23077	0.38462	0.076923	0.076923	0.076923	0	0.30769	0.076923	0.15385	0.076923	0.23077	0.076923	0	0	0	0	0.076923	0	0	0
0.10526	0	0.026316	0.18421	0	0.052632	0.13158	0.10526	0.078947	0	0	0	0	0.078947	0	0	0.052632	0.026316	0.052632	0	0	0.052632	0	0.078947	0	0	0	0.026316	0.026316	0	0	0	0	0	0.052632	0.026316	0
0	0	0.125	0	0.125	0.125	0	0	0.125	0	0	0	0	0	0.125	0.125	0.25	0.125	0.25	0.375	0.625	0.125	0.375	0.125	0.125	0.5	0	0.125	0.25	0	0	0	0	0	0.125	0	0
0	0	0	0.125	0	0	0	0	0	0	0	0	0	0	0.125	0	0	0	0	0	0	0	0	0	0	0	0	0.125	0	0	0	0	0	0	0	0	0
0	0	0	0	0.2	0	0	0	0	0	0	0	0	0	0.2	0	0	0.2	0	0.2	0	0	0	0	0	0	0	0	0	0	0	0	0.2	0	0	0	0
0	0	0	0	0.2	0	0	0	0	0	0	0	0	0	0.2	0	0	0.2	0	0.2	0	0	0	0	0	0	0	0	0	0	0	0	0.2	0	0	0	0
0	0	0	0	0	0	0	0	0	0	0	0	0	0	0	1	0	0	0	0	0	0	0	0	0	0	0	0	0	0	0	0	0	0	0	0	0
0	0	0	0	0.16667	0.16667	0	0	0	0	0	0	0	0	0	0.16667	0.16667	0.16667	0	0.16667	0.5	0.16667	0.16667	0	0	0	0	0	0	0	0	0	0	0	0.16667	0	0
0.14286	0.020408	0.040816	0.081633	0.040816	0.040816	0.091837	0.030612	0.17347	0	0.030612	0.030612	0.010204	0.16327	0.13265	0.12245	0.061224	0.11224	0.20408	0.020408	0.040816	0.12245	0.020408	0.20408	0.010204	0.010204	0.091837	0.030612	0.071429	0	0.010204	0	0.030612	0	0.061224	0.020408	0
0.1	0	0.1	0.2	0	0.1	0.2	0	0.1	0	0	0	0.1	0	0	0.1	0.1	0.1	0	0	0	0.2	0	0.1	0	0	0.1	0	0	0	0	0	0	0	0.1	0	0
0	0.083333	0.083333	0	0.16667	0.083333	0.083333	0	0.41667	0	0	0.083333	0	0.083333	0	0.16667	0.25	0	0.25	0.083333	0.083333	0.083333	0	0.083333	0	0	0	0.25	0.16667	0	0.083333	0	0	0	0.083333	0	0
0.16667	0	0	0	0.16667	0	0	0.33333	0.16667	0	0	0	0	0.33333	0.5	0.16667	0.16667	0.16667	0.16667	0	0	0.33333	0	0	0	0	0.5	0.16667	0	0	0	0	0	0	0.16667	0	0.16667
0.16667	0	0	0	0.16667	0	0	0.33333	0.16667	0	0	0	0	0.33333	0.5	0.16667	0.16667	0.16667	0.16667	0	0	0.33333	0	0	0	0	0.5	0.16667	0	0	0	0	0	0	0.16667	0	0.16667
0.25	0	0.25	0	0	0	0	0	0.25	0	0	0	0	0	0	0	0	0	0.25	0	0	0	0	0.25	0	0	0	0	0	0	0	0	0	0	0	0	0
0	0	0	0	0	0	0	0	0.5	0	0	0	0	0	0	0	0.5	0.5	0	0	0	0.5	0	0	0	0	0	0	0	0	0	0	0	0	0.5	0	0
1	0	0.071429	0.21429	0	0.10714	0.10714	0.035714	0.17857	0	0	0	0	0.10714	0	0.10714	0.035714	0.071429	0.25	0	0.035714	0.035714	0	0.035714	0	0	0.035714	0	0.10714	0	0	0	0	0	0.071429	0	0
0	0	0	0	0	0	0	0	0	0	0	0	0	0	0	0	0	0	0	0	0	0	0	0	0	0	0	0	0	1	0	0	0	0	0	0	0
0	0	0	0	0	0	0	0	0	0	0	0	0	0	0	0	0	0	0	0	0	0	0	0	0	0	0	0	0	1	0	0	0	0	0	0	0
0.25	0	0	0.125	0	0	0	0	0.375	0	0	0	0	0.125	0	0.125	0.125	0.25	0.25	0	0.125	0.125	0	0	0	0	0	0	0.125	0	0	0	0	0	0.125	0	0
0	0	0	0.14286	0.071429	0.071429	0	0	0	0	0	0	0.071429	0.071429	0.14286	0	0	0.21429	0	0.071429	0	0	0	0.14286	0	0	0	0	0	0	0	0	0.071429	0	0.071429	0	0
0	0	0	0.14286	0.071429	0.071429	0	0	0	0	0	0	0.071429	0.071429	0.14286	0	0	0.21429	0	0.071429	0	0	0	0.14286	0	0	0	0	0	0	0	0	0.071429	0	0.071429	0	0
0	0	0	0	0	0	0	0.25	0.25	0	0	0	0	0.5	0	0.25	0	0	0	0	0	0.25	0	0	0	0	0.25	0	0	0	0	0	0	0	0	0	0
0	0	0	0	0	0	0	0.2	0.2	0	0	0	0	0	0.2	0	0	0	0.2	0	0	0.4	0	0	0	0	0.2	0	0.2	0	0	0	0	0	0	0	0
0.5	0	0	0	0	0	0.5	0	0	0	0	0	0.5	0	0	0	0	0.5	0	0	0	0	0	0.5	0	0	0	0	0	0	0	0	0	0	0.5	0	0
0	0	1	0	0	1	0	0	1	0	0	1	0	1	0	0	1	0	0	0	0	0	0	0	0	0	0	0	1	0	0	0	0	0	0	0	0
0	0	0	0	0	0	0.125	0	0.375	0	0.125	0	0	0.25	0.375	0.125	0	0.125	0.375	0	0	0	0	0.375	0	0	0.125	0	0	0	0	0	0.125	0	0.125	0	0
0	0	0	0	0	1	0	0	0	0	0	0	0	0	0	0	0	0	0	0	0	0	0	0	0	0	0	0	0	0	0	0	0	0	0	0	0
0.047619	0	0.095238	0.095238	0	0.047619	0	0.095238	0.19048	0	0	0.047619	0.047619	0.095238	0.095238	0	0.047619	0.047619	0.14286	0	0	0	0	0.047619	0	0.047619	0	0	0.095238	0	0	0	0.047619	0	0.047619	0	0.047619
0	0	0	0	0	0	0	0	0	0	0	0	0	0	0	0	0	0	0	0	0	0	0	0	0	0	0	0	0	0	0	0	0	0	0	0	0
0	0.043478	0	0.043478	0.086957	0.086957	0.086957	0.17391	0.21739	0	0	0	0	0	0.086957	0.043478	0.086957	0.13043	0.086957	0.043478	0.13043	0.086957	0.043478	0.086957	0.043478	0.086957	0.086957	0.043478	0.043478	0	0	0	0	0	0.13043	0	0
0	0	0	0.11111	0.11111	0	0.11111	0.11111	0.22222	0	0	0	0	0	0.11111	0.22222	0.22222	0.22222	0.55556	0	0	0.11111	0	0.11111	0	0	0.11111	0.11111	0.11111	0	0	0	0	0	0.11111	0	0
0.083333	0.083333	0	0.083333	0.16667	0	0.083333	0	0.25	0	0	0	0	0.083333	0	0.16667	0.083333	0	0	0	0	0.083333	0	0.083333	0	0	0	0.083333	0.083333	0	0	0	0	0	0	0	0.083333
0	0	0	0	0	0.14286	0	0	0.28571	0	0	0	0	0.28571	0.14286	0.14286	0	0.28571	0.14286	0.14286	0.57143	0.14286	0.14286	0.14286	0.14286	0.14286	0	0.14286	0.14286	0	0	0	0	0	0.14286	0	0
0	0	0	0	0	0	0	0	0	0	0	0	0	0	1	0	0	0	0	1	1	0	0	0	1	1	0	1	0	0	0	0	0	0	0	0	0
0.076923	0	0	0	0.15385	0.15385	0.15385	0.076923	0.076923	0	0	0	0	0.15385	0.076923	0.076923	0.076923	0.076923	0.076923	0	0.076923	0.23077	0.076923	0.076923	0	0.076923	0.076923	0.15385	0.076923	0	0.076923	0	0	0	0.076923	0	0
0.076923	0	0	0	0.15385	0.15385	0.15385	0.076923	0.076923	0	0	0	0	0.15385	0.076923	0.076923	0.076923	0.076923	0.076923	0	0.076923	0.23077	0.076923	0.076923	0	0.076923	0.076923	0.15385	0.076923	0	0.076923	0	0	0	0.076923	0	0
0	0	0	0	0	0.5	0	0.5	0.5	0	0	0	0	0	0	0	0	0	0.5	0	0	0	0	0	0	0	0	0	0	0	0	0	0	0	0	0	0
0.2	0	0	0	0	0	0.2	0	0.2	0	0	0	0	0	0	0	0.2	0.2	0	0	0	0.2	0	0	0	0	0	0	0	0	0	0	0	0	0.2	0	0
0.081633	0.040816	0.081633	0.12245	0.020408	0.14286	0.10204	0.061224	0.30612	0	0.020408	0.040816	0.020408	0.10204	0.10204	0.081633	0.10204	0.14286	0.26531	0.020408	0.061224	0.10204	0.040816	0.12245	0.020408	0.020408	0.061224	0.020408	0.061224	0	0	0	0.040816	0	0.10204	0.020408	0.020408
0	0	0	0.2	0.2	0	0	0.2	0.2	0	0	0	0	0	0.2	0.2	0	0	0.2	0	0.2	0.2	0	0.2	0	0	0	0	0.4	0	0	0	0	0	0	0	0
0	0	0	0.2	0.2	0	0	0.2	0.2	0	0	0	0	0	0.2	0.2	0	0	0.2	0	0.2	0.2	0	0.2	0	0	0	0	0.4	0	0	0	0	0	0	0	0
0	0	0	0	0	0	0	0	0	0	0	0	0	0	0	0	0	0	0	0	0	0	0	0	0	0	0	0	0	0	0	0	0	0	0	0	0
0	0	0	0	1	0	0	0	0	0	0	0	0	0	0	0	1	0	0	1	1	0	0	0	0	1	0	0	0	0	0	0	0	0	0	0	0
