# Supplementary material for: A hybrid trust computing approach for IoT using social similarity and machine learning
Source: PLoS One. 2022 Jul 28;17(7):e0265658. doi: 10.1371/journal.pone.0265658 (PMC9333244; doi:10.1371/journal.pone.0265658)
Supplement: S1 File — (ZIP) [file pone.0265658.s001.zip › supplimentary_files/dataset/epinion/Ux.txt]

199781
199851
199871
200067
200118
200167
200204
200233
200307
200338
200396
200450
200500
200522
200595
200614
200818
200841
200858
200875
200887
200889
200903
200939
201069
201076
201104
201136
201138
201226
201475
201494
201535
201583
201662
201805
201915
201975
201992
202028
202207
202416
203019
203077
203078
203120
203131
203145
203241
203270
203517
203521
203599
203696
203783
203898
203903
203962
203971
204204
204222
204239
204273
204358
204399
204401
204418
204441
204506
204526
204549
204621
204622
204636
204657
204780
204917
204945
205068
205073
205076
205148
205598
205645
205806
205858
206045
206437
206529
206676
206686
206724
206813
206837
206862
206924
207115
207117
207172
207180
207186
207230
207604
