# Supplementary material for: A hybrid trust computing approach for IoT using social similarity and machine learning
Source: PLoS One. 2022 Jul 28;17(7):e0265658. doi: 10.1371/journal.pone.0265658 (PMC9333244; doi:10.1371/journal.pone.0265658)
Supplement: S1 File — (ZIP) [file pone.0265658.s001.zip › supplimentary_files/output_data/Brightkite/TrustModelResultsFeatures16-Dec-2021.dat]

0.48	1	1	1	0.09	0.62	0.12	1	1
0.23	0.28	1	1	0.03	0.26	0.12	1	1
0.07	0.94	1	1	0.06	0.32	0.12	1	1
0.58	0.91	1	1	0.09	0.67	0.12	1	1
0.36	0.65	1	1	0.06	0.42	0.12	1	1
0.06	0.3	1	1	0.02	0.16	0.12	1	1
0.1	0.85	1	1	0.06	0.27	0.12	1	1
1	1	1	1	0.12	0.6	0.12	1	1
0.5	0.99	1	1	0.09	0.5	0.12	1	1
0.26	0.52	1	1	0.05	0.45	0.12	1	1
0.27	0.95	1	1	0.07	0.36	0.12	1	1
0.14	0.43	1	1	0.03	0.25	0.12	1	1
0.17	0.23	1	1	0.02	0.14	0.12	1	1
0.06	1	1	1	0.06	0.29	0.12	1	1
0.1	0.61	1	1	0.04	0.31	0.12	1	1
0.14	0.72	1	1	0.05	0.3	0.12	1	1
0.14	0.54	1	1	0.04	0.23	0.12	1	1
0.2	0.33	1	1	0.03	0.17	0.12	1	1
0.07	0.32	1	1	0.02	0.14	0.12	1	1
0.17	0.58	1	1	0.04	0.21	0.12	1	1
0.17	0.7	1	1	0.05	0.25	0.12	1	1
0.5	0.54	1	1	0.06	0.31	0.12	1	1
0.4	0.95	1	1	0.08	0.43	0.12	1	1
0.21	0.25	1	1	0.03	0.25	0.12	1	1
0.15	0.49	1	1	0.04	0.23	0.12	1	1
0.26	0.88	1	1	0.07	0.32	0.12	1	1
0.09	0.11	1	1	0.01	0.15	0.12	1	1
0.25	0.78	1	1	0.06	0.28	0.12	1	1
0.17	0.51	1	1	0.04	0.2	0.12	1	1
0.3	0.47	1	1	0.05	0.25	0.12	1	1
0.31	0.19	1	1	0.03	0.19	0.12	1	1
0.44	0.42	1	1	0.05	0.28	0.12	1	1
1	0.44	1	1	0.09	0.43	0.12	1	1
0.3	0.55	1	1	0.05	0.25	0.12	1	1
0.07	0.83	1	1	0.05	0.28	0.12	1	1
0.02	0.47	1	1	0.03	0.22	0.12	1	1
0.2	0.64	1	1	0.05	0.24	0.12	1	1
0.5	0.86	1	1	0.08	0.38	0.12	1	1
0.67	0.43	1	1	0.07	0.39	0.12	1	1
0.03	0.42	1	1	0.03	0.19	0.12	1	1
0.32	0.17	1	1	0.03	0.4	0.12	1	1
0.19	0.87	1	1	0.06	0.32	0.12	1	1
0.41	0.16	1	1	0.03	0.25	0.12	1	1
0	0.49	0	0	0.03	0.18	0.12	0	0
0.15	0.3	1	1	0.03	0.13	0.12	1	1
0.67	1	1	1	0.1	0.46	0.12	1	1
0.27	0.18	1	1	0.03	0.42	0.12	1	1
0.17	0	1	1	0.01	0.09	0.12	1	1
0.07	0.29	1	1	0.02	0.11	0.12	1	1
0.17	0.18	1	1	0.02	0.11	0.12	1	1
0.31	0.22	1	1	0.03	0.17	0.12	1	1
0.11	0.39	1	1	0.03	0.17	0.12	1	1
0.36	0.8	1	1	0.07	0.31	0.12	1	1
0.59	1	1	1	0.1	0.41	0.12	1	1
0.5	1	1	1	0.09	0.52	0.12	1	1
0.34	0.73	1	1	0.06	0.36	0.12	1	1
0.6	0.65	1	1	0.08	0.39	0.12	1	1
0.31	0.44	1	1	0.04	0.32	0.12	1	1
0.17	0.2	1	1	0.02	0.15	0.12	1	1
0.27	0.67	1	1	0.06	0.24	0.12	1	1
0.39	0.31	1	1	0.04	0.2	0.12	1	1
0.1	0.47	1	1	0.03	0.19	0.12	1	1
0.6	1	1	1	0.1	0.45	0.12	1	1
0.67	1	0	0	0.1	0.47	0.12	0	0
0.22	0.09	1	1	0.02	0.22	0.12	1	1
0.24	0.32	1	1	0.03	0.24	0.12	1	1
0.16	0.31	1	1	0.03	0.15	0.12	1	1
0.23	0.21	1	1	0.03	0.15	0.12	1	1
0.06	0.17	1	1	0.01	0.09	0.12	1	1
0.5	0.8	1	1	0.08	0.34	0.12	1	1
0.42	0.19	1	1	0.04	0.23	0.12	1	1
0.4	0.49	1	1	0.05	0.26	0.12	1	1
0	0	1	1	0	0.08	0.12	1	1
0.45	0.88	1	1	0.08	0.33	0.12	1	1
0.16	0.07	1	1	0.01	0.17	0.12	1	1
0.14	0.03	1	1	0.01	0.07	0.12	1	1
0.28	0.63	1	1	0.05	0.26	0.12	1	1
0.11	0.18	1	1	0.02	0.08	0.12	1	1
0.33	0.48	1	1	0.05	0.25	0.12	1	1
0.1	0.29	1	1	0.02	0.12	0.12	1	1
0.33	0.73	1	1	0.06	0.29	0.12	1	1
0.25	0.39	1	1	0.04	0.2	0.12	1	1
0.14	0.11	1	1	0.01	0.12	0.12	1	1
0.5	0.06	1	1	0.03	0.18	0.12	1	1
0.5	0.44	1	1	0.06	0.27	0.12	1	1
0.21	0.34	1	1	0.03	0.2	0.12	1	1
0.3	0	1	1	0.02	0.1	0.12	1	1
0.3	0.23	1	1	0.03	0.15	0.12	1	1
0.14	0.14	1	1	0.02	0.1	0.12	1	1
0.2	0.43	1	1	0.04	0.23	0.12	1	1
0.56	0.97	1	1	0.09	0.47	0.12	1	1
0.29	0.23	1	1	0.03	0.25	0.12	1	1
0.62	0.59	1	1	0.07	0.35	0.12	1	1
0.75	0	1	1	0.05	0.32	0.12	1	1
0.06	0.19	1	1	0.02	0.16	0.12	1	1
0	1	1	1	0.06	0.27	0.12	1	1
0.46	0.9	1	1	0.08	0.44	0.12	1	1
0.36	0.15	1	1	0.03	0.23	0.12	1	1
0.09	0.04	1	1	0.01	0.06	0.12	1	1
1	1	1	1	0.12	0.52	0.12	1	1
0.26	0.16	1	1	0.03	0.12	0.12	1	1
0.03	0.15	1	1	0.01	0.06	0.12	1	1
0.22	0.15	1	1	0.02	0.11	0.12	1	1
0.21	0.61	1	1	0.05	0.23	0.12	1	1
0.44	0.03	1	1	0.03	0.15	0.12	1	1
0.32	0.24	1	1	0.03	0.19	0.12	1	1
0	0	1	1	0	0.07	0.12	1	1
0.01	0.15	1	1	0.01	0.16	0.12	1	1
0.09	0.07	1	1	0.01	0.07	0.12	1	1
0.06	0.03	1	1	0.01	0.05	0.12	1	1
0.5	1	1	1	0.09	0.39	0.12	1	1
0.08	0.01	1	1	0.01	0.09	0.12	1	1
0.5	0	1	1	0.03	0.15	0.12	1	1
0.67	0.33	1	1	0.06	0.38	0.12	1	1
0.19	0	1	1	0.01	0.09	0.12	1	1
0.02	0	1	1	0	0.03	0.12	1	1
0.09	0.04	1	1	0.01	0.05	0.12	1	1
0.17	0	1	1	0.01	0.07	0.12	1	1
0.25	0	1	1	0.02	0.07	0.12	1	1
0.43	0	1	1	0.03	0.14	0.12	1	1
0.5	0	1	1	0.03	0.17	0.12	1	1
0	0	1	1	0	0.07	0.12	1	1
0.48	1	0	0	0.09	0.37	0.12	0	0
0.39	0.85	0	0	0.07	0.51	0.12	0	0
0.28	0.63	0	0	0.05	0.36	0.12	0	0
0.5	1	0	0	0.09	0.46	0.12	0	0
0.18	0.61	0	0	0.05	0.45	0.12	0	0
1	1	0	0	0.12	0.55	0.12	0	0
0.31	0.82	0	0	0.07	0.72	0.12	0	0
0.6	0.87	0	0	0.09	0.46	0.12	0	0
0.43	0.67	0	0	0.07	0.43	0.12	0	0
0.45	1	0	0	0.09	0.49	0.12	0	0
0.45	1	0	0	0.09	0.47	0.12	0	0
0.5	0.46	0	0	0.06	0.33	0.12	0	0
0.68	1	0	0	0.1	0.51	0.12	0	0
0.5	0.2	0	0	0.04	0.26	0.12	0	0
0.47	0.76	0	0	0.07	0.42	0.12	0	0
0.83	0	0	0	0.05	0.32	0.12	0	0
0.88	1	0	0	0.11	0.66	0.12	0	0
0.52	1	0	0	0.09	0.55	0.12	0	0
0.5	0	0	0	0.03	0.22	0.12	0	0
0.67	1	0	0	0.1	0.54	0.12	0	0
0.04	1	0	0	0.06	0.4	0.12	0	0
0.03	1	0	0	0.06	0.35	0.12	0	0
0	1	0	0	0.06	0.38	0.12	0	0
0.02	1	0	0	0.06	0.32	0.12	0	0
0.02	1	0	0	0.06	0.33	0.12	0	0
0.04	1	0	0	0.06	0.36	0.12	0	0
0.04	0.95	0	0	0.06	0.37	0.12	0	0
0.04	0.6	0	0	0.04	0.27	0.12	0	0
0.05	1	0	0	0.06	0.39	0.12	0	0
0.04	0.85	0	0	0.05	0.3	0.12	0	0
0.09	0.5	0	0	0.04	0.22	0.12	0	0
0.17	1	0	0	0.07	0.36	0.12	0	0
0.02	1	0	0	0.06	0.36	0.12	0	0
0.02	1	0	0	0.06	0.35	0.12	0	0
0.02	0.48	0	0	0.03	0.19	0.12	0	0
0.02	0.64	0	0	0.04	0.21	0.12	0	0
0.02	1	0	0	0.06	0.31	0.12	0	0
0.11	0.11	0	0	0.01	0.14	0.12	0	0
0.01	0.45	0	0	0.03	0.17	0.12	0	0
0.22	1	0	0	0.07	0.35	0.12	0	0
0.03	0.52	0	0	0.03	0.19	0.12	0	0
0.01	0.36	0	0	0.02	0.16	0.12	0	0
0.03	1	0	0	0.06	0.33	0.12	0	0
0.06	0.78	0	0	0.05	0.33	0.12	0	0
0.06	0.6	0	0	0.04	0.23	0.12	0	0
0.06	0.14	0	0	0.01	0.11	0.12	0	0
0.18	0.36	0	0	0.03	0.15	0.12	0	0
0.05	0.56	0	0	0.04	0.21	0.12	0	0
0.08	0.12	0	0	0.01	0.13	0.12	0	0
1	1	0	0	0.12	0.53	0.12	0	0
0	0.17	0	0	0.01	0.05	0.12	0	0
0.02	0.71	0	0	0.04	0.24	0.12	0	0
0.07	0.2	0	0	0.02	0.11	0.12	0	0
0.01	0.12	0	0	0.01	0.08	0.12	0	0
0.08	0.52	0	0	0.04	0.19	0.12	0	0
0.11	0.25	0	0	0.02	0.11	0.12	0	0
0.03	0.47	0	0	0.03	0.18	0.12	0	0
0.15	0.12	0	0	0.02	0.17	0.12	0	0
0.06	0.63	0	0	0.04	0.22	0.12	0	0
0.06	0.2	0	0	0.02	0.14	0.12	0	0
0.19	0.17	0	0	0.02	0.12	0.12	0	0
0.13	0.01	0	0	0.01	0.06	0.12	0	0
0.17	0	0	0	0.01	0.07	0.12	0	0
0.03	0.3	0	0	0.02	0.1	0.12	0	0
0.4	0.03	0	0	0.03	0.2	0.12	0	0
0.05	0.18	0	0	0.01	0.12	0.12	0	0
0.11	0.28	0	0	0.02	0.13	0.12	0	0
0.11	0.02	0	0	0.01	0.07	0.12	0	0
0.04	0.41	0	0	0.03	0.13	0.12	0	0
0	0.46	0	0	0.03	0.15	0.12	0	0
0	0.02	0	0	0	0.02	0.12	0	0
0.33	0.02	0	0	0.02	0.11	0.12	0	0
0.03	0.2	0	0	0.01	0.06	0.12	0	0
1	1	0	0	0.12	0.54	0.12	0	0
0.2	0	0	0	0.01	0.18	0.12	0	0
1	1	0	0	0.12	0.53	0.12	0	0
0.2	0.08	0	0	0.02	0.2	0.12	0	0
0.09	0.23	0	0	0.02	0.11	0.12	0	0
0.18	0	0	0	0.01	0.09	0.12	0	0
0.09	0	0	0	0.01	0.06	0.12	0	0
1	0	0	0	0.06	0.27	0.12	0	0
0.17	0	0	0	0.01	0.17	0.12	0	0
0	0	0	0	0	0.03	0.12	0	0
0	0.96	0	0	0.06	0.24	0.12	0	0
0.04	0.68	0	0	0.04	0.21	0.12	0	0
0.03	1	0	0	0.06	0.33	0.12	0	0
0.01	1	0	0	0.06	0.31	0.12	0	0
0.02	1	0	0	0.06	0.33	0.12	0	0
0.03	0.4	0	0	0.03	0.18	0.12	0	0
0.02	1	0	0	0.06	0.27	0.12	0	0
0.02	1	0	0	0.06	0.33	0.12	0	0
0.02	0.61	0	0	0.04	0.31	0.12	0	0
0.04	0.81	0	0	0.05	0.29	0.12	0	0
0.02	0.8	0	0	0.05	0.32	0.12	0	0
0.05	0.45	0	0	0.03	0.24	0.12	0	0
0.09	0.75	0	0	0.05	0.25	0.12	0	0
0.05	0.58	0	0	0.04	0.33	0.12	0	0
0.07	0.7	0	0	0.05	0.31	0.12	0	0
0.07	0.85	0	0	0.06	0.29	0.12	0	0
0.03	1	0	0	0.06	0.3	0.12	0	0
0.05	0.27	0	0	0.02	0.18	0.12	0	0
0	1	0	0	0.06	0.28	0.12	0	0
0	1	0	0	0.06	0.41	0.12	0	0
0.06	1	0	0	0.06	0.3	0.12	0	0
0.02	1	0	0	0.06	0.37	0.12	0	0
0.02	1	0	0	0.06	0.39	0.12	0	0
0.03	0.56	0	0	0.04	0.17	0.12	0	0
0.03	1	0	0	0.06	0.3	0.12	0	0
0.01	1	0	0	0.06	0.47	0.12	0	0
0.13	1	0	0	0.07	0.39	0.12	0	0
0	0.99	0	0	0.06	0.32	0.12	0	0
0.03	0.28	0	0	0.02	0.08	0.12	0	0
0.04	1	0	0	0.06	0.29	0.12	0	0
0.04	0.45	0	0	0.03	0.22	0.12	0	0
0.03	0.93	0	0	0.06	0.28	0.12	0	0
0	0.47	0	0	0.03	0.2	0.12	0	0
0	0.43	0	0	0.03	0.17	0.12	0	0
0.04	0.09	0	0	0.01	0.08	0.12	0	0
0.02	1	0	0	0.06	0.27	0.12	0	0
0	0.88	0	0	0.05	0.28	0.12	0	0
0.02	0.97	0	0	0.06	0.32	0.12	0	0
0.11	0.59	0	0	0.04	0.26	0.12	0	0
0.02	1	0	0	0.06	0.3	0.12	0	0
0.05	0.91	0	0	0.06	0.47	0.12	0	0
0.07	1	0	0	0.06	0.38	0.12	0	0
0.05	1	0	0	0.06	0.41	0.12	0	0
0	1	0	0	0.06	0.34	0.12	0	0
0	1	0	0	0.06	0.4	0.12	0	0
0.05	1	0	0	0.06	0.34	0.12	0	0
0.13	0.44	0	0	0.03	0.32	0.12	0	0
0.03	0.94	0	0	0.06	0.28	0.12	0	0
0.06	0.22	0	0	0.02	0.17	0.12	0	0
0.02	0.23	0	0	0.02	0.09	0.12	0	0
0.04	1	0	0	0.06	0.31	0.12	0	0
0.5	1	0	0	0.09	0.55	0.12	0	0
0.01	1	0	0	0.06	0.29	0.12	0	0
0.07	0.71	0	0	0.05	0.34	0.12	0	0
0.17	0.57	0	0	0.04	0.24	0.12	0	0
0	0.53	0	0	0.03	0.26	0.12	0	0
0.01	0.97	0	0	0.06	0.28	0.12	0	0
0.02	0.93	0	0	0.06	0.29	0.12	0	0
0.12	0.71	0	0	0.05	0.3	0.12	0	0
0.04	0.02	0	0	0	0.03	0.12	0	0
0	0.45	0	0	0.03	0.17	0.12	0	0
0.13	0.52	0	0	0.04	0.19	0.12	0	0
0.06	1	0	0	0.06	0.34	0.12	0	0
0.09	0.31	0	0	0.02	0.14	0.12	0	0
0.08	0.13	0	0	0.01	0.1	0.12	0	0
0.02	0.33	0	0	0.02	0.11	0.12	0	0
0.29	0.86	0	0	0.07	0.35	0.12	0	0
0.5	1	0	0	0.09	0.46	0.12	0	0
0.47	0.92	0	0	0.08	0.46	0.12	0	0
0.09	0.39	0	0	0.03	0.3	0.12	0	0
1	1	0	0	0.12	0.53	0.12	0	0
0.03	0.46	0	0	0.03	0.16	0.12	0	0
0.07	0.35	0	0	0.03	0.18	0.12	0	0
0.09	0.74	0	0	0.05	0.28	0.12	0	0
0.09	0.29	0	0	0.02	0.15	0.12	0	0
0.01	1	0	0	0.06	0.28	0.12	0	0
0.04	0.35	0	0	0.02	0.21	0.12	0	0
0.03	1	0	0	0.06	0.35	0.12	0	0
0.25	1	0	0	0.08	0.47	0.12	0	0
0	0	0	0	0	0.16	0.12	0	0
0	1	0	0	0.06	0.27	0.12	0	0
0.5	1	0	0	0.09	0.38	0.12	0	0
0	0.49	0	0	0.03	0.49	0.12	0	0
0.04	0.06	0	0	0.01	0.05	0.12	0	0
0	1	0	0	0.06	0.28	0.12	0	0
0.06	0.3	0	0	0.02	0.16	0.12	0	0
0	0.14	0	0	0.01	0.09	0.12	0	0
0	0.34	0	0	0.02	0.09	0.12	0	0
0.33	0.99	0	0	0.08	0.34	0.12	0	0
0.03	0.14	0	0	0.01	0.15	0.12	0	0
0.4	1	0	0	0.08	0.38	0.12	0	0
0.05	0.12	0	0	0.01	0.2	0.12	0	0
0.02	1	0	0	0.06	0.29	0.12	0	0
0	0.37	0	0	0.02	0.24	0.12	0	0
0.03	0.44	0	0	0.03	0.17	0.12	0	0
0.03	1	0	0	0.06	0.29	0.12	0	0
0.14	0	0	0	0.01	0.12	0.12	0	0
0.04	0.56	0	0	0.04	0.18	0.12	0	0
0.06	0.48	0	0	0.03	0.17	0.12	0	0
0.05	0.17	0	0	0.01	0.08	0.12	0	0
0.2	0.15	0	0	0.02	0.11	0.12	0	0
0	0.78	0	0	0.05	0.24	0.12	0	0
0.33	1	0	0	0.08	0.37	0.12	0	0
0	0.6	0	0	0.04	0.15	0.12	0	0
0.12	0.5	0	0	0.04	0.17	0.12	0	0
0	1	0	0	0.06	0.31	0.12	0	0
0.5	0	0	0	0.03	0.33	0.12	0	0
0.5	0	0	0	0.03	0.19	0.12	0	0
0	0	0	0	0	0.06	0.12	0	0
0.04	0.05	0	0	0.01	0.02	0.12	0	0
0.08	0.9	0	0	0.06	0.28	0.12	0	0
0.02	0.49	0	0	0.03	0.16	0.12	0	0
0	1	0	0	0.06	0.28	0.12	0	0
0.05	0.19	0	0	0.01	0.19	0.12	0	0
0.07	0.31	0	0	0.02	0.13	0.12	0	0
0.1	1	0	0	0.07	0.31	0.12	0	0
0.05	0.04	0	0	0.01	0.16	0.12	0	0
0	0	0	0	0	0.06	0.12	0	0
0.03	0.59	0	0	0.04	0.16	0.12	0	0
0.12	0.52	0	0	0.04	0.2	0.12	0	0
0.33	1	0	0	0.08	0.36	0.12	0	0
0.05	0.26	0	0	0.02	0.2	0.12	0	0
1	1	0	0	0.12	0.56	0.12	0	0
0	0.99	0	0	0.06	0.31	0.12	0	0
0.08	0.9	0	0	0.06	0.37	0.12	0	0
0.14	0.14	0	0	0.02	0.12	0.12	0	0
0.03	0.81	0	0	0.05	0.26	0.12	0	0
0.2	0.66	0	0	0.05	0.27	0.12	0	0
0	1	0	0	0.06	0.31	0.12	0	0
0.08	1	0	0	0.07	0.35	0.12	0	0
0.06	0.91	0	0	0.06	0.45	0.12	0	0
1	1	0	0	0.12	0.55	0.12	0	0
0	0	0	0	0	0	0.12	0	0
1	1	0	0	0.12	0.5	0.12	0	0
0.5	1	0	0	0.09	0.42	0.12	0	0
0.02	0.58	0	0	0.04	0.19	0.12	0	0
0.03	0.27	0	0	0.02	0.21	0.12	0	0
0	1	0	0	0.06	0.29	0.12	0	0
0.03	0.07	0	0	0.01	0.29	0.12	0	0
1	1	0	0	0.12	0.64	0.12	0	0
0.5	0	0	0	0.03	0.21	0.12	0	0
0.1	0.08	0	0	0.01	0.05	0.12	0	0
0	1	0	0	0.06	0.29	0.12	0	0
0.01	0.05	0	0	0	0.19	0.12	0	0
1	1	0	0	0.12	0.53	0.12	0	0
0	0.35	0	0	0.02	0.14	0.12	0	0
0.04	0.3	0	0	0.02	0.09	0.12	0	0
0.02	0	0	0	0	0.04	0.12	0	0
0	0.02	0	0	0	0.03	0.12	0	0
0.05	0.17	0	0	0.01	0.09	0.12	0	0
1	1	0	0	0.12	0.53	0.12	0	0
0	1	0	0	0.06	0.27	0.12	0	0
0.13	0	0	0	0.01	0.16	0.12	0	0
0	0.27	0	0	0.02	0.11	0.12	0	0
0	0.57	0	0	0.03	0.14	0.12	0	0
0	1	0	0	0.06	0.28	0.12	0	0
0.04	0.13	0	0	0.01	0.06	0.12	0	0
0.5	1	0	0	0.09	0.39	0.12	0	0
0.04	0.39	0	0	0.03	0.39	0.12	0	0
0	1	0	0	0.06	0.27	0.12	0	0
0.05	0.58	0	0	0.04	0.24	0.12	0	0
0.5	1	0	0	0.09	0.39	0.12	0	0
0.07	0.02	0	0	0.01	0.15	0.12	0	0
1	0	0	0	0.06	0.26	0.12	0	0
0.04	1	0	0	0.06	0.26	0.12	0	0
0	1	0	0	0.06	0.28	0.12	0	0
1	0	0	0	0.06	0.38	0.12	0	0
0.13	1	0	0	0.07	0.28	0.12	0	0
0	0.63	0	0	0.04	0.21	0.12	0	0
0.02	0.23	0	0	0.02	0.11	0.12	0	0
0.08	0.42	0	0	0.03	0.16	0.12	0	0
0	0.9	0	0	0.05	0.26	0.12	0	0
0.13	0.04	0	0	0.01	0.05	0.12	0	0
0	0.27	0	0	0.02	0.12	0.12	0	0
0	1	0	0	0.06	0.28	0.12	0	0
0.1	0.15	0	0	0.01	0.06	0.12	0	0
0	0	0	0	0	0.09	0.12	0	0
0.06	0.1	0	0	0.01	0.04	0.12	0	0
0.04	1	0	0	0.06	0.28	0.12	0	0
0	1	0	0	0.06	0.27	0.12	0	0
0.04	0.16	0	0	0.01	0.11	0.12	0	0
0.04	0.39	0	0	0.03	0.14	0.12	0	0
0.33	1	0	0	0.08	0.37	0.12	0	0
0.05	0.27	0	0	0.02	0.08	0.12	0	0
0	1	0	0	0.06	0.26	0.12	0	0
0.5	1	0	0	0.09	0.38	0.12	0	0
0	0	0	0	0	0.13	0.12	0	0
0	0	0	0	0	0.06	0.12	0	0
0.07	0.75	0	0	0.05	0.2	0.12	0	0
0	0	0	0	0	0	0.12	0	0
1	0	0	0	0.06	0.25	0.12	0	0
1	0	0	0	0.06	0.25	0.12	0	0
0	0	0	0	0	0	0.12	0	0
1	0	0	0	0.06	0.25	0.12	0	0
1	0	0	0	0.06	0.25	0.12	0	0
1	0	0	0	0.06	0.25	0.12	0	0
0	0	0	0	0	0	0.12	0	0
1	1	0	0	0.12	0.5	0.12	0	0
0.02	0.03	0	0	0	0.01	0.12	0	0
0.01	1	0	0	0.06	0.27	0.12	0	0
1	0	0	0	0.06	0.4	0.12	0	0
0	0.15	0	0	0.01	0.16	0.12	0	0
0.27	0.67	0	0	0.06	0.33	0.12	0	0
1	0	0	0	0.06	0.28	0.12	0	0
0	0	0	0	0	0	0.12	0	0
0	0	0	0	0	0	0.12	0	0
0.12	0.72	0	0	0.05	0.27	0.12	0	0
0.04	0.9	0	0	0.06	0.27	0.12	0	0
0.03	0.34	0	0	0.02	0.12	0.12	0	0
0.03	0.17	0	0	0.01	0.07	0.12	0	0
0	0	0	0	0	0.02	0.12	0	0
0.04	0.37	0	0	0.02	0.13	0.12	0	0
0	0.78	0	0	0.05	0.23	0.12	0	0
0.06	0.17	0	0	0.01	0.07	0.12	0	0
0.04	0.2	0	0	0.01	0.1	0.12	0	0
0.83	0.96	0	0	0.11	0.47	0.12	0	0
0.5	0.67	0	0	0.07	0.45	0.12	0	0
0	0	0	0	0	0.06	0.12	0	0
0.01	1	0	0	0.06	0.29	0.12	0	0
0	0.32	0	0	0.02	0.12	0.12	0	0
0	1	0	0	0.06	0.26	0.12	0	0
0.01	0.1	0	0	0.01	0.03	0.12	0	0
0.07	0.09	0	0	0.01	0.06	0.12	0	0
0	0.07	0	0	0	0.06	0.12	0	0
0.07	0.2	0	0	0.02	0.07	0.12	0	0
0.02	0.1	0	0	0.01	0.07	0.12	0	0
0.5	0.41	0	0	0.05	0.25	0.12	0	0
0.02	0.01	0	0	0	0.01	0.12	0	0
0	0	0	0	0	0.02	0.12	0	0
0.06	0.67	0	0	0.04	0.18	0.12	0	0
0	0.06	0	0	0	0.06	0.12	0	0
0.09	0.03	0	0	0.01	0.05	0.12	0	0
1	1	0	0	0.12	0.54	0.12	0	0
0.05	0.37	0	0	0.03	0.23	0.12	0	0
0	0.19	0	0	0.01	0.07	0.12	0	0
0	1	0	0	0.06	0.28	0.12	0	0
0	0.13	0	0	0.01	0.06	0.12	0	0
0	0.41	0	0	0.02	0.11	0.12	0	0
0.02	0.21	0	0	0.01	0.06	0.12	0	0
0	0.36	0	0	0.02	0.11	0.12	0	0
0.02	0.03	0	0	0	0.03	0.12	0	0
0.09	0	0	0	0.01	0.04	0.12	0	0
0.09	0.4	0	0	0.03	0.14	0.12	0	0
0.04	0	0	0	0	0.06	0.12	0	0
0	0.24	0	0	0.01	0.1	0.12	0	0
0	1	0	0	0.06	0.25	0.12	0	0
0.07	0	0	0	0	0.02	0.12	0	0
0	1	0	0	0.06	0.3	0.12	0	0
0.04	0	0	0	0	0.04	0.12	0	0
0	0.01	0	0	0	0.02	0.12	0	0
0	0.2	0	0	0.01	0.12	0.12	0	0
0.05	0.04	0	0	0.01	0.02	0.12	0	0
0	0.23	0	0	0.01	0.08	0.12	0	0
0.11	0.01	0	0	0.01	0.04	0.12	0	0
0.08	0.1	0	0	0.01	0.09	0.12	0	0
0	1	0	0	0.06	0.27	0.12	0	0
1	0	0	0	0.06	0.31	0.12	0	0
0.06	0.06	0	0	0.01	0.03	0.12	0	0
0	0.06	0	0	0	0.04	0.12	0	0
0.08	0.04	0	0	0.01	0.05	0.12	0	0
0	0	0	0	0	0.02	0.12	0	0
0.06	0	0	0	0	0.02	0.12	0	0
0	0	0	0	0	0.02	0.12	0	0
0.2	0	0	0	0.01	0.08	0.12	0	0
0.11	0	0	0	0.01	0.04	0.12	0	0
0	0	0	0	0	0.03	0.12	0	0
0	0	0	0	0	0.01	0.12	0	0
0	0	0	0	0	0	0.12	0	0
0.04	0	0	0	0	0.04	0.12	0	0
0.13	0	0	0	0.01	0.05	0.12	0	0
0	0	0	0	0	0.02	0.12	0	0
0.03	0	0	0	0	0.07	0.12	0	0
0	0	0	0	0	0.02	0.12	0	0
0.2	0	0	0	0.01	0.08	0.12	0	0
0.1	0	0	0	0.01	0.06	0.12	0	0
0.08	0	0	0	0	0.04	0.12	0	0
0	0	0	0	0	0.03	0.12	0	0
0.5	0	0	0	0.03	0.14	0.12	0	0
0.04	0	0	0	0	0.07	0.12	0	0
0.09	0	0	0	0.01	0.04	0.12	0	0
0.02	0	0	0	0	0.03	0.12	0	0
0	0	0	0	0	0.02	0.12	0	0
0	0	0	0	0	0	0.12	NaN	NaN
0.05	0	0	0	0	0.04	0.12	0	0
0.13	0	0	0	0.01	0.05	0.12	0	0
0.02	0	0	0	0	0	0.12	0	0
0.06	0	0	0	0	0.04	0.12	0	0
0.03	0	0	0	0	0.07	0.12	0	0
0	0	0	0	0	0.02	0.12	0	0
0	0	0	0	0	0.13	0.12	0	0
0.09	0	0	0	0.01	0.02	0.12	0	0
0	0	0	0	0	0.05	0.12	0	0
0.14	0	0	0	0.01	0.08	0.12	0	0
0.17	0	0	0	0.01	0.1	0.12	0	0
0.02	0	0	0	0	0	0.12	0	0
0.12	0	0	0	0.01	0.07	0.12	0	0
0	0	0	0	0	0.05	0.12	0	0
0.05	0	0	0	0	0.06	0.12	0	0
0	0	0	0	0	0.01	0.12	0	0
0.05	0	0	0	0	0.01	0.12	0	0
0	0	0	0	0	0.02	0.12	0	0
0	0	0	0	0	0	0.12	0	0
0	0	0	0	0	0.03	0.12	0	0
0.07	0	0	0	0	0.03	0.12	0	0
0.17	0	0	0	0.01	0.09	0.12	0	0
0.05	0	0	0	0	0.05	0.12	0	0
0	0	0	0	0	0.03	0.12	0	0
0.14	0	0	0	0.01	0.07	0.12	0	0
0	0	0	0	0	0.04	0.12	0	0
0	0	0	0	0	0.02	0.12	0	0
0.05	0	0	0	0	0.01	0.12	0	0
0	0	0	0	0	0.01	0.12	0	0
0	0	0	0	0	0.03	0.12	0	0
0.33	0	0	0	0.02	0.1	0.12	0	0
0	0	0	0	0	0.08	0.12	0	0
0	0	0	0	0	0.02	0.12	0	0
0	0	0	0	0	0.06	0.12	0	0
0	0	0	0	0	0	0.12	0	0
0	0	0	0	0	0	0.12	0	0
0	0	0	0	0	0	0.12	0	0
0.05	0	0	0	0	0.02	0.12	0	0
0.03	0	0	0	0	0.02	0.12	0	0
0.2	0	0	0	0.01	0.07	0.12	0	0
0.03	0	0	0	0	0.02	0.12	0	0
0	1	0	0	0.06	0.29	0.12	0	0
0.31	0.75	0	0	0.06	0.39	0.12	0	0
1	0.8	0	0	0.11	0.54	0.12	0	0
1	0	0	0	0.06	0.38	0.12	0	0
1	1	0	0	0.12	0.69	0.12	0	0
0.73	0	0	0	0.04	0.31	0.12	0	0
0	0	0	0	0	0.1	0.12	0	0
0.14	0.35	0	0	0.03	0.12	0.12	0	0
1	0.97	0	0	0.12	0.52	0.12	0	0
0.4	0.66	0	0	0.06	0.5	0.12	0	0
0.71	1	0	0	0.1	0.52	0.12	0	0
1	1	0	0	0.12	0.63	0.12	0	0
0.33	0	0	0	0.02	0.46	0.12	0	0
0.4	0.28	0	0	0.04	0.25	0.12	0	0
0	0.75	0	0	0.05	0.27	0.12	0	0
0.5	1	0	0	0.09	0.38	0.12	0	0
0.13	0.63	0	0	0.05	0.38	0.12	0	0
1	1	0	0	0.12	0.52	0.12	0	0
0.83	0	0	0	0.05	0.33	0.12	0	0
0.25	0.52	0	0	0.05	0.3	0.12	0	0
1	0	0	0	0.06	0.29	0.12	0	0
1	0	0	0	0.06	0.44	0.12	0	0
0.08	0.36	0	0	0.03	0.24	0.12	0	0
0.02	0.39	0	0	0.02	0.13	0.12	0	0
0	1	0	0	0.06	0.28	0.12	0	0
0	0.18	0	0	0.01	0.09	0.12	0	0
0.5	1	0	0	0.09	0.41	0.12	0	0
0.06	0.26	0	0	0.02	0.21	0.12	0	0
0.05	0.01	0	0	0	0.03	0.12	0	0
0.5	0.95	0	0	0.09	0.38	0.12	0	0
0	0.32	0	0	0.02	0.29	0.12	0	0
0.1	0.09	0	0	0.01	0.07	0.12	0	0
0.17	0.39	0	0	0.03	0.18	0.12	0	0
0.07	0.08	0	0	0.01	0.07	0.12	0	0
0.02	0	0	0	0	0.03	0.12	0	0
0	0	0	0	0	0.01	0.12	0	0
0.2	0.55	0	0	0.04	0.19	0.12	0	0
0	0.13	0	0	0.01	0.09	0.12	0	0
0.02	0.31	0	0	0.02	0.1	0.12	0	0
0.06	0.64	0	0	0.04	0.21	0.12	0	0
0.14	0.18	0	0	0.02	0.11	0.12	0	0
0.33	0.22	0	0	0.03	0.19	0.12	0	0
0.01	0.12	0	0	0.01	0.17	0.12	0	0
0	1	0	0	0.06	0.29	0.12	0	0
0.14	0.01	0	0	0.01	0.09	0.12	0	0
0.07	0	0	0	0	0.06	0.12	0	0
0	0.01	0	0	0	0.04	0.12	0	0
0.05	0.11	0	0	0.01	0.05	0.12	0	0
0	0.44	0	0	0.03	0.17	0.12	0	0
0.33	0.28	0	0	0.04	0.18	0.12	0	0
0.06	0.25	0	0	0.02	0.2	0.12	0	0
0	1	0	0	0.06	0.27	0.12	0	0
0.01	0.01	0	0	0	0.01	0.12	0	0
0.14	0.71	0	0	0.05	0.23	0.12	0	0
0.05	0.18	0	0	0.01	0.1	0.12	0	0
0	1	0	0	0.06	0.28	0.12	0	0
0.2	1	0	0	0.07	0.3	0.12	0	0
0.17	0	0	0	0.01	0.09	0.12	0	0
0.29	0.04	0	0	0.02	0.1	0.12	0	0
0.04	0.1	0	0	0.01	0.07	0.12	0	0
0.01	0.01	0	0	0	0.03	0.12	0	0
0	0.71	0	0	0.04	0.2	0.12	0	0
0.2	0.74	0	0	0.06	0.27	0.12	0	0
0	0.07	0	0	0	0.07	0.12	0	0
0	0.11	0	0	0.01	0.05	0.12	0	0
0	0	0	0	0	0.01	0.12	0	0
0	0	0	0	0	0.01	0.12	0	0
0.05	0	0	0	0	0.01	0.12	0	0
0.05	0	0	0	0	0.06	0.12	0	0
0.04	0	0	0	0	0.04	0.12	0	0
0	0	0	0	0	0.02	0.12	0	0
0.25	0	0	0	0.02	0.08	0.12	0	0
1	0	0	0	0.06	0.29	0.12	0	0
0	0	0	0	0	0.26	0.12	0	0
0.5	0	0	0	0.03	0.15	0.12	0	0
0.05	0	0	0	0	0.14	0.12	0	0
0.03	0	0	0	0	0.03	0.12	0	0
0.14	0	0	0	0.01	0.06	0.12	0	0
0.13	0	0	0	0.01	0.07	0.12	0	0
0.06	0	0	0	0	0.06	0.12	0	0
0	0	0	0	0	0.02	0.12	0	0
0.5	0	0	0	0.03	0.14	0.12	0	0
0.09	0	0	0	0.01	0.15	0.12	0	0
0.04	0	0	0	0	0.05	0.12	0	0
0.17	0	0	0	0.01	0.06	0.12	0	0
0.22	0	0	0	0.01	0.1	0.12	0	0
0	0	0	0	0	0.06	0.12	0	0
0	0	0	0	0	0	0.12	0	0
0.08	0	0	0	0.01	0.02	0.12	0	0
0.06	0	0	0	0	0.06	0.12	0	0
0.04	1	0	0	0.06	0.28	0.12	0	0
0.01	1	0	0	0.06	0.34	0.12	0	0
0.05	0.6	0	0	0.04	0.24	0.12	0	0
0.04	1	0	0	0.06	0.37	0.12	0	0
0	0.49	0	0	0.03	0.16	0.12	0	0
0.02	1	0	0	0.06	0.29	0.12	0	0
0.02	0.66	0	0	0.04	0.27	0.12	0	0
0.03	0.42	0	0	0.03	0.2	0.12	0	0
0.03	0.73	0	0	0.05	0.28	0.12	0	0
0	1	0	0	0.06	0.32	0.12	0	0
0.02	0.57	0	0	0.04	0.22	0.12	0	0
0.15	0.7	0	0	0.05	0.3	0.12	0	0
0.03	1	0	0	0.06	0.32	0.12	0	0
0.05	0.45	0	0	0.03	0.23	0.12	0	0
0	1	0	0	0.06	0.33	0.12	0	0
0.03	0.44	0	0	0.03	0.14	0.12	0	0
0.02	0.44	0	0	0.03	0.14	0.12	0	0
0.01	1	0	0	0.06	0.3	0.12	0	0
0.02	1	0	0	0.06	0.35	0.12	0	0
0	0.58	0	0	0.03	0.19	0.12	0	0
0	0.87	0	0	0.05	0.26	0.12	0	0
0.04	1	0	0	0.06	0.3	0.12	0	0
0.06	0.66	0	0	0.04	0.22	0.12	0	0
0.14	0.85	0	0	0.06	0.32	0.12	0	0
0.02	0.88	0	0	0.05	0.33	0.12	0	0
1	1	0	0	0.12	0.58	0.12	0	0
0.03	1	0	0	0.06	0.54	0.12	0	0
0.03	0.49	0	0	0.03	0.19	0.12	0	0
0.03	1	0	0	0.06	0.3	0.12	0	0
0.33	1	0	0	0.08	0.45	0.12	0	0
0	0.79	0	0	0.05	0.26	0.12	0	0
0.01	1	0	0	0.06	0.29	0.12	0	0
0.04	0.68	0	0	0.04	0.25	0.12	0	0
0.05	0.68	0	0	0.04	0.27	0.12	0	0
0.02	1	0	0	0.06	0.34	0.12	0	0
0.14	0.98	0	0	0.07	0.32	0.12	0	0
0.03	1	0	0	0.06	0.31	0.12	0	0
0	0.21	0	0	0.01	0.15	0.12	0	0
0.03	0.99	0	0	0.06	0.27	0.12	0	0
0.03	0.44	0	0	0.03	0.19	0.12	0	0
0.02	1	0	0	0.06	0.29	0.12	0	0
0.02	0.52	0	0	0.03	0.28	0.12	0	0
0.04	0.85	0	0	0.05	0.32	0.12	0	0
0.03	0.55	0	0	0.03	0.26	0.12	0	0
0.33	1	0	0	0.08	0.38	0.12	0	0
0	0	0	0	0	0.2	0.12	0	0
0	0.72	0	0	0.04	0.18	0.12	0	0
0.12	0.36	0	0	0.03	0.17	0.12	0	0
0.1	0.71	0	0	0.05	0.27	0.12	0	0
0	0.5	0	0	0.03	0.16	0.12	0	0
0.13	1	0	0	0.07	0.29	0.12	0	0
0.5	1	0	0	0.09	0.51	0.12	0	0
0	0.73	0	0	0.04	0.34	0.12	0	0
0.02	1	0	0	0.06	0.26	0.12	0	0
0.02	0.57	0	0	0.04	0.23	0.12	0	0
0	1	0	0	0.06	0.27	0.12	0	0
0	0.73	0	0	0.04	0.29	0.12	0	0
0.17	0.82	0	0	0.06	0.29	0.12	0	0
0.03	0.43	0	0	0.03	0.17	0.12	0	0
0.02	0.63	0	0	0.04	0.2	0.12	0	0
0.04	0.48	0	0	0.03	0.23	0.12	0	0
0	0.59	0	0	0.04	0.22	0.12	0	0
0.16	0.98	0	0	0.07	0.38	0.12	0	0
0.05	0.31	0	0	0.02	0.13	0.12	0	0
0.22	0.97	0	0	0.07	0.4	0.12	0	0
0.02	0.74	0	0	0.05	0.25	0.12	0	0
0.03	0.61	0	0	0.04	0.29	0.12	0	0
0.01	0	0	0	0	0.03	0.12	0	0
0.02	0.22	0	0	0.01	0.17	0.12	0	0
0.13	0.49	0	0	0.04	0.18	0.12	0	0
0.33	0.98	0	0	0.08	0.37	0.12	0	0
0.02	0.87	0	0	0.05	0.33	0.12	0	0
0.13	0.06	0	0	0.01	0.09	0.12	0	0
0.05	0.54	0	0	0.04	0.18	0.12	0	0
0.67	0.81	0	0	0.09	0.39	0.12	0	0
0.03	1	0	0	0.06	0.44	0.12	0	0
0	1	0	0	0.06	0.38	0.12	0	0
0.06	1	0	0	0.06	0.34	0.12	0	0
0	0.37	0	0	0.02	0.15	0.12	0	0
0	0	0	0	0	0.01	0.12	0	0
1	1	0	0	0.12	0.5	0.12	0	0
0.33	0.56	0	0	0.05	0.49	0.12	0	0
1	1	0	0	0.12	0.62	0.12	0	0
0.16	0.25	0	0	0.02	0.35	0.12	0	0
1	1	0	0	0.12	0.56	0.12	0	0
0.14	0.46	0	0	0.04	0.53	0.12	0	0
0	0.4	0	0	0.02	0.2	0.12	0	0
0.21	1	0	0	0.07	0.32	0.12	0	0
1	0	0	0	0.06	0.43	0.12	0	0
0	1	0	0	0.06	0.5	0.12	0	0
0.13	1	0	0	0.07	0.28	0.12	0	0
0	0.38	0	0	0.02	0.35	0.12	0	0
0.05	0.57	0	0	0.04	0.18	0.12	0	0
0.44	0.88	0	0	0.08	0.37	0.12	0	0
0.18	0.94	0	0	0.07	0.39	0.12	0	0
0	0	0	0	0	0.09	0.12	0	0
0.05	0.48	0	0	0.03	0.13	0.12	0	0
0.22	0.39	0	0	0.04	0.22	0.12	0	0
0.02	0.68	0	0	0.04	0.22	0.12	0	0
0.03	0.58	0	0	0.04	0.28	0.12	0	0
0.5	0	0	0	0.03	0.17	0.12	0	0
0.05	0.39	0	0	0.03	0.3	0.12	0	0
0.07	0.28	0	0	0.02	0.14	0.12	0	0
0	1	0	0	0.06	0.31	0.12	0	0
0.2	1	0	0	0.07	0.58	0.12	0	0
0.06	0.6	0	0	0.04	0.22	0.12	0	0
0.5	0	0	0	0.03	0.18	0.12	0	0
0.1	0.08	0	0	0.01	0.17	0.12	0	0
0.29	0.98	0	0	0.08	0.36	0.12	0	0
0	1	0	0	0.06	0.31	0.12	0	0
0.04	0.12	0	0	0.01	0.11	0.12	0	0
0.23	0.81	0	0	0.06	0.28	0.12	0	0
1	1	0	0	0.12	0.54	0.12	0	0
0.5	1	0	0	0.09	0.63	0.12	0	0
1	0	0	0	0.06	0.38	0.12	0	0
0.5	1	0	0	0.09	0.63	0.12	0	0
0.02	0.74	0	0	0.05	0.36	0.12	0	0
0.13	1	0	0	0.07	0.36	0.12	0	0
0.05	1	0	0	0.06	0.3	0.12	0	0
0	1	0	0	0.06	0.32	0.12	0	0
0.01	0.56	0	0	0.03	0.14	0.12	0	0
0.5	1	0	0	0.09	0.4	0.12	0	0
1	0	0	0	0.06	0.38	0.12	0	0
0.32	0.69	0	0	0.06	0.5	0.12	0	0
0.4	1	0	0	0.08	0.42	0.12	0	0
0.11	1	0	0	0.07	0.45	0.12	0	0
0.03	1	0	0	0.06	0.3	0.12	0	0
0.04	1	0	0	0.06	0.32	0.12	0	0
0.13	0.06	0	0	0.01	0.08	0.12	0	0
0.14	1	0	0	0.07	0.28	0.12	0	0
1	0.96	0	0	0.12	0.63	0.12	0	0
0	1	0	0	0.06	0.26	0.12	0	0
0	1	0	0	0.06	0.5	0.12	0	0
0.02	1	0	0	0.06	0.26	0.12	0	0
0.03	1	0	0	0.06	0.27	0.12	0	0
0	1	0	0	0.06	0.27	0.12	0	0
0.1	1	0	0	0.07	0.29	0.12	0	0
0.17	1	0	0	0.07	0.32	0.12	0	0
0.14	0.3	0	0	0.03	0.18	0.12	0	0
0.06	1	0	0	0.06	0.32	0.12	0	0
0.01	1	0	0	0.06	0.28	0.12	0	0
0.18	1	0	0	0.07	0.35	0.12	0	0
0.02	1	0	0	0.06	0.39	0.12	0	0
0.07	1	0	0	0.06	0.28	0.12	0	0
0	0	0	0	0	0.03	0.12	0	0
0.05	0.13	0	0	0.01	0.04	0.12	0	0
0.3	1	0	0	0.08	0.33	0.12	0	0
0.33	1	0	0	0.08	0.39	0.12	0	0
0.05	0.15	0	0	0.01	0.14	0.12	0	0
0	1	0	0	0.06	0.29	0.12	0	0
0.2	1	0	0	0.07	0.3	0.12	0	0
1	0.56	0	0	0.09	0.52	0.12	0	0
1	1	0	0	0.12	0.76	0.12	0	0
0.08	1	0	0	0.07	0.52	0.12	0	0
1	0	0	0	0.06	0.3	0.12	0	0
1	1	0	0	0.12	0.75	0.12	0	0
0.5	1	0	0	0.09	0.63	0.12	0	0
0	1	0	0	0.06	0.27	0.12	0	0
0	1	0	0	0.06	0.25	0.12	0	0
0.5	1	0	0	0.09	0.38	0.12	0	0
1	1	0	0	0.12	0.63	0.12	0	0
0.33	0.25	0	0	0.03	0.4	0.12	0	0
0.02	0.67	0	0	0.04	0.29	0.12	0	0
0.09	1	0	0	0.07	0.33	0.12	0	0
0.33	0	0	0	0.02	0.15	0.12	0	0
0.14	0.79	0	0	0.06	0.36	0.12	0	0
0.1	1	0	0	0.07	0.34	0.12	0	0
1	1	0	0	0.12	0.55	0.12	0	0
0	1	0	0	0.06	0.5	0.12	0	0
0.33	1	0	0	0.08	0.33	0.12	0	0
0.33	0.5	0	0	0.05	0.29	0.12	0	0
0.5	1	0	0	0.09	0.46	0.12	0	0
0	1	0	0	0.06	0.38	0.12	0	0
0	1	0	0	0.06	0.3	0.12	0	0
0.1	0	0	0	0.01	0.02	0.12	0	0
0.06	1	0	0	0.06	0.33	0.12	0	0
0.5	0	0	0	0.03	0.2	0.12	0	0
0.33	1	0	0	0.08	0.46	0.12	0	0
0	1	0	0	0.06	0.25	0.12	0	0
0	1	0	0	0.06	0.25	0.12	0	0
0.09	0	0	0	0.01	0.15	0.12	0	0
0.5	0.25	0	0	0.05	0.21	0.12	0	0
0.02	1	0	0	0.06	0.41	0.12	0	0
0	0	0	0	0	0.13	0.12	0	0
1	0	0	0	0.06	0.25	0.12	0	0
1	0	0	0	0.06	0.5	0.12	0	0
1	0	0	0	0.06	0.5	0.12	0	0
1	0	0	0	0.06	0.5	0.12	0	0
0	0	0	0	0	0.25	0.12	0	0
0	0	0	0	0	0.04	0.12	0	0
0	0	0	0	0	0	0.12	0	0
0.07	0	0	0	0	0.03	0.12	0	0
0	0	0	0	0	0.02	0.12	0	0
0	0	0	0	0	0	0.12	NaN	NaN
0	0	0	0	0	0	0.12	0	0
1	0	0	0	0.06	0.25	0.12	0	0
0	1	0	0	0.06	0.5	0.12	0	0
0.5	0	0	0	0.03	0.18	0.12	0	0
0.09	0.25	0	0	0.02	0.21	0.12	0	0
0	0	0	0	0	0.05	0.12	0	0
1	0	0	0	0.06	0.25	0.12	0	0
1	1	0	0	0.12	0.75	0.12	0	0
0	1	0	0	0.06	0.5	0.12	0	0
1	0	0	0	0.06	0.25	0.12	0	0
0.02	0.12	0	0	0.01	0.29	0.12	0	0
0.1	0	0	0	0.01	0.03	0.12	0	0
0	0	0	0	0	0.03	0.12	0	0
0	0	0	0	0	0	0.12	0	0
0	0	0	0	0	0.13	0.12	0	0
0	0	0	0	0	0.03	0.12	0	0
0	0	0	0	0	0	0.12	0	0
0.08	0	0	0	0.01	0.08	0.12	0	0
0	1	0	0	0.06	0.28	0.12	0	0
0.01	1	0	0	0.06	0.32	0.12	0	0
0.02	0.2	0	0	0.01	0.12	0.12	0	0
0	0.59	0	0	0.04	0.18	0.12	0	0
0.11	0.15	0	0	0.02	0.1	0.12	0	0
1	0.35	0	0	0.08	0.37	0.12	0	0
1	0.94	0	0	0.12	0.48	0.12	0	0
0.67	0	0	0	0.04	0.17	0.12	0	0
0.5	0.04	0	0	0.03	0.14	0.12	0	0
0.5	0.06	0	0	0.03	0.14	0.12	0	0
0.67	0.33	0	0	0.06	0.25	0.12	0	0
0.67	0.5	0	0	0.07	0.31	0.12	0	0
1	1	0	0	0.12	0.5	0.12	0	0
0	0	0	0	0	0.01	0.12	0	0
1	0	0	0	0.06	0.25	0.12	0	0
0.67	0	0	0	0.04	0.17	0.12	0	0
1	0	0	0	0.06	0.25	0.12	0	0
0	0	0	0	0	0	0.12	0	0
0	1	0	0	0.06	0.25	0.12	0	0
0.05	0.8	0	0	0.05	0.25	0.12	0	0
0	1	0	0	0.06	0.3	0.12	0	0
0.01	1	0	0	0.06	0.35	0.12	0	0
0.08	0.41	0	0	0.03	0.22	0.12	0	0
0.1	0.2	0	0	0.02	0.12	0.12	0	0
1	1	0	0	0.12	0.59	0.12	0	0
0	0.09	0	0	0.01	0.33	0.12	0	0
0.25	0	0	0	0.02	0.07	0.12	0	0
1	1	0	0	0.12	0.56	0.12	0	0
0.33	1	0	0	0.08	0.58	0.12	0	0
0.14	1	0	0	0.07	0.38	0.12	0	0
1	1	0	0	0.12	0.57	0.12	0	0
0	0.32	0	0	0.02	0.33	0.12	0	0
0.5	0.5	0	0	0.06	0.29	0.12	0	0
0.25	0.34	0	0	0.04	0.29	0.12	0	0
0.25	0	0	0	0.02	0.12	0.12	0	0
0	0	0	0	0	0.06	0.12	0	0
0	0	0	0	0	0	0.12	0	0
1	1	0	0	0.12	0.5	0.12	0	0
0	0.5	0	0	0.03	0.38	0.12	0	0
0.5	0.08	0	0	0.03	0.19	0.12	0	0
0	1	0	0	0.06	0.38	0.12	0	0
0.5	0	0	0	0.03	0.25	0.12	0	0
0	0	0	0	0	0.13	0.12	0	0
0.2	0.84	0	0	0.06	0.39	0.12	0	0
0.13	0.43	0	0	0.03	0.22	0.12	0	0
0.33	0	0	0	0.02	0.13	0.12	0	0
0.08	0.67	0	0	0.05	0.23	0.12	0	0
0.2	0.49	0	0	0.04	0.23	0.12	0	0
0.06	0.5	0	0	0.03	0.19	0.12	0	0
0.17	0.57	0	0	0.04	0.25	0.12	0	0
0.27	0.44	0	0	0.04	0.21	0.12	0	0
0.03	0.24	0	0	0.02	0.15	0.12	0	0
0	0.77	0	0	0.05	0.25	0.12	0	0
0.33	1	0	0	0.08	0.42	0.12	0	0
0	0.87	0	0	0.05	0.29	0.12	0	0
0.19	0.74	0	0	0.06	0.27	0.12	0	0
0.13	0.53	0	0	0.04	0.21	0.12	0	0
0.67	0.9	0	0	0.09	0.44	0.12	0	0
0.17	0.73	0	0	0.05	0.28	0.12	0	0
0	0.31	0	0	0.02	0.13	0.12	0	0
0.09	1	0	0	0.07	0.28	0.12	0	0
0.08	0.51	0	0	0.04	0.22	0.12	0	0
0.42	0.16	0	0	0.03	0.22	0.12	0	0
0	0.09	0	0	0.01	0.07	0.12	0	0
0.28	0.02	0	0	0.02	0.07	0.12	0	0
0.38	0.29	0	0	0.04	0.22	0.12	0	0
0.18	0.6	0	0	0.05	0.26	0.12	0	0
0	0.36	0	0	0.02	0.14	0.12	0	0
0.15	0.64	0	0	0.05	0.22	0.12	0	0
0.04	0.13	0	0	0.01	0.07	0.12	0	0
0.03	0.58	0	0	0.04	0.18	0.12	0	0
0.36	0.13	0	0	0.03	0.18	0.12	0	0
0.1	0.04	0	0	0.01	0.1	0.12	0	0
0.3	1	0	0	0.08	0.34	0.12	0	0
0.17	0.66	0	0	0.05	0.26	0.12	0	0
0.43	0.67	0	0	0.07	0.32	0.12	0	0
0.14	0.61	0	0	0.04	0.3	0.12	0	0
0.25	0.43	0	0	0.04	0.19	0.12	0	0
0.23	0.45	0	0	0.04	0.22	0.12	0	0
0.2	0	0	0	0.01	0.09	0.12	0	0
0.18	0.25	0	0	0.03	0.13	0.12	0	0
0.17	0.76	0	0	0.06	0.29	0.12	0	0
0.22	0.2	0	0	0.03	0.15	0.12	0	0
0.04	0.1	0	0	0.01	0.07	0.12	0	0
0.5	0.07	0	0	0.03	0.17	0.12	0	0
0.09	0.98	0	0	0.06	0.35	0.12	0	0
0.16	0.09	0	0	0.01	0.08	0.12	0	0
0	1	0	0	0.06	0.31	0.12	0	0
0.08	0.27	0	0	0.02	0.15	0.12	0	0
0.21	0	0	0	0.01	0.1	0.12	0	0
0.02	0.71	0	0	0.04	0.22	0.12	0	0
0.23	0.46	0	0	0.04	0.21	0.12	0	0
0.16	0.42	0	0	0.04	0.2	0.12	0	0
0.35	1	0	0	0.08	0.37	0.12	0	0
0	0.69	0	0	0.04	0.3	0.12	0	0
0	0.13	0	0	0.01	0.09	0.12	0	0
0.05	0.09	0	0	0.01	0.07	0.12	0	0
0.1	1	0	0	0.07	0.32	0.12	0	0
0	1	0	0	0.06	0.26	0.12	0	0
0.5	1	0	0	0.09	0.38	0.12	0	0
1	1	0	0	0.12	0.63	0.12	0	0
0	1	0	0	0.06	0.38	0.12	0	0
0.44	0.4	0	0	0.05	0.21	0.12	0	0
0.44	0.14	0	0	0.03	0.23	0.12	0	0
0.18	0.07	0	0	0.01	0.14	0.12	0	0
1	1	0	0	0.12	0.56	0.12	0	0
0	0.6	0	0	0.04	0.28	0.12	0	0
0	1	0	0	0.06	0.35	0.12	0	0
1	1	0	0	0.12	0.5	0.12	0	0
1	1	0	0	0.12	0.63	0.12	0	0
0	0	0	0	0	0.13	0.12	0	0
0.4	1	0	0	0.08	0.35	0.12	0	0
0.2	0.4	0	0	0.04	0.23	0.12	0	0
0.07	0.01	0	0	0	0.07	0.12	0	0
0.4	0	0	0	0.02	0.13	0.12	0	0
0.39	0	0	0	0.02	0.15	0.12	0	0
0.03	0	0	0	0	0.04	0.12	0	0
0.33	0	0	0	0.02	0.13	0.12	0	0
0.01	0	0	0	0	0.07	0.12	0	0
0.33	0	0	0	0.02	0.1	0.12	0	0
0.6	0	0	0	0.04	0.19	0.12	0	0
1	0	0	0	0.06	0.48	0.12	0	0
0.63	0	0	0	0.04	0.34	0.12	0	0
0.4	0	0	0	0.02	0.19	0.12	0	0
0.5	0	0	0	0.03	0.2	0.12	0	0
0	0	0	0	0	0.09	0.12	0	0
0.2	0.57	0	0	0.05	0.19	0.12	0	0
0.03	0.49	0	0	0.03	0.14	0.12	0	0
0.29	0.59	0	0	0.05	0.24	0.12	0	0
0.03	0.19	0	0	0.01	0.07	0.12	0	0
0.13	0.24	0	0	0.02	0.13	0.12	0	0
0.28	0.64	0	0	0.05	0.25	0.12	0	0
0.07	0.34	0	0	0.02	0.16	0.12	0	0
0.1	0.16	0	0	0.02	0.08	0.12	0	0
0.2	0.21	0	0	0.02	0.12	0.12	0	0
0.27	0.37	0	0	0.04	0.18	0.12	0	0
0.15	0.38	0	0	0.03	0.15	0.12	0	0
0.12	0.35	0	0	0.03	0.13	0.12	0	0
0.03	0.13	0	0	0.01	0.06	0.12	0	0
0.02	0.12	0	0	0.01	0.06	0.12	0	0
1	0.93	0	0	0.12	0.51	0.12	0	0
0.08	0.29	0	0	0.02	0.1	0.12	0	0
0.15	0.53	0	0	0.04	0.18	0.12	0	0
0.27	0	0	0	0.02	0.1	0.12	0	0
0.59	0.55	0	0	0.07	0.3	0.12	0	0
0.06	0.16	0	0	0.01	0.12	0.12	0	0
0.02	0.11	0	0	0.01	0.05	0.12	0	0
0.32	0.07	0	0	0.02	0.11	0.12	0	0
0.53	0.64	0	0	0.07	0.33	0.12	0	0
0.04	0.04	0	0	0	0.07	0.12	0	0
0.22	0	0	0	0.01	0.07	0.12	0	0
0.5	0	0	0	0.03	0.14	0.12	0	0
0.05	0	0	0	0	0.01	0.12	0	0
0.45	0.77	0	0	0.07	0.31	0.12	0	0
0.04	0.12	0	0	0.01	0.07	0.12	0	0
0.2	0.01	0	0	0.01	0.07	0.12	0	0
0.33	0.35	0	0	0.04	0.19	0.12	0	0
0.03	0	0	0	0	0.02	0.12	0	0
0.02	0.06	0	0	0	0.03	0.12	0	0
0	0.27	0	0	0.02	0.07	0.12	0	0
0.43	0.4	0	0	0.05	0.22	0.12	0	0
0.05	0.4	0	0	0.03	0.13	0.12	0	0
0.5	0.33	0	0	0.05	0.22	0.12	0	0
0.23	0.43	0	0	0.04	0.18	0.12	0	0
0.15	0.02	0	0	0.01	0.07	0.12	0	0
0.08	0.67	0	0	0.05	0.26	0.12	0	0
0.03	0	0	0	0	0.01	0.12	0	0
0.04	0.06	0	0	0.01	0.03	0.12	0	0
0.14	0.35	0	0	0.03	0.14	0.12	0	0
0.16	1	1	1	0.02	0.62	0.04	1	1
1	1	0	0	0.04	0.26	0.04	0	0
0.05	0.04	0	0	0	0.32	0.04	0	0
0.04	0.14	1	1	0	0.67	0.04	1	1
0.62	0.14	1	1	0.02	0.42	0.04	1	1
0.64	0.52	1	1	0.02	0.16	0.04	1	1
0.03	0.1	0	0	0	0.27	0.04	0	0
0.15	0.35	1	1	0.01	0.6	0.04	1	1
0	0.16	0	0	0	0.5	0.04	0	0
0.46	0.43	1	1	0.02	0.45	0.04	1	1
0.06	0.03	0	0	0	0.36	0.04	0	0
0.46	0.23	0	0	0.01	0.25	0.04	0	0
0.04	0.07	0	0	0	0.14	0.04	0	0
0.03	0.07	0	0	0	0.29	0.04	0	0
0.06	0.07	0	0	0	0.31	0.04	0	0
0.05	0.07	0	0	0	0.3	0.04	0	0
0.11	0.06	0	0	0	0.23	0.04	0	0
0.01	0.06	0	0	0	0.17	0.04	0	0
0.02	0.02	0	0	0	0.14	0.04	0	0
0.05	0.01	0	0	0	0.21	0.04	0	0
0.03	0.07	0	0	0	0.25	0.04	0	0
0.06	0.15	0	0	0	0.31	0.04	0	0
0.25	0	0	0	0.01	0.43	0.04	0	0
0.4	0.25	1	1	0.01	0.25	0.04	1	1
0.1	0.01	0	0	0	0.23	0.04	0	0
0.15	0.05	0	0	0	0.32	0.04	0	0
0.28	0.19	1	1	0.01	0.15	0.04	1	1
0.01	0.02	0	0	0	0.28	0.04	0	0
0.08	0.05	0	0	0	0.2	0.04	0	0
0.09	0.04	1	1	0	0.25	0.04	1	1
0.08	0.1	1	1	0	0.19	0.04	1	1
0.08	0.03	0	0	0	0.28	0.04	0	0
0.22	0.03	0	0	0.01	0.43	0.04	0	0
0	0.18	0	0	0	0.25	0.04	0	0
0.06	0.07	0	0	0	0.28	0.04	0	0
0.03	0.06	1	1	0	0.22	0.04	1	1
0.01	0.04	0	0	0	0.24	0.04	0	0
0.02	0.05	0	0	0	0.38	0.04	0	0
0.64	0.06	1	1	0.01	0.39	0.04	1	1
0.33	0.14	0	0	0.01	0.19	0.04	0	0
0.01	0.2	1	1	0	0.4	0.04	1	1
0.16	0.02	0	0	0	0.32	0.04	0	0
0.28	0.31	1	1	0.01	0.25	0.04	1	1
0.09	0	0	0	0	0.18	0.04	0	0
0	0.02	0	0	0	0.13	0.04	0	0
0.04	0.05	0	0	0	0.46	0.04	0	0
0.6	0.45	1	1	0.02	0.42	0.04	1	1
0.04	0.02	0	0	0	0.09	0.04	0	0
0.17	0	0	0	0	0.11	0.04	0	0
0.01	0.02	0	0	0	0.11	0.04	0	0
0.02	0.03	0	0	0	0.17	0.04	0	0
0.03	0.01	0	0	0	0.17	0.04	0	0
0.06	0.06	0	0	0	0.31	0.04	0	0
0	0.09	0	0	0	0.41	0.04	0	0
0.55	0.14	0	0	0.01	0.52	0.04	0	0
0.25	0.12	0	0	0.01	0.36	0.04	0	0
0.58	0.16	1	1	0.01	0.39	0.04	1	1
0.4	0.09	0	0	0.01	0.32	0.04	0	0
0.05	0.03	0	0	0	0.15	0.04	0	0
0	0	0	0	0	0.24	0.04	0	0
0.09	0.04	0	0	0	0.2	0.04	0	0
0.08	0.03	0	0	0	0.19	0.04	0	0
0.1	0.06	0	0	0	0.45	0.04	0	0
0.2	0.06	0	0	0.01	0.47	0.04	0	0
0.33	0.08	0	0	0.01	0.22	0.04	0	0
0.11	0.02	0	0	0	0.24	0.04	0	0
0.14	0.05	0	0	0	0.15	0.04	0	0
0.03	0.02	0	0	0	0.15	0.04	0	0
0.01	0.05	0	0	0	0.09	0.04	0	0
0.02	0.02	0	0	0	0.34	0.04	0	0
0.33	0	0	0	0.01	0.23	0.04	0	0
0.04	0.03	0	0	0	0.26	0.04	0	0
0.2	0.07	0	0	0.01	0.08	0.04	0	0
0	0	0	0	0	0.33	0.04	0	0
0.5	0.2	1	1	0.01	0.17	0.04	1	1
0.01	0.02	0	0	0	0.07	0.04	0	0
0.1	0	0	0	0	0.26	0.04	0	0
0	0.15	0	0	0	0.08	0.04	0	0
0.11	0.05	0	0	0	0.25	0.04	0	0
0.08	0	0	0	0	0.12	0.04	0	0
0.01	0.04	0	0	0	0.29	0.04	0	0
0.33	0	0	0	0.01	0.2	0.04	0	0
0.13	0.2	0	0	0.01	0.12	0.04	0	0
0.01	0.01	0	0	0	0.18	0.04	0	0
0	0.03	0	0	0	0.27	0.04	0	0
0.5	0	0	0	0.01	0.2	0.04	0	0
0	0.02	0	0	0	0.1	0.04	0	0
0.03	0	0	0	0	0.15	0.04	0	0
0.03	0.02	0	0	0	0.1	0.04	0	0
0.29	0.03	0	0	0.01	0.23	0.04	0	0
0.4	0.07	0	0	0.01	0.47	0.04	0	0
0.52	0.11	1	1	0.01	0.25	0.04	1	1
0.09	0.01	0	0	0	0.35	0.04	0	0
0.67	0.07	1	1	0.01	0.32	0.04	1	1
0.25	0	0	0	0.01	0.16	0.04	0	0
0.03	0	0	0	0	0.27	0.04	0	0
0.5	0	0	0	0.01	0.44	0.04	0	0
0.46	0.06	1	1	0.01	0.23	0.04	1	1
0.04	0.01	0	0	0	0.06	0.04	0	0
0.06	0.01	0	0	0	0.52	0.04	0	0
0	0	0	0	0	0.12	0.04	0	0
0.02	0.01	0	0	0	0.06	0.04	0	0
0.01	0.02	0	0	0	0.11	0.04	0	0
0.05	0.03	0	0	0	0.23	0.04	0	0
0.03	0.07	0	0	0	0.15	0.04	0	0
0.06	0	0	0	0	0.19	0.04	0	0
0.09	0.04	0	0	0	0.07	0.04	0	0
1	0	0	0	0.02	0.16	0.04	0	0
0	0.03	0	0	0	0.07	0.04	0	0
0.02	0	0	0	0	0.05	0.04	0	0
0	0.01	0	0	0	0.39	0.04	0	0
0.5	0	0	0	0.01	0.09	0.04	0	0
0	0	0	0	0	0.15	0.04	0	0
0.5	0	0	0	0.01	0.38	0.04	0	0
0.17	0	0	0	0	0.09	0.04	0	0
0.02	0	0	0	0	0.03	0.04	0	0
0	0	0	0	0	0.05	0.04	0	0
0.03	0	0	0	0	0.07	0.04	0	0
0	0	0	0	0	0.07	0.04	0	0
0.25	0.5	0	0	0.02	0.14	0.04	0	0
0.07	0	0	0	0	0.17	0.04	0	0
0.14	0	0	0	0	0.07	0.04	0	0
0	0	0	0	0	0.37	0.04	0	0
0.45	0.34	1	1	0.02	0.51	0.04	1	1
0.58	0.31	1	1	0.02	0.36	0.04	1	1
0.33	0.38	1	1	0.01	0.46	0.04	1	1
0.5	1	1	1	0.03	0.45	0.04	1	1
0.18	0.23	1	1	0.01	0.55	0.04	1	1
0	0.5	1	1	0.01	0.72	0.04	1	1
0.46	0.39	1	1	0.02	0.46	0.04	1	1
0.7	0.18	1	1	0.02	0.43	0.04	1	1
0.57	0.5	1	1	0.02	0.49	0.04	1	1
0.45	0.06	1	1	0.01	0.47	0.04	1	1
0.55	0.2	1	1	0.01	0.33	0.04	1	1
0.59	0.11	1	1	0.01	0.51	0.04	1	1
0.79	0.45	1	1	0.02	0.26	0.04	1	1
0.38	1	1	1	0.03	0.42	0.04	1	1
0.68	0.14	1	1	0.02	0.32	0.04	1	1
0.67	0.24	1	1	0.02	0.66	0.04	1	1
0.75	0.6	1	1	0.03	0.55	0.04	1	1
0.64	0.07	1	1	0.01	0.22	0.04	1	1
0.5	0	1	1	0.01	0.54	0.04	1	1
0.89	0	1	1	0.02	0.4	0.04	1	1
0.03	0.06	0	0	0	0.35	0.04	0	0
0.02	0.03	0	0	0	0.38	0.04	0	0
0	0	0	0	0	0.32	0.04	0	0
0.01	0.05	0	0	0	0.33	0.04	0	0
0	0.11	0	0	0	0.36	0.04	0	0
0.04	0.04	0	0	0	0.37	0.04	0	0
0.03	0.06	0	0	0	0.27	0.04	0	0
0.02	0.08	0	0	0	0.39	0.04	0	0
0	0.13	0	0	0	0.3	0.04	0	0
0.04	0.06	0	0	0	0.22	0.04	0	0
0.02	0.02	0	0	0	0.36	0.04	0	0
0.17	0.03	0	0	0	0.36	0.04	0	0
0.02	0.44	0	0	0.01	0.35	0.04	0	0
0.01	0.1	0	0	0	0.19	0.04	0	0
0	0.05	0	0	0	0.21	0.04	0	0
0.01	0.12	0	0	0	0.31	0.04	0	0
0.01	0.29	0	0	0.01	0.14	0.04	0	0
0.05	0	0	0	0	0.17	0.04	0	0
0	0.17	0	0	0	0.35	0.04	0	0
0.07	0.07	0	0	0	0.19	0.04	0	0
0.01	0.01	0	0	0	0.16	0.04	0	0
0.01	0.02	0	0	0	0.33	0.04	0	0
0	0.03	0	0	0	0.33	0.04	0	0
0	0.04	0	0	0	0.23	0.04	0	0
0.01	0.19	0	0	0	0.11	0.04	0	0
0.01	0	0	0	0	0.15	0.04	0	0
0.04	0.03	0	0	0	0.21	0.04	0	0
0.04	0.08	0	0	0	0.13	0.04	0	0
0	0	0	0	0	0.53	0.04	0	0
0	0.14	0	0	0	0.05	0.04	0	0
0	0.04	0	0	0	0.24	0.04	0	0
0	0.07	0	0	0	0.11	0.04	0	0
0	0	0	0	0	0.08	0.04	0	0
0	0	0	0	0	0.19	0.04	0	0
0	0	0	0	0	0.11	0.04	0	0
0	0.14	0	0	0	0.18	0.04	0	0
0.01	0.03	0	0	0	0.17	0.04	0	0
0.06	0.04	0	0	0	0.22	0.04	0	0
0.04	0	0	0	0	0.14	0.04	0	0
0.03	0.01	0	0	0	0.12	0.04	0	0
0.03	0.02	0	0	0	0.06	0.04	0	0
0.06	0	0	0	0	0.07	0.04	0	0
0.03	0	0	0	0	0.1	0.04	0	0
0.03	0.01	0	0	0	0.2	0.04	0	0
0	0	0	0	0	0.12	0.04	0	0
0	0.01	0	0	0	0.13	0.04	0	0
0	0.02	0	0	0	0.07	0.04	0	0
0.02	0	0	0	0	0.13	0.04	0	0
0.01	0.02	0	0	0	0.15	0.04	0	0
0	0.36	0	0	0.01	0.02	0.04	0	0
0	0	0	0	0	0.11	0.04	0	0
0.33	0	0	0	0.01	0.06	0.04	0	0
0.01	0.15	0	0	0	0.54	0.04	0	0
0	0.06	0	0	0	0.18	0.04	0	0
0	0	0	0	0	0.53	0.04	0	0
0	0	0	0	0	0.2	0.04	0	0
0.03	0	0	0	0	0.11	0.04	0	0
0	0	0	0	0	0.09	0.04	0	0
0.05	0	0	0	0	0.06	0.04	0	0
0	0	0	0	0	0.27	0.04	0	0
0	0	0	0	0	0.17	0.04	0	0
0.08	0	0	0	0	0.03	0.04	0	0
0	0	0	0	0	0.24	0.04	0	0
0	0.7	0	0	0.01	0.21	0.04	0	0
0.02	0.08	0	0	0	0.33	0.04	0	0
0.01	0.06	0	0	0	0.31	0.04	0	0
0.01	0.19	0	0	0	0.33	0.04	0	0
0.01	0	0	0	0	0.18	0.04	0	0
0.03	0	0	0	0	0.27	0.04	0	0
0.02	0.02	0	0	0	0.33	0.04	0	0
0.02	0	0	0	0	0.31	0.04	0	0
0.02	0.05	0	0	0	0.29	0.04	0	0
0.03	0.13	0	0	0	0.32	0.04	0	0
0.02	0.02	0	0	0	0.24	0.04	0	0
0.03	0.05	0	0	0	0.25	0.04	0	0
0.05	0.12	0	0	0	0.33	0.04	0	0
0.05	0.07	0	0	0	0.31	0.04	0	0
0.07	0.02	0	0	0	0.29	0.04	0	0
0.02	0.05	0	0	0	0.3	0.04	0	0
0.03	0.24	0	0	0.01	0.18	0.04	0	0
0.01	0.01	0	0	0	0.28	0.04	0	0
0	0.04	0	0	0	0.41	0.04	0	0
0	0.01	0	0	0	0.3	0.04	0	0
0.05	0.07	0	0	0	0.37	0.04	0	0
0.02	0.16	0	0	0	0.39	0.04	0	0
0.02	0	0	0	0	0.17	0.04	0	0
0.01	0.03	0	0	0	0.3	0.04	0	0
0.03	0	0	0	0	0.47	0.04	0	0
0.01	0.08	0	0	0	0.39	0.04	0	0
0.07	0.01	0	0	0	0.32	0.04	0	0
0	0.05	0	0	0	0.08	0.04	0	0
0	0.01	0	0	0	0.29	0.04	0	0
0.03	0.07	0	0	0	0.22	0.04	0	0
0.02	0.04	0	0	0	0.28	0.04	0	0
0.01	0.06	0	0	0	0.2	0.04	0	0
0	0.02	0	0	0	0.17	0.04	0	0
0	0.02	0	0	0	0.08	0.04	0	0
0.04	0.02	0	0	0	0.27	0.04	0	0
0.02	0.05	0	0	0	0.28	0.04	0	0
0	0.02	0	0	0	0.32	0.04	0	0
0.02	0.05	0	0	0	0.26	0.04	0	0
0.11	0	0	0	0	0.3	0.04	0	0
0.02	0	0	0	0	0.47	0.04	0	0
0.04	0.05	0	0	0	0.38	0.04	0	0
0.07	0.25	0	0	0.01	0.41	0.04	0	0
0.05	0.02	0	0	0	0.34	0.04	0	0
0	0.61	0	0	0.01	0.4	0.04	0	0
0	0.05	0	0	0	0.34	0.04	0	0
0.05	0	0	0	0	0.32	0.04	0	0
0.06	0.02	0	0	0	0.28	0.04	0	0
0.03	0.03	0	0	0	0.17	0.04	0	0
0.01	0	0	0	0	0.09	0.04	0	0
0.02	0.02	0	0	0	0.31	0.04	0	0
0.04	0.14	0	0	0	0.55	0.04	0	0
0.5	0.08	0	0	0.01	0.29	0.04	0	0
0.01	0.06	0	0	0	0.34	0.04	0	0
0.07	0.02	0	0	0	0.24	0.04	0	0
0.17	0.03	0	0	0	0.26	0.04	0	0
0	0.02	0	0	0	0.28	0.04	0	0
0.01	0.09	0	0	0	0.29	0.04	0	0
0.02	0.04	0	0	0	0.3	0.04	0	0
0.12	0.05	0	0	0	0.03	0.04	0	0
0.03	0	0	0	0	0.17	0.04	0	0
0	0.03	0	0	0	0.19	0.04	0	0
0.13	0.03	0	0	0	0.34	0.04	0	0
0.06	0.02	0	0	0	0.14	0.04	0	0
0.04	0.02	0	0	0	0.1	0.04	0	0
0.08	0.01	0	0	0	0.11	0.04	0	0
0.02	0.04	0	0	0	0.35	0.04	0	0
0.29	0.27	0	0	0.01	0.46	0.04	0	0
0.25	0.04	0	0	0.01	0.46	0.04	0	0
0.73	0.43	0	0	0.02	0.3	0.04	0	0
0.09	0.03	0	0	0	0.53	0.04	0	0
1	0.06	0	0	0.02	0.16	0.04	0	0
0.02	0.08	0	0	0	0.18	0.04	0	0
0.03	0.02	0	0	0	0.28	0.04	0	0
0.09	0.05	0	0	0	0.15	0.04	0	0
0.01	0.05	0	0	0	0.28	0.04	0	0
0.01	0.13	0	0	0	0.21	0.04	0	0
0.03	0.01	0	0	0	0.35	0.04	0	0
0.02	0	0	0	0	0.47	0.04	0	0
0.25	0.61	0	0	0.02	0.16	0.04	0	0
0	0	0	0	0	0.27	0.04	0	0
0	1	0	0	0.02	0.38	0.04	0	0
1	0.33	0	0	0.03	0.49	0.04	0	0
0	0.01	0	0	0	0.05	0.04	0	0
0	0.04	0	0	0	0.28	0.04	0	0
0	0	0	0	0	0.16	0.04	0	0
0.04	0.01	0	0	0	0.09	0.04	0	0
0	0	0	0	0	0.09	0.04	0	0
0	0.02	0	0	0	0.34	0.04	0	0
0.33	0.07	0	0	0.01	0.15	0.04	0	0
0	0.01	0	0	0	0.38	0.04	0	0
0.4	0.02	0	0	0.01	0.2	0.04	0	0
0.03	0.02	0	0	0	0.29	0.04	0	0
0.01	0.31	0	0	0.01	0.24	0.04	0	0
0	0	0	0	0	0.17	0.04	0	0
0.02	0.03	0	0	0	0.29	0.04	0	0
0.03	0.08	0	0	0	0.12	0.04	0	0
0.14	0	0	0	0	0.18	0.04	0	0
0.04	0.02	0	0	0	0.17	0.04	0	0
0.03	0.04	0	0	0	0.08	0.04	0	0
0	0	0	0	0	0.11	0.04	0	0
0.2	0.05	0	0	0.01	0.24	0.04	0	0
0	0.07	0	0	0	0.37	0.04	0	0
0.33	0.09	0	0	0.01	0.15	0.04	0	0
0	0	0	0	0	0.17	0.04	0	0
0.08	0.02	0	0	0	0.31	0.04	0	0
0	0.08	0	0	0	0.33	0.04	0	0
0.5	0	0	0	0.01	0.19	0.04	0	0
0.5	0	0	0	0.01	0.06	0.04	0	0
0	0	0	0	0	0.02	0.04	0	0
0	0	0	0	0	0.28	0.04	0	0
0	0.1	0	0	0	0.16	0.04	0	0
0.02	0.02	0	0	0	0.28	0.04	0	0
0	0	0	0	0	0.19	0.04	0	0
0	0.02	0	0	0	0.13	0.04	0	0
0.01	0.01	0	0	0	0.31	0.04	0	0
0.1	0.02	0	0	0	0.16	0.04	0	0
0	0.01	0	0	0	0.06	0.04	0	0
0	0	0	0	0	0.16	0.04	0	0
0	0.02	0	0	0	0.2	0.04	0	0
0.06	0.02	0	0	0	0.36	0.04	0	0
0.33	0.6	0	0	0.02	0.2	0.04	0	0
0.02	0.03	0	0	0	0.56	0.04	0	0
1	0.5	0	0	0.03	0.31	0.04	0	0
0	0.11	0	0	0	0.37	0.04	0	0
0.08	0.03	0	0	0	0.12	0.04	0	0
0.14	0	0	0	0	0.26	0.04	0	0
0.03	0.06	0	0	0	0.27	0.04	0	0
0.2	0.02	0	0	0	0.31	0.04	0	0
0	0.06	0	0	0	0.35	0.04	0	0
0.08	0.26	0	0	0.01	0.45	0.04	0	0
0.06	0.12	0	0	0	0.55	0.04	0	0
1	0.33	0	0	0.03	0	0.04	0	0
0	0	0	0	0	0.5	0.04	0	0
1	0.33	0	0	0.03	0.42	0.04	0	0
0.5	0	0	0	0.01	0.19	0.04	0	0
0.02	0.07	0	0	0	0.21	0.04	0	0
0.01	0.02	0	0	0	0.29	0.04	0	0
0	0.18	0	0	0	0.29	0.04	0	0
0.02	0	0	0	0	0.64	0.04	0	0
1	0	0	0	0.02	0.21	0.04	0	0
0.5	0	0	0	0.01	0.05	0.04	0	0
0.05	0.03	0	0	0	0.29	0.04	0	0
0	0.28	0	0	0.01	0.19	0.04	0	0
0.01	0.01	0	0	0	0.53	0.04	0	0
1	0.07	0	0	0.02	0.14	0.04	0	0
0	0.09	0	0	0	0.09	0.04	0	0
0	0.03	0	0	0	0.04	0.04	0	0
0	0	0	0	0	0.03	0.04	0	0
0	0	0	0	0	0.09	0.04	0	0
0.05	0.02	0	0	0	0.53	0.04	0	0
1	0	0	0	0.02	0.27	0.04	0	0
0	0.5	0	0	0.01	0.16	0.04	0	0
0.13	0	0	0	0	0.11	0.04	0	0
0	0	0	0	0	0.14	0.04	0	0
0	0	0	0	0	0.28	0.04	0	0
0	0.04	0	0	0	0.06	0.04	0	0
0	0.02	0	0	0	0.39	0.04	0	0
0.5	0.33	0	0	0.02	0.39	0.04	0	0
0.01	0.02	0	0	0	0.27	0.04	0	0
0	0	0	0	0	0.24	0.04	0	0
0.05	0.27	0	0	0.01	0.39	0.04	0	0
0.5	0	0	0	0.01	0.15	0.04	0	0
0.02	0.02	0	0	0	0.26	0.04	0	0
1	0	0	0	0.02	0.26	0.04	0	0
0	0.06	0	0	0	0.28	0.04	0	0
0	1	0	0	0.02	0.38	0.04	0	0
1	0	0	0	0.02	0.28	0.04	0	0
0.13	0	0	0	0	0.21	0.04	0	0
0	0.05	0	0	0	0.11	0.04	0	0
0.01	0.08	0	0	0	0.16	0.04	0	0
0.08	0.06	0	0	0	0.26	0.04	0	0
0	0.2	0	0	0	0.05	0.04	0	0
0.02	0	0	0	0	0.12	0.04	0	0
0	0	0	0	0	0.28	0.04	0	0
0	0	0	0	0	0.06	0.04	0	0
0.1	0	0	0	0	0.09	0.04	0	0
0	0	0	0	0	0.04	0.04	0	0
0.01	0.02	0	0	0	0.28	0.04	0	0
0.04	0.02	0	0	0	0.27	0.04	0	0
0	0	0	0	0	0.11	0.04	0	0
0	0.06	0	0	0	0.14	0.04	0	0
0.01	0.01	0	0	0	0.37	0.04	0	0
0.33	0	0	0	0.01	0.08	0.04	0	0
0.01	0.04	0	0	0	0.26	0.04	0	0
0	0.5	0	0	0.01	0.38	0.04	0	0
0.5	0	0	0	0.01	0.13	0.04	0	0
0	0	0	0	0	0.06	0.04	0	0
0	0	0	0	0	0.2	0.04	0	0
0.07	0.23	0	0	0.01	0	0.04	0	0
0	0	0	0	0	0.25	0.04	0	0
1	0	0	0	0.02	0.25	0.04	0	0
1	0	0	0	0.02	0	0.04	0	0
0	0	0	0	0	0.25	0.04	0	0
1	0	0	0	0.02	0.25	0.04	0	0
1	0	0	0	0.02	0.25	0.04	0	0
1	0	0	0	0.02	0	0.04	0	0
0	0	0	0	0	0.5	0.04	0	0
1	1	0	0	0.04	0.01	0.04	0	0
0.02	0	0	0	0	0.27	0.04	0	0
0.01	1	0	0	0.02	0.4	0.04	0	0
1	0	0	0	0.02	0.16	0.04	0	0
0	0	0	0	0	0.33	0.04	0	0
0.09	0	0	0	0	0.28	0.04	0	0
1	0	0	0	0.02	0	0.04	0	0
0	0	0	0	0	0	0.04	0	0
0	0	0	0	0	0.27	0.04	0	0
0	0.13	0	0	0	0.27	0.04	0	0
0	0.02	0	0	0	0.12	0.04	0	0
0	0.02	0	0	0	0.07	0.04	0	0
0	0.03	0	0	0	0.02	0.04	0	0
0	0	0	0	0	0.13	0.04	0	0
0.01	0.03	0	0	0	0.23	0.04	0	0
0	0.01	0	0	0	0.07	0.04	0	0
0.02	0.02	0	0	0	0.1	0.04	0	0
0	0	0	0	0	0.47	0.04	0	0
0.83	0.17	0	0	0.02	0.45	0.04	0	0
0.5	0	0	0	0.01	0.06	0.04	0	0
0	0.67	0	0	0.01	0.29	0.04	0	0
0.01	0	0	0	0	0.12	0.04	0	0
0	0.01	0	0	0	0.26	0.04	0	0
0	0.12	0	0	0	0.03	0.04	0	0
0.01	0	0	0	0	0.06	0.04	0	0
0.07	0	0	0	0	0.06	0.04	0	0
0	0.04	0	0	0	0.07	0.04	0	0
0	0	0	0	0	0.07	0.04	0	0
0	0.03	0	0	0	0.25	0.04	0	0
0.5	0	0	0	0.01	0.01	0.04	0	0
0	0	0	0	0	0.02	0.04	0	0
0	0	0	0	0	0.18	0.04	0	0
0.06	0.05	0	0	0	0.06	0.04	0	0
0	0	0	0	0	0.05	0.04	0	0
0.05	0	0	0	0	0.54	0.04	0	0
1	0.54	0	0	0.03	0.23	0.04	0	0
0	0	0	0	0	0.07	0.04	0	0
0	0.04	0	0	0	0.28	0.04	0	0
0	0.06	0	0	0	0.06	0.04	0	0
0	0.01	0	0	0	0.11	0.04	0	0
0	0	0	0	0	0.06	0.04	0	0
0	0.02	0	0	0	0.11	0.04	0	0
0	0.03	0	0	0	0.03	0.04	0	0
0	0.01	0	0	0	0.04	0.04	0	0
0.02	0	0	0	0	0.14	0.04	0	0
0	0	0	0	0	0.06	0.04	0	0
0.01	0	0	0	0	0.1	0.04	0	0
0	0	0	0	0	0.25	0.04	0	0
0	0.83	0	0	0.02	0.02	0.04	0	0
0	0	0	0	0	0.3	0.04	0	0
0	0	0	0	0	0.04	0.04	0	0
0	0	0	0	0	0.02	0.04	0	0
0	0	0	0	0	0.12	0.04	0	0
0	0	0	0	0	0.02	0.04	0	0
0.02	0.02	0	0	0	0.08	0.04	0	0
0	0	0	0	0	0.04	0.04	0	0
0	0	0	0	0	0.09	0.04	0	0
0.04	0	0	0	0	0.27	0.04	0	0
0	0	0	0	0	0.31	0.04	0	0
1	0	0	0	0.02	0.03	0.04	0	0
0	0	0	0	0	0.04	0.04	0	0
0	0	0	0	0	0.05	0.04	0	0
0	0	0	0	0	0.02	0.04	0	0
0	0.02	0	0	0	0.02	0.04	0	0
0	0.01	0	0	0	0.02	0.04	0	0
0	0	0	0	0	0.08	0.04	0	0
0.2	0	0	0	0	0.04	0.04	0	0
0.11	0	0	0	0	0.03	0.04	0	0
0	0	0	0	0	0.01	0.04	0	0
0	0	0	0	0	0	0.04	0	0
0	0	0	0	0	0.04	0.04	0	0
0	0	0	0	0	0.05	0.04	0	0
0.13	0.25	0	0	0.01	0.02	0.04	0	0
0	0	0	0	0	0.07	0.04	0	0
0	0	0	0	0	0.02	0.04	0	0
0	0	0	0	0	0.08	0.04	0	0
0.1	0.05	0	0	0	0.06	0.04	0	0
0.1	0	0	0	0	0.04	0.04	0	0
0	0.01	0	0	0	0.03	0.04	0	0
0	0	0	0	0	0.14	0.04	0	0
0	0	0	0	0	0.07	0.04	0	0
0	0	0	0	0	0.04	0.04	0	0
0	0	0	0	0	0.03	0.04	0	0
0.02	0	0	0	0	0.02	0.04	0	0
0	0	0	0	0	0	0.04	NaN	NaN
0	0	0	0	0	0.04	0.04	0	0
0	0	0	0	0	0.05	0.04	0	0
0.13	0	0	0	0	0	0.04	0	0
0	0	0	0	0	0.04	0.04	0	0
0	0	0	0	0	0.07	0.04	0	0
0.01	0	0	0	0	0.02	0.04	0	0
0	0	0	0	0	0.13	0.04	0	0
0	0	0	0	0	0.02	0.04	0	0
0	0	0	0	0	0.05	0.04	0	0
0	0	0	0	0	0.08	0.04	0	0
0.14	0	0	0	0	0.1	0.04	0	0
0.17	0	0	0	0	0	0.04	0	0
0.02	0	0	0	0	0.07	0.04	0	0
0.04	0	0	0	0	0.05	0.04	0	0
0	0	0	0	0	0.06	0.04	0	0
0	0	0	0	0	0.01	0.04	0	0
0	0	0	0	0	0.01	0.04	0	0
0	0	0	0	0	0.02	0.04	0	0
0	0	0	0	0	0	0.04	0	0
0	0	0	0	0	0.03	0.04	0	0
0	0	0	0	0	0.03	0.04	0	0
0.07	0	0	0	0	0.09	0.04	0	0
0.17	0	0	0	0	0.05	0.04	0	0
0.05	0	0	0	0	0.03	0.04	0	0
0	0	0	0	0	0.07	0.04	0	0
0.14	0	0	0	0	0.04	0.04	0	0
0	0	0	0	0	0.02	0.04	0	0
0	0	0	0	0	0.01	0.04	0	0
0.02	0	0	0	0	0.01	0.04	0	0
0	0	0	0	0	0.03	0.04	0	0
0	0	0	0	0	0.1	0.04	0	0
0.17	0	0	0	0	0.08	0.04	0	0
0	0	0	0	0	0.02	0.04	0	0
0	0	0	0	0	0.06	0.04	0	0
0	0	0	0	0	0	0.04	0	0
0	0	0	0	0	0	0.04	0	0
0	0	0	0	0	0	0.04	0	0
0	0	0	0	0	0.02	0.04	0	0
0	0	0	0	0	0.02	0.04	0	0
0.01	0	0	0	0	0.07	0.04	0	0
0.1	0	0	0	0	0.02	0.04	0	0
0	0	0	0	0	0.29	0.04	0	0
0	0	0	0	0	0.39	0.04	0	0
0.27	0.03	0	0	0.01	0.54	0.04	0	0
1	0.06	0	0	0.02	0.38	0.04	0	0
1	0	0	0	0.02	0.69	0.04	0	0
1	1	0	0	0.04	0.31	0.04	0	0
0.73	0.21	0	0	0.02	0.1	0.04	0	0
0	0	0	0	0	0.12	0.04	0	0
0.14	0.07	0	0	0	0.52	0.04	0	0
1	0.06	0	0	0.02	0.5	0.04	0	0
0.5	0.12	0	0	0.01	0.52	0.04	0	0
0.57	0.48	0	0	0.02	0.63	0.04	0	0
1	1	0	0	0.04	0.46	0.04	0	0
0.33	0	0	0	0.01	0.25	0.04	0	0
0.6	0.03	0	0	0.01	0.27	0.04	0	0
1	0	0	0	0.02	0.38	0.04	0	0
0.5	0	0	0	0.01	0.38	0.04	0	0
0.13	0	0	0	0	0.52	0.04	0	0
1	0	0	0	0.02	0.33	0.04	0	0
0.67	0.16	0	0	0.02	0.3	0.04	0	0
0.5	0.07	0	0	0.01	0.29	0.04	0	0
0.5	0	0	0	0.01	0.44	0.04	0	0
1	0	0	0	0.02	0.24	0.04	0	0
0	0.01	0	0	0	0.13	0.04	0	0
0	0.03	0	0	0	0.28	0.04	0	0
0	0.07	0	0	0	0.09	0.04	0	0
0	0.02	0	0	0	0.41	0.04	0	0
0	0.02	0	0	0	0.21	0.04	0	0
0.03	0.08	0	0	0	0.03	0.04	0	0
0	0	0	0	0	0.38	0.04	0	0
0	0.05	0	0	0	0.29	0.04	0	0
0	0.02	0	0	0	0.07	0.04	0	0
0	0.02	0	0	0	0.18	0.04	0	0
0.05	0	0	0	0	0.07	0.04	0	0
0.04	0.04	0	0	0	0.03	0.04	0	0
0	0	0	0	0	0.01	0.04	0	0
0	0	0	0	0	0.19	0.04	0	0
0	0.03	0	0	0	0.09	0.04	0	0
0	0	0	0	0	0.1	0.04	0	0
0	0.01	0	0	0	0.21	0.04	0	0
0	0.04	0	0	0	0.11	0.04	0	0
0.03	0.02	0	0	0	0.19	0.04	0	0
0	0	0	0	0	0.17	0.04	0	0
0	0.08	0	0	0	0.29	0.04	0	0
0	0.17	0	0	0	0.09	0.04	0	0
0	0	0	0	0	0.06	0.04	0	0
0	0	0	0	0	0.04	0.04	0	0
0	0	0	0	0	0.05	0.04	0	0
0	0.08	0	0	0	0.17	0.04	0	0
0	0.01	0	0	0	0.18	0.04	0	0
0	0	0	0	0	0.2	0.04	0	0
0	0	0	0	0	0.27	0.04	0	0
0	0	0	0	0	0.01	0.04	0	0
0	0	0	0	0	0.23	0.04	0	0
0	0.1	0	0	0	0.1	0.04	0	0
0	0.02	0	0	0	0.28	0.04	0	0
0	0	0	0	0	0.3	0.04	0	0
0	0	0	0	0	0.09	0.04	0	0
0	0	0	0	0	0.1	0.04	0	0
0.14	0.01	0	0	0	0.07	0.04	0	0
0	0	0	0	0	0.03	0.04	0	0
0	0.02	0	0	0	0.2	0.04	0	0
0	0.43	0	0	0.01	0.27	0.04	0	0
0	0	0	0	0	0.07	0.04	0	0
0	0	0	0	0	0.05	0.04	0	0
0	0	0	0	0	0.01	0.04	0	0
0	0	0	0	0	0.01	0.04	0	0
0	0	0	0	0	0.01	0.04	0	0
0	0	0	0	0	0.06	0.04	0	0
0.03	0	0	0	0	0.04	0.04	0	0
0	0	0	0	0	0.02	0.04	0	0
0	0	0	0	0	0.08	0.04	0	0
0	0	0	0	0	0.29	0.04	0	0
0	0	0	0	0	0.26	0.04	0	0
0	0	0	0	0	0.15	0.04	0	0
0	0	0	0	0	0.14	0.04	0	0
0	0	0	0	0	0.03	0.04	0	0
0	0	0	0	0	0.06	0.04	0	0
0	0	0	0	0	0.07	0.04	0	0
0	0	0	0	0	0.06	0.04	0	0
0	0	0	0	0	0.02	0.04	0	0
0	0	0	0	0	0.14	0.04	0	0
0	0	0	0	0	0.15	0.04	0	0
0	0	0	0	0	0.05	0.04	0	0
0	0	0	0	0	0.06	0.04	0	0
0	0	0	0	0	0.1	0.04	0	0
0	0	0	0	0	0.06	0.04	0	0
0	0	0	0	0	0	0.04	0	0
0	0	0	0	0	0.02	0.04	0	0
0	0	0	0	0	0.06	0.04	0	0
0	0	0	0	0	0.28	0.04	0	0
0.02	0.17	0	0	0	0.34	0.04	0	0
0.01	0.05	0	0	0	0.24	0.04	0	0
0.04	0.01	0	0	0	0.37	0.04	0	0
0.04	0.03	0	0	0	0.16	0.04	0	0
0	0.02	0	0	0	0.29	0.04	0	0
0.02	0.51	0	0	0.01	0.27	0.04	0	0
0.02	0.03	0	0	0	0.2	0.04	0	0
0.03	0.05	0	0	0	0.28	0.04	0	0
0.03	0.02	0	0	0	0.32	0.04	0	0
0	0.15	0	0	0	0.22	0.04	0	0
0.02	0.06	0	0	0	0.3	0.04	0	0
0.05	0.17	0	0	0	0.32	0.04	0	0
0.03	0.03	0	0	0	0.23	0.04	0	0
0.03	0.02	0	0	0	0.33	0.04	0	0
0	0.08	0	0	0	0.14	0.04	0	0
0	0.01	0	0	0	0.14	0.04	0	0
0.01	0.03	0	0	0	0.3	0.04	0	0
0.01	0.06	0	0	0	0.35	0.04	0	0
0.02	0.05	0	0	0	0.19	0.04	0	0
0	0.05	0	0	0	0.26	0.04	0	0
0	0	0	0	0	0.3	0.04	0	0
0.04	0.05	0	0	0	0.22	0.04	0	0
0.06	0.02	0	0	0	0.32	0.04	0	0
0.14	0.07	0	0	0	0.33	0.04	0	0
0.02	0.14	0	0	0	0.58	0.04	0	0
1	0.04	0	0	0.02	0.54	0.04	0	0
0.02	0.11	0	0	0	0.19	0.04	0	0
0.02	0.08	0	0	0	0.3	0.04	0	0
0.03	0.02	0	0	0	0.45	0.04	0	0
0.33	0.24	0	0	0.01	0.26	0.04	0	0
0	0.03	0	0	0	0.29	0.04	0	0
0	0.05	0	0	0	0.25	0.04	0	0
0.01	0.11	0	0	0	0.27	0.04	0	0
0.05	0.04	0	0	0	0.34	0.04	0	0
0.02	0.08	0	0	0	0.32	0.04	0	0
0.09	0.08	0	0	0	0.31	0.04	0	0
0.03	0.04	0	0	0	0.15	0.04	0	0
0	0.02	0	0	0	0.27	0.04	0	0
0.03	0.04	0	0	0	0.19	0.04	0	0
0.01	0.02	0	0	0	0.29	0.04	0	0
0.02	0.03	0	0	0	0.28	0.04	0	0
0.02	0.08	0	0	0	0.32	0.04	0	0
0.04	0.03	0	0	0	0.26	0.04	0	0
0	0.08	0	0	0	0.38	0.04	0	0
0.33	0.25	0	0	0.01	0.2	0.04	0	0
0	0	0	0	0	0.18	0.04	0	0
0	0.09	0	0	0	0.17	0.04	0	0
0.02	0.02	0	0	0	0.27	0.04	0	0
0.1	0.25	0	0	0.01	0.16	0.04	0	0
0	0.02	0	0	0	0.29	0.04	0	0
0.2	0.13	0	0	0.01	0.51	0.04	0	0
0.5	0.04	0	0	0.01	0.34	0.04	0	0
0	0.23	0	0	0	0.26	0.04	0	0
0.02	0	0	0	0	0.23	0.04	0	0
0.02	0.05	0	0	0	0.27	0.04	0	0
0	0.17	0	0	0	0.29	0.04	0	0
0	0.04	0	0	0	0.29	0.04	0	0
0.08	0.08	0	0	0	0.17	0.04	0	0
0.01	0.04	0	0	0	0.2	0.04	0	0
0.02	0.18	0	0	0	0.23	0.04	0	0
0.02	0.06	0	0	0	0.22	0.04	0	0
0	0.08	0	0	0	0.38	0.04	0	0
0.11	0.08	0	0	0	0.13	0.04	0	0
0.05	0.01	0	0	0	0.4	0.04	0	0
0.22	0	0	0	0	0.25	0.04	0	0
0.02	0.03	0	0	0	0.29	0.04	0	0
0.01	0.02	0	0	0	0.03	0.04	0	0
0.01	0	0	0	0	0.17	0.04	0	0
0	0.06	0	0	0	0.18	0.04	0	0
0.07	0.03	0	0	0	0.37	0.04	0	0
0.33	0.03	0	0	0.01	0.33	0.04	0	0
0.02	0.03	0	0	0	0.09	0.04	0	0
0.06	0.01	0	0	0	0.18	0.04	0	0
0.05	0.05	0	0	0	0.39	0.04	0	0
0.67	0.25	0	0	0.02	0.44	0.04	0	0
0.03	0	0	0	0	0.38	0.04	0	0
0	0.34	0	0	0.01	0.34	0.04	0	0
0.03	0.02	0	0	0	0.15	0.04	0	0
0	0.02	0	0	0	0.01	0.04	0	0
0	0	0	0	0	0.5	0.04	0	0
1	0.2	0	0	0.02	0.49	0.04	0	0
0.33	0.14	0	0	0.01	0.62	0.04	0	0
1	0	0	0	0.02	0.35	0.04	0	0
0.03	0.05	0	0	0	0.56	0.04	0	0
1	0	0	0	0.02	0.53	0.04	0	0
0.14	0.02	0	0	0	0.2	0.04	0	0
0	0.08	0	0	0	0.32	0.04	0	0
0.21	0	0	0	0	0.43	0.04	0	0
1	0	0	0	0.02	0.5	0.04	0	0
0.5	0.33	0	0	0.02	0.28	0.04	0	0
0.13	0	0	0	0	0.35	0.04	0	0
0	0.03	0	0	0	0.18	0.04	0	0
0.03	0.03	0	0	0	0.37	0.04	0	0
0.44	0.06	0	0	0.01	0.39	0.04	0	0
0.18	0.04	0	0	0	0.09	0.04	0	0
0	0	0	0	0	0.13	0.04	0	0
0.05	0.03	0	0	0	0.22	0.04	0	0
0.22	0.11	0	0	0.01	0.22	0.04	0	0
0.02	0.01	0	0	0	0.28	0.04	0	0
0.01	0.01	0	0	0	0.17	0.04	0	0
0.5	0	0	0	0.01	0.3	0.04	0	0
0.05	0.03	0	0	0	0.14	0.04	0	0
0.07	0.01	0	0	0	0.31	0.04	0	0
0	0.33	0	0	0.01	0.58	0.04	0	0
0.1	0	0	0	0	0.22	0.04	0	0
0.06	0.02	0	0	0	0.18	0.04	0	0
0.5	0	0	0	0.01	0.17	0.04	0	0
0.1	0.01	0	0	0	0.36	0.04	0	0
0.29	0.13	0	0	0.01	0.31	0.04	0	0
0	0	0	0	0	0.11	0.04	0	0
0.01	0.01	0	0	0	0.28	0.04	0	0
0.18	0.15	0	0	0.01	0.54	0.04	0	0
1	0	0	0	0.02	0.63	0.04	0	0
0.5	0	0	0	0.01	0.38	0.04	0	0
1	0	0	0	0.02	0.63	0.04	0	0
0.5	0.14	0	0	0.01	0.36	0.04	0	0
0.02	0.05	0	0	0	0.36	0.04	0	0
0.13	0	0	0	0	0.3	0.04	0	0
0.05	0.01	0	0	0	0.32	0.04	0	0
0	0	0	0	0	0.14	0.04	0	0
0.01	0.05	0	0	0	0.4	0.04	0	0
0.5	0.17	0	0	0.01	0.38	0.04	0	0
1	0	0	0	0.02	0.5	0.04	0	0
0.13	0.04	0	0	0	0.42	0.04	0	0
0.4	0.11	0	0	0.01	0.45	0.04	0	0
0.11	0.83	0	0	0.02	0.3	0.04	0	0
0.03	0	0	0	0	0.32	0.04	0	0
0.04	0	0	0	0	0.08	0.04	0	0
0.13	0	0	0	0	0.28	0.04	0	0
0.1	0.12	0	0	0	0.63	0.04	0	0
1	0.08	0	0	0.02	0.26	0.04	0	0
0	0	0	0	0	0.5	0.04	0	0
0	0.06	0	0	0	0.26	0.04	0	0
0.02	0.05	0	0	0	0.27	0.04	0	0
0.03	0.27	0	0	0.01	0.27	0.04	0	0
0	0.16	0	0	0	0.29	0.04	0	0
0.1	0	0	0	0	0.32	0.04	0	0
0.17	0.03	0	0	0	0.18	0.04	0	0
0.05	0.01	0	0	0	0.32	0.04	0	0
0.06	0.02	0	0	0	0.28	0.04	0	0
0.01	0	0	0	0	0.35	0.04	0	0
0.06	0.11	0	0	0	0.39	0.04	0	0
0.02	0	0	0	0	0.28	0.04	0	0
0.07	0	0	0	0	0.03	0.04	0	0
0	0	0	0	0	0.04	0.04	0	0
0	0.03	0	0	0	0.33	0.04	0	0
0.1	0.04	0	0	0	0.39	0.04	0	0
0.67	0.08	0	0	0.01	0.14	0.04	0	0
0.05	0.01	0	0	0	0.29	0.04	0	0
0	0.33	0	0	0.01	0.3	0.04	0	0
0.2	0.18	0	0	0.01	0.52	0.04	0	0
0.67	0.17	0	0	0.02	0.76	0.04	0	0
1	0	0	0	0.02	0.52	0.04	0	0
0.02	0.32	0	0	0.01	0.3	0.04	0	0
1	0	0	0	0.02	0.75	0.04	0	0
1	0.16	0	0	0.02	0.63	0.04	0	0
0.5	0.13	0	0	0.01	0.27	0.04	0	0
0	0	0	0	0	0.25	0.04	0	0
0	0	0	0	0	0.38	0.04	0	0
0.5	0	0	0	0.01	0.63	0.04	0	0
1	0	0	0	0.02	0.4	0.04	0	0
0.33	0.25	0	0	0.01	0.29	0.04	0	0
0.02	0.02	0	0	0	0.33	0.04	0	0
0.03	0	0	0	0	0.15	0.04	0	0
0.67	0	0	0	0.01	0.36	0.04	0	0
0.14	0.06	0	0	0	0.34	0.04	0	0
0.2	0	0	0	0	0.55	0.04	0	0
1	0	0	0	0.02	0.5	0.04	0	0
0	0	0	0	0	0.33	0.04	0	0
0.67	0	0	0	0.01	0.29	0.04	0	0
0.33	0	0	0	0.01	0.46	0.04	0	0
0.5	0.83	0	0	0.03	0.38	0.04	0	0
0	0	0	0	0	0.3	0.04	0	0
0	0	0	0	0	0.02	0.04	0	0
0.05	0	0	0	0	0.33	0.04	0	0
0.06	0	0	0	0	0.2	0.04	0	0
0.5	0	0	0	0.01	0.46	0.04	0	0
0	0	0	0	0	0.25	0.04	0	0
0	0.25	0	0	0.01	0.25	0.04	0	0
0	0	0	0	0	0.15	0.04	0	0
0.09	0	0	0	0	0.21	0.04	0	0
0.5	0	0	0	0.01	0.41	0.04	0	0
0.02	0	0	0	0	0.13	0.04	0	0
0	0	0	0	0	0.25	0.04	0	0
1	0	0	0	0.02	0.5	0.04	0	0
1	0	0	0	0.02	0.5	0.04	0	0
0.5	0.75	0	0	0.03	0.5	0.04	0	0
1	0	0	0	0.02	0.25	0.04	0	0
0	0	0	0	0	0.04	0.04	0	0
0	0	0	0	0	0	0.04	0	0
0	0	0	0	0	0.03	0.04	0	0
0.07	0	0	0	0	0.02	0.04	0	0
0	0	0	0	0	0	0.04	NaN	NaN
0	0	0	0	0	0	0.04	0	0
0	0	0	0	0	0.25	0.04	0	0
1	0	0	0	0.02	0.5	0.04	0	0
0	0.14	0	0	0	0.18	0.04	0	0
0.5	0	0	0	0.01	0.21	0.04	0	0
0.04	0.01	0	0	0	0.05	0.04	0	0
0	0	0	0	0	0.25	0.04	0	0
1	0	0	0	0.02	0.75	0.04	0	0
1	0	0	0	0.02	0.5	0.04	0	0
0	0.25	0	0	0.01	0.25	0.04	0	0
1	0	0	0	0.02	0.29	0.04	0	0
0	0.01	0	0	0	0.03	0.04	0	0
0.03	0	0	0	0	0.03	0.04	0	0
0	0	0	0	0	0	0.04	0	0
0	0	0	0	0	0.13	0.04	0	0
0	0	0	0	0	0.03	0.04	0	0
0	0	0	0	0	0	0.04	0	0
0	0	0	0	0	0.08	0.04	0	0
0	0	0	0	0	0.28	0.04	0	0
0	0.05	0	0	0	0.32	0.04	0	0
0.01	0.02	0	0	0	0.12	0.04	0	0
0	0.03	0	0	0	0.18	0.04	0	0
0	0.03	0	0	0	0.1	0.04	0	0
0.02	0.06	0	0	0	0.37	0.04	0	0
0	0	0	0	0	0.48	0.04	0	0
0	0.06	0	0	0	0.17	0.04	0	0
0	0	0	0	0	0.14	0.04	0	0
0	0.04	0	0	0	0.14	0.04	0	0
0	0	0	0	0	0.25	0.04	0	0
0	0.17	0	0	0	0.31	0.04	0	0
0	0	0	0	0	0.5	0.04	0	0
0	0	0	0	0	0.01	0.04	0	0
0	0	0	0	0	0.25	0.04	0	0
0	0	0	0	0	0.17	0.04	0	0
0	0	0	0	0	0.25	0.04	0	0
0	0	0	0	0	0	0.04	0	0
0	0	0	0	0	0.25	0.04	0	0
0	0.04	0	0	0	0.25	0.04	0	0
0	0.01	0	0	0	0.3	0.04	0	0
0	0.09	0	0	0	0.35	0.04	0	0
0	0.06	0	0	0	0.22	0.04	0	0
0.05	0.02	0	0	0	0.12	0.04	0	0
0.07	0.2	0	0	0.01	0.59	0.04	0	0
1	0.05	0	0	0.02	0.33	0.04	0	0
0.33	0.05	0	0	0.01	0.07	0.04	0	0
0	0	0	0	0	0.56	0.04	0	0
0	0	0	0	0	0.58	0.04	0	0
0.33	0.05	0	0	0.01	0.38	0.04	0	0
0.14	0.11	0	0	0.01	0.57	0.04	0	0
0	0	0	0	0	0.33	0.04	0	0
0	0	0	0	0	0.29	0.04	0	0
0.5	0.17	0	0	0.01	0.29	0.04	0	0
0.13	0.01	0	0	0	0.12	0.04	0	0
0	0	0	0	0	0.06	0.04	0	0
0.5	0	0	0	0.01	0	0.04	0	0
0.5	0	0	0	0.01	0.5	0.04	0	0
0	0.5	0	0	0.01	0.38	0.04	0	0
0	0.25	0	0	0.01	0.19	0.04	0	0
0.5	0	0	0	0.01	0.38	0.04	0	0
0	0	0	0	0	0.25	0.04	0	0
0.5	0	0	0	0.01	0.13	0.04	0	0
0	0	0	0	0	0.39	0.04	0	0
0	0.05	0	0	0	0.22	0.04	0	0
0.05	0.02	0	0	0	0.13	0.04	0	0
0	0	0	0	0	0.23	0.04	0	0
0.02	0.03	0	0	0	0.23	0.04	0	0
0.1	0.16	0	0	0.01	0.19	0.04	0	0
0	0.11	0	0	0	0.25	0.04	0	0
0.04	0.02	0	0	0	0.21	0.04	0	0
0.09	0.26	0	0	0.01	0.15	0.04	0	0
0	0.04	0	0	0	0.25	0.04	0	0
0	0	0	0	0	0.42	0.04	0	0
0.11	0.11	0	0	0	0.29	0.04	0	0
0	0.14	0	0	0	0.27	0.04	0	0
0.05	0.05	0	0	0	0.21	0.04	0	0
0.04	0.04	0	0	0	0.44	0.04	0	0
0	0.05	0	0	0	0.28	0.04	0	0
0.06	0.05	0	0	0	0.13	0.04	0	0
0	0.02	0	0	0	0.28	0.04	0	0
0.04	0.09	0	0	0	0.22	0.04	0	0
0	0.03	0	0	0	0.22	0.04	0	0
0.08	0.16	0	0	0	0.07	0.04	0	0
0	0.17	0	0	0	0.07	0.04	0	0
0.03	0	0	0	0	0.22	0.04	0	0
0.13	0	0	0	0	0.26	0.04	0	0
0.06	0.04	0	0	0	0.14	0.04	0	0
0	0.05	0	0	0	0.22	0.04	0	0
0.06	0.2	0	0	0.01	0.07	0.04	0	0
0.01	0	0	0	0	0.18	0.04	0	0
0	0.01	0	0	0	0.18	0.04	0	0
0.05	0.01	0	0	0	0.1	0.04	0	0
0	0	0	0	0	0.34	0.04	0	0
0.1	0.14	0	0	0	0.26	0.04	0	0
0.06	0.15	0	0	0	0.32	0.04	0	0
0.14	0.33	0	0	0.01	0.3	0.04	0	0
0.02	0.08	0	0	0	0.19	0.04	0	0
0.05	0.04	0	0	0	0.22	0.04	0	0
0.08	0.11	0	0	0	0.09	0.04	0	0
0	0	0	0	0	0.13	0.04	0	0
0.09	0.03	0	0	0	0.29	0.04	0	0
0.06	0.05	0	0	0	0.15	0.04	0	0
0.06	0.04	0	0	0	0.07	0.04	0	0
0.01	0	0	0	0	0.17	0.04	0	0
0.05	0	0	0	0	0.35	0.04	0	0
0	0.05	0	0	0	0.08	0.04	0	0
0	0.01	0	0	0	0.31	0.04	0	0
0	0.07	0	0	0	0.15	0.04	0	0
0	0.07	0	0	0	0.1	0.04	0	0
0.07	0.11	0	0	0	0.22	0.04	0	0
0	0.01	0	0	0	0.21	0.04	0	0
0.08	0.01	0	0	0	0.2	0.04	0	0
0.05	0.02	0	0	0	0.37	0.04	0	0
0.13	0	0	0	0	0.3	0.04	0	0
0	0.07	0	0	0	0.09	0.04	0	0
0	0.01	0	0	0	0.07	0.04	0	0
0	0.03	0	0	0	0.32	0.04	0	0
0	0.75	0	0	0.02	0.26	0.04	0	0
0	1	0	0	0.02	0.38	0.04	0	0
0	0	0	0	0	0.63	0.04	0	0
0	1	0	0	0.02	0.38	0.04	0	0
0	0.57	0	0	0.01	0.21	0.04	0	0
0.11	0	0	0	0	0.23	0.04	0	0
0.11	0	0	0	0	0.14	0.04	0	0
0.09	0	0	0	0	0.56	0.04	0	0
0	0	0	0	0	0.28	0.04	0	0
0	0.6	0	0	0.01	0.35	0.04	0	0
0	0	0	0	0	0.5	0.04	0	0
0	1	0	0	0.02	0.63	0.04	0	0
0	1	0	0	0.02	0.13	0.04	0	0
0	0	0	0	0	0.35	0.04	0	0
0.2	1	0	0	0.02	0.23	0.04	0	0
0.07	0	0	0	0	0.07	0.04	0	0
0.02	0	0	0	0	0.13	0.04	0	0
0.2	0	0	0	0	0.15	0.04	0	0
0.04	0	0	0	0	0.04	0.04	0	0
0.01	0	0	0	0	0.13	0.04	0	0
0	0	0	0	0	0.07	0.04	0	0
0	0	0	0	0	0.1	0.04	0	0
0	0	0	0	0	0.19	0.04	0	0
0.2	0	0	0	0	0.48	0.04	0	0
0.5	0	0	0	0.01	0.34	0.04	0	0
0.13	0	0	0	0	0.19	0.04	0	0
0	0	0	0	0	0.2	0.04	0	0
0.25	0	0	0	0.01	0.09	0.04	0	0
0	0	0	0	0	0.19	0.04	0	0
0	0.14	0	0	0	0.14	0.04	0	0
0	0.03	0	0	0	0.24	0.04	0	0
0.14	0.06	0	0	0	0.07	0.04	0	0
0	0.02	0	0	0	0.13	0.04	0	0
0.01	0.03	0	0	0	0.25	0.04	0	0
0	0.04	0	0	0	0.16	0.04	0	0
0	0.03	0	0	0	0.08	0.04	0	0
0	0.01	0	0	0	0.12	0.04	0	0
0	0.04	0	0	0	0.18	0.04	0	0
0	0.03	0	0	0	0.15	0.04	0	0
0	0	0	0	0	0.13	0.04	0	0
0.02	0.06	0	0	0	0.06	0.04	0	0
0.01	0.02	0	0	0	0.06	0.04	0	0
0	0.02	0	0	0	0.51	0.04	0	0
0	0.09	0	0	0	0.1	0.04	0	0
0	0.02	0	0	0	0.18	0.04	0	0
0.02	0.1	0	0	0	0.1	0.04	0	0
0	0	0	0	0	0.3	0.04	0	0
0.06	0.19	0	0	0	0.12	0.04	0	0
0.02	0.01	0	0	0	0.05	0.04	0	0
0	0	0	0	0	0.11	0.04	0	0
0.04	0.04	0	0	0	0.33	0.04	0	0
0.13	0.05	0	0	0	0.07	0.04	0	0
0.01	0.02	0	0	0	0.07	0.04	0	0
0	0	0	0	0	0.14	0.04	0	0
0	0	0	0	0	0.01	0.04	0	0
0	0.1	0	0	0	0.31	0.04	0	0
0.09	0.03	0	0	0	0.07	0.04	0	0
0	0	0	0	0	0.07	0.04	0	0
0	0.01	0	0	0	0.19	0.04	0	0
0	0.18	0	0	0	0.02	0.04	0	0
0	0	0	0	0	0.03	0.04	0	0
0	0	0	0	0	0.07	0.04	0	0
0	0.04	0	0	0	0.22	0.04	0	0
0	0	0	0	0	0.13	0.04	0	0
0	0.07	0	0	0	0.22	0.04	0	0
0	0	0	0	0	0.18	0.04	0	0
0.02	0.04	0	0	0	0.07	0.04	0	0
0.08	0	0	0	0	0.26	0.04	0	0
0	0	0	0	0	0.01	0.04	0	0
0	0	0	0	0	0.03	0.04	0	0
0	0	0	0	0	0.14	0.04	0	0
[truncated: 998,000+ more rows]
