# Supplementary material for: A hybrid trust computing approach for IoT using social similarity and machine learning
Source: PLoS One. 2022 Jul 28;17(7):e0265658. doi: 10.1371/journal.pone.0265658 (PMC9333244; doi:10.1371/journal.pone.0265658)
Supplement: S1 File — (ZIP) [file pone.0265658.s001.zip › supplimentary_files/output_data/Crawdad/Features16-Jan-2022_q_0.5.dat]

0	0	0	0	0	0	0	0.39	0.29	0.19	0.14
0	0.16	0.04	0.04	0	0	0.01	0.04	0.29	0.03	0.14
0	0.71	0	0	1	1	0	0	0.29	0.5	0.64
0	1	0.09	0.09	0	0	0.03	0.21	0.29	0.12	0.14
0	1	0	0	1	1	0	0.01	0.29	0.51	0.64
0	1	0	0	0	0	0	0.01	0.29	0	0.14
0	1	0.05	0.04	1	1	0.01	0.07	0.29	0.54	0.64
0	0.67	0.06	0.05	0	0	0.02	0.25	0.29	0.13	0.14
0	0.14	0.25	0.21	1	1	0.07	0.26	0.29	0.66	0.64
0	0.67	0	0	1	1	0	0.21	0.29	0.61	0.64
0	0.67	0	0	1	1	0	0.3	0.29	0.65	0.64
0	0.5	0.18	0.17	0	0	0.05	0.23	0.29	0.14	0.14
0	0.21	0.02	0.01	0	0	0	0.16	0.29	0.08	0.14
0	0.5	0.23	0.21	1	1	0.07	0.25	0.29	0.66	0.64
0	0.75	0.33	0.3	1	1	0.1	0.37	0.29	0.73	0.64
0	1	0.13	0.12	0	0	0.04	0.2	0.29	0.12	0.14
0	0.8	0	0	1	1	0	0.22	0.29	0.61	0.64
0	0.57	0	0	0	0	0	0.02	0.29	0.01	0.14
0.15	1	0.02	0.01	0	0	0	0.06	0.29	0.03	0.14
0	0.44	0	0	0	0	0	0.01	0.29	0.01	0.14
0	1	0.05	0.04	0	0	0.01	0.04	0.29	0.02	0.14
0	0.5	0	0	1	1	0	0.19	0.29	0.59	0.64
0	0.2	0	0	0	0	0	0.09	0.29	0.04	0.14
0	0.17	0.06	0.06	0	0	0.02	0.2	0.29	0.11	0.14
0	0.2	0	0	0	0	0	0.13	0.29	0.06	0.14
0	1	0.01	0.01	1	1	0	0.09	0.29	0.55	0.64
0	0.16	0.14	0.13	1	1	0.04	0.17	0.29	0.61	0.64
0	1	0.02	0.01	0	0	0	0.15	0.29	0.08	0.14
0	0.4	0	0	1	1	0	0.31	0.29	0.66	0.64
0	0.57	0.06	0.06	0	0	0.02	0.03	0.29	0.02	0.14
0	0.5	0.13	0.13	0	0	0.04	0.33	0.29	0.19	0.14
0	0.5	0	0	1	1	0	0	0.29	0.5	0.64
0	0.63	0.27	0.24	1	1	0.08	0.37	0.29	0.72	0.64
0	0.03	0.06	0.05	0	0	0.02	0.11	0.29	0.06	0.14
0	0.1	0.02	0.02	0	0	0.01	0.01	0.29	0.01	0.14
0	0.33	0.04	0.04	1	1	0.01	0.14	0.29	0.58	0.64
0.15	1	0	0	0	0	0	0	0.29	0	0.14
0	0.25	0.09	0.08	0	0	0.03	0.19	0.29	0.11	0.14
0	0.16	0	0	1	1	0	0.11	0.29	0.55	0.64
0	0.33	0.06	0.06	0	0	0.02	0.08	0.29	0.05	0.14
0.15	1	0	0	0	0	0	0.09	0.29	0.04	0.14
0.15	1	0.05	0.04	0	0	0.01	0.14	0.29	0.08	0.14
0	1	0.08	0.07	0	0	0.02	0.5	0.29	0.26	0.14
0	0.6	0	0	0	0	0	0.03	0.29	0.01	0.14
0	0.14	0.02	0.02	0	0	0.01	0.24	0.29	0.12	0.14
0	0.12	0.06	0.05	0	0	0.02	0.08	0.29	0.05	0.14
0	0.5	0.18	0.17	0	0	0.05	0.39	0.29	0.22	0.14
0	0.08	0.04	0.04	0	0	0.01	0.19	0.29	0.1	0.14
0	0.13	0.17	0.16	1	1	0.05	0.21	0.29	0.63	0.64
0	0.5	0	0	0	0	0	0.01	0.29	0	0.14
0	0.36	0	0	0	0	0	0.24	0.29	0.12	0.14
0	0.3	0	0	0	0	0	0.05	0.29	0.02	0.14
0.15	1	0.3	0.28	0	0	0.09	0.11	0.29	0.1	0.14
0	0.17	0	0	0	0	0	0.02	0.29	0.01	0.14
0	0.6	0.1	0.1	0	0	0.03	0.09	0.29	0.06	0.14
0	0.8	0.13	0.12	1	1	0.04	0.07	0.29	0.55	0.64
0	0.06	0.31	0.28	1	1	0.09	0.34	0.29	0.72	0.64
0	1	0	0	0	0	0	0.01	0.29	0.01	0.14
0	0.24	0.17	0.16	0	0	0.05	0.12	0.29	0.09	0.14
0	0.13	0.13	0.12	1	1	0.04	0.18	0.29	0.61	0.64
0	0.12	0.06	0.06	0	0	0.02	0.28	0.29	0.15	0.14
0.15	1	0	0	0	0	0	0	0.29	0	0.14
0	0.15	0.09	0.08	0	0	0.03	0.29	0.29	0.16	0.14
0	0.06	0.33	0.31	0	0	0.1	0.33	0.29	0.21	0.14
0	0.25	0.03	0.03	0	0	0.01	0.1	0.29	0.05	0.14
0	0.31	0.07	0.07	0	0	0.02	0.29	0.29	0.15	0.14
0	0.15	0	0	0	0	0	0.06	0.29	0.03	0.14
0.15	1	0	0	0	0	0	0.02	0.29	0.01	0.14
0	0.67	0	0	1	1	0	0.15	0.29	0.57	0.64
0	0.3	0	0	0	0	0	0.03	0.29	0.01	0.14
0	0.6	0.08	0.07	0	0	0.02	0.02	0.29	0.02	0.14
0	0.75	0.01	0.01	0	0	0	0.03	0.29	0.02	0.14
0.15	0.4	0	0	0	0	0	0	0.29	0	0.14
0	0.17	0.13	0.13	0	0	0.04	0.33	0.29	0.18	0.14
0	0.57	0.05	0.04	0	0	0.01	0.1	0.29	0.06	0.14
0	0.19	0.14	0.13	0	0	0.04	0.21	0.29	0.13	0.14
0	0.43	0	0.01	0	0	0	0.01	0.34	0	0.17
1	0	0	0	0	0	0	0.02	0.34	0.01	0.17
0.17	0.43	0	0.04	1	1	0	0	0.34	0.5	0.67
0	1	0	0.03	1	1	0	0.03	0.34	0.51	0.67
0	1	0	0	0	0	0	0	0.34	0	0.17
0	1	0	0	0	0	0	0	0.34	0	0.17
0.17	1	0	0	0	0	0	0	0.34	0	0.17
0.17	0.5	0	0	0	0	0	0.01	0.34	0	0.17
0	0.14	0	0.02	1	1	0	0.01	0.34	0.5	0.67
0	0.33	0	0.01	1	1	0	0.01	0.34	0.5	0.67
0	0.67	0	0.01	0	0	0	0.02	0.34	0.01	0.17
0	0.5	0	0	1	1	0	0	0.34	0.5	0.67
0.07	0.21	0	0	0	0	0	0.02	0.34	0.01	0.17
0	0.38	0	0	1	1	0	0.02	0.34	0.51	0.67
0	0.75	0	0	1	1	0	0.04	0.34	0.52	0.67
0	1	0	0	0	0	0	0.04	0.34	0.02	0.17
0.2	0.6	0	0.01	0	0	0	0.02	0.34	0.01	0.17
0	0.43	0	0	0	0	0	0	0.34	0	0.17
0.15	1	0	0	1	1	0	0	0.34	0.5	0.67
0	0.44	0	0	0	0	0	0	0.34	0	0.17
0	1	0	0.01	0	0	0	0	0.34	0	0.17
0.04	0.25	0	0.01	1	1	0	0.01	0.34	0.51	0.67
0	0.2	0	0.01	0	0	0	0	0.34	0	0.17
0	0.13	0	0	0	0	0	0.03	0.34	0.02	0.17
0	0.2	0	0	0	0	0	0	0.34	0	0.17
0	1	0	0	0	0	0	0	0.34	0	0.17
0	0.21	0	0.01	1	1	0	0.02	0.34	0.51	0.67
0	1	0	0	0	0	0	0.02	0.34	0.01	0.17
0	0.3	0	0	0	0	0	0.01	0.34	0	0.17
0	0.43	0	0.03	1	1	0	0	0.34	0.5	0.67
0	0.5	0	0.01	0	0	0	0.03	0.34	0.01	0.17
0	0.29	0	0	0	0	0	0	0.34	0	0.17
0	0.5	0	0.02	0	0	0	0.04	0.34	0.02	0.17
0.19	0.03	0	0	0	0	0	0.01	0.34	0.01	0.17
0	0.08	0	0	0	0	0	0	0.34	0	0.17
0	0.33	0	0	1	1	0	0.02	0.34	0.51	0.67
0.15	1	0	0	0	0	0	0	0.34	0	0.17
0	0.19	0	0	0	0	0	0.03	0.34	0.02	0.17
0	0.16	0	0.01	1	1	0	0.01	0.34	0.5	0.67
1	0.25	0	0.01	0	0	0	0.01	0.34	0	0.17
0.15	1	0	0	0	0	0	0.01	0.34	0	0.17
0.15	1	0	0.01	0	0	0	0.02	0.34	0.01	0.17
0	1	0	0.01	0	0	0	0.01	0.34	0.01	0.17
0	0.6	0	0.03	0	0	0	0	0.34	0	0.17
0	0	0	0	1	1	0	0.03	0.34	0.51	0.67
0	0.09	0	0	0	0	0	0	0.34	0	0.17
0.1	0.38	0	0	1	1	0	0	0.34	0.5	0.67
0	0.1	0	0	0	0	0	0.02	0.34	0.01	0.17
0	0.1	0	0	0	0	0	0	0.34	0	0.17
0.25	0.38	0	0.01	1	1	0	0.01	0.34	0.5	0.67
0	0.27	0	0.02	0	0	0	0.02	0.34	0.01	0.17
0	0.4	0	0	0	0	0	0	0.34	0	0.17
0.15	1	0	0.01	0	0	0	0.01	0.34	0	0.17
0.43	0.17	0	0	0	0	0	0	0.34	0	0.17
0.17	0.6	0	0.01	1	1	0	0.02	0.34	0.51	0.67
0.38	0.6	0	0.02	1	1	0	0.01	0.34	0.5	0.67
0	0.04	0	0.02	1	1	0	0.02	0.34	0.51	0.67
0	1	0	0	0	0	0	0	0.34	0	0.17
0.17	0.24	0	0.01	1	1	0	0	0.34	0.5	0.67
0.43	0.13	0	0	1	1	0	0.03	0.34	0.51	0.67
0	0.12	0	0.03	1	1	0	0.02	0.34	0.51	0.67
0.15	0.75	0	0	0	0	0	0	0.34	0	0.17
0.13	0.15	0	0	1	1	0	0.01	0.34	0.51	0.67
0.5	0.03	0	0.02	1	1	0	0.03	0.34	0.51	0.67
0	0.25	0	0.03	0	0	0	0.02	0.34	0.01	0.17
0	0.23	0	0	1	1	0	0.04	0.34	0.52	0.67
0	0.15	0	0	0	0	0	0.01	0.34	0	0.17
0.15	0.75	0	0	0	0	0	0.01	0.34	0	0.17
0	0.33	0	0	0	0	0	0.01	0.34	0	0.17
0	0.3	0	0	0	0	0	0	0.34	0	0.17
0	0.6	0	0	0	0	0	0	0.34	0	0.17
0	0.75	0	0	0	0	0	0.01	0.34	0	0.17
0.15	0.3	0	0	0	0	0	0	0.34	0	0.17
0.4	0.13	0	0	0	0	0	0.02	0.34	0.01	0.17
0	0.43	0	0	0	0	0	0.01	0.34	0	0.17
0.13	0.25	0	0	1	1	0	0.03	0.34	0.52	0.67
0	0.71	0.03	0.09	1	1	0.02	0.41	0.54	0.72	0.77
0.25	0.16	0.01	0.04	1	1	0.01	0.08	0.54	0.54	0.77
1	0	0	0	0	0	0	0.06	0.54	0.03	0.27
0	1	0	0	1	1	0	0.28	0.54	0.64	0.77
0	1	0	0	0	0	0	0.04	0.54	0.02	0.27
0	1	0	0.01	0	0	0	0.03	0.54	0.02	0.27
0	1	0	0	1	1	0	0.08	0.54	0.54	0.77
0.17	0.67	0.02	0.07	1	1	0.01	0.29	0.54	0.65	0.77
0	0.1	0.06	0.15	1	1	0.03	0.26	0.54	0.65	0.77
0.25	0.44	0.04	0.1	1	1	0.02	0.23	0.54	0.62	0.77
0	0.5	0.08	0.22	1	1	0.04	0.38	0.54	0.71	0.77
0.14	0.5	0	0	1	1	0	0.29	0.54	0.64	0.77
0.13	0.16	0.02	0.05	0	0	0.01	0.2	0.54	0.1	0.27
0	0.38	0.07	0.2	1	1	0.04	0.32	0.54	0.68	0.77
0	0.75	0.06	0.18	1	1	0.04	0.48	0.54	0.76	0.77
0	1	0.01	0.02	1	1	0	0.28	0.54	0.64	0.77
0.4	0.8	0.06	0.15	1	1	0.03	0.26	0.54	0.64	0.77
0.17	0.43	0	0.01	0	0	0	0.03	0.54	0.02	0.27
0.15	1	0.03	0.09	1	1	0.02	0.12	0.54	0.57	0.77
0.09	0.33	0	0.01	0	0	0	0.02	0.54	0.01	0.27
0	1	0.01	0.03	0	0	0.01	0.04	0.54	0.02	0.27
0.17	0.42	0.04	0.11	1	1	0.02	0.22	0.54	0.62	0.77
0	0.15	0	0	0	0	0	0.11	0.54	0.05	0.27
0	0.17	0.04	0.13	0	0	0.02	0.27	0.54	0.15	0.27
0.22	0.15	0.03	0.08	0	0	0.01	0.16	0.54	0.09	0.27
0	1	0.01	0.02	0	0	0	0.1	0.54	0.05	0.27
0	0.16	0.06	0.17	1	1	0.03	0.23	0.54	0.63	0.77
0	1	0.01	0.02	1	1	0	0.18	0.54	0.59	0.77
0.11	0.4	0.02	0.06	1	1	0.01	0.36	0.54	0.68	0.77
0	0.43	0.01	0.03	0	0	0.01	0.03	0.54	0.02	0.27
0.09	0.38	0.04	0.14	1	1	0.02	0.36	0.54	0.69	0.77
0.17	0.5	0	0	1	1	0	0.11	0.54	0.55	0.77
0.25	0.5	0	0	1	1	0	0.45	0.54	0.73	0.77
0.1	0.02	0.01	0.03	1	1	0.01	0.13	0.54	0.57	0.77
0.14	0.08	0	0	0	0	0	0.03	0.54	0.01	0.27
0.23	0.33	0	0	1	1	0	0.2	0.54	0.6	0.77
0.15	1	0	0	0	0	0	0	0.54	0	0.27
0.29	0.19	0.01	0.04	0	0	0.01	0.27	0.54	0.14	0.27
0.07	0.12	0.02	0.06	1	1	0.01	0.17	0.54	0.59	0.77
0	0.25	0.1	0.27	1	1	0.06	0.1	0.54	0.58	0.77
0.15	1	0	0	0	0	0	0.1	0.54	0.05	0.27
0.15	1	0.01	0.04	0	0	0.01	0.21	0.54	0.11	0.27
0.38	1	0	0	1	1	0	0.59	0.54	0.79	0.77
0.14	0.6	0.01	0.02	1	1	0	0.03	0.54	0.52	0.77
0.14	0.14	0.04	0.1	1	1	0.02	0.31	0.54	0.67	0.77
0	0.12	0	0	0	0	0	0.1	0.54	0.05	0.27
0.16	0.5	0	0.29	1	1	0	0.43	0.54	0.71	0.77
0.14	0.08	0.02	0.07	0	0	0.01	0.25	0.54	0.13	0.27
0	0.13	0.05	0.15	1	1	0.03	0.23	0.54	0.63	0.77
0.13	0.38	0.01	0.02	0	0	0	0.02	0.54	0.01	0.27
0.22	0.27	0.01	0.03	0	0	0.01	0.31	0.54	0.16	0.27
0.12	0.4	0	0	0	0	0	0.06	0.54	0.03	0.27
0.15	1	0.01	0.04	0	0	0.01	0.15	0.54	0.08	0.27
0.14	0.17	0	0.01	0	0	0	0.02	0.54	0.01	0.27
0.08	0.6	0.03	0.1	1	1	0.02	0.13	0.54	0.57	0.77
0	0.6	0.09	0.21	1	1	0.05	0.08	0.54	0.57	0.77
0.33	0.05	0.07	0.19	1	1	0.04	0.41	0.54	0.72	0.77
0	1	0	0.01	0	0	0	0.02	0.54	0.01	0.27
0.08	0.18	0	0	1	1	0	0.2	0.54	0.6	0.77
0.14	0.13	0.02	0.06	1	1	0.01	0.26	0.54	0.64	0.77
0.15	0.09	0	0.28	1	1	0	0.39	0.54	0.7	0.77
0.15	0.75	0	0	0	0	0	0	0.54	0	0.27
0	0.11	0.09	0.21	1	1	0.05	0.35	0.54	0.7	0.77
0	0.04	0	0.27	1	1	0	0.4	0.54	0.7	0.77
0	0.25	0	0	1	1	0	0.16	0.54	0.58	0.77
0	0.23	0.05	0.18	0	0	0.03	0.44	0.54	0.23	0.27
0	0.15	0	0	0	0	0	0.07	0.54	0.04	0.27
0.15	1	0	0	0	0	0	0.03	0.54	0.02	0.27
0	0.44	0.01	0.04	1	1	0.01	0.18	0.54	0.59	0.77
0.2	0.3	0	0	0	0	0	0.1	0.54	0.05	0.27
0.5	0.6	0.01	0.02	0	0	0	0.02	0.54	0.01	0.27
0	0.75	0	0	0	0	0	0.04	0.54	0.02	0.27
0.15	0.3	0	0	0	0	0	0	0.54	0	0.27
0.1	0.13	0.08	0.24	1	1	0.04	0.37	0.54	0.71	0.77
0.17	0.43	0.01	0.03	0	0	0.01	0.12	0.54	0.06	0.27
0.19	0.19	0.08	0.27	0	0	0.05	0.3	0.54	0.17	0.27
0	0.43	0.04	0.06	0	0	0.02	0.39	0.46	0.21	0.23
0	0.16	0.03	0.05	1	1	0.01	0.06	0.46	0.54	0.73
0	0.43	0	0	1	1	0	0	0.46	0.5	0.73
1	0	0	0	0	0	0	0.24	0.46	0.12	0.23
0	1	0	0	0	0	0	0.01	0.46	0.01	0.23
0	1	0	0.01	0	0	0	0.01	0.46	0.01	0.23
0	1	0	0.01	1	1	0	0.07	0.46	0.54	0.73
0	0.5	0	0	1	1	0	0.26	0.46	0.63	0.73
0.09	0.1	0	0	0	0	0	0.26	0.46	0.13	0.23
0	0.33	0	0	0	0	0	0.22	0.46	0.11	0.23
0	0.5	0.07	0.1	1	1	0.03	0.33	0.46	0.68	0.73
0.14	0.5	0	0	1	1	0	0.23	0.46	0.61	0.73
0	0.16	0.02	0.04	0	0	0.01	0.18	0.46	0.1	0.23
0	0.38	0.09	0.13	1	1	0.04	0.27	0.46	0.65	0.73
0	0.75	0.07	0.1	1	1	0.03	0.4	0.46	0.72	0.73
0	1	0.04	0.06	1	1	0.02	0.24	0.46	0.63	0.73
0	0.6	0.11	0.16	1	1	0.05	0.24	0.46	0.64	0.73
0	0.43	0	0	0	0	0	0.02	0.46	0.01	0.23
0.15	1	0.06	0.1	1	1	0.03	0.06	0.46	0.54	0.73
0.09	0.33	0	0	0	0	0	0.01	0.46	0.01	0.23
0	1	0	0	0	0	0	0.04	0.46	0.02	0.23
0	0.25	0.01	0.01	1	1	0	0.2	0.46	0.6	0.73
0	0.15	0	0	0	0	0	0.09	0.46	0.04	0.23
0	0.13	0	0	0	0	0	0.23	0.46	0.12	0.23
0	0.15	0	0.01	0	0	0	0.13	0.46	0.07	0.23
0	1	0	0	0	0	0	0.09	0.46	0.05	0.23
0	0.16	0.03	0.04	1	1	0.01	0.19	0.46	0.6	0.73
0	1	0.01	0.02	1	1	0.01	0.17	0.46	0.59	0.73
0	0.3	0	0	1	1	0	0.32	0.46	0.66	0.73
0	0.43	0	0	0	0	0	0.03	0.46	0.01	0.23
0.09	0.38	0	0	0	0	0	0.36	0.46	0.18	0.23
0.08	0.21	0	0	1	1	0	0	0.46	0.5	0.73
0.13	0.38	0.06	0.1	1	1	0.03	0.4	0.46	0.72	0.73
0	0.02	0.01	0.01	0	0	0	0.12	0.46	0.06	0.23
0	0.08	0	0	0	0	0	0.01	0.46	0.01	0.23
0.15	0.33	0	0	0	0	0	0.16	0.46	0.08	0.23
0.15	1	0	0	0	0	0	0	0.46	0	0.23
0	0.19	0.01	0.01	0	0	0	0.22	0.46	0.11	0.23
0	0.12	0.02	0.03	1	1	0.01	0.11	0.46	0.56	0.73
0	0.25	0.04	0.07	0	0	0.02	0.09	0.46	0.05	0.23
0.15	1	0	0	0	0	0	0.09	0.46	0.05	0.23
0.15	1	0.08	0.13	1	1	0.04	0.16	0.46	0.6	0.73
0.13	1	0	0	1	1	0	0.51	0.46	0.76	0.73
0	0.6	0	0	0	0	0	0.03	0.46	0.01	0.23
0	0	0.09	0.15	1	1	0.04	0.27	0.46	0.66	0.73
0	0.09	0.02	0.03	1	1	0.01	0.08	0.46	0.54	0.73
0.03	0.38	0.06	0.1	1	1	0.03	0.39	0.46	0.71	0.73
0.14	0.08	0.02	0.04	0	0	0.01	0.21	0.46	0.11	0.23
0	0.1	0	0.01	0	0	0	0.21	0.46	0.11	0.23
0	0.38	0.01	0.02	0	0	0.01	0.02	0.46	0.01	0.23
0.22	0.27	0	0	0	0	0	0.25	0.46	0.13	0.23
0.06	0.3	0	0	0	0	0	0.05	0.46	0.02	0.23
0.15	1	0.02	0.03	0	0	0.01	0.11	0.46	0.06	0.23
0	0.17	0	0	0	0	0	0.02	0.46	0.01	0.23
0	0.6	0.1	0.16	1	1	0.05	0.1	0.46	0.58	0.73
0	0.6	0.08	0.1	1	1	0.03	0.07	0.46	0.55	0.73
0	0.03	0.03	0.04	1	1	0.01	0.37	0.46	0.69	0.73
0	1	0	0	0	0	0	0.02	0.46	0.01	0.23
0	0.18	0	0	1	1	0	0.13	0.46	0.56	0.73
0	0.13	0.08	0.11	1	1	0.04	0.2	0.46	0.62	0.73
0.1	0.09	0	0	1	1	0	0.29	0.46	0.65	0.73
0.15	0.75	0	0	0	0	0	0	0.46	0	0.23
0	0.11	0.07	0.12	1	1	0.03	0.31	0.46	0.67	0.73
0	0.03	0.11	0.17	1	1	0.05	0.35	0.46	0.7	0.73
0	0.19	0.1	0.16	1	1	0.05	0.11	0.46	0.58	0.73
0	0.23	0	0	0	0	0	0.33	0.46	0.17	0.23
0	0.15	0	0	0	0	0	0.07	0.46	0.03	0.23
0.15	0.75	0	0	0	0	0	0.03	0.46	0.01	0.23
0	0.33	0.1	0.16	1	1	0.05	0.16	0.46	0.6	0.73
0	0.3	0	0	0	0	0	0.03	0.46	0.02	0.23
0.25	0.6	0	0	1	1	0	0.02	0.46	0.51	0.73
0	0.75	0	0	0	0	0	0.04	0.46	0.02	0.23
0.15	0.3	0	0	0	0	0	0	0.46	0	0.23
0	0.13	0.03	0.05	0	0	0.01	0.35	0.46	0.18	0.23
0.08	0.43	0.03	0.04	0	0	0.01	0.11	0.46	0.06	0.23
0.06	0.19	0.08	0.13	1	1	0.04	0.24	0.46	0.64	0.73
0	0.43	0	0	1	1	0	0	0.21	0.5	0.61
0	0.16	0	0	0	0	0	0	0.21	0	0.11
0	0.43	0	0	0	0	0	0	0.21	0	0.11
0	1	0	0	1	1	0	0	0.21	0.5	0.61
1	0	0	0	0	0	0	0	0.21	0	0.11
0.67	1	0	0	1	1	0	0	0.21	0.5	0.61
0.17	1	0	0	0	0	0	0	0.21	0	0.11
0	0.5	0	0	0	0	0	0	0.21	0	0.11
0	0.1	0	0	0	0	0	0	0.21	0	0.11
0	0.33	0	0	1	1	0	0	0.21	0.5	0.61
0	0.5	0	0	0	0	0	0	0.21	0	0.11
0	0.5	0	0	1	1	0	0	0.21	0.5	0.61
0	0.16	0	0	0	0	0	0	0.21	0	0.11
0.5	0.38	0	0	0	0	0	0	0.21	0	0.11
0	0.75	0	0	1	1	0	0	0.21	0.5	0.61
0	1	0	0	1	1	0	0	0.21	0.5	0.61
0	0.6	0	0	0	0	0	0	0.21	0	0.11
0	0.43	0	0	0	0	0	0	0.21	0	0.11
0.15	1	0	0	1	1	0	0	0.21	0.5	0.61
0	0.33	0	0	0	0	0	0	0.21	0	0.11
0	1	0	0	0	0	0	0	0.21	0	0.11
0.04	0.25	0	0	0	0	0	0	0.21	0	0.11
0	0.15	0	0	0	0	0	0	0.21	0	0.11
0	0.13	0	0	0	0	0	0	0.21	0	0.11
0	0.15	0	0	0	0	0	0	0.21	0	0.11
0	1	0	0	1	1	0	0	0.21	0.5	0.61
0	0.16	0	0	0	0	0	0	0.21	0	0.11
0	1	0	0	0	0	0	0	0.21	0	0.11
0	0.3	0	0	0	0	0	0	0.21	0	0.11
0	0.43	0	0	0	0	0	0	0.21	0	0.11
0	0.38	0	0	0	0	0	0	0.21	0	0.11
0.08	0.21	0	0	0	0	0	0	0.21	0	0.11
0	0.38	0	0	0	0	0	0	0.21	0	0.11
0.05	0.02	0	0	0	0	0	0	0.21	0	0.11
0.29	0.08	0	0	1	1	0	0	0.21	0.5	0.61
0	0.33	0	0	0	0	0	0	0.21	0	0.11
0.15	1	0	0	1	1	0	0	0.21	0.5	0.61
0.14	0.19	0	0	0	0	0	0	0.21	0	0.11
0	0.12	0	0	0	0	0	0	0.21	0	0.11
0	0.25	0	0	0	0	0	0	0.21	0	0.11
0.15	1	0	0	0	0	0	0	0.21	0	0.11
0.15	1	0	0	0	0	0	0	0.21	0	0.11
0	1	0	0	1	1	0	0	0.21	0.5	0.61
0	0.6	0	0	0	0	0	0	0.21	0	0.11
0.04	0	0	0	0	0	0	0	0.21	0	0.11
0	0.09	0	0	0	0	0	0	0.21	0	0.11
0.03	0.38	0	0	0	0	0	0	0.21	0	0.11
0	0.08	0	0	0	0	0	0	0.21	0	0.11
0	0.1	0	0	0	0	0	0	0.21	0	0.11
0.13	0.38	0	0	0	0	0	0	0.21	0	0.11
0	0.27	0	0	1	1	0	0	0.21	0.5	0.61
0	0.3	0	0	1	1	0	0	0.21	0.5	0.61
0.15	1	0	0	0	0	0	0	0.21	0	0.11
0	0.17	0	0	0	0	0	0	0.21	0	0.11
0.08	0.6	0	0	0	0	0	0	0.21	0	0.11
0.13	0.6	0	0	0	0	0	0	0.21	0	0.11
0	0.03	0	0	0	0	0	0	0.21	0	0.11
0	1	0	0	0	0	0	0	0.21	0	0.11
0.08	0.18	0	0	0	0	0	0	0.21	0	0.11
0.29	0.13	0	0	1	1	0	0	0.21	0.5	0.61
0	0.09	0	0	0	0	0	0	0.21	0	0.11
0.15	0.75	0	0	0	0	0	0	0.21	0	0.11
0	0.11	0	0	0	0	0	0	0.21	0	0.11
0	0.03	0	0	0	0	0	0	0.21	0	0.11
0	0.19	0	0	0	0	0	0	0.21	0	0.11
0	0.23	0	0	0	0	0	0	0.21	0	0.11
0	0.15	0	0	0	0	0	0	0.21	0	0.11
0.15	0.75	0	0	0	0	0	0	0.21	0	0.11
0	0.33	0	0	0	0	0	0	0.21	0	0.11
0	0.3	0	0	0	0	0	0	0.21	0	0.11
0	0.6	0	0	1	1	0	0	0.21	0.5	0.61
0	0.75	0	0	0	0	0	0	0.21	0	0.11
0.15	0.3	0	0	0	0	0	0	0.21	0	0.11
0	0.13	0	0	0	0	0	0	0.21	0	0.11
0	0.43	0	0	0	0	0	0	0.21	0	0.11
0.06	0.19	0	0	0	0	0	0	0.21	0	0.11
0	0.43	0	0	0	0	0	0	0.16	0	0.08
0	0.16	0	0	0	0	0	0	0.16	0	0.08
0	0.43	0	0	0	0	0	0	0.16	0	0.08
0	1	0	0	0	0	0	0	0.16	0	0.08
0.67	1	0	0	1	1	0	0	0.16	0.5	0.58
1	0	0	0	0	0	0	0	0.16	0	0.08
0.17	1	0	0	0	0	0	0	0.16	0	0.08
0	0.5	0	0	0	0	0	0	0.16	0	0.08
0	0.1	0	0	0	0	0	0	0.16	0	0.08
0	0.33	0	0	0	0	0	0	0.16	0	0.08
0	0.5	0	0	0	0	0	0	0.16	0	0.08
0	0.5	0	0	1	1	0	0	0.16	0.5	0.58
0	0.16	0	0	1	1	0	0	0.16	0.5	0.58
0.5	0.38	0	0	0	0	0	0	0.16	0	0.08
0	0.75	0	0	1	1	0	0	0.16	0.5	0.58
0	1	0	0	0	0	0	0	0.16	0	0.08
0	0.6	0	0	0	0	0	0	0.16	0	0.08
0	0.43	0	0	0	0	0	0	0.16	0	0.08
0.15	1	0	0	1	1	0	0	0.16	0.5	0.58
0	0.33	0	0	0	0	0	0	0.16	0	0.08
0	1	0	0	0	0	0	0	0.16	0	0.08
0.04	0.25	0	0	0	0	0	0	0.16	0	0.08
0	0.15	0	0	0	0	0	0	0.16	0	0.08
0	0.13	0	0	0	0	0	0	0.16	0	0.08
0	0.15	0	0	0	0	0	0	0.16	0	0.08
0	1	0	0	0	0	0	0	0.16	0	0.08
0	0.16	0	0	0	0	0	0	0.16	0	0.08
0	1	0	0	1	1	0	0	0.16	0.5	0.58
0	0.3	0	0	0	0	0	0	0.16	0	0.08
0	0.43	0	0	0	0	0	0	0.16	0	0.08
0	0.38	0	0	0	0	0	0	0.16	0	0.08
0.08	0.21	0	0	0	0	0	0	0.16	0	0.08
0	0.38	0	0	0	0	0	0	0.16	0	0.08
0.05	0.02	0	0	0	0	0	0	0.16	0	0.08
0.29	0.08	0	0	1	1	0	0	0.16	0.5	0.58
0	0.33	0	0	0	0	0	0	0.16	0	0.08
0.15	1	0	0	0	0	0	0	0.16	0	0.08
0.14	0.19	0	0	0	0	0	0	0.16	0	0.08
0	0.12	0	0	0	0	0	0	0.16	0	0.08
0	0.25	0	0	0	0	0	0	0.16	0	0.08
0.15	1	0	0	0	0	0	0	0.16	0	0.08
0.15	1	0	0	1	1	0	0	0.16	0.5	0.58
0	1	0	0	1	1	0	0	0.16	0.5	0.58
0	0.6	0	0	0	0	0	0	0.16	0	0.08
0.04	0	0	0	0	0	0	0	0.16	0	0.08
0	0.09	0	0	0	0	0	0	0.16	0	0.08
0.03	0.38	0	0	0	0	0	0	0.16	0	0.08
0	0.08	0	0	0	0	0	0	0.16	0	0.08
0	0.1	0	0	0	0	0	0	0.16	0	0.08
0.13	0.38	0	0	0	0	0	0	0.16	0	0.08
0	0.27	0	0	1	1	0	0	0.16	0.5	0.58
0.06	0.3	0	0	0	0	0	0	0.16	0	0.08
0.15	1	0	0	0	0	0	0	0.16	0	0.08
0	0.17	0	0	0	0	0	0	0.16	0	0.08
0.08	0.6	0	0	0	0	0	0	0.16	0	0.08
0.13	0.6	0	0	0	0	0	0	0.16	0	0.08
0	0.03	0	0	0	0	0	0	0.16	0	0.08
0	1	0	0	0	0	0	0	0.16	0	0.08
0.08	0.18	0	0	0	0	0	0	0.16	0	0.08
0.14	0.13	0	0	1	1	0	0	0.16	0.5	0.58
0	0.09	0	0	0	0	0	0	0.16	0	0.08
0.15	0.75	0	0	0	0	0	0	0.16	0	0.08
0	0.11	0	0	0	0	0	0	0.16	0	0.08
0	0.03	0	0	0	0	0	0	0.16	0	0.08
0	0.19	0	0	0	0	0	0	0.16	0	0.08
0	0.23	0	0	0	0	0	0	0.16	0	0.08
0	0.15	0	0	0	0	0	0	0.16	0	0.08
0.15	0.75	0	0	0	0	0	0	0.16	0	0.08
0	0.33	0	0	0	0	0	0	0.16	0	0.08
0	0.3	0	0	0	0	0	0	0.16	0	0.08
0	0.6	0	0	1	1	0	0	0.16	0.5	0.58
0	0.75	0	0	0	0	0	0	0.16	0	0.08
0.15	0.3	0	0	0	0	0	0	0.16	0	0.08
0	0.13	0	0	0	0	0	0	0.16	0	0.08
0	0.43	0	0	0	0	0	0	0.16	0	0.08
0.06	0.19	0	0	0	0	0	0	0.16	0	0.08
0	0.43	0.02	0.07	1	1	0.01	0.01	0.41	0.51	0.7
0.25	0.16	0	0	0	0	0	0.02	0.41	0.01	0.2
0	0.43	0	0	1	1	0	0	0.41	0.5	0.7
0	1	0	0.01	1	1	0	0.03	0.41	0.51	0.7
0.33	1	0.01	0.02	1	1	0	0	0.41	0.5	0.7
0.33	1	0	0.01	1	1	0	0	0.41	0.5	0.7
1	0	0	0	0	0	0	0	0.41	0	0.2
0	0.5	0	0	0	0	0	0.01	0.41	0	0.2
0.18	0.1	0	0	1	1	0	0.01	0.41	0.5	0.7
0	0.33	0.01	0.03	1	1	0	0.01	0.41	0.5	0.7
0	0.5	0.03	0	0	0	0.01	0.02	0.41	0.02	0.2
0.29	0.5	0.01	0.04	0	0	0	0	0.41	0	0.2
0.2	0.16	0.02	0.09	1	1	0.01	0.02	0.41	0.52	0.7
0	0.38	0	0	0	0	0	0.02	0.41	0.01	0.2
0.17	0.75	0	0.1	1	1	0	0.04	0.41	0.52	0.7
0	1	0.01	0.03	1	1	0	0.04	0.41	0.52	0.7
0	0.6	0	0.01	0	0	0	0.02	0.41	0.01	0.2
0.17	0.43	0	0.01	0	0	0	0	0.41	0	0.2
0.15	1	0	0.01	0	0	0	0	0.41	0	0.2
0.18	0.33	0	0	1	1	0	0	0.41	0.5	0.7
0.4	1	0	0	1	1	0	0	0.41	0.5	0.7
0.09	0.25	0.01	0.04	0	0	0	0.01	0.41	0.01	0.2
0	0.15	0	0.01	0	0	0	0	0.41	0	0.2
0	0.13	0	0	0	0	0	0.03	0.41	0.02	0.2
0.11	0.15	0	0	0	0	0	0	0.41	0	0.2
0	1	0	0	1	1	0	0	0.41	0.5	0.7
0	0.16	0.01	0.04	1	1	0	0.02	0.41	0.51	0.7
0	1	0	0.1	1	1	0	0.02	0.41	0.51	0.7
0	0.3	0	0	0	0	0	0.01	0.41	0	0.2
0	0.43	0	0	0	0	0	0	0.41	0	0.2
0.27	0.38	0.01	0.02	0	0	0	0.03	0.41	0.02	0.2
0.08	0.21	0	0.01	0	0	0	0	0.41	0	0.2
0	0.38	0	0.01	0	0	0	0.04	0.41	0.02	0.2
0.14	0.02	0.02	0.07	0	0	0.01	0.01	0.41	0.01	0.2
0	0.08	0	0	1	1	0	0	0.41	0.5	0.7
0	0.33	0	0.01	1	1	0	0.02	0.41	0.51	0.7
0.15	1	0.02	0.08	1	1	0.01	0	0.41	0.51	0.7
0	0.19	0	0.01	0	0	0	0.03	0.41	0.02	0.2
0.2	0.12	0	0	1	1	0	0.01	0.41	0.5	0.7
0	0.25	0	0	0	0	0	0.01	0.41	0	0.2
0.15	1	0	0	0	0	0	0.01	0.41	0	0.2
0.15	1	0	0.01	1	1	0	0.02	0.41	0.51	0.7
0	1	0	0	1	1	0	0.01	0.41	0.51	0.7
0.29	0.6	0	0	0	0	0	0	0.41	0	0.2
0.04	0	0.02	0.07	1	1	0.01	0.03	0.41	0.52	0.7
0	0.09	0	0.01	0	0	0	0	0.41	0	0.2
0.06	0.38	0	0.01	1	1	0	0	0.41	0.5	0.7
0.29	0.08	0.01	0.04	0	0	0	0.02	0.41	0.01	0.2
0.33	0.1	0.01	0.02	0	0	0	0	0.41	0	0.2
0.13	0.38	0	0	0	0	0	0.01	0.41	0	0.2
0	0.27	0.01	0.02	0	0	0	0.02	0.41	0.01	0.2
0	0.3	0.01	0.04	1	1	0.01	0	0.41	0.5	0.7
0.15	1	0	0	0	0	0	0.01	0.41	0	0.2
0.43	0.17	0	0.01	0	0	0	0	0.41	0	0.2
0	0.6	0.01	0.05	1	1	0.01	0.02	0.41	0.51	0.7
0.13	0.6	0	0	1	1	0	0.01	0.41	0.5	0.7
0.67	0.03	0	0	1	1	0	0.02	0.41	0.51	0.7
0	1	0.01	0.02	1	1	0	0	0.41	0.5	0.7
0.08	0.18	0.01	0.04	1	1	0	0	0.41	0.5	0.7
0.29	0.13	0.02	0.1	0	0	0.01	0.03	0.41	0.02	0.2
0.1	0.09	0.02	0.09	0	0	0.01	0.02	0.41	0.01	0.2
0.15	0.75	0	0	0	0	0	0	0.41	0	0.2
0.5	0.11	0	0	1	1	0	0.01	0.41	0.51	0.7
0	0.03	0	0	0	0	0	0.03	0.41	0.01	0.2
0	0.19	0	0	0	0	0	0.02	0.41	0.01	0.2
0	0.23	0.01	0.04	0	0	0	0.04	0.41	0.02	0.2
0	0.15	0	0.01	0	0	0	0.01	0.41	0	0.2
0.15	0.75	0	0	0	0	0	0.01	0.41	0	0.2
0.17	0.33	0	0.01	0	0	0	0.01	0.41	0.01	0.2
0.2	0.3	0	0	0	0	0	0	0.41	0	0.2
0	0.6	0	0	0	0	0	0	0.41	0	0.2
0	0.75	0	0.01	0	0	0	0.01	0.41	0	0.2
0.15	0.3	0	0	0	0	0	0	0.41	0	0.2
0.2	0.13	0	0	1	1	0	0.02	0.41	0.51	0.7
0.17	0.43	0.01	0.02	0	0	0	0.01	0.41	0.01	0.2
0.25	0.19	0	0	0	0	0	0.03	0.41	0.02	0.2
0	0.57	0	0	0	0	0	0.39	0.42	0.19	0.21
0.25	0.16	0	0	0	0	0	0.04	0.42	0.02	0.21
0.17	0.57	0.02	0.03	0	0	0.01	0	0.42	0.01	0.21
0	1	0	0	1	1	0	0.21	0.42	0.61	0.71
0	1	0	0	0	0	0	0.01	0.42	0.01	0.21
0	1	0.01	0.01	0	0	0	0.01	0.42	0.01	0.21
0	1	0.01	0.01	0	0	0.01	0.07	0.42	0.04	0.21
1	0	0	0	0	0	0	0.25	0.42	0.12	0.21
0	0.1	0	0	0	0	0	0.26	0.42	0.13	0.21
0	0.33	0	0	0	0	0	0.21	0.42	0.11	0.21
0	0.5	0	0	1	1	0	0.31	0.42	0.65	0.71
0	0.67	0	0	1	1	0	0.23	0.42	0.61	0.71
0.07	0.16	0	0	0	0	0	0.16	0.42	0.08	0.21
0	0.38	0	0	1	1	0	0.25	0.42	0.62	0.71
0.17	0.75	0	0	1	1	0	0.37	0.42	0.68	0.71
1	1	0	0	0	0	0	0.2	0.42	0.1	0.21
0.6	0.6	0	0	1	1	0	0.22	0.42	0.61	0.71
0	0.43	0	0	0	0	0	0.02	0.42	0.01	0.21
0.15	1	0	0	1	1	0	0.06	0.42	0.53	0.71
0	0.33	0	0	0	0	0	0.01	0.42	0.01	0.21
0.2	1	0	0	0	0	0	0.04	0.42	0.02	0.21
0.13	0.33	0.01	0.01	0	0	0	0.19	0.42	0.1	0.21
1	0.15	0	0	0	0	0	0.09	0.42	0.04	0.21
0	0.13	0	0	0	0	0	0.2	0.42	0.1	0.21
0	0.2	0.01	0.01	0	0	0	0.13	0.42	0.07	0.21
1	1	0.02	0.02	0	0	0.01	0.09	0.42	0.05	0.21
0	0.16	0	0	1	1	0	0.17	0.42	0.59	0.71
0	1	0.01	0.01	1	1	0	0.15	0.42	0.57	0.71
0.33	0.5	0	0	1	1	0	0.31	0.42	0.66	0.71
0	0.43	0	0	0	0	0	0.03	0.42	0.01	0.21
0	0.38	0.01	0.01	0	0	0.01	0.34	0.42	0.17	0.21
0.17	0.29	0	0	1	1	0	0	0.42	0.5	0.71
0.25	0.5	0	0	1	1	0	0.37	0.42	0.68	0.71
0.14	0.03	0.04	0.05	1	1	0.02	0.11	0.42	0.56	0.71
0	0.08	0	0	0	0	0	0.01	0.42	0.01	0.21
0	0.33	0.01	0.01	0	0	0.01	0.14	0.42	0.08	0.21
0.15	1	0	0	0	0	0	0	0.42	0	0.21
0	0.19	0	0	0	0	0	0.19	0.42	0.09	0.21
0.07	0.12	0.01	0.01	0	0	0.01	0.11	0.42	0.06	0.21
0	0.25	0	0	0	0	0	0.08	0.42	0.04	0.21
0.15	1	0	0	0	0	0	0.09	0.42	0.04	0.21
0.15	1	0	0	1	1	0	0.14	0.42	0.57	0.71
0	1	0	0	1	1	0	0.5	0.42	0.75	0.71
0	0.6	0	0	0	0	0	0.03	0.42	0.01	0.21
0.11	0.14	0	0	1	1	0	0.24	0.42	0.62	0.71
0	0.12	0.01	0.01	0	0	0	0.08	0.42	0.04	0.21
0.16	0.5	0.04	0.04	0	0	0.02	0.39	0.42	0.2	0.21
0	0.1	0	0	1	1	0	0.19	0.42	0.6	0.71
0.33	0.1	0	0	1	1	0	0.21	0.42	0.6	0.71
0.13	0.38	0	0	0	0	0	0.01	0.42	0	0.21
0	0.36	0	0	1	1	0	0.24	0.42	0.62	0.71
0.18	0.3	0	0	0	0	0	0.05	0.42	0.02	0.21
0.15	1	0.02	0.02	1	1	0.01	0.11	0.42	0.56	0.71
0.14	0.17	0	0	0	0	0	0.02	0.42	0.01	0.21
0.08	0.6	0.02	0.03	0	0	0.01	0.09	0.42	0.05	0.21
0.13	0.6	0.03	0.03	1	1	0.01	0.07	0.42	0.54	0.71
0	0.04	0.01	0.01	1	1	0	0.34	0.42	0.67	0.71
0	1	0	0	0	0	0	0.01	0.42	0.01	0.21
0.08	0.18	0.06	0.07	1	1	0.02	0.13	0.42	0.57	0.71
0.14	0.13	0.03	0.04	1	1	0.01	0.18	0.42	0.59	0.71
0	0.12	0	0	1	1	0	0.28	0.42	0.64	0.71
0.15	0.75	0	0	0	0	0	0	0.42	0	0.21
0	0.11	0	0	1	1	0	0.29	0.42	0.65	0.71
0	0.04	0.02	0.03	1	1	0.01	0.33	0.42	0.67	0.71
0	0.19	0.06	0.07	1	1	0.02	0.1	0.42	0.56	0.71
0	0.23	0	0	1	1	0	0.29	0.42	0.64	0.71
0	0.15	0	0	0	0	0	0.06	0.42	0.03	0.21
0.15	1	0	0	0	0	0	0.02	0.42	0.01	0.21
0	0.44	0	0	1	1	0	0.15	0.42	0.57	0.71
0	0.3	0	0	0	0	0	0.03	0.42	0.01	0.21
0	0.8	0.02	0.03	1	1	0.01	0.02	0.42	0.51	0.71
0	0.75	0	0	0	0	0	0.03	0.42	0.02	0.21
0.15	0.3	0	0	0	0	0	0	0.42	0	0.21
0.1	0.13	0.04	0.04	0	0	0.02	0.33	0.42	0.17	0.21
0	0.43	0.05	0.06	0	0	0.02	0.1	0.42	0.06	0.21
0.13	0.19	0	0	1	1	0	0.21	0.42	0.61	0.71
0	0.57	0	0	1	1	0	0.39	0.46	0.7	0.73
0	0.21	0	0.03	1	1	0	0.06	0.46	0.53	0.73
0	0.43	0	0	1	1	0	0	0.46	0.5	0.73
0.5	1	0	0	0	0	0	0.24	0.46	0.12	0.23
0	1	0	0	0	0	0	0.01	0.46	0.01	0.23
0	1	0	0	0	0	0	0.01	0.46	0.01	0.23
0.33	1	0	0	1	1	0	0.07	0.46	0.54	0.73
0	0.5	0	0	0	0	0	0.26	0.46	0.13	0.23
1	0	0	0	0	0	0	0.26	0.46	0.13	0.23
0	0.56	0	0	1	1	0	0.22	0.46	0.61	0.73
0	0.83	0	0	1	1	0	0.33	0.46	0.66	0.73
0.57	0.5	0	0	0	0	0	0.23	0.46	0.11	0.23
0.33	0.37	0	0.01	0	0	0	0.18	0.46	0.09	0.23
0	0.5	0	0.01	0	0	0	0.27	0.46	0.13	0.23
0.17	0.75	0	0	1	1	0	0.4	0.46	0.7	0.73
0	1	0	0	1	1	0	0.24	0.46	0.62	0.73
0	0.6	0	0	1	1	0	0.24	0.46	0.62	0.73
0.5	0.71	0	0	1	1	0	0.02	0.46	0.51	0.73
0.15	1	0	0	0	0	0	0.06	0.46	0.03	0.23
0.36	0.67	0	0	1	1	0	0.01	0.46	0.51	0.73
0.2	1	0	0	0	0	0	0.04	0.46	0.02	0.23
0.13	0.42	0	0.02	1	1	0	0.2	0.46	0.6	0.73
0	0.3	0	0	0	0	0	0.09	0.46	0.04	0.23
0.14	0.21	0	0.04	0	0	0	0.23	0.46	0.12	0.23
0.44	0.35	0	0	0	0	0	0.13	0.46	0.07	0.23
0	1	0	0.01	0	0	0	0.09	0.46	0.05	0.23
0	0.21	0	0.02	0	0	0	0.19	0.46	0.1	0.23
0	1	0	0	1	1	0	0.17	0.46	0.58	0.73
0	0.4	0	0.02	1	1	0	0.32	0.46	0.66	0.73
0	0.71	0	0	0	0	0	0.03	0.46	0.01	0.23
0.55	0.75	0	0.01	0	0	0	0.36	0.46	0.18	0.23
0.17	0.43	0	0	1	1	0	0	0.46	0.5	0.73
0.13	0.63	0	0	0	0	0	0.4	0.46	0.2	0.23
0.1	0.05	0	0.02	1	1	0	0.12	0.46	0.56	0.73
0	0.1	0	0	0	0	0	0.01	0.46	0.01	0.23
0.23	0.44	0	0.01	0	0	0	0.16	0.46	0.08	0.23
0.15	1	0	0	0	0	0	0	0.46	0	0.23
0.14	0.31	0	0	0	0	0	0.22	0.46	0.11	0.23
0.47	0.32	0	0.01	1	1	0	0.11	0.46	0.56	0.73
0	0.33	0	0.01	0	0	0	0.09	0.46	0.05	0.23
0.15	1	0	0	0	0	0	0.09	0.46	0.05	0.23
0.15	1	0	0.01	0	0	0	0.16	0.46	0.08	0.23
0.13	1	0	0	1	1	0	0.51	0.46	0.76	0.73
0.57	0.6	0	0	1	1	0	0.03	0.46	0.51	0.73
0.14	0.14	0	0	0	0	0	0.27	0.46	0.13	0.23
0.33	0.09	0	0	0	0	0	0.08	0.46	0.04	0.23
0.1	0.5	0	0.04	1	1	0	0.39	0.46	0.7	0.73
0.57	0.13	0	0	0	0	0	0.21	0.46	0.11	0.23
0.11	0.17	0	0	0	0	0	0.21	0.46	0.1	0.23
0	0.63	0	0	0	0	0	0.02	0.46	0.01	0.23
0.33	0.36	0	0	1	1	0	0.25	0.46	0.63	0.73
0.12	0.5	0	0.01	1	1	0	0.05	0.46	0.52	0.73
0.15	1	0	0	0	0	0	0.11	0.46	0.06	0.23
0	0.28	0	0	0	0	0	0.02	0.46	0.01	0.23
0.17	0.8	0	0	0	0	0	0.1	0.46	0.05	0.23
0	0.8	0	0	1	1	0	0.07	0.46	0.54	0.73
0.33	0.06	0	0	0	0	0	0.37	0.46	0.18	0.23
1	1	0	0	0	0	0	0.02	0.46	0.01	0.23
0.08	0.41	0	0	0	0	0	0.13	0.46	0.06	0.23
0.14	0.13	0	0.01	1	1	0	0.2	0.46	0.6	0.73
0.35	0.24	0	0	0	0	0	0.29	0.46	0.15	0.23
0.15	1	0	0	0	0	0	0	0.46	0	0.23
0.38	0.48	0	0.02	1	1	0	0.31	0.46	0.65	0.73
0	0.04	0	0	1	1	0	0.35	0.46	0.68	0.73
0.5	0.38	0	0	0	0	0	0.11	0.46	0.06	0.23
0	0.38	0	0	1	1	0	0.33	0.46	0.67	0.73
0	0.15	0	0.01	1	1	0	0.07	0.46	0.53	0.73
0.15	0.75	0	0	0	0	0	0.03	0.46	0.01	0.23
0.33	0.56	0	0	1	1	0	0.16	0.46	0.58	0.73
0.6	0.3	0	0	1	1	0	0.03	0.46	0.52	0.73
0.25	0.6	0	0	1	1	0	0.02	0.46	0.51	0.73
0	0.75	0	0.01	1	1	0	0.04	0.46	0.52	0.73
0.15	0.5	0	0	0	0	0	0	0.46	0	0.23
0.1	0.26	0	0.01	1	1	0	0.35	0.46	0.67	0.73
0.42	0.71	0	0	1	1	0	0.11	0.46	0.55	0.73
0.38	0.38	0	0	1	1	0	0.24	0.46	0.62	0.73
0.67	0.86	0	0	1	1	0	0.39	0.21	0.69	0.61
0	0.16	0	0	0	0	0	0.04	0.21	0.02	0.11
0.17	0.57	0	0	1	1	0	0	0.21	0.5	0.61
0	1	0	0	0	0	0	0.21	0.21	0.11	0.11
0	1	0	0	1	1	0	0.01	0.21	0.51	0.61
0	1	0	0	0	0	0	0.01	0.21	0	0.11
0	1	0	0	1	1	0	0.07	0.21	0.54	0.61
0	0.5	0	0	0	0	0	0.25	0.21	0.12	0.11
0	0.17	0	0	1	1	0	0.26	0.21	0.63	0.61
1	0	0	0	0	0	0	0.21	0.21	0.11	0.11
0	0.67	0	0	1	1	0	0.3	0.21	0.65	0.61
0	0.5	0	0	0	0	0	0.23	0.21	0.11	0.11
0	0.32	0	0	0	0	0	0.16	0.21	0.08	0.11
0	0.5	0	0	0	0	0	0.25	0.21	0.12	0.11
0	0.75	0	0	1	1	0	0.37	0.21	0.68	0.61
0	1	0	0	1	1	0	0.2	0.21	0.6	0.61
0	0.8	0	0	1	1	0	0.22	0.21	0.61	0.61
0	0.71	0	0	0	0	0	0.02	0.21	0.01	0.11
0.15	1	0	0	0	0	0	0.06	0.21	0.03	0.11
0	0.56	0	0	0	0	0	0.01	0.21	0.01	0.11
0	1	0	0	0	0	0	0.04	0.21	0.02	0.11
0.13	0.67	0	0	1	1	0	0.19	0.21	0.59	0.61
0	0.25	0	0	0	0	0	0.09	0.21	0.04	0.11
0	0.21	0	0	0	0	0	0.2	0.21	0.1	0.11
0	0.3	0	0	0	0	0	0.13	0.21	0.06	0.11
0	1	0	0	0	0	0	0.09	0.21	0.05	0.11
0	0.16	0	0	0	0	0	0.17	0.21	0.09	0.11
0	1	0	0	0	0	0	0.15	0.21	0.07	0.11
0.11	0.4	0	0	0	0	0	0.31	0.21	0.16	0.11
0	0.86	0	0	0	0	0	0.03	0.21	0.01	0.11
0	0.75	0	0	0	0	0	0.33	0.21	0.17	0.11
0.17	0.57	0	0	1	1	0	0	0.21	0.5	0.61
0.13	0.5	0	0	1	1	0	0.37	0.21	0.68	0.61
0	0.03	0	0	0	0	0	0.11	0.21	0.06	0.11
0	0.1	0	0	0	0	0	0.01	0.21	0.01	0.11
0.08	0.44	0	0	0	0	0	0.14	0.21	0.07	0.11
0.15	1	0	0	0	0	0	0	0.21	0	0.11
0	0.38	0	0	0	0	0	0.19	0.21	0.09	0.11
0	0.2	0	0	0	0	0	0.11	0.21	0.05	0.11
0	0.33	0	0	0	0	0	0.08	0.21	0.04	0.11
0.15	1	0	0	0	0	0	0.09	0.21	0.04	0.11
0.15	1	0	0	0	0	0	0.14	0.21	0.07	0.11
0	1	0	0	0	0	0	0.5	0.21	0.25	0.11
0	0.6	0	0	0	0	0	0.03	0.21	0.01	0.11
0.07	0.43	0	0	0	0	0	0.24	0.21	0.12	0.11
0	0.09	0	0	0	0	0	0.08	0.21	0.04	0.11
0.03	0.5	0	0	0	0	0	0.39	0.21	0.2	0.11
0	0.08	0	0	0	0	0	0.19	0.21	0.1	0.11
0	0.17	0	0	0	0	0	0.21	0.21	0.1	0.11
0	0.63	0	0	0	0	0	0.01	0.21	0	0.11
0	0.36	0	0	0	0	0	0.24	0.21	0.12	0.11
0.12	0.5	0	0	0	0	0	0.05	0.21	0.02	0.11
0.15	1	0	0	0	0	0	0.11	0.21	0.05	0.11
0	0.22	0	0	1	1	0	0.02	0.21	0.51	0.61
0	0.6	0	0	0	0	0	0.09	0.21	0.04	0.11
0	1	0	0	1	1	0	0.07	0.21	0.53	0.61
0	0.07	0	0	0	0	0	0.34	0.21	0.17	0.11
0	1	0	0	0	0	0	0.01	0.21	0.01	0.11
0	0.35	0	0	0	0	0	0.12	0.21	0.06	0.11
0	0.13	0	0	0	0	0	0.18	0.21	0.09	0.11
0.05	0.15	0	0	0	0	0	0.28	0.21	0.14	0.11
0.15	1	0	0	0	0	0	0	0.21	0	0.11
0	0.15	0	0	0	0	0	0.29	0.21	0.15	0.11
0	0.06	0	0	1	1	0	0.33	0.21	0.66	0.61
0	0.38	0	0	0	0	0	0.1	0.21	0.05	0.11
0	0.38	0	0	0	0	0	0.29	0.21	0.14	0.11
0	0.15	0	0	0	0	0	0.06	0.21	0.03	0.11
0.15	0.75	0	0	0	0	0	0.02	0.21	0.01	0.11
0.33	0.89	0	0	1	1	0	0.15	0.21	0.57	0.61
0	0.3	0	0	0	0	0	0.03	0.21	0.01	0.11
0	0.6	0	0	0	0	0	0.02	0.21	0.01	0.11
0	0.75	0	0	0	0	0	0.03	0.21	0.02	0.11
0.15	0.5	0	0	0	0	0	0	0.21	0	0.11
0	0.26	0	0	0	0	0	0.33	0.21	0.16	0.11
0	0.71	0	0	0	0	0	0.1	0.21	0.05	0.11
0	0.31	0	0	0	0	0	0.21	0.21	0.11	0.11
0	0.57	0.1	0.13	1	1	0.04	0.39	0.39	0.72	0.7
0	0.21	0.03	0.04	0	0	0.01	0.06	0.39	0.03	0.2
0	0.43	0	0	1	1	0	0	0.39	0.5	0.7
0	1	0.05	0.07	1	1	0.02	0.24	0.39	0.63	0.7
0	1	0	0	0	0	0	0.01	0.39	0.01	0.2
0	1	0	0	0	0	0	0.01	0.39	0.01	0.2
0	1	0.01	0.01	0	0	0	0.07	0.39	0.04	0.2
0	0.5	0.06	0.08	1	1	0.02	0.26	0.39	0.64	0.7
0	0.17	0.03	0.04	1	1	0.01	0.26	0.39	0.64	0.7
0	0.44	0.04	0.06	1	1	0.02	0.22	0.39	0.62	0.7
1	0	0	0	0	0	0	0.33	0.39	0.16	0.2
0	0.5	0.08	0.11	0	0	0.03	0.23	0.39	0.13	0.2
0	0.26	0	0	0	0	0	0.18	0.39	0.09	0.2
0	0.5	0	0	1	1	0	0.27	0.39	0.63	0.7
0	0.75	0.16	0.21	1	1	0.06	0.4	0.39	0.73	0.7
0	1	0.04	0.05	1	1	0.01	0.24	0.39	0.63	0.7
0	0.6	0	0	1	1	0	0.24	0.39	0.62	0.7
0	0.57	0	0	0	0	0	0.02	0.39	0.01	0.2
0.15	1	0.03	0.04	1	1	0.01	0.06	0.39	0.54	0.7
0	0.56	0	0	0	0	0	0.01	0.39	0.01	0.2
0	1	0	0	0	0	0	0.04	0.39	0.02	0.2
0	0.33	0.15	0.22	1	1	0.06	0.2	0.39	0.63	0.7
0	0.25	0.09	0.13	0	0	0.04	0.09	0.39	0.06	0.2
0	0.17	0.16	0.21	1	1	0.06	0.23	0.39	0.65	0.7
0	0.25	0.04	0.05	0	0	0.01	0.13	0.39	0.07	0.2
0	1	0.07	0.1	1	1	0.03	0.09	0.39	0.56	0.7
0	0.21	0.11	0.15	1	1	0.04	0.19	0.39	0.62	0.7
0	1	0.01	0.01	0	0	0	0.17	0.39	0.08	0.2
0	0.3	0.08	0.11	1	1	0.03	0.32	0.39	0.68	0.7
0	0.57	0	0	0	0	0	0.03	0.39	0.01	0.2
0	0.63	0	0	0	0	0	0.36	0.39	0.18	0.2
0	0.36	0	0	1	1	0	0	0.39	0.5	0.7
0	0.63	0.06	0.08	0	0	0.02	0.4	0.39	0.21	0.2
0	0.03	0.01	0.01	0	0	0	0.12	0.39	0.06	0.2
0	0.1	0	0	0	0	0	0.01	0.39	0.01	0.2
0	0.33	0.03	0.04	0	0	0.01	0.16	0.39	0.09	0.2
0.15	1	0	0	0	0	0	0	0.39	0	0.2
0	0.25	0.06	0.08	1	1	0.02	0.22	0.39	0.62	0.7
0	0.2	0.07	0.09	1	1	0.03	0.11	0.39	0.57	0.7
0	0.33	0.01	0.01	0	0	0	0.09	0.39	0.05	0.2
0.15	1	0	0	0	0	0	0.09	0.39	0.05	0.2
0.15	1	0.01	0.01	0	0	0	0.16	0.39	0.08	0.2
0	1	0	0	1	1	0	0.51	0.39	0.76	0.7
0	0.6	0.02	0.02	0	0	0.01	0.03	0.39	0.02	0.2
0	0	0.04	0.06	0	0	0.02	0.27	0.39	0.14	0.2
0	0.09	0.01	0.01	0	0	0	0.08	0.39	0.04	0.2
0	0.38	0.12	0.17	1	1	0.05	0.39	0.39	0.72	0.7
0	0.1	0	0	0	0	0	0.21	0.39	0.11	0.2
0	0.13	0.1	0.13	1	1	0.04	0.21	0.39	0.62	0.7
0	0.5	0.01	0.01	0	0	0	0.02	0.39	0.01	0.2
0	0.36	0.02	0.03	0	0	0.01	0.25	0.39	0.13	0.2
0	0.4	0	0	0	0	0	0.05	0.39	0.02	0.2
0.15	1	0.01	0.01	0	0	0	0.11	0.39	0.06	0.2
0	0.17	0	0	0	0	0	0.02	0.39	0.01	0.2
0.08	0.6	0.03	0.04	0	0	0.01	0.1	0.39	0.06	0.2
0	0.8	0	0	0	0	0	0.07	0.39	0.04	0.2
0	0.05	0.12	0.16	1	1	0.05	0.37	0.39	0.71	0.7
0	1	0	0	0	0	0	0.02	0.39	0.01	0.2
0	0.29	0.07	0.1	1	1	0.03	0.13	0.39	0.58	0.7
0	0.13	0.05	0.07	1	1	0.02	0.2	0.39	0.61	0.7
0	0.15	0	0	1	1	0	0.29	0.39	0.65	0.7
0.15	1	0	0	0	0	0	0	0.39	0	0.2
0	0.19	0.1	0.13	1	1	0.04	0.31	0.39	0.67	0.7
0	0.04	0.12	0.16	1	1	0.05	0.35	0.39	0.7	0.7
0	0.31	0.04	0.06	0	0	0.02	0.11	0.39	0.07	0.2
0	0.31	0.1	0.14	0	0	0.04	0.33	0.39	0.19	0.2
0	0.15	0	0	0	0	0	0.07	0.39	0.03	0.2
0.15	0.75	0	0	0	0	0	0.03	0.39	0.01	0.2
0	0.44	0.05	0.07	1	1	0.02	0.16	0.39	0.59	0.7
0	0.3	0	0	0	0	0	0.03	0.39	0.02	0.2
0	0.6	0.01	0.01	0	0	0	0.02	0.39	0.01	0.2
0	0.75	0	0	0	0	0	0.04	0.39	0.02	0.2
0.15	0.4	0	0	0	0	0	0	0.39	0	0.2
0	0.17	0.1	0.14	0	0	0.04	0.35	0.39	0.19	0.2
0	0.57	0.01	0.01	1	1	0	0.11	0.39	0.56	0.7
0	0.25	0.1	0.15	0	0	0.04	0.24	0.39	0.14	0.2
0	0.43	0	0.01	0	0	0	0.39	0.51	0.2	0.26
0	0.16	0	0	0	0	0	0.06	0.51	0.03	0.26
0.17	0.43	0.06	0.09	1	1	0.03	0	0.51	0.52	0.76
0.5	1	0	0.13	1	1	0	0.24	0.51	0.62	0.76
0	1	0	0	1	1	0	0.01	0.51	0.51	0.76
0	1	0	0	1	1	0	0.01	0.51	0.51	0.76
0.33	1	0.01	0.02	0	0	0.01	0.07	0.51	0.04	0.26
0	0.67	0.02	0.02	1	1	0.01	0.26	0.51	0.63	0.76
0.36	0.1	0	0	0	0	0	0.26	0.51	0.13	0.26
0	0.33	0	0	0	0	0	0.22	0.51	0.11	0.26
0	0.5	0.01	0.02	0	0	0.01	0.33	0.51	0.17	0.26
1	0	0	0	0	0	0	0.23	0.51	0.11	0.26
0.2	0.21	0.09	0.14	1	1	0.05	0.18	0.51	0.62	0.76
0	0.38	0.05	0.07	1	1	0.03	0.27	0.51	0.65	0.76
0.17	0.75	0.08	0.1	1	1	0.04	0.4	0.51	0.72	0.76
0	1	0.06	0.09	1	1	0.03	0.24	0.51	0.64	0.76
0	0.6	0.09	0.13	1	1	0.04	0.24	0.51	0.64	0.76
0.5	0.43	0	0	0	0	0	0.02	0.51	0.01	0.26
0.15	1	0	0	1	1	0	0.06	0.51	0.53	0.76
0.18	0.33	0	0	1	1	0	0.01	0.51	0.51	0.76
0.2	1	0	0	0	0	0	0.04	0.51	0.02	0.26
0.09	0.25	0.01	0.01	1	1	0.01	0.2	0.51	0.6	0.76
0	0.15	0	0	0	0	0	0.09	0.51	0.04	0.26
0.14	0.13	0.01	0.01	0	0	0.01	0.23	0.51	0.12	0.26
0.56	0.2	0.02	0.04	0	0	0.01	0.13	0.51	0.07	0.26
0	1	0	0.01	0	0	0	0.09	0.51	0.05	0.26
0	0.16	0.06	0.08	1	1	0.03	0.19	0.51	0.61	0.76
0	1	0	0	0	0	0	0.17	0.51	0.08	0.26
0	0.3	0.03	0.05	1	1	0.02	0.32	0.51	0.67	0.76
0	0.43	0	0	0	0	0	0.03	0.51	0.01	0.26
0.45	0.38	0	0	0	0	0	0.36	0.51	0.18	0.26
0.17	0.21	0.1	0.14	1	1	0.05	0	0.51	0.53	0.76
0.25	0.38	0	0	0	0	0	0.4	0.51	0.2	0.26
0.19	0.03	0.02	0.03	1	1	0.01	0.12	0.51	0.57	0.76
0	0.08	0	0	0	0	0	0.01	0.51	0.01	0.26
0.15	0.33	0.07	0.1	1	1	0.04	0.16	0.51	0.6	0.76
0.15	1	0	0	0	0	0	0	0.51	0	0.26
0.14	0.19	0	0	0	0	0	0.22	0.51	0.11	0.26
0.13	0.16	0.05	0.07	1	1	0.03	0.11	0.51	0.57	0.76
0	0.25	0	0	0	0	0	0.09	0.51	0.05	0.26
0.15	1	0	0	0	0	0	0.09	0.51	0.05	0.26
0.15	1	0.06	0.08	1	1	0.03	0.16	0.51	0.6	0.76
0.13	1	0	0	1	1	0	0.51	0.51	0.76	0.76
0.43	0.6	0	0	0	0	0	0.03	0.51	0.01	0.26
0.11	0	0.02	0.04	1	1	0.01	0.27	0.51	0.64	0.76
0	0.09	0	0	1	1	0	0.08	0.51	0.54	0.76
0.06	0.38	0	0	1	1	0	0.39	0.51	0.7	0.76
0.57	0.15	0.03	0.04	1	1	0.02	0.21	0.51	0.61	0.76
0.11	0.1	0.01	0.01	1	1	0.01	0.21	0.51	0.61	0.76
0	0.38	0	0	0	0	0	0.02	0.51	0.01	0.26
0.33	0.45	0	0	1	1	0	0.25	0.51	0.63	0.76
0	0.3	0	0	1	1	0	0.05	0.51	0.52	0.76
0.15	1	0	0	0	0	0	0.11	0.51	0.06	0.26
0	0.17	0	0	0	0	0	0.02	0.51	0.01	0.26
0	0.6	0.02	0.04	0	0	0.01	0.1	0.51	0.06	0.26
0	0.6	0	0	0	0	0	0.07	0.51	0.04	0.26
0.33	0.03	0.05	0.07	1	1	0.03	0.37	0.51	0.7	0.76
0	1	0	0	0	0	0	0.02	0.51	0.01	0.26
0.08	0.18	0.01	0.01	1	1	0.01	0.13	0.51	0.57	0.76
0	0.13	0	0	1	1	0	0.2	0.51	0.6	0.76
0.15	0.12	0	0.13	1	1	0	0.29	0.51	0.65	0.76
0.15	0.75	0	0	0	0	0	0	0.51	0	0.26
0.25	0.11	0.04	0.06	1	1	0.02	0.31	0.51	0.66	0.76
0	0.03	0	0.14	1	1	0	0.35	0.51	0.68	0.76
0	0.19	0.06	0.09	1	1	0.03	0.11	0.51	0.57	0.76
0	0.23	0	0	1	1	0	0.33	0.51	0.67	0.76
0	0.15	0	0	0	0	0	0.07	0.51	0.03	0.26
0.15	0.75	0	0	0	0	0	0.03	0.51	0.01	0.26
0.17	0.33	0.06	0.09	1	1	0.03	0.16	0.51	0.59	0.76
0.4	0.3	0	0	0	0	0	0.03	0.51	0.02	0.26
0.25	0.8	0.08	0.12	1	1	0.04	0.02	0.51	0.53	0.76
0	0.75	0	0	0	0	0	0.04	0.51	0.02	0.26
0.15	0.3	0	0	0	0	0	0	0.51	0	0.26
0	0.13	0.02	0.04	0	0	0.01	0.35	0.51	0.18	0.26
0.17	0.43	0.04	0.07	1	1	0.02	0.11	0.51	0.57	0.76
0.38	0.19	0.04	0.07	0	0	0.02	0.24	0.51	0.13	0.26
0	0.57	0	0.02	1	1	0	0.03	0.36	0.51	0.68
0.25	0.21	0	0	0	0	0	0.04	0.36	0.02	0.18
0.33	0.43	0	0	1	1	0	0.06	0.36	0.53	0.68
0	1	0	0	0	0	0	0.07	0.36	0.03	0.18
0	1	0	0.04	0	0	0	0.03	0.36	0.02	0.18
0	1	0	0	1	1	0	0.02	0.36	0.51	0.68
0.5	1	0	0	1	1	0	0	0.36	0.5	0.68
0.17	0.5	0	0	0	0	0	0.04	0.36	0.02	0.18
0.45	0.24	0	0.01	0	0	0	0.01	0.36	0	0.18
0	0.67	0	0.01	0	0	0	0.01	0.36	0.01	0.18
0	0.83	0	0	0	0	0	0.08	0.36	0.04	0.18
0.43	0.67	0	0	0	0	0	0.06	0.36	0.03	0.18
1	0	0	0	0	0	0	0.03	0.36	0.02	0.18
0	0.5	0	0	0	0	0	0.07	0.36	0.04	0.18
0.67	0.75	0	0	0	0	0	0.12	0.36	0.06	0.18
0	1	0	0	1	1	0	0.09	0.36	0.54	0.68
0.2	0.6	0	0	0	0	0	0.03	0.36	0.02	0.18
0.5	0.71	0	0	0	0	0	0.01	0.36	0	0.18
0.15	1	0	0	0	0	0	0.07	0.36	0.03	0.18
0.55	0.67	0	0	1	1	0	0.01	0.36	0.5	0.68
0.8	1	0	0	1	1	0	0	0.36	0.5	0.68
0.3	0.5	0	0	0	0	0	0.03	0.36	0.02	0.18
0	0.3	0	0	0	0	0	0.02	0.36	0.01	0.18
0.29	0.21	0	0.02	0	0	0	0.07	0.36	0.04	0.18
0.44	0.35	0	0	0	0	0	0.03	0.36	0.02	0.18
0	1	0	0	1	1	0	0	0.36	0.5	0.68
0	0.21	0	0	0	0	0	0.06	0.36	0.03	0.18
0	1	0	0	1	1	0	0.03	0.36	0.52	0.68
0.22	0.4	0	0	0	0	0	0.04	0.36	0.02	0.18
1	0.86	0	0	0	0	0	0.01	0.36	0	0.18
0.55	0.88	0	0	1	1	0	0.03	0.36	0.51	0.68
0.25	0.5	0	0	0	0	0	0.11	0.36	0.05	0.18
0.25	0.63	0	0	0	0	0	0.09	0.36	0.04	0.18
0.24	0.06	0	0	1	1	0	0.02	0.36	0.51	0.68
0.14	0.1	0	0.02	0	0	0	0.01	0.36	0.01	0.18
0.31	0.44	0	0	0	0	0	0.06	0.36	0.03	0.18
0.15	1	0	0	0	0	0	0	0.36	0	0.18
0.29	0.38	0	0	0	0	0	0.09	0.36	0.04	0.18
0.6	0.4	0	0	1	1	0	0.07	0.36	0.53	0.68
0	0.33	0	0	0	0	0	0.01	0.36	0.01	0.18
0.15	1	0	0	0	0	0	0.01	0.36	0	0.18
0.15	1	0	0.03	0	0	0	0.07	0.36	0.03	0.18
0.25	1	0	0	1	1	0	0.09	0.36	0.54	0.68
0.57	0.6	0	0	0	0	0	0	0.36	0	0.18
0.32	0.29	0	0	0	0	0	0.07	0.36	0.04	0.18
0	0.09	0	0	0	0	0	0.02	0.36	0.01	0.18
0.23	0.5	0	0	1	1	0	0.04	0.36	0.52	0.68
0.57	0.13	0	0	0	0	0	0.06	0.36	0.03	0.18
0.33	0.27	0	0	1	1	0	0.02	0.36	0.51	0.68
0.25	0.63	0	0	1	1	0	0.01	0.36	0.51	0.68
0.33	0.36	0	0	0	0	0	0.08	0.36	0.04	0.18
0.24	0.6	0	0.01	0	0	0	0.01	0.36	0	0.18
0.15	1	0	0	0	0	0	0.04	0.36	0.02	0.18
0.43	0.28	0	0.01	1	1	0	0	0.36	0.5	0.68
0.5	0.6	0	0	0	0	0	0.04	0.36	0.02	0.18
0.38	1	0	0.01	0	0	0	0.02	0.36	0.01	0.18
0.33	0.1	0	0.04	1	1	0	0.06	0.36	0.53	0.68
1	1	0	0	0	0	0	0	0.36	0	0.18
0.25	0.41	0	0.02	0	0	0	0.07	0.36	0.04	0.18
0.14	0.13	0	0.02	0	0	0	0.09	0.36	0.04	0.18
0.2	0.18	0	0	1	1	0	0.12	0.36	0.56	0.68
0.15	1	0	0	0	0	0	0	0.36	0	0.18
0.38	0.22	0	0	1	1	0	0.06	0.36	0.53	0.68
0.25	0.06	0	0	1	1	0	0.07	0.36	0.54	0.68
0.25	0.44	0	0	0	0	0	0.07	0.36	0.03	0.18
0	0.38	0	0	0	0	0	0.15	0.36	0.07	0.18
0	0.15	0	0.04	1	1	0	0.01	0.36	0.51	0.68
0.15	0.75	0	0	0	0	0	0.01	0.36	0	0.18
0.33	0.56	0	0.01	1	1	0	0.03	0.36	0.52	0.68
0.6	0.3	0	0	0	0	0	0.07	0.36	0.04	0.18
0.25	0.6	0	0	0	0	0	0	0.36	0	0.18
0	0.75	0	0.03	1	1	0	0.01	0.36	0.5	0.68
0.15	0.5	0	0	0	0	0	0	0.36	0	0.18
0.4	0.26	0	0.03	1	1	0	0.04	0.36	0.52	0.68
0.42	0.71	0	0	1	1	0	0.02	0.36	0.51	0.68
0.38	0.38	0	0	1	1	0	0.09	0.36	0.54	0.68
0	0.57	0.06	0.1	1	1	0.03	0.41	0.47	0.72	0.74
0	0.16	0.04	0.07	1	1	0.02	0.06	0.47	0.54	0.74
0	0.43	0.11	0.17	1	1	0.05	0.06	0.47	0.56	0.74
0	1	0.07	0.11	1	1	0.03	0.25	0.47	0.64	0.74
0.33	1	0	0	0	0	0	0.04	0.47	0.02	0.24
0.33	1	0	0	0	0	0	0.03	0.47	0.01	0.24
0	1	0	0	0	0	0	0.08	0.47	0.04	0.24
0	0.5	0	0	1	1	0	0.28	0.47	0.64	0.74
0	0.14	0	0	0	0	0	0.26	0.47	0.13	0.24
0	0.44	0.01	0.01	1	1	0	0.22	0.47	0.61	0.74
0	0.67	0	0	1	1	0	0.36	0.47	0.68	0.74
0	0.5	0	0	1	1	0	0.29	0.47	0.64	0.74
0	0.21	0	0	0	0	0	0.17	0.47	0.09	0.24
1	0	0	0	0	0	0	0.3	0.47	0.15	0.24
0.17	0.75	0.08	0.13	1	1	0.04	0.45	0.47	0.74	0.74
0	1	0.03	0.04	1	1	0.01	0.24	0.47	0.63	0.74
0	0.6	0.04	0.07	1	1	0.02	0.24	0.47	0.63	0.74
0	0.57	0	0	0	0	0	0.03	0.47	0.01	0.24
0.15	1	0.01	0.01	1	1	0	0.12	0.47	0.56	0.74
0	0.44	0	0	0	0	0	0.02	0.47	0.01	0.24
0	1	0	0.01	1	1	0	0.04	0.47	0.52	0.74
0.09	0.33	0	0	0	0	0	0.21	0.47	0.1	0.24
0	0.2	0	0.01	0	0	0	0.11	0.47	0.06	0.24
0.14	0.17	0.07	0.12	0	0	0.03	0.24	0.47	0.14	0.24
0	0.2	0.02	0.04	0	0	0.01	0.16	0.47	0.08	0.24
0	1	0.06	0.1	1	1	0.03	0.1	0.47	0.56	0.74
0	0.16	0.12	0.17	1	1	0.06	0.22	0.47	0.64	0.74
0	1	0.02	0.04	1	1	0.01	0.16	0.47	0.59	0.74
0	0.3	0.02	0.03	0	0	0.01	0.35	0.47	0.18	0.24
0	0.57	0	0.01	0	0	0	0.03	0.47	0.02	0.24
0	0.5	0.04	0.06	1	1	0.02	0.34	0.47	0.68	0.74
0	0.29	0	0	1	1	0	0.11	0.47	0.55	0.74
0	0.5	0.04	0.06	1	1	0.02	0.42	0.47	0.72	0.74
0.05	0.03	0.02	0.04	0	0	0.01	0.12	0.47	0.07	0.24
0.14	0.1	0	0	0	0	0	0.03	0.47	0.01	0.24
0	0.33	0.04	0.06	1	1	0.02	0.19	0.47	0.6	0.74
0.15	1	0	0.01	0	0	0	0	0.47	0	0.24
0.29	0.25	0.07	0.12	1	1	0.04	0.24	0.47	0.64	0.74
0	0.16	0.08	0.13	1	1	0.04	0.17	0.47	0.6	0.74
0	0.33	0.02	0.03	0	0	0.01	0.09	0.47	0.05	0.24
0.15	1	0	0	0	0	0	0.09	0.47	0.05	0.24
0.15	1	0.1	0.15	1	1	0.05	0.19	0.47	0.62	0.74
0	1	0.07	0.11	1	1	0.03	0.58	0.47	0.81	0.74
0	0.6	0.01	0.01	0	0	0	0.03	0.47	0.02	0.24
0.04	0	0.02	0.04	0	0	0.01	0.29	0.47	0.15	0.24
0	0.09	0.03	0.05	1	1	0.02	0.1	0.47	0.56	0.74
0.06	0.38	0.08	0.13	0	0	0.04	0.43	0.47	0.23	0.24
0	0.08	0.08	0.13	0	0	0.04	0.23	0.47	0.13	0.24
0	0.13	0.06	0.1	1	1	0.03	0.23	0.47	0.63	0.74
0.13	0.5	0	0	0	0	0	0.01	0.47	0.01	0.24
0	0.36	0.04	0.07	0	0	0.02	0.3	0.47	0.16	0.24
0	0.3	0	0	0	0	0	0.06	0.47	0.03	0.24
0.15	1	0.01	0.02	0	0	0.01	0.14	0.47	0.08	0.24
0	0.17	0	0	0	0	0	0.02	0.47	0.01	0.24
0.08	0.6	0.09	0.16	1	1	0.04	0.11	0.47	0.58	0.74
0.13	0.8	0.05	0.07	1	1	0.02	0.08	0.47	0.55	0.74
0	0.04	0.11	0.17	1	1	0.05	0.39	0.47	0.72	0.74
0	1	0	0	0	0	0	0.01	0.47	0.01	0.24
0.08	0.24	0.07	0.12	1	1	0.03	0.2	0.47	0.62	0.74
0	0.13	0.08	0.12	1	1	0.04	0.24	0.47	0.64	0.74
0	0.12	0.02	0.03	0	0	0.01	0.38	0.47	0.19	0.24
0.15	1	0	0	0	0	0	0	0.47	0	0.24
0	0.15	0	0.18	1	1	0	0.34	0.47	0.67	0.74
0	0.04	0.07	0.1	1	1	0.03	0.37	0.47	0.7	0.74
0	0.25	0.02	0.04	0	0	0.01	0.15	0.47	0.08	0.24
0	0.31	0	0	1	1	0	0.39	0.47	0.7	0.74
0	0.15	0	0	0	0	0	0.06	0.47	0.03	0.24
0.15	0.75	0	0	0	0	0	0.02	0.47	0.01	0.24
0	0.44	0.06	0.09	1	1	0.03	0.17	0.47	0.6	0.74
0	0.3	0	0	0	0	0	0.09	0.47	0.05	0.24
0	0.6	0	0.01	0	0	0	0.02	0.47	0.01	0.24
0	0.75	0	0	0	0	0	0.03	0.47	0.02	0.24
0.15	0.4	0	0	0	0	0	0	0.47	0	0.24
0	0.17	0.04	0.07	0	0	0.02	0.35	0.47	0.19	0.24
0	0.57	0.02	0.03	0	0	0.01	0.11	0.47	0.06	0.24
0.06	0.19	0.12	0.19	1	1	0.06	0.27	0.47	0.66	0.74
0	0.43	0.02	0.06	1	1	0.01	0.39	0.7	0.7	0.85
0	0.16	0.06	0.24	1	1	0.04	0.06	0.7	0.55	0.85
0	0.43	0.05	0.18	1	1	0.04	0	0.7	0.52	0.85
0	1	0.05	0.17	1	1	0.04	0.24	0.7	0.64	0.85
0	1	0.04	0.13	1	1	0.03	0.01	0.7	0.52	0.85
0	1	0.03	0.13	1	1	0.02	0.01	0.7	0.52	0.85
0.17	1	0.02	0.07	1	1	0.01	0.07	0.7	0.54	0.85
0.17	0.5	0.05	0.18	1	1	0.04	0.26	0.7	0.65	0.85
0.09	0.1	0.02	0.07	1	1	0.01	0.26	0.7	0.64	0.85
0	0.33	0.01	0.03	1	1	0.01	0.22	0.7	0.61	0.85
0	0.5	0.08	0.3	1	1	0.06	0.33	0.7	0.69	0.85
0.14	0.5	0	0	1	1	0	0.23	0.7	0.61	0.85
0.27	0.16	0.02	0.11	0	0	0.02	0.18	0.7	0.1	0.35
0.5	0.38	0.01	0.07	0	0	0.01	0.27	0.7	0.14	0.35
1	0	0	0	0	0	0	0.4	0.7	0.2	0.35
0	1	0.02	0.07	1	1	0.01	0.24	0.7	0.63	0.85
0.2	0.6	0.06	0.2	1	1	0.04	0.24	0.7	0.64	0.85
0.17	0.43	0.01	0.04	1	1	0.01	0.02	0.7	0.51	0.85
0.15	1	0.02	0.06	1	1	0.01	0.06	0.7	0.54	0.85
0.18	0.33	0	0.01	0	0	0	0.01	0.7	0.01	0.35
0.6	1	0	0.01	0	0	0	0.04	0.7	0.02	0.35
0.17	0.33	0.12	0.41	1	1	0.09	0.2	0.7	0.65	0.85
0	0.15	0	0	0	0	0	0.09	0.7	0.04	0.35
0.29	0.13	0.02	0.1	0	0	0.01	0.23	0.7	0.12	0.35
0.11	0.15	0.07	0.24	1	1	0.05	0.13	0.7	0.59	0.85
0	1	0.01	0.04	1	1	0.01	0.09	0.7	0.55	0.85
0	0.16	0.1	0.36	1	1	0.07	0.19	0.7	0.63	0.85
0	1	0.06	0.2	1	1	0.05	0.17	0.7	0.61	0.85
0.11	0.4	0.09	0.27	1	1	0.06	0.32	0.7	0.69	0.85
0	0.43	0	0	0	0	0	0.03	0.7	0.01	0.35
0.09	0.38	0.04	0.2	0	0	0.03	0.36	0.7	0.2	0.35
0.08	0.21	0	0.41	1	1	0	0	0.7	0.5	0.85
0	0.5	0.02	0.09	1	1	0.02	0.4	0.7	0.71	0.85
0.1	0.02	0.01	0.03	0	0	0	0.12	0.7	0.06	0.35
0.14	0.08	0.04	0.15	1	1	0.03	0.01	0.7	0.52	0.85
0.15	0.33	0.04	0.13	1	1	0.03	0.16	0.7	0.59	0.85
0.15	1	0	0.01	1	1	0	0	0.7	0.5	0.85
0.14	0.19	0.06	0.25	1	1	0.04	0.22	0.7	0.63	0.85
0.2	0.12	0.07	0.19	1	1	0.05	0.11	0.7	0.58	0.85
0	0.25	0	0.01	0	0	0	0.09	0.7	0.05	0.35
0.15	1	0.02	0.07	1	1	0.01	0.09	0.7	0.55	0.85
0.15	1	0.01	0.03	1	1	0.01	0.16	0.7	0.58	0.85
0	1	0.05	0.17	1	1	0.04	0.51	0.7	0.77	0.85
0.29	0.6	0	0.01	1	1	0	0.03	0.7	0.51	0.85
0.11	0	0.09	0.33	1	1	0.06	0.27	0.7	0.67	0.85
0	0.09	0.01	0.05	1	1	0.01	0.08	0.7	0.54	0.85
0.13	0.38	0.11	0.46	1	1	0.08	0.39	0.7	0.74	0.85
0.14	0.08	0.02	0.1	1	1	0.02	0.21	0.7	0.62	0.85
0.11	0.1	0.02	0.06	1	1	0.01	0.21	0.7	0.61	0.85
0	0.38	0.05	0.25	0	0	0.04	0.02	0.7	0.03	0.35
0	0.27	0.03	0.13	1	1	0.02	0.25	0.7	0.64	0.85
0.12	0.3	0.03	0.1	1	1	0.02	0.05	0.7	0.53	0.85
0.15	1	0	0.01	0	0	0	0.11	0.7	0.06	0.35
0	0.17	0	0	0	0	0	0.02	0.7	0.01	0.35
0.08	0.6	0.03	0.13	1	1	0.02	0.1	0.7	0.56	0.85
0	0.6	0.02	0.07	1	1	0.01	0.07	0.7	0.54	0.85
0.33	0.03	0.04	0.13	1	1	0.03	0.37	0.7	0.7	0.85
0	1	0	0	0	0	0	0.02	0.7	0.01	0.35
0	0.18	0.01	0.06	1	1	0.01	0.13	0.7	0.57	0.85
0	0.13	0.11	0.28	1	1	0.08	0.2	0.7	0.64	0.85
0	0.09	0.12	0.41	1	1	0.09	0.29	0.7	0.69	0.85
0.15	0.75	0	0	0	0	0	0	0.7	0	0.35
0.13	0.11	0.05	0.16	1	1	0.03	0.31	0.7	0.67	0.85
0	0.03	0.05	0.18	1	1	0.04	0.35	0.7	0.7	0.85
0	0.25	0.04	0.16	1	1	0.03	0.11	0.7	0.57	0.85
0	0.23	0.09	0.43	0	0	0.07	0.33	0.7	0.2	0.35
0	0.15	0.01	0.04	1	1	0.01	0.07	0.7	0.54	0.85
0.15	0.75	0	0.01	0	0	0	0.03	0.7	0.02	0.35
0.17	0.33	0.05	0.21	1	1	0.04	0.16	0.7	0.6	0.85
0.2	0.3	0	0	0	0	0	0.03	0.7	0.02	0.35
0	0.6	0	0	0	0	0	0.02	0.7	0.01	0.35
0	0.75	0	0.02	0	0	0	0.04	0.7	0.02	0.35
0.15	0.3	0	0	0	0	0	0	0.7	0	0.35
0	0.13	0.07	0.32	0	0	0.05	0.35	0.7	0.2	0.35
0.08	0.43	0.02	0.11	1	1	0.02	0.11	0.7	0.56	0.85
0.06	0.19	0.04	0.18	1	1	0.03	0.24	0.7	0.64	0.85
0	0.43	0.01	0.01	0	0	0	0.39	0.43	0.2	0.22
0	0.16	0	0.01	1	1	0	0.06	0.43	0.53	0.72
0	0.43	0.01	0.03	1	1	0.01	0	0.43	0.5	0.72
0	1	0.05	0.1	1	1	0.02	0.24	0.43	0.63	0.72
0	1	0.06	0.13	1	1	0.03	0.01	0.43	0.52	0.72
0	1	0.02	0.04	1	1	0.01	0.01	0.43	0.51	0.72
0	1	0.01	0.02	1	1	0	0.07	0.43	0.54	0.72
0.17	0.5	0	0	0	0	0	0.26	0.43	0.13	0.22
0	0.1	0.03	0.06	1	1	0.01	0.26	0.43	0.64	0.72
0	0.33	0.04	0.08	0	0	0.02	0.22	0.43	0.12	0.22
0	0.5	0.01	0.02	1	1	0.01	0.33	0.43	0.67	0.72
0	0.5	0.06	0.13	1	1	0.03	0.23	0.43	0.63	0.72
0	0.16	0	0	1	1	0	0.18	0.43	0.59	0.72
0	0.38	0.03	0.06	0	0	0.01	0.27	0.43	0.14	0.22
0	0.75	0.06	0.13	1	1	0.03	0.4	0.43	0.72	0.72
1	0	0	0	0	0	0	0.24	0.43	0.12	0.22
0	0.6	0	0	1	1	0	0.24	0.43	0.62	0.72
0	0.43	0	0	0	0	0	0.02	0.43	0.01	0.22
0.15	1	0.08	0.16	1	1	0.04	0.06	0.43	0.55	0.72
0	0.33	0	0	0	0	0	0.01	0.43	0.01	0.22
0	1	0	0	0	0	0	0.04	0.43	0.02	0.22
0	0.25	0	0.01	0	0	0	0.2	0.43	0.1	0.22
0	0.15	0.07	0.16	1	1	0.03	0.09	0.43	0.56	0.72
0	0.13	0.03	0.07	1	1	0.01	0.23	0.43	0.62	0.72
0	0.15	0.03	0.05	1	1	0.01	0.13	0.43	0.57	0.72
0	1	0	0.01	1	1	0	0.09	0.43	0.55	0.72
0	0.16	0	0	0	0	0	0.19	0.43	0.09	0.22
0	1	0.06	0.12	1	1	0.03	0.17	0.43	0.6	0.72
0.11	0.3	0.06	0.12	1	1	0.03	0.32	0.43	0.67	0.72
0	0.43	0	0	0	0	0	0.03	0.43	0.01	0.22
0	0.38	0.05	0.1	0	0	0.02	0.36	0.43	0.19	0.22
0.08	0.21	0.04	0.08	1	1	0.02	0	0.43	0.51	0.72
0	0.38	0.04	0.09	1	1	0.02	0.4	0.43	0.71	0.72
0	0.02	0.01	0.03	0	0	0.01	0.12	0.43	0.06	0.22
0	0.08	0	0	0	0	0	0.01	0.43	0.01	0.22
0	0.33	0	0	0	0	0	0.16	0.43	0.08	0.22
0.15	1	0.01	0.01	1	1	0	0	0.43	0.5	0.72
0	0.19	0.07	0.14	0	0	0.03	0.22	0.43	0.12	0.22
0	0.12	0	0	1	1	0	0.11	0.43	0.56	0.72
0	0.25	0.02	0.04	0	0	0.01	0.09	0.43	0.05	0.22
0.15	1	0	0	0	0	0	0.09	0.43	0.05	0.22
0.15	1	0.07	0.15	1	1	0.03	0.16	0.43	0.6	0.72
0	1	0	0	1	1	0	0.51	0.43	0.76	0.72
0	0.6	0	0	0	0	0	0.03	0.43	0.01	0.22
0	0	0.02	0.04	0	0	0.01	0.27	0.43	0.14	0.22
0	0.09	0	0	0	0	0	0.08	0.43	0.04	0.22
0.03	0.38	0	0	1	1	0	0.39	0.43	0.7	0.72
0	0.08	0.08	0.17	0	0	0.04	0.21	0.43	0.12	0.22
0.11	0.1	0.01	0.02	0	0	0	0.21	0.43	0.11	0.22
0	0.38	0	0	0	0	0	0.02	0.43	0.01	0.22
0	0.27	0.03	0.06	0	0	0.01	0.25	0.43	0.13	0.22
0	0.3	0	0	0	0	0	0.05	0.43	0.02	0.22
0.15	1	0.04	0.08	0	0	0.02	0.11	0.43	0.06	0.22
0	0.17	0	0.01	0	0	0	0.02	0.43	0.01	0.22
0	0.6	0.04	0.09	0	0	0.02	0.1	0.43	0.06	0.22
0.13	0.6	0.04	0.07	1	1	0.02	0.07	0.43	0.54	0.72
0	0.03	0.03	0.06	1	1	0.01	0.37	0.43	0.69	0.72
0	1	0	0	0	0	0	0.02	0.43	0.01	0.22
0	0.18	0	0	1	1	0	0.13	0.43	0.56	0.72
0	0.13	0.08	0.15	1	1	0.03	0.2	0.43	0.62	0.72
0	0.09	0	0	0	0	0	0.29	0.43	0.15	0.22
0.15	0.75	0	0	0	0	0	0	0.43	0	0.22
0	0.11	0.02	0.04	1	1	0.01	0.31	0.43	0.66	0.72
0	0.03	0	0.19	1	1	0	0.35	0.43	0.68	0.72
0	0.19	0	0	0	0	0	0.11	0.43	0.06	0.22
0	0.23	0.04	0.08	0	0	0.02	0.33	0.43	0.17	0.22
0	0.15	0	0.01	0	0	0	0.07	0.43	0.04	0.22
0.15	0.75	0	0	0	0	0	0.03	0.43	0.01	0.22
0	0.33	0	0	0	0	0	0.16	0.43	0.08	0.22
0	0.3	0	0	0	0	0	0.03	0.43	0.02	0.22
0	0.6	0.05	0.1	1	1	0.02	0.02	0.43	0.52	0.72
0	0.75	0	0.01	0	0	0	0.04	0.43	0.02	0.22
0.15	0.3	0	0	0	0	0	0	0.43	0	0.22
0	0.13	0.05	0.1	0	0	0.02	0.35	0.43	0.18	0.22
0	0.43	0	0	0	0	0	0.11	0.43	0.05	0.22
0.06	0.19	0.02	0.05	0	0	0.01	0.24	0.43	0.13	0.22
0	0.57	0.17	0.21	1	1	0.08	0.39	0.49	0.74	0.74
0.25	0.16	0.15	0.21	0	0	0.07	0.06	0.49	0.06	0.24
0.33	0.57	0.31	0.4	1	1	0.15	0	0.49	0.58	0.74
0	1	0.4	0.52	1	1	0.19	0.24	0.49	0.72	0.74
0	1	0.01	0.01	0	0	0	0.01	0.49	0.01	0.24
0	1	0.01	0.01	0	0	0.01	0.01	0.49	0.01	0.24
0	1	0.01	0.01	0	0	0.01	0.07	0.49	0.04	0.24
0.5	0.5	0	0	1	1	0	0.26	0.49	0.63	0.74
0	0.1	0.08	0.11	1	1	0.04	0.26	0.49	0.65	0.74
0	0.44	0.04	0.06	1	1	0.02	0.22	0.49	0.62	0.74
0	0.5	0.38	0.48	1	1	0.19	0.33	0.49	0.76	0.74
0	0.5	0.49	0.67	1	1	0.24	0.23	0.49	0.73	0.74
0.07	0.16	0.2	0.28	0	0	0.1	0.18	0.49	0.14	0.24
0	0.38	0.24	0.34	0	0	0.12	0.27	0.49	0.19	0.24
0.17	0.75	0.56	0.76	1	1	0.28	0.4	0.49	0.84	0.74
0	1	0	0	1	1	0	0.24	0.49	0.62	0.74
1	0	0	0	0	0	0	0.24	0.49	0.12	0.24
0	0.43	0	0	0	0	0	0.02	0.49	0.01	0.24
0.15	1	0.12	0.18	0	0	0.06	0.06	0.49	0.06	0.24
0	0.33	0	0	0	0	0	0.01	0.49	0.01	0.24
0.2	1	0.05	0.07	0	0	0.02	0.04	0.49	0.03	0.24
0.13	0.25	0.07	0.1	1	1	0.04	0.2	0.49	0.62	0.74
0	0.15	0.03	0.04	1	1	0.02	0.09	0.49	0.55	0.74
0	0.13	0.07	0.1	0	0	0.04	0.23	0.49	0.13	0.24
0	0.15	0.24	0.33	1	1	0.12	0.13	0.49	0.62	0.74
0	1	0.01	0.01	0	0	0	0.09	0.49	0.05	0.24
0	0.16	0.21	0.3	1	1	0.11	0.19	0.49	0.65	0.74
0	1	0.18	0.26	0	0	0.09	0.17	0.49	0.13	0.24
0.22	0.4	0.51	0.65	1	1	0.25	0.32	0.49	0.79	0.74
0	0.43	0.08	0.12	0	0	0.04	0.03	0.49	0.03	0.24
0	0.38	0.06	0.08	0	0	0.03	0.36	0.49	0.2	0.24
0	0.29	0	0.73	1	1	0	0	0.49	0.5	0.74
0.25	0.38	0.12	0.17	1	1	0.06	0.4	0.49	0.73	0.74
0.14	0.03	0.02	0.02	0	0	0.01	0.12	0.49	0.06	0.24
0.14	0.08	0.01	0.01	0	0	0.01	0.01	0.49	0.01	0.24
0.08	0.33	0.13	0.18	1	1	0.06	0.16	0.49	0.61	0.74
0.15	1	0.01	0.01	1	1	0	0	0.49	0.5	0.74
0.14	0.19	0.23	0.33	0	0	0.11	0.22	0.49	0.17	0.24
0.07	0.12	0.34	0.45	1	1	0.17	0.11	0.49	0.64	0.74
0	0.25	0.07	0.1	0	0	0.04	0.09	0.49	0.06	0.24
0.15	1	0	0	0	0	0	0.09	0.49	0.05	0.24
0.15	1	0.07	0.1	0	0	0.03	0.16	0.49	0.1	0.24
0.13	1	0.22	0.29	1	1	0.11	0.51	0.49	0.81	0.74
0	0.6	0	0	0	0	0	0.03	0.49	0.01	0.24
0.14	0.14	0.32	0.45	0	0	0.16	0.27	0.49	0.21	0.24
0	0.09	0.02	0.02	1	1	0.01	0.08	0.49	0.54	0.74
0.1	0.38	0.4	0.52	1	1	0.19	0.39	0.49	0.79	0.74
0	0.08	0.24	0.34	0	0	0.12	0.21	0.49	0.16	0.24
0.22	0.1	0	0.89	1	1	0	0.21	0.49	0.6	0.74
0.13	0.38	0.02	0.02	0	0	0.01	0.02	0.49	0.01	0.24
0	0.27	0.26	0.35	1	1	0.13	0.25	0.49	0.69	0.74
0.18	0.3	0	0	0	0	0	0.05	0.49	0.02	0.24
0.15	1	0.21	0.3	0	0	0.1	0.11	0.49	0.11	0.24
0.14	0.17	0	0	0	0	0	0.02	0.49	0.01	0.24
0.08	0.6	0.14	0.2	1	1	0.07	0.1	0.49	0.59	0.74
0	0.6	0.13	0.17	1	1	0.06	0.07	0.49	0.57	0.74
0.33	0.04	0.12	0.17	1	1	0.06	0.37	0.49	0.71	0.74
0	1	0	0	0	0	0	0.02	0.49	0.01	0.24
0.17	0.18	0.24	0.34	1	1	0.12	0.13	0.49	0.62	0.74
0.14	0.13	0.08	0.11	0	0	0.04	0.2	0.49	0.12	0.24
0.05	0.09	0.26	0.36	1	1	0.13	0.29	0.49	0.71	0.74
0.15	0.75	0	0	0	0	0	0	0.49	0	0.24
0	0.11	0.29	0.37	1	1	0.14	0.31	0.49	0.72	0.74
0.25	0.03	0.42	0.54	1	1	0.21	0.35	0.49	0.78	0.74
0	0.19	0.37	0.53	0	0	0.18	0.11	0.49	0.15	0.24
0	0.23	0.37	0.53	0	0	0.18	0.33	0.49	0.26	0.24
0	0.15	0.01	0.01	0	0	0	0.07	0.49	0.04	0.24
0.15	0.75	0	0	0	0	0	0.03	0.49	0.01	0.24
0	0.44	0.15	0.19	1	1	0.07	0.16	0.49	0.62	0.74
0	0.3	0	0	0	0	0	0.03	0.49	0.02	0.24
0	0.6	0.04	0.05	1	1	0.02	0.02	0.49	0.52	0.74
0	0.75	0.01	0.01	0	0	0.01	0.04	0.49	0.02	0.24
0.15	0.3	0	0	0	0	0	0	0.49	0	0.24
0.1	0.13	0.18	0.25	1	1	0.09	0.35	0.49	0.72	0.74
0	0.43	0.06	0.09	1	1	0.03	0.11	0.49	0.57	0.74
0.06	0.19	0.34	0.47	1	1	0.17	0.24	0.49	0.7	0.74
0	0.57	0	0	0	0	0	0	0.12	0	0.06
0	0.16	0	0	0	0	0	0	0.12	0	0.06
0.17	0.43	0	0	0	0	0	0	0.12	0	0.06
0	1	0	0	0	0	0	0	0.12	0	0.06
0	1	0	0	0	0	0	0	0.12	0	0.06
0	1	0	0	0	0	0	0	0.12	0	0.06
0.17	1	0	0	0	0	0	0	0.12	0	0.06
0	0.5	0	0	0	0	0	0	0.12	0	0.06
0.27	0.17	0	0	1	1	0	0	0.12	0.5	0.56
0	0.56	0	0	0	0	0	0	0.12	0	0.06
0	0.67	0	0	0	0	0	0	0.12	0	0.06
0.43	0.5	0	0	0	0	0	0	0.12	0	0.06
0.2	0.26	0	0	0	0	0	0	0.12	0	0.06
0	0.5	0	0	0	0	0	0	0.12	0	0.06
0.17	0.75	0	0	1	1	0	0	0.12	0.5	0.56
0	1	0	0	0	0	0	0	0.12	0	0.06
0	0.6	0	0	0	0	0	0	0.12	0	0.06
1	0	0	0	0	0	0	0	0.12	0	0.06
0.15	1	0	0	1	1	0	0	0.12	0.5	0.56
0.18	0.56	0	0	0	0	0	0	0.12	0	0.06
0.2	1	0	0	0	0	0	0	0.12	0	0.06
0.13	0.42	0	0	0	0	0	0	0.12	0	0.06
0	0.25	0	0	0	0	0	0	0.12	0	0.06
0	0.21	0	0	0	0	0	0	0.12	0	0.06
0.44	0.25	0	0	1	1	0	0	0.12	0.5	0.56
0	1	0	0	0	0	0	0	0.12	0	0.06
0	0.16	0	0	0	0	0	0	0.12	0	0.06
0	1	0	0	0	0	0	0	0.12	0	0.06
0	0.4	0	0	0	0	0	0	0.12	0	0.06
0	0.71	0	0	0	0	0	0	0.12	0	0.06
0.45	0.63	0	0	0	0	0	0	0.12	0	0.06
0.08	0.36	0	0	0	0	0	0	0.12	0	0.06
0.13	0.5	0	0	0	0	0	0	0.12	0	0.06
0.14	0.03	0	0	0	0	0	0	0.12	0	0.06
0	0.1	0	0	0	0	0	0	0.12	0	0.06
0.08	0.44	0	0	1	1	0	0	0.12	0.5	0.56
0.15	1	0	0	0	0	0	0	0.12	0	0.06
0.29	0.31	0	0	0	0	0	0	0.12	0	0.06
0.13	0.2	0	0	1	1	0	0	0.12	0.5	0.56
0	0.33	0	0	0	0	0	0	0.12	0	0.06
0.15	1	0	0	0	0	0	0	0.12	0	0.06
0.15	1	0	0	0	0	0	0	0.12	0	0.06
0.13	1	0	0	0	0	0	0	0.12	0	0.06
0.43	0.6	0	0	0	0	0	0	0.12	0	0.06
0.07	0.14	0	0	0	0	0	0	0.12	0	0.06
0	0.09	0	0	0	0	0	0	0.12	0	0.06
0.03	0.5	0	0	0	0	0	0	0.12	0	0.06
0.57	0.08	0	0	0	0	0	0	0.12	0	0.06
0.11	0.17	0	0	0	0	0	0	0.12	0	0.06
0	0.63	0	0	0	0	0	0	0.12	0	0.06
0.33	0.36	0	0	1	1	0	0	0.12	0.5	0.56
0.06	0.4	0	0	0	0	0	0	0.12	0	0.06
0.15	1	0	0	0	0	0	0	0.12	0	0.06
0	0.22	0	0	0	0	0	0	0.12	0	0.06
0	0.6	0	0	0	0	0	0	0.12	0	0.06
0	0.8	0	0	0	0	0	0	0.12	0	0.06
0.33	0.05	0	0	0	0	0	0	0.12	0	0.06
1	1	0	0	0	0	0	0	0.12	0	0.06
0	0.29	0	0	0	0	0	0	0.12	0	0.06
0	0.13	0	0	0	0	0	0	0.12	0	0.06
0.15	0.15	0	0	1	1	0	0	0.12	0.5	0.56
0.15	1	0	0	0	0	0	0	0.12	0	0.06
0.38	0.15	0	0	0	0	0	0	0.12	0	0.06
0	0.04	0	0	0	0	0	0	0.12	0	0.06
0	0.31	0	0	0	0	0	0	0.12	0	0.06
0.25	0.38	0	0	0	0	0	0	0.12	0	0.06
0	0.15	0	0	0	0	0	0	0.12	0	0.06
0.15	0.75	0	0	0	0	0	0	0.12	0	0.06
0.17	0.56	0	0	0	0	0	0	0.12	0	0.06
0.8	0.3	0	0	0	0	0	0	0.12	0	0.06
0.25	0.6	0	0	0	0	0	0	0.12	0	0.06
0	0.75	0	0	0	0	0	0	0.12	0	0.06
0.15	0.5	0	0	0	0	0	0	0.12	0	0.06
0	0.22	0	0	0	0	0	0	0.12	0	0.06
0.33	0.71	0	0	1	1	0	0	0.12	0.5	0.56
0.31	0.25	0	0	0	0	0	0	0.12	0	0.06
0	0.43	0	0	0	0	0	0.39	0.46	0.2	0.23
0	0.16	0.02	0.04	1	1	0.01	0.06	0.46	0.53	0.73
0	0.43	0.05	0.09	1	1	0.02	0	0.46	0.51	0.73
0	1	0.08	0.16	1	1	0.04	0.24	0.46	0.64	0.73
0	1	0.05	0.1	1	1	0.03	0.01	0.46	0.52	0.73
0	1	0.02	0.03	1	1	0.01	0.01	0.46	0.51	0.73
0	1	0.01	0.02	0	0	0	0.07	0.46	0.04	0.23
0	0.5	0.08	0.15	1	1	0.04	0.26	0.46	0.65	0.73
0	0.1	0	0	0	0	0	0.26	0.46	0.13	0.23
0	0.33	0	0	0	0	0	0.22	0.46	0.11	0.23
0	0.5	0.01	0.01	1	1	0	0.33	0.46	0.67	0.73
0	0.5	0.09	0.17	1	1	0.04	0.23	0.46	0.64	0.73
0	0.16	0.01	0.02	0	0	0	0.18	0.46	0.09	0.23
0	0.38	0.01	0.02	0	0	0	0.27	0.46	0.14	0.23
0	0.75	0.04	0.09	1	1	0.02	0.4	0.46	0.71	0.73
0	1	0.02	0.04	1	1	0.01	0.24	0.46	0.62	0.73
0	0.6	0	0	0	0	0	0.24	0.46	0.12	0.23
0	0.43	0.02	0.04	0	0	0.01	0.02	0.46	0.02	0.23
0.15	0	0	0	0	0	0	0.06	0.46	0.03	0.23
0	0.33	0	0	0	0	0	0.01	0.46	0.01	0.23
0	1	0.04	0.08	1	1	0.02	0.04	0.46	0.53	0.73
0	0.25	0	0	0	0	0	0.2	0.46	0.1	0.23
0	0.15	0	0	0	0	0	0.09	0.46	0.04	0.23
0	0.13	0.04	0.1	1	1	0.02	0.23	0.46	0.63	0.73
0	0.15	0.04	0.09	1	1	0.02	0.13	0.46	0.58	0.73
0	1	0	0	0	0	0	0.09	0.46	0.05	0.23
0	0.16	0.06	0.12	1	1	0.03	0.19	0.46	0.61	0.73
0	1	0.03	0.07	1	1	0.02	0.17	0.46	0.59	0.73
0	0.3	0	0	0	0	0	0.32	0.46	0.16	0.23
0	0.43	0	0.01	0	0	0	0.03	0.46	0.01	0.23
0	0.38	0.01	0.03	0	0	0.01	0.36	0.46	0.19	0.23
0	0.21	0.02	0.04	1	1	0.01	0	0.46	0.51	0.73
0	0.38	0.03	0.07	1	1	0.02	0.4	0.46	0.71	0.73
0	0.02	0.02	0.04	1	1	0.01	0.12	0.46	0.56	0.73
0	0.08	0	0	0	0	0	0.01	0.46	0.01	0.23
0	0.33	0.02	0.04	1	1	0.01	0.16	0.46	0.58	0.73
0.15	1	0	0	0	0	0	0	0.46	0	0.23
0	0.19	0.01	0.03	0	0	0.01	0.22	0.46	0.11	0.23
0	0.12	0.01	0.02	1	1	0.01	0.11	0.46	0.56	0.73
0	0.25	0.01	0.02	0	0	0	0.09	0.46	0.05	0.23
0.15	1	0	0	0	0	0	0.09	0.46	0.05	0.23
0.15	1	0.08	0.16	1	1	0.04	0.16	0.46	0.6	0.73
0	1	0.05	0.1	1	1	0.02	0.51	0.46	0.77	0.73
0	0.6	0	0	0	0	0	0.03	0.46	0.01	0.23
0	0	0.03	0.06	1	1	0.01	0.27	0.46	0.64	0.73
0	0.09	0.01	0.01	0	0	0	0.08	0.46	0.04	0.23
0	0.38	0.03	0.06	1	1	0.01	0.39	0.46	0.7	0.73
0	0.08	0.03	0.07	0	0	0.01	0.21	0.46	0.11	0.23
0	0.1	0.02	0.05	1	1	0.01	0.21	0.46	0.61	0.73
0	0.38	0	0	0	0	0	0.02	0.46	0.01	0.23
0	0.27	0	0	0	0	0	0.25	0.46	0.13	0.23
0	0.3	0	0	0	0	0	0.05	0.46	0.02	0.23
0.15	1	0.02	0.04	0	0	0.01	0.11	0.46	0.06	0.23
0	0.17	0	0	0	0	0	0.02	0.46	0.01	0.23
0	0.6	0.02	0.05	0	0	0.01	0.1	0.46	0.06	0.23
0	0.6	0.04	0.07	1	1	0.02	0.07	0.46	0.54	0.73
0	0.03	0.02	0.04	1	1	0.01	0.37	0.46	0.69	0.73
0	1	0.02	0.04	1	1	0.01	0.02	0.46	0.51	0.73
0	0.18	0	0	1	1	0	0.13	0.46	0.56	0.73
0	0.13	0	0.01	1	1	0	0.2	0.46	0.6	0.73
0	0.09	0	0	1	1	0	0.29	0.46	0.65	0.73
0.15	0.75	0	0.01	0	0	0	0	0.46	0	0.23
0	0.11	0.05	0.1	1	1	0.02	0.31	0.46	0.66	0.73
0	0.03	0.02	0.04	1	1	0.01	0.35	0.46	0.68	0.73
0	0.19	0	0.2	1	1	0	0.11	0.46	0.56	0.73
0	0.23	0.06	0.14	0	0	0.03	0.33	0.46	0.18	0.23
0	0.15	0	0	0	0	0	0.07	0.46	0.03	0.23
0.15	0.75	0	0	0	0	0	0.03	0.46	0.01	0.23
0	0.33	0	0	0	0	0	0.16	0.46	0.08	0.23
0	0.3	0	0	0	0	0	0.03	0.46	0.02	0.23
0	0.6	0	0	0	0	0	0.02	0.46	0.01	0.23
0	0.75	0	0	0	0	0	0.04	0.46	0.02	0.23
0.15	0.3	0	0	0	0	0	0	0.46	0	0.23
0	0.13	0.02	0.04	0	0	0.01	0.35	0.46	0.18	0.23
0	0.43	0.02	0.04	0	0	0.01	0.11	0.46	0.06	0.23
0	0.19	0	0	1	1	0	0.24	0.46	0.62	0.73
0	0.57	0	0	0	0	0	0.02	0.24	0.01	0.12
0	0.21	0	0	0	0	0	0.02	0.24	0.01	0.12
0.17	0.43	0	0	0	0	0	0.06	0.24	0.03	0.12
0.5	1	0	0	0	0	0	0.04	0.24	0.02	0.12
0	1	0	0	0	0	0	0.03	0.24	0.01	0.12
0	1	0	0	0	0	0	0.02	0.24	0.01	0.12
0.33	1	0	0	1	1	0	0	0.24	0.5	0.62
0	0.5	0	0	0	0	0	0.03	0.24	0.02	0.12
0.36	0.21	0	0	1	1	0	0	0.24	0.5	0.62
0	0.56	0	0	0	0	0	0.01	0.24	0	0.12
0	0.83	0	0	0	0	0	0.06	0.24	0.03	0.12
0.29	0.5	0	0	1	1	0	0.06	0.24	0.53	0.62
0.4	0.32	0	0	1	1	0	0.01	0.24	0.51	0.62
0	0.5	0	0	0	0	0	0.06	0.24	0.03	0.12
0.33	0.75	0	0	0	0	0	0.08	0.24	0.04	0.12
0	1	0	0	0	0	0	0.05	0.24	0.02	0.12
0	0.6	0	0	0	0	0	0.02	0.24	0.01	0.12
0.33	0.71	0	0	0	0	0	0	0.24	0	0.12
0.15	1	0	0	0	0	0	0.06	0.24	0.03	0.12
1	0	0	0	0	0	0	0.01	0.24	0	0.12
0.6	1	0	0	0	0	0	0	0.24	0	0.12
0.26	0.42	0	0	0	0	0	0.02	0.24	0.01	0.12
0	0.3	0	0	0	0	0	0.02	0.24	0.01	0.12
0.14	0.21	0	0	0	0	0	0.04	0.24	0.02	0.12
0.33	0.3	0	0	0	0	0	0.03	0.24	0.01	0.12
0	1	0	0	0	0	0	0	0.24	0	0.12
0	0.21	0	0	0	0	0	0.05	0.24	0.02	0.12
0	1	0	0	1	1	0	0.01	0.24	0.51	0.62
0.11	0.4	0	0	0	0	0	0.03	0.24	0.02	0.12
0	0.71	0	0	0	0	0	0	0.24	0	0.12
0.27	0.75	0	0	1	1	0	0	0.24	0.5	0.62
0.08	0.43	0	0	0	0	0	0.11	0.24	0.05	0.12
0.13	0.63	0	0	0	0	0	0.05	0.24	0.03	0.12
0.14	0.04	0	0	1	1	0	0.01	0.24	0.51	0.62
0.14	0.1	0	0	0	0	0	0.01	0.24	0.01	0.12
0.23	0.44	0	0	1	1	0	0.04	0.24	0.52	0.62
0.15	1	0	0	0	0	0	0	0.24	0	0.12
0.14	0.31	0	0	0	0	0	0.05	0.24	0.03	0.12
0.53	0.24	0	0	1	1	0	0.06	0.24	0.53	0.62
0	0.33	0	0	0	0	0	0	0.24	0	0.12
0.15	1	0	0	0	0	0	0	0.24	0	0.12
0.15	1	0	0	1	1	0	0.05	0.24	0.52	0.62
0.5	1	0	0	0	0	0	0.08	0.24	0.04	0.12
0.43	0.6	0	0	1	1	0	0	0.24	0.5	0.62
0.14	0.14	0	0	0	0	0	0.05	0.24	0.02	0.12
0.33	0.09	0	0	0	0	0	0.02	0.24	0.01	0.12
0.19	0.5	0	0	0	0	0	0.04	0.24	0.02	0.12
0.43	0.1	0	0	1	1	0	0.04	0.24	0.52	0.62
0.33	0.17	0	0	1	1	0	0.02	0.24	0.51	0.62
0.25	0.63	0	0	0	0	0	0	0.24	0	0.12
0.56	0.36	0	0	0	0	0	0.06	0.24	0.03	0.12
0.29	0.5	0	0	1	1	0	0.01	0.24	0.5	0.62
0.15	1	0	0	0	0	0	0.04	0.24	0.02	0.12
0.29	0.22	0	0	0	0	0	0	0.24	0	0.12
0.33	0.6	0	0	0	0	0	0.03	0.24	0.01	0.12
0	0.8	0	0	0	0	0	0.01	0.24	0.01	0.12
0.67	0.06	0	0	0	0	0	0.04	0.24	0.02	0.12
0	1	0	0	0	0	0	0	0.24	0	0.12
0.17	0.35	0	0	0	0	0	0.07	0.24	0.04	0.12
0.14	0.13	0	0	0	0	0	0.06	0.24	0.03	0.12
0.3	0.18	0	0	0	0	0	0.1	0.24	0.05	0.12
0.15	1	0	0	0	0	0	0	0.24	0	0.12
0.38	0.19	0	0	1	1	0	0.05	0.24	0.52	0.62
0	0.04	0	0	0	0	0	0.05	0.24	0.02	0.12
0.25	0.38	0	0	0	0	0	0.05	0.24	0.03	0.12
0.25	0.38	0	0	0	0	0	0.1	0.24	0.05	0.12
0	0.15	0	0	1	1	0	0	0.24	0.5	0.62
0.15	0.75	0	0	0	0	0	0	0.24	0	0.12
0.33	0.56	0	0	0	0	0	0.02	0.24	0.01	0.12
0.6	0.3	0	0	0	0	0	0.07	0.24	0.03	0.12
0.5	0.6	0	0	0	0	0	0	0.24	0	0.12
0	0.75	0	0	1	1	0	0	0.24	0.5	0.62
0.15	0.5	0	0	0	0	0	0	0.24	0	0.12
0.3	0.22	0	0	0	0	0	0.02	0.24	0.01	0.12
0.58	0.71	0	0	0	0	0	0.01	0.24	0	0.12
0.38	0.38	0	0	1	1	0	0.06	0.24	0.53	0.62
0	0.43	0	0	0	0	0	0.39	0.42	0.2	0.21
0	0.16	0	0	0	0	0	0.06	0.42	0.03	0.21
0	0.43	0	0.02	1	1	0	0	0.42	0.5	0.71
0	1	0	0.04	1	1	0	0.24	0.42	0.62	0.71
0	1	0	0	0	0	0	0.01	0.42	0.01	0.21
0	1	0	0.01	0	0	0	0.01	0.42	0.01	0.21
0.33	1	0	0.01	1	1	0	0.07	0.42	0.54	0.71
0.17	0.5	0	0.01	0	0	0	0.26	0.42	0.13	0.21
0.09	0.1	0	0.04	1	1	0	0.26	0.42	0.63	0.71
0	0.33	0	0	0	0	0	0.22	0.42	0.11	0.21
0	0.5	0	0.01	0	0	0	0.33	0.42	0.16	0.21
0.14	0.5	0	0.04	1	1	0	0.23	0.42	0.62	0.71
0.27	0.16	0	0	1	1	0	0.18	0.42	0.59	0.71
0	0.38	0	0.02	0	0	0	0.27	0.42	0.13	0.21
0.5	0.75	0	0.12	1	1	0	0.4	0.42	0.7	0.71
0	1	0	0	1	1	0	0.24	0.42	0.62	0.71
0.2	0.6	0	0	0	0	0	0.24	0.42	0.12	0.21
0.17	0.43	0	0	0	0	0	0.02	0.42	0.01	0.21
0.15	1	0	0.1	1	1	0	0.06	0.42	0.53	0.71
0.27	0.33	0	0.01	0	0	0	0.01	0.42	0.01	0.21
1	0	0	0	0	0	0	0.04	0.42	0.02	0.21
0.09	0.25	0	0.06	1	1	0	0.2	0.42	0.6	0.71
0	0.15	0	0	0	0	0	0.09	0.42	0.04	0.21
0	0.13	0	0.1	1	1	0	0.23	0.42	0.62	0.71
0.11	0.15	0	0.03	0	0	0	0.13	0.42	0.07	0.21
0	1	0	0.04	1	1	0	0.09	0.42	0.55	0.71
0	0.16	0	0.01	0	0	0	0.19	0.42	0.09	0.21
0	1	0	0	1	1	0	0.17	0.42	0.58	0.71
0.11	0.3	0	0.04	1	1	0	0.32	0.42	0.66	0.71
0	0.43	0	0	1	1	0	0.03	0.42	0.51	0.71
0.18	0.38	0	0	0	0	0	0.36	0.42	0.18	0.21
0	0.21	0	0.05	1	1	0	0	0.42	0.5	0.71
0	0.38	0	0	0	0	0	0.4	0.42	0.2	0.21
0.1	0.02	0	0	1	1	0	0.12	0.42	0.56	0.71
0.14	0.08	0	0.01	0	0	0	0.01	0.42	0.01	0.21
0	0.33	0	0.02	0	0	0	0.16	0.42	0.08	0.21
0.15	1	0	0.01	0	0	0	0	0.42	0	0.21
0	0.19	0	0	0	0	0	0.22	0.42	0.11	0.21
0.2	0.12	0	0.02	1	1	0	0.11	0.42	0.56	0.71
0	0.25	0	0.01	0	0	0	0.09	0.42	0.05	0.21
0.15	1	0	0	0	0	0	0.09	0.42	0.05	0.21
0.15	1	0	0.05	0	0	0	0.16	0.42	0.08	0.21
0	1	0	0.03	1	1	0	0.51	0.42	0.76	0.71
0.14	0.6	0	0	0	0	0	0.03	0.42	0.01	0.21
0.04	0	0	0	1	1	0	0.27	0.42	0.63	0.71
0	0.09	0	0	0	0	0	0.08	0.42	0.04	0.21
0.06	0.38	0	0	1	1	0	0.39	0.42	0.7	0.71
0.14	0.08	0	0.1	0	0	0	0.21	0.42	0.11	0.21
0.22	0.1	0	0.12	1	1	0	0.21	0.42	0.6	0.71
0.13	0.38	0	0	0	0	0	0.02	0.42	0.01	0.21
0	0.27	0.01	0.12	0	0	0	0.25	0.42	0.13	0.21
0.12	0.3	0	0.03	1	1	0	0.05	0.42	0.52	0.71
0.15	1	0	0.02	0	0	0	0.11	0.42	0.06	0.21
0.14	0.17	0	0	1	1	0	0.02	0.42	0.51	0.71
0.17	0.6	0	0	0	0	0	0.1	0.42	0.05	0.21
0.13	0.6	0	0.03	1	1	0	0.07	0.42	0.54	0.71
0.67	0.03	0	0.07	1	1	0	0.37	0.42	0.68	0.71
0	1	0	0	0	0	0	0.02	0.42	0.01	0.21
0	0.18	0	0.01	0	0	0	0.13	0.42	0.06	0.21
0	0.13	0	0.04	1	1	0	0.2	0.42	0.6	0.71
0.05	0.09	0	0.04	1	1	0	0.29	0.42	0.65	0.71
0.15	0.75	0	0	0	0	0	0	0.42	0	0.21
0.25	0.11	0	0.03	1	1	0	0.31	0.42	0.65	0.71
0	0.03	0	0.12	1	1	0	0.35	0.42	0.68	0.71
0	0.19	0	0.11	0	0	0	0.11	0.42	0.06	0.21
0	0.23	0	0.08	0	0	0	0.33	0.42	0.17	0.21
0	0.15	0	0.03	1	1	0	0.07	0.42	0.53	0.71
0.15	0.75	0	0	0	0	0	0.03	0.42	0.01	0.21
0.17	0.33	0	0	0	0	0	0.16	0.42	0.08	0.21
0.2	0.3	0	0	0	0	0	0.03	0.42	0.02	0.21
0	0.6	0	0	0	0	0	0.02	0.42	0.01	0.21
0	0.75	0	0.02	1	1	0	0.04	0.42	0.52	0.71
0.15	0.3	0	0	0	0	0	0	0.42	0	0.21
0.2	0.13	0	0.03	0	0	0	0.35	0.42	0.17	0.21
0.17	0.43	0	0	0	0	0	0.11	0.42	0.05	0.21
0.13	0.19	0	0	0	0	0	0.24	0.42	0.12	0.21
0.67	0.86	0	0	1	1	0	0.39	0.41	0.7	0.7
0.25	0.16	0.02	0.01	1	1	0.01	0.06	0.41	0.53	0.7
0.67	0.71	0.12	0.1	1	1	0.05	0	0.41	0.53	0.7
0	1	0.01	0.01	1	1	0	0.24	0.41	0.62	0.7
0.33	1	0	0	0	0	0	0.01	0.41	0.01	0.2
0.33	1	0	0	0	0	0	0.01	0.41	0.01	0.2
0.33	1	0	0	0	0	0	0.07	0.41	0.04	0.2
0.5	0.67	0	0	0	0	0	0.26	0.41	0.13	0.2
0.27	0.17	0.03	0.02	1	1	0.01	0.26	0.41	0.64	0.7
0.75	0.89	0	0	1	1	0	0.22	0.41	0.61	0.7
0	0.67	0.07	0.06	0	0	0.03	0.33	0.41	0.18	0.2
0.29	0.5	0.06	0.05	1	1	0.02	0.23	0.41	0.63	0.7
0.47	0.32	0.01	0.01	0	0	0	0.18	0.41	0.09	0.2
1	0.5	0.04	0.04	0	0	0.02	0.27	0.41	0.14	0.2
0.67	1	0	0	1	1	0	0.4	0.41	0.7	0.7
0	1	0	0	0	0	0	0.24	0.41	0.12	0.2
0.6	0.6	0.09	0.08	0	0	0.04	0.24	0.41	0.14	0.2
0.5	0.71	0	0	0	0	0	0.02	0.41	0.01	0.2
0.15	1	0.01	0.01	0	0	0	0.06	0.41	0.03	0.2
0.55	0.56	0.01	0.01	0	0	0	0.01	0.41	0.01	0.2
0.4	1	0	0	0	0	0	0.04	0.41	0.02	0.2
1	0	0	0	0	0	0	0.2	0.41	0.1	0.2
1	0.25	0	0	0	0	0	0.09	0.41	0.04	0.2
0.43	0.25	0	0	0	0	0	0.23	0.41	0.12	0.2
0.33	0.3	0	0	1	1	0	0.13	0.41	0.57	0.7
0	1	0	0	0	0	0	0.09	0.41	0.05	0.2
0	0.16	0	0	1	1	0	0.19	0.41	0.59	0.7
0	1	0.02	0.01	0	0	0.01	0.17	0.41	0.09	0.2
0.22	0.6	0.01	0.01	0	0	0	0.32	0.41	0.16	0.2
0	0.86	0.03	0.02	0	0	0.01	0.03	0.41	0.02	0.2
0.27	0.75	0.09	0.08	0	0	0.04	0.36	0.41	0.2	0.2
0.33	0.64	0	0	1	1	0	0	0.41	0.5	0.7
0.13	0.75	0.03	0.02	1	1	0.01	0.4	0.41	0.71	0.7
0.24	0.03	0.05	0.04	1	1	0.02	0.12	0.41	0.57	0.7
0.43	0.1	0	0	0	0	0	0.01	0.41	0.01	0.2
0.38	0.44	0.06	0.05	1	1	0.03	0.16	0.41	0.59	0.7
0.15	1	0	0	0	0	0	0	0.41	0	0.2
0.86	0.38	0	0	0	0	0	0.22	0.41	0.11	0.2
0.53	0.2	0.03	0.02	1	1	0.01	0.11	0.41	0.56	0.7
0	0.33	0.07	0.06	1	1	0.03	0.09	0.41	0.56	0.7
0.15	1	0	0	0	0	0	0.09	0.41	0.05	0.2
0.15	1	0.02	0.01	1	1	0.01	0.16	0.41	0.58	0.7
0.5	1	0.03	0.02	0	0	0.01	0.51	0.41	0.26	0.2
0.43	0.6	0	0	0	0	0	0.03	0.41	0.01	0.2
0.39	0.57	0.07	0.06	1	1	0.03	0.27	0.41	0.65	0.7
0	0.12	0.03	0.02	0	0	0.01	0.08	0.41	0.05	0.2
0.39	0.63	0	0	1	1	0	0.39	0.41	0.7	0.7
0.43	0.08	0.07	0.06	1	1	0.03	0.21	0.41	0.62	0.7
0.22	0.2	0.05	0.04	1	1	0.02	0.21	0.41	0.62	0.7
0.38	0.63	0	0	0	0	0	0.02	0.41	0.01	0.2
0.56	0.36	0.14	0.12	0	0	0.06	0.25	0.41	0.15	0.2
0.47	0.6	0.01	0.01	1	1	0	0.05	0.41	0.53	0.7
0.15	1	0	0	0	0	0	0.11	0.41	0.06	0.2
0.29	0.22	0	0	0	0	0	0.02	0.41	0.01	0.2
0.42	0.6	0.03	0.02	0	0	0.01	0.1	0.41	0.06	0.2
0.25	1	0.03	0.02	1	1	0.01	0.07	0.41	0.54	0.7
0.67	0.07	0	0	1	1	0	0.37	0.41	0.68	0.7
0	1	0	0	0	0	0	0.02	0.41	0.01	0.2
0.42	0.41	0.07	0.06	1	1	0.03	0.13	0.41	0.58	0.7
0.43	0.13	0.08	0.07	1	1	0.03	0.2	0.41	0.62	0.7
0.4	0.15	0.13	0.1	1	1	0.05	0.29	0.41	0.67	0.7
0.15	1	0	0	0	0	0	0	0.41	0	0.2
0.5	0.15	0.02	0.01	1	1	0.01	0.31	0.41	0.66	0.7
0	0.07	0.02	0.01	0	0	0.01	0.35	0.41	0.18	0.2
0.5	0.5	0.04	0.04	1	1	0.02	0.11	0.41	0.57	0.7
0.75	0.38	0.03	0.02	0	0	0.01	0.33	0.41	0.17	0.2
0	0.15	0	0	0	0	0	0.07	0.41	0.03	0.2
0.15	1	0	0	0	0	0	0.03	0.41	0.01	0.2
0.67	0.78	0	0	1	1	0	0.16	0.41	0.58	0.7
0.4	0.3	0.03	0.03	0	0	0.01	0.03	0.41	0.02	0.2
0.5	0.6	0	0	0	0	0	0.02	0.41	0.01	0.2
0	0.75	0.01	0.01	1	1	0	0.04	0.41	0.52	0.7
0.15	0.5	0	0	0	0	0	0	0.41	0	0.2
0.3	0.3	0.09	0.08	0	0	0.04	0.35	0.41	0.19	0.2
0.5	0.71	0.01	0.01	0	0	0	0.11	0.41	0.06	0.2
0.38	0.31	0	0	0	0	0	0.24	0.41	0.12	0.2
0	0.57	0	0	0	0	0	0	0.12	0	0.06
0	0.21	0	0	0	0	0	0	0.12	0	0.06
0	0.43	0	0	1	1	0	0	0.12	0.5	0.56
0	1	0	0	0	0	0	0	0.12	0	0.06
0	1	0	0	0	0	0	0	0.12	0	0.06
0	1	0	0	0	0	0	0	0.12	0	0.06
0	1	0	0	0	0	0	0	0.12	0	0.06
0.17	0.5	0	0	0	0	0	0	0.12	0	0.06
0	0.21	0	0	0	0	0	0	0.12	0	0.06
0	0.56	0	0	0	0	0	0	0.12	0	0.06
0	0.83	0	0	1	1	0	0	0.12	0.5	0.56
0	0.5	0	0	0	0	0	0	0.12	0	0.06
0	0.32	0	0	0	0	0	0	0.12	0	0.06
0	0.5	0	0	0	0	0	0	0.12	0	0.06
0	0.75	0	0	0	0	0	0	0.12	0	0.06
0	1	0	0	1	1	0	0	0.12	0.5	0.56
0	0.6	0	0	1	1	0	0	0.12	0.5	0.56
0	0.71	0	0	0	0	0	0	0.12	0	0.06
0.15	1	0	0	0	0	0	0	0.12	0	0.06
0	0.67	0	0	0	0	0	0	0.12	0	0.06
0	1	0	0	0	0	0	0	0.12	0	0.06
0.04	0.42	0	0	0	0	0	0	0.12	0	0.06
1	0	0	0	0	0	0	0	0.12	0	0.06
0	0.21	0	0	1	1	0	0	0.12	0.5	0.56
0	0.3	0	0	0	0	0	0	0.12	0	0.06
0	1	0	0	0	0	0	0	0.12	0	0.06
0	0.42	0	0	1	1	0	0	0.12	0.5	0.56
0	1	0	0	0	0	0	0	0.12	0	0.06
0	0.4	0	0	0	0	0	0	0.12	0	0.06
0	0.71	0	0	0	0	0	0	0.12	0	0.06
0	0.75	0	0	0	0	0	0	0.12	0	0.06
0	0.43	0	0	0	0	0	0	0.12	0	0.06
0	0.63	0	0	0	0	0	0	0.12	0	0.06
0	0.05	0	0	0	0	0	0	0.12	0	0.06
0	0.1	0	0	0	0	0	0	0.12	0	0.06
0	0.44	0	0	0	0	0	0	0.12	0	0.06
0.15	1	0	0	0	0	0	0	0.12	0	0.06
0	0.31	0	0	0	0	0	0	0.12	0	0.06
0	0.24	0	0	0	0	0	0	0.12	0	0.06
0	0.42	0	0	0	0	0	0	0.12	0	0.06
0.15	1	0	0	0	0	0	0	0.12	0	0.06
0.15	1	0	0	0	0	0	0	0.12	0	0.06
0	1	0	0	1	1	0	0	0.12	0.5	0.56
0	0.6	0	0	0	0	0	0	0.12	0	0.06
0.04	0.14	0	0	0	0	0	0	0.12	0	0.06
0	0.12	0	0	0	0	0	0	0.12	0	0.06
0.03	0.5	0	0	0	0	0	0	0.12	0	0.06
0	0.1	0	0	0	0	0	0	0.12	0	0.06
0	0.17	0	0	0	0	0	0	0.12	0	0.06
0	0.63	0	0	0	0	0	0	0.12	0	0.06
0	0.36	0	0	0	0	0	0	0.12	0	0.06
0	0.5	0	0	0	0	0	0	0.12	0	0.06
0.15	1	0	0	0	0	0	0	0.12	0	0.06
0	0.33	0	0	0	0	0	0	0.12	0	0.06
0	0.6	0	0	0	0	0	0	0.12	0	0.06
0	0.8	0	0	1	1	0	0	0.12	0.5	0.56
0	0.07	0	0	0	0	0	0	0.12	0	0.06
0	1	0	0	0	0	0	0	0.12	0	0.06
0	0.41	0	0	0	0	0	0	0.12	0	0.06
0	0.13	0	0	0	0	0	0	0.12	0	0.06
0	0.18	0	0	0	0	0	0	0.12	0	0.06
0.15	1	0	0	0	0	0	0	0.12	0	0.06
0	0.19	0	0	0	0	0	0	0.12	0	0.06
0	0.04	0	0	0	0	0	0	0.12	0	0.06
0	0.38	0	0	0	0	0	0	0.12	0	0.06
0	0.38	0	0	0	0	0	0	0.12	0	0.06
0	0.2	0	0	0	0	0	0	0.12	0	0.06
0.15	0.75	0	0	0	0	0	0	0.12	0	0.06
0	0.56	0	0	1	1	0	0	0.12	0.5	0.56
0	0.3	0	0	0	0	0	0	0.12	0	0.06
0	0.6	0	0	0	0	0	0	0.12	0	0.06
0	0.75	0	0	0	0	0	0	0.12	0	0.06
0.15	0.5	0	0	0	0	0	0	0.12	0	0.06
0	0.26	0	0	0	0	0	0	0.12	0	0.06
0	0.71	0	0	0	0	0	0	0.12	0	0.06
0	0.31	0	0	0	0	0	0	0.12	0	0.06
0	0.57	0	0.01	0	0	0	0.41	0.34	0.21	0.17
0	0.16	0	0	0	0	0	0.08	0.34	0.04	0.17
0	0.57	0.02	0.13	1	1	0.01	0.06	0.34	0.53	0.67
0	1	0.02	0.13	0	0	0.01	0.28	0.34	0.14	0.17
0	1	0.01	0.06	0	0	0	0.04	0.34	0.02	0.17
0	1	0	0.03	0	0	0	0.03	0.34	0.02	0.17
0	1	0	0.02	0	0	0	0.08	0.34	0.04	0.17
0	0.5	0	0.01	0	0	0	0.29	0.34	0.14	0.17
0.09	0.17	0.01	0.04	1	1	0	0.26	0.34	0.63	0.67
0	0.56	0	0.01	0	0	0	0.23	0.34	0.11	0.17
0	0.67	0.04	0.21	1	1	0.01	0.38	0.34	0.7	0.67
0.14	0.5	0.02	0.13	0	0	0.01	0.29	0.34	0.15	0.17
0.13	0.26	0.03	0.21	0	0	0.01	0.2	0.34	0.1	0.17
0.5	0.5	0.02	0.15	0	0	0.01	0.32	0.34	0.17	0.17
0.33	0.75	0.04	0.25	1	1	0.01	0.48	0.34	0.75	0.67
0	1	0.03	0.21	0	0	0.01	0.28	0.34	0.15	0.17
0	0.6	0	0	0	0	0	0.26	0.34	0.13	0.17
0	0.71	0.01	0.04	0	0	0	0.03	0.34	0.01	0.17
0.15	1	0.02	0.13	1	1	0.01	0.12	0.34	0.57	0.67
0.09	0.56	0	0.02	0	0	0	0.02	0.34	0.01	0.17
0	1	0	0	0	0	0	0.04	0.34	0.02	0.17
0.13	0.5	0	0	0	0	0	0.22	0.34	0.11	0.17
0	0.25	0.02	0.12	0	0	0.01	0.11	0.34	0.06	0.17
1	0	0	0	0	0	0	0.27	0.34	0.14	0.17
0.22	0.25	0.01	0.04	0	0	0	0.16	0.34	0.08	0.17
0	1	0.03	0.21	1	1	0.01	0.1	0.34	0.55	0.67
0	0.16	0.01	0.06	0	0	0	0.23	0.34	0.12	0.17
0	1	0.02	0.13	1	1	0.01	0.18	0.34	0.59	0.67
0	0.4	0.03	0.2	1	1	0.01	0.36	0.34	0.68	0.67
0	0.71	0	0	0	0	0	0.03	0.34	0.02	0.17
0	0.63	0.02	0.14	1	1	0.01	0.36	0.34	0.69	0.67
0.08	0.43	0.03	0.2	1	1	0.01	0.11	0.34	0.56	0.67
0	0.5	0.02	0.16	1	1	0.01	0.45	0.34	0.73	0.67
0.05	0.03	0.01	0.07	0	0	0	0.13	0.34	0.07	0.17
0	0.1	0	0.02	0	0	0	0.03	0.34	0.01	0.17
0.31	0.44	0.03	0.18	1	1	0.01	0.2	0.34	0.6	0.67
0.15	1	0	0	0	0	0	0	0.34	0	0.17
0.14	0.31	0.02	0.18	0	0	0.01	0.27	0.34	0.14	0.17
0.13	0.2	0.01	0.04	0	0	0	0.17	0.34	0.09	0.17
0	0.33	0	0.01	0	0	0	0.1	0.34	0.05	0.17
0.15	1	0.03	0.2	1	1	0.01	0.1	0.34	0.55	0.67
0.15	1	0.03	0.25	0	0	0.01	0.21	0.34	0.11	0.17
0.13	1	0.01	0.09	1	1	0	0.59	0.34	0.8	0.67
0	0.6	0	0.01	0	0	0	0.03	0.34	0.01	0.17
0.11	0.29	0.03	0.21	1	1	0.01	0.31	0.34	0.66	0.67
0	0.09	0.02	0.15	0	0	0.01	0.1	0.34	0.05	0.17
0.19	0.5	0	0	1	1	0	0.43	0.34	0.71	0.67
0	0.08	0.03	0.24	0	0	0.01	0.25	0.34	0.13	0.17
0	0.2	0.02	0.16	1	1	0.01	0.23	0.34	0.62	0.67
0.13	0.63	0	0	0	0	0	0.02	0.34	0.01	0.17
0	0.36	0	0	1	1	0	0.31	0.34	0.66	0.67
0.06	0.5	0	0.01	0	0	0	0.06	0.34	0.03	0.17
0.15	1	0	0	0	0	0	0.15	0.34	0.07	0.17
0	0.22	0	0.01	0	0	0	0.02	0.34	0.01	0.17
0.08	0.6	0	0.02	1	1	0	0.13	0.34	0.57	0.67
0	0.8	0	0.03	0	0	0	0.08	0.34	0.04	0.17
0	0.05	0.01	0.07	1	1	0	0.41	0.34	0.71	0.67
0	1	0	0	0	0	0	0.02	0.34	0.01	0.17
0.25	0.29	0	0.01	0	0	0	0.2	0.34	0.1	0.17
0	0.13	0	0.27	1	1	0	0.26	0.34	0.63	0.67
0.1	0.15	0	0	1	1	0	0.39	0.34	0.7	0.67
0.15	1	0	0	0	0	0	0	0.34	0	0.17
0	0.15	0	0	1	1	0	0.35	0.34	0.68	0.67
0	0.04	0.03	0.22	0	0	0.01	0.4	0.34	0.2	0.17
0.25	0.44	0.03	0.18	1	1	0.01	0.16	0.34	0.59	0.67
0	0.38	0	0	0	0	0	0.44	0.34	0.22	0.17
0	0.15	0	0	0	0	0	0.07	0.34	0.04	0.17
0.15	0.75	0	0.01	0	0	0	0.03	0.34	0.02	0.17
0.17	0.56	0	0.02	1	1	0	0.18	0.34	0.59	0.67
0	0.3	0	0.01	0	0	0	0.1	0.34	0.05	0.17
0	0.6	0	0.01	1	1	0	0.02	0.34	0.51	0.67
0	0.75	0	0	0	0	0	0.04	0.34	0.02	0.17
0.15	0.5	0	0	0	0	0	0	0.34	0	0.17
0	0.22	0.02	0.13	0	0	0.01	0.37	0.34	0.19	0.17
0.08	0.71	0.01	0.07	0	0	0	0.12	0.34	0.06	0.17
0	0.25	0.04	0.31	0	0	0.02	0.3	0.34	0.16	0.17
0	0.57	0.02	0.23	1	1	0.01	0.41	0.32	0.71	0.66
0	0.21	0	0.04	0	0	0	0.06	0.32	0.03	0.16
0.33	0.43	0.01	0.13	1	1	0	0.06	0.32	0.53	0.66
0	1	0	0.04	0	0	0	0.25	0.32	0.13	0.16
0	1	0.01	0.12	0	0	0	0.04	0.32	0.02	0.16
0	1	0	0.07	0	0	0	0.03	0.32	0.01	0.16
0.17	1	0	0.05	1	1	0	0.08	0.32	0.54	0.66
0	0.67	0	0.02	0	0	0	0.28	0.32	0.14	0.16
0.36	0.24	0	0.08	0	0	0	0.26	0.32	0.13	0.16
0	0.67	0	0.08	0	0	0	0.22	0.32	0.11	0.16
0	0.83	0.01	0.23	0	0	0	0.36	0.32	0.18	0.16
0.71	0.67	0.02	0.44	0	0	0.01	0.29	0.32	0.15	0.16
0.27	0.37	0.01	0.19	0	0	0	0.17	0.32	0.09	0.16
0	0.5	0	0.07	0	0	0	0.3	0.32	0.15	0.16
0.17	0.75	0	0	1	1	0	0.45	0.32	0.72	0.66
0	1	0.01	0.18	0	0	0	0.24	0.32	0.12	0.16
0	0.6	0.01	0.15	1	1	0	0.24	0.32	0.62	0.66
0.67	0.71	0.01	0.13	1	1	0	0.03	0.32	0.51	0.66
0.15	1	0.02	0.31	1	1	0.01	0.12	0.32	0.56	0.66
0.27	0.67	0	0.05	0	0	0	0.02	0.32	0.01	0.16
0.2	1	0	0.01	0	0	0	0.04	0.32	0.02	0.16
0.13	0.5	0.02	0.24	1	1	0.01	0.21	0.32	0.61	0.66
0	0.3	0	0	0	0	0	0.11	0.32	0.05	0.16
0.29	0.21	0	0.07	0	0	0	0.24	0.32	0.12	0.16
1	0	0	0	0	0	0	0.16	0.32	0.08	0.16
0	1	0	0.04	0	0	0	0.1	0.32	0.05	0.16
0	0.21	0.01	0.11	0	0	0	0.22	0.32	0.11	0.16
0	1	0.01	0.28	0	0	0.01	0.16	0.32	0.08	0.16
0	0.4	0.02	0.3	0	0	0.01	0.35	0.32	0.18	0.16
0	0.86	0	0.02	0	0	0	0.03	0.32	0.02	0.16
0.36	0.88	0.01	0.22	1	1	0	0.34	0.32	0.67	0.66
0.08	0.5	0	0	1	1	0	0.1	0.32	0.55	0.66
0.13	0.63	0	0.04	1	1	0	0.42	0.32	0.71	0.66
0.19	0.04	0.01	0.1	1	1	0	0.12	0.32	0.56	0.66
0	0.1	0	0.01	0	0	0	0.03	0.32	0.01	0.16
0.23	0.44	0.02	0.24	1	1	0.01	0.18	0.32	0.59	0.66
0.15	1	0	0.01	0	0	0	0	0.32	0	0.16
0.14	0.38	0.01	0.17	1	1	0	0.24	0.32	0.62	0.66
0.27	0.24	0	0.44	1	1	0	0.17	0.32	0.58	0.66
0	0.33	0	0.01	0	0	0	0.09	0.32	0.04	0.16
0.15	1	0	0.05	0	0	0	0.09	0.32	0.05	0.16
0.15	1	0	0.02	0	0	0	0.19	0.32	0.1	0.16
0.25	1	0.01	0.22	1	1	0.01	0.58	0.32	0.79	0.66
0.29	0.6	0	0.01	0	0	0	0.03	0.32	0.01	0.16
0.18	0.29	0.01	0.12	1	1	0	0.28	0.32	0.64	0.66
0	0.09	0	0.04	0	0	0	0.1	0.32	0.05	0.16
0.13	0.5	0.01	0.2	0	0	0	0.43	0.32	0.22	0.16
0.43	0.15	0.01	0.12	1	1	0	0.23	0.32	0.62	0.66
0.11	0.17	0.01	0.1	0	0	0	0.23	0.32	0.12	0.16
0	0.63	0	0	0	0	0	0.01	0.32	0.01	0.16
0.44	0.45	0	0	1	1	0	0.3	0.32	0.65	0.66
0	0.6	0	0.07	0	0	0	0.06	0.32	0.03	0.16
0.15	1	0.01	0.11	0	0	0	0.14	0.32	0.07	0.16
0	0.22	0	0	0	0	0	0.02	0.32	0.01	0.16
0	0.6	0	0.04	0	0	0	0.11	0.32	0.06	0.16
0	1	0	0.01	0	0	0	0.08	0.32	0.04	0.16
0.33	0.07	0.02	0.24	1	1	0.01	0.38	0.32	0.7	0.66
1	1	0	0.04	0	0	0	0.01	0.32	0.01	0.16
0.08	0.41	0	0.03	0	0	0	0.2	0.32	0.1	0.16
0	0.13	0.01	0.19	1	1	0	0.24	0.32	0.62	0.66
0.3	0.27	0	0	1	1	0	0.38	0.32	0.69	0.66
0.15	1	0	0	0	0	0	0	0.32	0	0.16
0.25	0.22	0.01	0.21	0	0	0	0.34	0.32	0.17	0.16
0	0.06	0.01	0.15	0	0	0	0.37	0.32	0.19	0.16
0	0.44	0	0.06	0	0	0	0.15	0.32	0.07	0.16
0	0.38	0.02	0.34	0	0	0.01	0.39	0.32	0.2	0.16
0	0.15	0	0	0	0	0	0.06	0.32	0.03	0.16
0.15	0.75	0	0	0	0	0	0.02	0.32	0.01	0.16
0.17	0.56	0	0	1	1	0	0.17	0.32	0.59	0.66
0.6	0.3	0	0.07	0	0	0	0.09	0.32	0.05	0.16
0.25	0.8	0.01	0.11	0	0	0	0.02	0.32	0.01	0.16
0	0.75	0	0	0	0	0	0.03	0.32	0.02	0.16
0.15	0.5	0	0	0	0	0	0	0.32	0	0.16
0	0.26	0.01	0.14	0	0	0	0.35	0.32	0.18	0.16
0.33	0.71	0.01	0.14	1	1	0	0.11	0.32	0.56	0.66
0.38	0.38	0.02	0.36	0	0	0.01	0.27	0.32	0.14	0.16
0	0.43	0	0.01	1	1	0	0.02	0.29	0.51	0.64
0	0.16	0	0	0	0	0	0.02	0.29	0.01	0.14
0	0.43	0	0.02	0	0	0	0.06	0.29	0.03	0.14
0	1	0	0.01	0	0	0	0.04	0.29	0.02	0.14
0	1	0	0.01	1	1	0	0.03	0.29	0.51	0.64
0	1	0	0.01	0	0	0	0.02	0.29	0.01	0.14
0	1	0	0	0	0	0	0	0.29	0	0.14
0.17	0.5	0	0.01	0	0	0	0.03	0.29	0.02	0.14
0	0.1	0	0.01	0	0	0	0	0.29	0	0.14
0	0.33	0	0	0	0	0	0.01	0.29	0	0.14
0	0.5	0	0	1	1	0	0.06	0.29	0.53	0.64
0	0.5	0	0.01	0	0	0	0.06	0.29	0.03	0.14
0	0.16	0	0	0	0	0	0.01	0.29	0.01	0.14
0	0.38	0	0	1	1	0	0.06	0.29	0.53	0.64
0	0.75	0.01	0.04	1	1	0	0.08	0.29	0.54	0.64
0	1	0	0.01	0	0	0	0.05	0.29	0.02	0.14
0	0.6	0	0.01	0	0	0	0.02	0.29	0.01	0.14
0	0.43	0	0.01	0	0	0	0	0.29	0	0.14
0.15	1	0	0	0	0	0	0.06	0.29	0.03	0.14
0	0.33	0	0	0	0	0	0.01	0.29	0	0.14
0	1	0	0	0	0	0	0	0.29	0	0.14
0	0.25	0	0	0	0	0	0.02	0.29	0.01	0.14
0	0.15	0	0.01	0	0	0	0.02	0.29	0.01	0.14
0	0.13	0	0	1	1	0	0.04	0.29	0.52	0.64
0	0.15	0	0.01	0	0	0	0.03	0.29	0.01	0.14
1	0	0	0	0	0	0	0	0.29	0	0.14
0	0.16	0.01	0.03	1	1	0	0.05	0.29	0.52	0.64
0	1	0	0	1	1	0	0.01	0.29	0.51	0.64
0.11	0.3	0	0	1	1	0	0.03	0.29	0.52	0.64
0	0.43	0	0	0	0	0	0	0.29	0	0.14
0	0.38	0	0.01	1	1	0	0	0.29	0.5	0.64
0.08	0.21	0	0.01	0	0	0	0.11	0.29	0.05	0.14
0.13	0.38	0.01	0.03	1	1	0	0.05	0.29	0.53	0.64
0.05	0.02	0	0.02	0	0	0	0.01	0.29	0.01	0.14
0	0.08	0	0	0	0	0	0.01	0.29	0.01	0.14
0	0.33	0	0.01	0	0	0	0.04	0.29	0.02	0.14
0.15	1	0	0	1	1	0	0	0.29	0.5	0.64
0	0.19	0	0	0	0	0	0.05	0.29	0.03	0.14
0	0.12	0	0.01	0	0	0	0.06	0.29	0.03	0.14
0	0.25	0	0	0	0	0	0	0.29	0	0.14
0.15	1	0.01	0.07	1	1	0	0	0.29	0.5	0.64
0.15	1	0	0.02	0	0	0	0.05	0.29	0.03	0.14
0	1	0	0	1	1	0	0.08	0.29	0.54	0.64
0	0.6	0	0.03	0	0	0	0	0.29	0	0.14
0	0	0	0.02	1	1	0	0.05	0.29	0.52	0.64
0	0.09	0.01	0.04	1	1	0	0.02	0.29	0.51	0.64
0.03	0.38	0	0.01	0	0	0	0.04	0.29	0.02	0.14
0	0.08	0	0	0	0	0	0.04	0.29	0.02	0.14
0.11	0.1	0	0.03	0	0	0	0.02	0.29	0.01	0.14
0	0.38	0	0	0	0	0	0	0.29	0	0.14
0	0.27	0.01	0.04	0	0	0	0.06	0.29	0.03	0.14
0.06	0.3	0.01	0.05	1	1	0	0.01	0.29	0.51	0.64
0.15	1	0	0	0	0	0	0.04	0.29	0.02	0.14
0	0.17	0	0	0	0	0	0	0.29	0	0.14
0	0.6	0	0	0	0	0	0.03	0.29	0.01	0.14
0	0.6	0	0.03	0	0	0	0.01	0.29	0.01	0.14
0	0.03	0	0	1	1	0	0.04	0.29	0.52	0.64
0	1	0	0	0	0	0	0	0.29	0	0.14
0	0.18	0	0.01	0	0	0	0.07	0.29	0.04	0.14
0	0.13	0	0	1	1	0	0.06	0.29	0.53	0.64
0	0.09	0	0	1	1	0	0.1	0.29	0.55	0.64
0.15	0.75	0	0.02	0	0	0	0	0.29	0	0.14
0	0.11	0	0	1	1	0	0.05	0.29	0.52	0.64
0	0.03	0	0	0	0	0	0.05	0.29	0.02	0.14
0	0.19	0	0	0	0	0	0.05	0.29	0.03	0.14
0	0.23	0	0	0	0	0	0.1	0.29	0.05	0.14
0	0.15	0	0.01	0	0	0	0	0.29	0	0.14
0.15	0.75	0	0.01	0	0	0	0	0.29	0	0.14
0	0.33	0	0	0	0	0	0.02	0.29	0.01	0.14
0	0.3	0	0	0	0	0	0.07	0.29	0.03	0.14
0	0.6	0	0	0	0	0	0	0.29	0	0.14
0	0.75	0	0	0	0	0	0	0.29	0	0.14
0.15	0.3	0	0	0	0	0	0	0.29	0	0.14
0	0.13	0	0	1	1	0	0.02	0.29	0.51	0.64
0	0.43	0	0	0	0	0	0.01	0.29	0	0.14
0	0.19	0	0	0	0	0	0.06	0.29	0.03	0.14
0	0.43	0	0.06	0	0	0	0.41	0.38	0.21	0.19
0	0.21	0	0.01	0	0	0	0.08	0.38	0.04	0.19
0	0.43	0	0.12	1	1	0	0.06	0.38	0.53	0.69
0	1	0	0.04	1	1	0	0.28	0.38	0.64	0.69
0	1	0	0	0	0	0	0.04	0.38	0.02	0.19
0	1	0	0	0	0	0	0.03	0.38	0.01	0.19
0	1	0	0.01	0	0	0	0.08	0.38	0.04	0.19
0	0.5	0	0.03	1	1	0	0.29	0.38	0.64	0.69
0	0.14	0	0	0	0	0	0.26	0.38	0.13	0.19
0	0.33	0	0.01	0	0	0	0.23	0.38	0.11	0.19
0	0.67	0	0.1	1	1	0	0.38	0.38	0.69	0.69
0	0.5	0	0	1	1	0	0.29	0.38	0.64	0.69
0	0.21	0	0	0	0	0	0.2	0.38	0.1	0.19
0	0.38	0	0.08	1	1	0	0.32	0.38	0.66	0.69
0	0.75	0	0.08	1	1	0	0.48	0.38	0.74	0.69
0	1	0	0.01	0	0	0	0.28	0.38	0.14	0.19
0	0.6	0	0.04	1	1	0	0.26	0.38	0.63	0.69
0	0.43	0	0	0	0	0	0.03	0.38	0.01	0.19
0.15	1	0	0.01	1	1	0	0.12	0.38	0.56	0.69
0	0.44	0	0	0	0	0	0.02	0.38	0.01	0.19
0	1	0	0.01	0	0	0	0.04	0.38	0.02	0.19
0	0.25	0	0.03	1	1	0	0.22	0.38	0.61	0.69
0	0.4	0	0	1	1	0	0.11	0.38	0.55	0.69
0	0.13	0	0	0	0	0	0.27	0.38	0.14	0.19
[truncated: 3,776 more rows]
