# Supplementary material for: A hybrid trust computing approach for IoT using social similarity and machine learning
Source: PLoS One. 2022 Jul 28;17(7):e0265658. doi: 10.1371/journal.pone.0265658 (PMC9333244; doi:10.1371/journal.pone.0265658)
Supplement: S1 File — (ZIP) [file pone.0265658.s001.zip › supplimentary_files/output_data/Crawdad/outputML16-Jan-2022_q_0.3.dat]

0	0	0	0	0	0	0
0	0	0	0	0	0	0
1	1	0	0	1	0	0
1	1	1	1	1	0	0
1	1	0	0	1	0	0
1	1	0	0	1	0	0
0	0	0	0	0	0	0
0	0	0	0	0	0	0
1	1	1	1	1	0	0
1	1	0	0	1	0	0
1	1	0	0	1	0	0
0	0	0	0	0	0	0
0	0	0	0	0	0	0
1	1	0	0	1	0	0
1	1	0	1	1	0	0
1	1	0	1	1	0	0
0	0	0	0	0	0	0
0	0	0	0	0	0	0
0	0	0	0	0	0	0
0	0	0	0	0	0	0
0	0	0	0	0	0	0
0	0	0	0	0	0	0
0	0	0	0	0	0	0
0	0	0	0	0	0	0
0	0	0	0	0	0	0
0	0	0	0	0	0	0
0	0	0	0	0	0	0
0	0	0	0	0	0	0
0	0	0	0	0	0	0
0	0	0	0	0	0	0
0	0	0	0	0	0	0
0	0	0	0	0	0	0
0	0	0	0	0	0	0
0	0	0	0	0	0	0
0	0	0	0	0	0	0
0	0	0	0	0	0	0
0	0	0	0	0	0	0
0	0	0	0	0	0	0
0	0	0	0	0	0	0
0	0	0	0	0	0	0
0	0	0	0	0	0	0
0	0	0	0	0	0	0
0	0	0	0	0	0	0
0	0	0	0	0	0	0
0	0	0	0	0	0	0
0	0	0	0	0	0	0
0	0	0	0	0	0	0
0	0	0	0	0	0	0
0	0	0	0	0	0	0
0	0	0	0	0	0	0
0	0	0	0	0	0	0
0	0	0	0	0	0	0
0	0	0	0	0	0	0
0	0	0	0	0	0	0
0	0	0	0	0	0	0
0	0	0	0	0	0	0
0	0	0	0	0	0	0
0	0	0	0	0	0	0
0	0	0	0	0	0	0
0	0	0	0	0	0	0
0	0	0	0	0	0	0
0	0	0	0	0	0	0
0	0	0	0	0	0	0
0	0	0	0	0	0	0
0	0	0	0	0	0	0
0	0	0	0	0	0	0
0	0	0	0	0	0	0
0	0	0	0	0	0	0
0	0	0	0	0	0	0
0	0	0	0	0	0	0
0	0	0	0	0	0	0
1	1	0	0	1	0	0
0	0	0	0	0	0	0
0	0	0	0	0	0	0
0	0	0	0	0	0	0
1	1	0	1	1	0	0
0	0	0	1	0	0	0
0	0	0	0	0	0	0
1	1	1	0	1	0	0
0	0	0	0	0	0	0
0	0	0	0	0	0	0
0	0	0	0	0	0	0
0	0	0	0	0	0	0
0	0	0	0	0	0	0
0	0	0	0	0	0	0
0	0	0	0	0	0	0
0	0	0	0	0	0	0
0	0	0	0	0	0	0
0	0	0	0	0	0	0
0	0	0	0	0	0	0
0	0	0	0	0	0	0
0	0	0	0	0	0	0
0	0	0	0	0	0	0
1	1	0	1	1	0	0
1	1	0	1	1	0	0
1	1	1	0	1	0	1
0	0	0	0	0	0	0
0	0	0	0	0	0	0
1	1	0	1	1	0	0
1	1	0	1	1	0	0
1	1	0	0	1	0	0
0	0	0	0	0	0	0
0	0	0	0	0	0	0
1	1	0	0	1	0	0
1	1	0	0	1	0	0
1	1	0	0	1	0	0
1	1	1	1	1	0	0
1	1	0	0	1	0	0
1	1	0	0	1	0	0
0	0	0	0	0	0	0
1	1	0	1	1	0	0
1	1	0	1	1	0	0
1	1	0	1	1	0	0
1	1	0	0	1	0	0
0	0	0	1	0	0	0
1	1	0	1	1	0	0
0	0	0	1	0	0	0
1	1	1	1	1	0	0
1	1	0	0	1	0	0
1	1	0	0	1	0	0
1	1	1	0	1	0	0
0	0	0	0	0	0	0
0	0	0	0	0	0	0
1	1	0	1	1	0	0
1	1	0	1	1	0	0
0	0	0	0	0	0	0
0	0	0	0	0	0	0
1	1	1	0	1	0	0
0	0	0	0	0	0	0
0	0	0	0	0	0	0
1	1	1	1	1	0	0
1	1	0	0	1	0	0
1	1	0	0	1	0	0
1	1	0	0	1	0	0
1	1	0	0	1	0	0
0	0	0	0	0	0	0
1	1	0	0	1	0	0
1	1	0	1	1	0	0
1	1	0	0	1	0	0
1	1	0	0	1	0	0
1	1	0	0	1	0	0
0	0	0	0	0	0	0
1	1	0	0	1	0	0
1	1	0	0	1	0	0
0	0	0	0	0	0	0
0	0	0	0	0	0	0
1	1	0	0	1	0	0
1	1	0	1	1	0	0
1	1	1	0	1	0	0
0	0	0	0	0	0	0
1	1	0	0	1	0	0
1	1	0	0	1	0	0
1	1	0	0	1	0	0
0	0	0	0	0	0	0
0	0	0	0	0	0	0
1	1	1	1	1	0	0
1	1	0	1	1	0	0
1	1	0	1	1	0	0
1	1	0	0	1	0	0
1	1	0	0	1	0	0
1	1	0	0	1	0	0
0	0	0	0	0	0	0
1	1	0	0	1	0	0
1	1	0	1	1	0	0
0	0	0	0	0	0	0
1	1	0	1	1	0	0
1	1	0	0	1	0	0
1	1	0	0	1	0	0
0	0	0	0	0	0	0
1	1	0	0	1	0	0
1	1	1	0	1	0	0
1	1	0	0	1	0	0
0	0	0	0	0	0	0
0	0	0	0	0	0	0
0	0	0	0	0	0	0
1	1	1	1	1	0	0
1	1	1	0	1	0	0
1	1	0	0	1	0	0
1	1	1	0	1	0	0
1	1	0	1	1	0	0
1	1	0	0	1	0	0
1	1	0	1	1	0	0
1	1	0	0	1	0	0
1	1	0	0	1	0	0
1	1	0	1	1	0	0
0	0	0	0	0	0	0
1	1	0	0	1	0	0
0	0	0	0	0	0	0
1	1	0	0	1	0	0
0	0	0	0	0	0	0
0	0	0	0	0	0	0
1	1	0	1	1	0	0
0	0	0	0	0	0	0
0	0	0	0	0	0	0
1	1	0	0	1	0	0
0	0	0	0	0	0	0
1	1	1	1	1	0	0
1	1	1	1	1	0	0
1	1	1	1	1	0	0
1	1	0	0	1	0	0
1	1	0	0	1	0	0
1	1	0	0	1	0	0
0	0	0	0	0	0	0
1	1	0	1	1	0	0
0	0	0	0	0	0	0
1	1	1	0	1	0	0
1	1	0	0	1	0	0
0	0	0	0	0	0	0
0	0	0	0	0	0	0
1	1	0	1	1	0	0
1	1	0	0	1	0	0
0	0	0	0	0	0	0
1	1	0	0	1	0	0
1	1	0	0	1	0	0
1	1	0	1	1	0	0
1	1	1	1	1	0	0
1	1	1	0	1	0	0
1	1	1	0	1	0	0
0	0	0	1	0	0	0
1	1	1	0	1	0	0
0	0	0	0	0	0	0
0	0	0	0	0	0	0
0	0	0	0	0	0	0
1	1	0	0	1	0	0
1	1	1	0	1	0	0
1	1	0	0	1	0	0
1	1	0	1	1	0	0
1	1	0	0	1	0	0
1	1	0	0	1	0	0
0	0	0	0	0	0	0
1	1	1	0	1	0	0
0	0	0	0	0	0	0
1	1	0	0	1	0	0
0	0	0	0	0	0	0
1	1	0	0	1	0	0
0	0	0	0	0	0	0
0	0	0	0	0	0	0
0	0	0	0	0	0	0
1	1	0	1	1	0	0
1	1	0	0	1	0	0
0	0	0	0	0	0	0
0	0	0	0	0	0	0
0	0	0	0	0	0	0
1	1	0	0	1	0	0
0	0	0	0	0	0	0
1	1	0	0	1	0	0
1	1	1	0	1	0	0
1	1	1	0	1	0	0
0	0	0	0	0	0	0
0	0	0	0	0	0	0
0	0	0	0	0	0	0
1	1	1	1	1	0	0
0	0	0	1	0	0	0
0	0	0	0	0	0	0
0	0	0	1	0	0	0
1	1	1	0	1	0	0
0	0	0	0	0	0	0
0	0	0	1	0	0	0
1	1	1	0	1	0	0
0	0	0	0	0	0	0
1	1	1	1	1	0	0
0	0	0	0	0	0	0
1	1	0	1	1	0	0
0	0	0	1	0	0	0
1	1	0	0	1	0	0
1	1	0	0	1	0	0
0	0	0	0	0	0	0
0	0	0	1	0	0	0
0	0	0	1	0	0	0
0	0	0	0	0	0	0
1	1	0	1	1	0	0
1	1	0	0	1	0	0
1	1	0	0	1	0	0
1	1	0	1	1	0	0
0	0	0	0	0	0	0
1	1	0	1	1	0	0
1	1	0	1	1	0	0
0	0	0	0	0	0	0
0	0	0	0	0	0	0
1	1	0	1	1	0	0
0	0	0	0	0	0	0
0	0	0	0	0	0	0
1	1	0	1	1	0	0
0	0	0	0	0	0	0
1	1	0	0	1	0	0
0	0	0	1	0	0	0
0	0	0	0	0	0	0
0	0	0	0	0	0	0
1	1	1	0	1	0	0
1	1	0	1	1	0	0
1	1	1	0	1	0	0
1	1	1	1	1	0	0
1	1	1	1	1	0	0
0	0	0	1	0	0	0
1	1	0	0	1	0	0
1	1	0	1	1	0	0
0	0	0	0	0	0	0
0	0	0	0	0	0	0
0	0	0	0	0	0	0
1	1	0	0	1	0	0
1	1	1	1	1	0	0
0	0	0	0	0	0	0
1	1	0	0	1	0	0
1	1	1	1	1	0	0
1	1	1	0	1	0	0
0	0	0	0	0	0	0
1	1	0	0	1	0	0
1	1	1	0	1	0	0
0	0	0	0	0	0	0
1	1	0	0	1	0	0
0	0	0	0	0	0	0
0	0	0	0	0	0	0
1	1	0	0	1	0	0
0	0	0	0	0	0	0
0	0	0	0	0	0	0
0	0	0	0	0	0	0
0	0	0	0	0	0	0
0	0	0	0	0	0	0
1	1	0	0	1	0	0
0	0	0	1	0	0	0
0	0	0	0	0	0	0
1	1	0	1	1	0	0
1	1	0	1	1	0	0
1	1	0	1	1	0	0
0	0	0	0	0	0	0
0	0	0	0	0	0	0
0	0	0	0	0	0	0
1	1	0	1	1	0	0
1	1	1	0	1	0	0
0	0	0	0	0	0	0
0	0	0	0	0	0	0
1	1	0	0	1	0	0
0	0	0	0	0	0	0
0	0	0	1	0	0	0
1	1	1	0	1	0	0
0	0	0	0	0	0	0
0	0	0	0	0	0	0
0	0	0	0	0	0	0
1	1	0	0	1	0	0
0	0	0	0	0	0	0
1	1	0	0	1	0	0
0	0	0	0	0	0	0
0	0	0	0	0	0	0
0	0	0	0	0	0	0
0	0	0	0	0	0	0
0	0	0	0	0	0	0
1	1	0	0	1	0	0
1	1	0	0	1	0	0
1	1	0	1	1	0	0
0	0	0	0	0	0	0
0	0	0	0	0	0	0
1	1	1	1	1	0	0
1	1	0	0	1	0	0
1	1	0	1	1	0	0
0	0	0	0	0	0	0
1	1	0	0	1	0	0
0	0	0	0	0	0	0
1	1	1	1	1	0	0
0	0	0	0	0	0	0
0	0	0	0	0	0	0
0	0	0	1	0	0	0
1	1	0	0	1	0	0
0	0	0	0	0	0	0
0	0	0	0	0	0	0
1	1	1	0	1	0	0
1	1	0	1	1	0	0
1	1	0	0	1	0	0
1	1	1	0	1	0	0
0	0	0	0	0	0	0
0	0	0	0	0	0	0
0	0	0	1	0	0	0
0	0	0	0	0	0	0
0	0	0	0	0	0	0
0	0	0	0	0	0	0
0	0	0	0	0	0	0
1	1	1	1	1	0	0
0	0	0	0	0	0	0
0	0	0	0	0	0	0
0	0	0	0	0	0	0
1	1	0	0	1	0	0
1	1	0	1	1	0	0
0	0	0	0	0	0	0
1	1	1	0	1	0	0
1	1	1	0	1	0	0
1	1	0	0	1	0	0
0	0	0	0	0	0	0
0	0	0	0	0	0	0
0	0	0	1	0	0	0
0	0	0	0	0	0	0
0	0	0	0	0	0	0
0	0	0	0	0	0	0
0	0	0	0	0	0	0
0	0	0	0	0	0	0
0	0	0	0	0	0	0
0	0	0	0	0	0	0
0	0	0	0	0	0	0
0	0	0	0	0	0	0
0	0	0	0	0	0	0
0	0	0	0	0	0	0
0	0	0	0	0	0	0
0	0	0	0	0	0	0
0	0	0	0	0	0	0
0	0	0	0	0	0	0
0	0	0	0	0	0	0
1	1	0	0	1	0	0
0	0	0	0	0	0	0
0	0	0	0	0	0	0
0	0	0	0	0	0	0
0	0	0	0	0	0	0
0	0	0	0	0	0	0
1	1	0	0	1	0	0
0	0	0	0	0	0	0
0	0	0	0	0	0	0
0	0	0	0	0	0	0
0	0	0	0	0	0	0
0	0	0	0	0	0	0
0	0	0	0	0	0	0
0	0	0	0	0	0	0
0	0	0	0	0	0	0
0	0	0	0	0	0	0
0	0	0	0	0	0	0
0	0	0	0	0	0	0
0	0	0	0	0	0	0
1	1	0	0	1	0	0
0	0	0	0	0	0	0
0	0	0	0	0	0	0
0	0	0	0	0	0	0
1	1	0	0	1	0	0
1	1	0	0	1	0	0
0	0	0	0	0	0	0
0	0	0	0	0	0	0
1	1	0	0	1	0	0
0	0	0	0	0	0	0
0	0	0	0	0	0	0
1	1	0	0	1	0	0
0	0	0	0	0	0	0
1	1	0	0	1	0	0
1	1	0	0	1	0	0
0	0	0	0	0	0	0
0	0	0	0	0	0	0
0	0	0	0	0	0	0
1	1	0	0	1	0	0
1	1	0	0	1	0	0
0	0	0	0	0	0	0
1	1	0	0	1	0	0
0	0	0	0	0	0	0
0	0	0	0	0	0	0
1	1	1	0	1	0	0
0	0	0	0	0	0	0
0	0	0	0	0	0	0
0	0	0	0	0	0	0
0	0	0	0	0	0	0
0	0	0	0	0	0	0
0	0	0	0	0	0	0
0	0	0	0	0	0	0
1	1	0	1	1	0	0
0	0	0	0	0	0	0
0	0	0	0	0	0	0
1	1	1	0	1	0	0
1	1	0	0	1	0	0
1	1	0	0	1	0	0
0	0	0	0	0	0	0
0	0	0	0	0	0	0
0	0	0	0	0	0	0
0	0	0	0	0	0	0
0	0	0	0	0	0	0
0	0	0	0	0	0	0
1	1	0	0	1	0	0
0	0	0	0	0	0	0
0	0	0	0	0	0	0
0	0	0	0	0	0	0
0	0	0	0	0	0	0
0	0	0	0	0	0	0
0	0	0	0	0	0	0
0	0	0	0	0	0	0
0	0	0	0	0	0	0
0	0	0	0	0	0	0
0	0	0	0	0	0	0
0	0	0	0	0	0	0
0	0	0	0	0	0	0
0	0	0	0	0	0	0
0	0	0	0	0	0	0
0	0	0	0	0	0	0
0	0	0	0	0	0	0
0	0	0	0	0	0	0
0	0	0	0	0	0	0
0	0	0	0	0	0	0
0	0	0	0	0	0	0
0	0	0	0	0	0	0
0	0	0	0	0	0	0
0	0	0	0	0	0	0
0	0	0	0	0	0	0
0	0	0	0	0	0	0
0	0	0	0	0	0	0
0	0	0	0	0	0	0
0	0	0	0	0	0	0
0	0	0	0	0	0	0
0	0	0	0	0	0	0
0	0	0	0	0	0	0
0	0	0	0	0	0	0
1	1	1	0	1	0	0
0	0	0	0	0	0	0
1	1	0	0	1	0	0
1	1	0	0	1	0	0
1	1	0	0	1	0	0
0	0	0	0	0	0	0
0	0	0	0	0	0	0
1	1	0	0	1	0	0
0	0	0	0	0	0	0
0	0	0	0	0	0	0
0	0	0	1	0	0	0
0	0	0	0	0	0	0
1	1	0	0	1	0	0
0	0	0	0	0	0	0
0	0	0	0	0	0	0
0	0	0	0	0	0	0
1	1	0	0	1	0	0
1	1	0	0	1	0	0
0	0	0	0	0	0	0
0	0	0	0	0	0	0
1	1	0	0	1	0	0
0	0	0	0	0	0	0
0	0	0	0	0	0	0
0	0	0	0	0	0	0
0	0	0	0	0	0	0
0	0	0	0	0	0	0
0	0	0	0	0	0	0
0	0	0	0	0	0	0
0	0	0	0	0	0	0
0	0	0	0	0	0	0
0	0	0	0	0	0	0
0	0	0	0	0	0	0
1	1	0	1	1	0	0
0	0	0	0	0	0	0
1	1	1	0	1	0	0
0	0	0	0	0	0	0
0	0	0	0	0	0	0
0	0	0	0	0	0	0
0	0	0	0	0	0	0
0	0	0	0	0	0	0
0	0	0	0	0	0	0
0	0	0	0	0	0	0
0	0	0	0	0	0	0
0	0	0	0	0	0	0
0	0	0	0	0	0	0
0	0	0	0	0	0	0
0	0	0	0	0	0	0
0	0	0	0	0	0	0
1	1	1	0	1	0	0
0	0	0	0	0	0	0
0	0	0	0	0	0	0
0	0	0	0	0	0	0
0	0	0	0	0	0	0
0	0	0	0	0	0	0
0	0	0	0	0	0	0
0	0	0	0	0	0	0
1	1	0	0	1	0	0
1	1	0	0	1	0	0
0	0	0	0	0	0	0
0	0	0	0	0	0	0
0	0	0	0	0	0	0
1	1	0	0	1	0	0
1	1	1	0	1	0	0
0	0	0	0	0	0	0
1	1	0	0	1	0	0
0	0	0	1	0	0	0
0	0	0	0	0	0	0
0	0	0	0	0	0	0
0	0	0	0	0	0	0
1	1	0	0	1	0	0
0	0	0	0	0	0	0
0	0	0	0	0	0	0
0	0	0	0	0	0	0
0	0	0	0	0	0	0
1	1	0	0	1	0	0
0	0	0	0	0	0	0
1	1	0	0	1	0	0
0	0	0	0	0	0	0
0	0	0	0	0	0	0
1	1	0	0	1	0	0
1	1	1	0	1	0	0
0	0	0	0	0	0	0
0	0	0	0	0	0	0
0	0	0	0	0	0	0
0	0	0	0	0	0	0
0	0	0	0	0	0	0
1	1	0	0	1	0	0
0	0	0	0	0	0	0
0	0	0	0	0	0	0
0	0	0	0	0	0	0
1	1	0	0	1	0	0
0	0	0	0	0	0	0
0	0	0	0	0	0	0
1	1	0	1	1	0	0
1	1	0	0	1	0	0
0	0	0	1	0	0	0
1	1	1	0	1	0	0
0	0	0	0	0	0	0
0	0	0	0	0	0	0
1	1	1	1	1	0	0
0	0	0	0	0	0	0
0	0	0	0	0	0	0
0	0	0	0	0	0	0
0	0	0	0	0	0	0
0	0	0	0	0	0	0
0	0	0	0	0	0	0
0	0	0	0	0	0	0
0	0	0	0	0	0	0
0	0	0	0	0	0	0
0	0	0	0	0	0	0
1	1	0	0	1	0	0
0	0	0	0	0	0	0
1	1	0	1	1	0	0
0	0	0	0	0	0	0
0	0	0	0	0	0	0
0	0	0	0	0	0	0
0	0	0	0	0	0	0
0	0	0	1	0	0	0
0	0	0	0	0	0	0
1	1	0	0	1	0	0
0	0	0	0	0	0	0
0	0	0	0	0	0	0
0	0	0	1	0	0	0
0	0	0	0	0	0	0
0	0	0	0	0	0	0
0	0	0	0	0	0	0
0	0	0	0	0	0	0
0	0	0	0	0	0	0
0	0	0	0	0	0	0
0	0	0	0	0	0	0
0	0	0	0	0	0	0
0	0	0	0	0	0	0
1	1	0	0	1	0	0
0	0	0	0	0	0	0
0	0	0	0	0	0	0
0	0	0	0	0	0	0
0	0	0	0	0	0	0
0	0	0	0	0	0	0
0	0	0	0	0	0	0
0	0	0	0	0	0	0
0	0	0	0	0	0	0
0	0	0	0	0	0	0
0	0	0	0	0	0	0
0	0	0	0	0	0	0
0	0	0	0	0	0	0
1	1	0	1	1	0	0
0	0	0	0	0	0	0
0	0	0	0	0	0	0
0	0	0	0	0	0	0
0	0	0	0	0	0	0
0	0	0	0	0	0	0
0	0	0	0	0	0	0
1	1	1	0	1	0	0
0	0	0	0	0	0	0
1	1	0	0	1	0	0
0	0	0	0	0	0	0
0	0	0	0	0	0	0
0	0	0	0	0	0	0
0	0	0	0	0	0	0
0	0	0	0	0	0	0
0	0	0	0	0	0	0
0	0	0	0	0	0	0
1	1	0	0	1	0	0
0	0	0	0	0	0	0
0	0	0	0	0	0	0
0	0	0	0	0	0	0
0	0	0	0	0	0	0
1	1	0	0	1	0	0
0	0	0	0	0	0	0
0	0	0	0	0	0	0
0	0	0	0	0	0	0
1	1	0	0	1	0	0
0	0	0	0	0	0	0
0	0	0	0	0	0	0
0	0	0	0	0	0	0
1	1	0	0	1	0	0
0	0	0	0	0	0	0
0	0	0	0	0	0	0
0	0	0	0	0	0	0
0	0	0	0	0	0	0
1	1	1	0	1	0	0
0	0	0	0	0	0	0
0	0	0	0	0	0	0
1	1	0	1	1	0	0
1	1	1	0	1	0	0
0	0	0	0	0	0	0
1	1	0	0	1	0	0
0	0	0	0	0	0	0
0	0	0	0	0	0	0
0	0	0	0	0	0	0
0	0	0	0	0	0	0
0	0	0	0	0	0	0
0	0	0	0	0	0	0
0	0	0	0	0	0	0
1	1	0	0	1	0	0
0	0	0	0	0	0	0
0	0	0	0	0	0	0
0	0	0	0	0	0	0
1	1	0	0	1	0	0
0	0	0	0	0	0	0
0	0	0	0	0	0	0
0	0	0	0	0	0	0
0	0	0	0	0	0	0
1	1	0	0	1	0	0
1	1	0	0	1	0	0
1	1	0	0	1	0	0
0	0	0	0	0	0	0
1	1	0	0	1	0	0
1	1	1	0	1	0	0
0	0	0	0	0	0	0
0	0	0	0	0	0	0
1	1	0	0	1	0	0
1	1	0	1	1	0	0
0	0	0	0	0	0	0
0	0	0	0	0	0	0
1	1	0	0	1	0	0
1	1	0	0	1	0	0
0	0	0	0	0	0	0
1	1	0	0	1	0	0
0	0	0	0	0	0	0
0	0	0	0	0	0	0
0	0	0	0	0	0	0
0	0	0	0	0	0	0
0	0	0	0	0	0	0
0	0	0	0	0	0	0
0	0	0	0	0	0	0
1	1	0	0	1	0	0
1	1	0	0	1	0	0
1	1	1	0	1	0	0
0	0	0	1	0	0	0
1	1	0	0	1	0	0
1	1	0	0	1	0	0
0	0	0	1	0	0	0
0	0	0	0	0	0	0
0	0	0	0	0	0	0
1	1	0	0	1	0	0
0	0	0	0	0	0	0
0	0	0	0	0	0	0
0	0	0	0	0	0	0
0	0	0	1	0	0	0
0	0	0	0	0	0	0
1	1	0	0	1	0	0
1	1	1	1	1	0	1
0	0	0	0	0	0	0
0	0	0	0	0	0	0
0	0	0	0	0	0	0
0	0	0	0	0	0	0
0	0	0	0	0	0	0
1	1	0	0	1	0	0
0	0	0	0	0	0	0
0	0	0	0	0	0	0
0	0	0	0	0	0	0
0	0	0	0	0	0	0
0	0	0	0	0	0	0
0	0	0	0	0	0	0
1	1	0	1	1	0	0
1	1	1	0	1	0	0
0	0	0	0	0	0	0
0	0	0	0	0	0	0
1	1	0	1	1	0	0
1	1	0	1	1	0	0
0	0	0	0	0	0	0
1	1	0	1	1	0	0
1	1	0	0	1	0	0
0	0	0	0	0	0	0
0	0	0	0	0	0	0
0	0	0	0	0	0	0
0	0	0	0	0	0	0
1	1	0	0	1	0	0
1	1	1	0	1	0	0
0	0	0	0	0	0	0
0	0	0	0	0	0	0
0	0	0	0	0	0	0
0	0	0	0	0	0	0
0	0	0	0	0	0	0
0	0	0	0	0	0	0
0	0	0	0	0	0	0
0	0	0	0	0	0	0
0	0	0	0	0	0	0
0	0	0	0	0	0	0
0	0	0	0	0	0	0
0	0	0	0	0	0	0
0	0	0	0	0	0	0
0	0	0	0	0	0	0
0	0	0	0	0	0	0
0	0	0	0	0	0	0
0	0	0	0	0	0	0
0	0	0	0	0	0	0
0	0	0	0	0	0	0
0	0	0	0	0	0	0
1	1	0	0	1	0	0
1	1	0	0	1	0	0
0	0	0	0	0	0	0
0	0	0	0	0	0	0
0	0	0	0	0	0	0
0	0	0	0	0	0	0
0	0	0	0	0	0	0
1	1	0	1	1	0	0
0	0	0	0	0	0	0
0	0	0	0	0	0	0
0	0	0	0	0	0	0
0	0	0	0	0	0	0
0	0	0	0	0	0	0
1	1	0	0	1	0	0
1	1	1	0	1	0	0
0	0	0	0	0	0	0
0	0	0	0	0	0	0
1	1	0	0	1	0	0
0	0	0	0	0	0	0
0	0	0	0	0	0	0
0	0	0	0	0	0	0
1	1	0	0	1	0	0
0	0	0	0	0	0	0
0	0	0	0	0	0	0
1	1	0	0	1	0	0
0	0	0	0	0	0	0
1	1	0	0	1	0	0
1	1	0	0	1	0	0
0	0	0	0	0	0	0
0	0	0	0	0	0	0
0	0	0	0	0	0	0
0	0	0	0	0	0	0
0	0	0	0	0	0	0
0	0	0	0	0	0	0
1	1	0	0	1	0	0
0	0	0	0	0	0	0
0	0	0	0	0	0	0
0	0	0	0	0	0	0
0	0	0	0	0	0	0
0	0	0	0	0	0	0
0	0	0	0	0	0	0
0	0	0	0	0	0	0
0	0	0	0	0	0	0
0	0	0	0	0	0	0
0	0	0	0	0	0	0
1	1	0	1	1	0	0
0	0	0	0	0	0	0
0	0	0	0	0	0	0
1	1	1	0	1	0	0
1	1	0	0	1	0	0
0	0	0	0	0	0	0
0	0	0	0	0	0	0
1	1	0	0	1	0	0
1	1	0	0	1	0	0
1	1	0	0	1	0	0
0	0	0	0	0	0	0
0	0	0	0	0	0	0
0	0	0	0	0	0	0
0	0	0	0	0	0	0
0	0	0	0	0	0	0
0	0	0	0	0	0	0
1	1	0	0	1	0	0
0	0	0	0	0	0	0
0	0	0	0	0	0	0
0	0	0	0	0	0	0
0	0	0	0	0	0	0
0	0	0	0	0	0	0
0	0	0	0	0	0	0
0	0	0	0	0	0	0
0	0	0	0	0	0	0
0	0	0	0	0	0	0
0	0	0	0	0	0	0
0	0	0	0	0	0	0
1	1	0	0	1	0	0
0	0	0	0	0	0	0
0	0	0	0	0	0	0
0	0	0	0	0	0	0
0	0	0	0	0	0	0
0	0	0	0	0	0	0
0	0	0	0	0	0	0
0	0	0	0	0	0	0
0	0	0	0	0	0	0
0	0	0	0	0	0	0
0	0	0	0	0	0	0
0	0	0	0	0	0	0
0	0	0	0	0	0	0
0	0	0	0	0	0	0
0	0	0	0	0	0	0
0	0	0	0	0	0	0
0	0	0	0	0	0	0
0	0	0	0	0	0	0
0	0	0	0	0	0	0
0	0	0	0	0	0	0
0	0	0	0	0	0	0
0	0	0	0	0	0	0
0	0	0	0	0	0	0
0	0	0	0	0	0	0
0	0	0	0	0	0	0
0	0	0	0	0	0	0
0	0	0	0	0	0	0
0	0	0	0	0	0	0
0	0	0	0	0	0	0
0	0	0	0	0	0	0
0	0	0	0	0	0	0
0	0	0	0	0	0	0
0	0	0	0	0	0	0
0	0	0	0	0	0	0
0	0	0	0	0	0	0
0	0	0	0	0	0	0
0	0	0	0	0	0	0
0	0	0	0	0	0	0
0	0	0	0	0	0	0
0	0	0	0	0	0	0
0	0	0	0	0	0	0
0	0	0	0	0	0	0
0	0	0	0	0	0	0
0	0	0	0	0	0	0
0	0	0	0	0	0	0
0	0	0	0	0	0	0
0	0	0	0	0	0	0
0	0	0	0	0	0	0
0	0	0	0	0	0	0
0	0	0	0	0	0	0
0	0	0	0	0	0	0
0	0	0	0	0	0	0
0	0	0	0	0	0	0
0	0	0	0	0	0	0
0	0	0	0	0	0	0
0	0	0	0	0	0	0
0	0	0	0	0	0	0
0	0	0	0	0	0	0
0	0	0	0	0	0	0
0	0	0	0	0	0	0
0	0	0	0	0	0	0
0	0	0	0	0	0	0
0	0	0	0	0	0	0
0	0	0	0	0	0	0
0	0	0	0	0	0	0
0	0	0	0	0	0	0
0	0	0	0	0	0	0
1	1	0	0	1	0	0
1	1	0	0	1	0	0
0	0	0	1	0	0	0
0	0	0	0	0	0	0
0	0	0	1	0	0	0
1	1	0	1	1	0	0
1	1	0	0	1	0	0
0	0	0	0	0	0	0
1	1	1	0	1	0	0
0	0	0	0	0	0	0
1	1	0	1	1	0	0
0	0	0	0	0	0	0
1	1	0	0	1	0	0
1	1	1	0	1	0	0
1	1	0	1	1	0	0
0	0	0	0	0	0	0
1	1	0	0	1	0	0
0	0	0	1	0	0	0
0	0	0	0	0	0	0
0	0	0	0	0	0	0
0	0	0	0	0	0	0
0	0	0	0	0	0	0
1	1	1	0	1	0	0
1	1	0	0	1	0	0
1	1	0	0	1	0	0
1	1	0	0	1	0	0
1	1	1	0	1	0	0
1	1	1	1	1	0	0
1	1	1	0	1	0	0
1	1	0	0	1	0	0
1	1	0	0	1	0	0
1	1	1	0	1	0	0
0	0	0	0	0	0	0
1	1	0	0	1	0	0
1	1	0	0	1	0	0
0	0	0	0	0	0	0
1	1	1	1	1	0	0
1	1	0	0	1	0	0
0	0	0	0	0	0	0
0	0	0	0	0	0	0
1	1	1	0	1	0	1
0	0	0	0	0	0	0
1	1	0	1	1	0	0
0	0	0	0	0	0	0
0	0	0	0	0	0	0
0	0	0	0	0	0	0
0	0	0	1	0	0	0
1	1	0	0	1	0	0
0	0	0	0	0	0	0
0	0	0	0	0	0	0
1	1	0	1	1	0	0
1	1	1	1	1	0	0
1	1	0	0	1	0	0
1	1	0	0	1	0	0
1	1	1	0	1	0	0
0	0	0	0	0	0	0
1	1	0	1	1	0	0
1	1	0	0	1	0	0
1	1	1	1	1	0	0
0	0	0	0	0	0	0
1	1	1	0	1	0	0
1	1	0	0	1	0	0
0	0	0	0	0	0	0
0	0	0	0	0	0	0
1	1	0	0	1	0	0
1	1	0	0	1	0	0
1	1	0	0	1	0	0
0	0	0	0	0	0	0
1	1	0	0	1	0	0
1	1	1	1	1	0	0
0	0	0	0	0	0	0
0	0	0	0	0	0	0
1	1	0	0	1	0	0
1	1	0	0	1	0	0
1	1	1	0	1	0	0
0	0	0	0	0	0	0
1	1	0	0	1	0	0
1	1	0	1	1	0	0
1	1	0	0	1	0	0
0	0	0	0	0	0	0
0	0	0	1	0	0	0
0	0	0	0	0	0	0
1	1	1	0	1	0	0
0	0	0	0	0	0	0
0	0	0	0	0	0	0
1	1	1	1	1	0	0
1	1	0	0	1	0	0
1	1	1	1	1	0	0
1	1	1	0	1	0	0
1	1	0	1	1	0	0
1	1	1	1	1	0	0
1	1	0	0	1	0	0
1	1	0	0	1	0	0
0	0	0	0	0	0	0
1	1	1	1	1	0	1
0	0	0	0	0	0	0
0	0	0	0	0	0	0
0	0	0	0	0	0	0
1	1	0	0	1	0	0
0	0	0	0	0	0	0
1	1	1	0	1	0	0
0	0	0	0	0	0	0
1	1	1	1	1	0	0
0	0	0	0	0	0	0
1	1	1	0	1	0	0
1	1	0	0	1	0	0
0	0	0	0	0	0	0
1	1	0	0	1	0	0
0	0	0	0	0	0	0
1	1	1	1	1	0	0
1	1	0	1	1	0	0
0	0	0	0	0	0	0
1	1	0	0	1	0	0
0	0	0	1	0	0	0
1	1	0	0	1	0	0
0	0	0	0	0	0	0
1	1	1	0	1	0	0
0	0	0	1	0	0	0
1	1	1	0	1	0	0
0	0	0	1	0	0	0
1	1	1	1	1	0	0
0	0	0	1	0	0	0
1	1	0	1	1	0	0
0	0	0	1	0	0	0
0	0	0	0	0	0	0
0	0	0	0	0	0	0
0	0	0	0	0	0	0
0	0	0	1	0	0	0
0	0	0	0	0	0	0
0	0	0	0	0	0	0
1	1	1	0	1	0	0
1	1	0	1	1	0	0
0	0	0	0	0	0	0
1	1	0	0	1	0	0
1	1	0	1	1	0	0
0	0	0	0	0	0	0
1	1	0	1	1	0	0
1	1	1	0	1	0	0
1	1	0	0	1	0	0
0	0	0	0	0	0	0
0	0	0	0	0	0	0
0	0	0	1	0	0	0
0	0	0	0	0	0	0
1	1	0	0	1	0	0
0	0	0	1	0	0	0
0	0	0	1	0	0	0
0	0	0	0	0	0	0
0	0	0	0	0	0	0
0	0	0	0	0	0	0
1	1	0	1	1	0	0
0	0	0	0	0	0	0
1	1	0	0	1	0	0
1	1	0	1	1	0	0
1	1	1	1	1	0	0
0	0	0	0	0	0	0
0	0	0	0	0	0	0
0	0	0	1	0	0	0
1	1	1	1	1	0	0
1	1	0	1	1	0	0
0	0	0	0	0	0	0
0	0	0	0	0	0	0
1	1	1	0	1	0	0
1	1	0	0	1	0	0
0	0	0	0	0	0	0
1	1	1	0	1	0	0
1	1	0	0	1	0	0
1	1	1	1	1	0	0
0	0	0	1	0	0	0
1	1	0	1	1	0	0
1	1	0	1	1	0	0
0	0	0	0	0	0	0
1	1	0	1	1	0	0
0	0	0	0	0	0	0
0	0	0	0	0	0	0
0	0	0	0	0	0	0
0	0	0	0	0	0	0
1	1	0	1	1	0	0
1	1	1	1	1	0	0
0	0	0	1	0	0	0
0	0	0	0	0	0	0
1	1	0	0	1	0	0
1	1	0	0	1	0	0
1	1	1	1	1	0	0
0	0	0	0	0	0	0
0	0	0	1	0	0	0
0	0	0	1	0	0	0
0	0	0	0	0	0	0
1	1	0	0	1	0	0
1	1	0	0	1	0	0
0	0	0	0	0	0	0
0	0	0	0	0	0	0
1	1	1	0	1	0	1
1	1	1	0	1	0	1
1	1	0	1	1	0	0
1	1	0	1	1	0	0
0	0	0	1	0	0	0
1	1	0	0	1	0	0
1	1	0	0	1	0	0
1	1	0	1	1	0	0
0	0	0	0	0	0	0
1	1	0	0	1	0	0
0	0	0	0	0	0	0
0	0	0	0	0	0	0
0	0	0	0	0	0	0
1	1	0	1	1	0	0
1	1	0	0	1	0	0
1	1	1	1	1	0	0
0	0	0	0	0	0	0
1	1	0	0	1	0	0
1	1	1	1	1	0	0
1	1	1	0	1	0	0
0	0	0	0	0	0	0
1	1	1	0	1	0	0
1	1	1	0	1	0	0
0	0	0	1	0	0	0
0	0	0	1	0	0	0
0	0	0	0	0	0	0
0	0	0	0	0	0	0
1	1	0	0	1	0	0
0	0	0	0	0	0	0
1	1	0	1	1	0	0
0	0	0	0	0	0	0
0	0	0	0	0	0	0
1	1	0	0	1	0	0
1	1	1	0	1	0	0
0	0	0	0	0	0	0
