# Supplementary material for: A hybrid trust computing approach for IoT using social similarity and machine learning
Source: PLoS One. 2022 Jul 28;17(7):e0265658. doi: 10.1371/journal.pone.0265658 (PMC9333244; doi:10.1371/journal.pone.0265658)
Supplement: S1 File — (ZIP) [file pone.0265658.s001.zip › supplimentary_files/output_data/epinion/q_03-Feb-2022.dat]

1
0.090658
2.3564e-05
0.33453
0
0
0.45666
0
0
0
0
0.067103
0.011313
0
0
0.27381
0.00937
0.00937
0.67515
0
0
0
0.29188
0.26469
0.38342
0.38342
0.0011533
0.0019286
0.31921
0
0
0
0
0
0.0578
0.023742
0.02516
0
0
0
0
0
0
0
0
0.003136
0
0.0030446
0
0.17976
0.012671
0.04518
0.28498
0.87749
0
0.50462
1
0
0.0033029
0.93239
0.0045082
0
0
1
0
0.010261
0.18015
0
0.068694
0
0
0
0
0
0.1062
0
0
0
0.60027
0.001124
0.10995
1
0.012683
0.50242
0.31289
0
1.571e-05
0
0
0
0
0
0.030561
0.03718
0
0
0
0
0.15938
0
0.026651
0
0.39461
